# Supplementary material for: Identification of Candidate Genes for Rind Color and Bloom Formation in Watermelon Fruits Based on a Quantitative Trait Locus-Seq
Source: Plants (Basel). 2022 Oct 17;11(20):2739. doi: 10.3390/plants11202739 (PMC9611755; doi:10.3390/plants11202739)
Supplement: Supplementary file 1 [file plants-11-02739-s001.zip]

Archive with 7 entries (6 files):
- plants-1945771-supplementary/
- plants-1945771-supplementary/Table S1.xlsx
- plants-1945771-supplementary/Table S2.xlsx
- plants-1945771-supplementary/Table S3.pdf
- plants-1945771-supplementary/Table S4.pdf
- plants-1945771-supplementary/Table S5.xlsx
- plants-1945771-supplementary/Table S6.xlsx
