# Supplementary material for: Identification of Candidate Genes for Rind Color and Bloom Formation in Watermelon Fruits Based on a Quantitative Trait Locus-Seq
Source: Plants (Basel). 2022 Oct 17;11(20):2739. doi: 10.3390/plants11202739 (PMC9611755; doi:10.3390/plants11202739)
Supplement: Supplementary file 1 [file plants-11-02739-s001.zip › plants-1945771-supplementary/Table S1.xlsx]

## Sheet: RC-F2
F2 plant ID	Phenotype	Marker genotype
		RC-QTL-C6										RC-QTL-C8
		RC-m1	RC-m2	RC-m3	RC-m4	RC-m5	RC-m6	RC-m7	RC-m8	RC-m9		RC-1D
5604-1	IDG	H	LG	H	H	H	H	LG	H	H		LG
5604-2	IDG	H	DG	DG	DG	DG	DG	DG	DG	DG		LG
5604-3	IDG	DG	DG	H	H	H	H	H	H	H		LG
5604-4	DG	H	DG	DG	DG	DG	DG	DG	DG	DG		H
5604-5	IDG	H	DG	H	H	H	H	H	H	H		DG
5604-6	IDG	H	DG	H	H	H	H	H	H	H		DG
5604-8	IDG	DG	DG	DG	DG	DG	DG	DG	DG	LG		H
5604-9	DG	LG	H	H	H	H	H	H	H	LG		DG
5604-10	DG	LG	LG	LG	LG	LG	LG	LG	LG	H		DG
5604-11	IDG	DG	H	DG	DG	DG	DG	DG	DG	DG		H
5604-12	IDG	H	H	H	H	H	H	H	H	LG		H
5604-13	DG	LG	H	H	H	H	H	H	H	H		DG
5604-14	IDG	H	H	H	H	H	H	H	H	H		H
5604-15	IDG	H	LG	LG	LG	LG	LG	LG	LG	LG		DG
5604-16	DG	H	H	DG	DG	DG	DG	DG	DG	DG		H
5604-17	IDG	DG	H	H	H	H	H	H	H	H		H
5604-18	IDG	DG	H	DG	DG	DG	DG	DG	DG	DG		LG
5604-19	IDG	H	H	H	H	H	m	H	H	H		DG
5604-20	IDG	H	H	H	H	H	H	LG	H	DG		H
5604-21	IDG	DG	H	H	H	H	H	H	H	H		DG
5604-22	IDG	H	H	H	H	H	H	H	H	DG		DG
5604-23	IDG	H	LG	LG	LG	LG	LG	LG	LG	LG		H
5604-24	IDG	LG	DG	DG	DG	DG	DG	DG	DG	H		LG
5604-25	IDG	H	DG	DG	DG	DG	DG	DG	DG	DG		LG
5604-26	IDG	LG	H	H	H	H	H	H	H	H		H
5604-27	IDG	DG	DG	DG	DG	DG	DG	DG	DG	DG		DG
5604-28	IDG	LG	H	DG	DG	DG	DG	DG	DG	DG		DG
5604-29	IDG	DG	H	H	H	H	H	H	H	H		H
5604-30	IDG	DG	H	DG	DG	DG	DG	DG	DG	DG		H
5604-31	IDG	DG	DG	H	H	H	H	H	H	H		LG
5604-32	IDG	H	LG	LG	LG	LG	LG	LG	LG	LG		H
5604-33	DG	LG	H	H	H	H	H	H	H	H		DG
5604-34	IDG	H	H	H	H	H	H	H	H	LG		DG
5604-35	IDG	H	LG	LG	LG	LG	LG	LG	LG	LG		DG
5604-36	IDG	DG	H	H	H	H	H	H	H	H		DG
5604-37	IDG	DG	LG	LG	LG	LG	LG	LG	H	H		DG
5604-38	IDG	LG	LG	LG	LG	LG	LG	LG	LG	H		LG
5604-39	IDG	H	H	LG	LG	LG	LG	LG	LG	LG		H
5604-40	IDG	LG	LG	H	H	H	H	H	H	H		DG
5604-41	IDG	H	H	LG	LG	LG	LG	LG	LG	LG		DG
5604-42	IDG	H	H	H	H	LG	H	H	H	H		H
5604-43	IDG	LG	LG	LG	LG	LG	LG	LG	LG	DG		H
5604-44	IDG	H	LG	LG	LG	LG	LG	LG	LG	LG		DG
5604-45	IDG	DG	DG	H	H	H	H	H	H	H		H
5604-46	DG	H	DG	DG	DG	DG	DG	DG	DG	DG		H
5604-47	IDG	H	H	DG	DG	DG	DG	DG	DG	DG		LG
5604-48	IDG	DG	DG	DG	DG	DG	DG	DG	DG	DG		LG
5604-49	IDG	LG	LG	H	H	H	H	H	H	LG		LG
5604-50	IDG	H	H	DG	DG	DG	DG	DG	DG	DG		H
5604-51	IDG	DG	H	H	H	H	H	H	H	H		H
5604-52	IDG	H	H	H	H	H	H	H	H	H		LG
5604-53	IDG	LG	H	DG	DG	DG	DG	DG	DG	DG		LG
5604-54	IDG	LG	LG	LG	LG	LG	H	H	H	H		H
5604-55	IDG	H	LG	H	H	H	H	H	H	H		H
5604-56	DG	H	LG	H	H	H	H	H	H	DG		H
5604-57	IDG	H	H	LG	LG	LG	LG	LG	LG	H		H
5604-58	IDG	DG	LG	H	H	H	H	H	H	H		DG
5604-59	IDG	H	LG	LG	LG	LG	LG	LG	LG	LG		H
5604-60	IDG	H	H	H	H	H	H	H	H	H		LG
5604-61	IDG	LG	H	DG	DG	DG	DG	DG	DG	DG		H
5604-62	DG	LG	H	H	H	H	H	H	H	DG		H
5604-63	DG	DG	DG	DG	DG	DG	DG	DG	DG	DG		H
5604-64	IDG	H	H	H	H	H	H	H	H	H		LG
5604-65	IDG	H	LG	LG	LG	LG	LG	LG	LG	LG		DG
5604-66	IDG	DG	DG	H	H	H	H	H	H	H		H
5604-68	IDG	LG	H	H	H	H	H	H	H	H		H
5604-69	IDG	H	LG	LG	LG	LG	LG	LG	LG	H		DG
5604-70	IDG	H	LG	LG	LG	LG	LG	LG	LG	LG		H
5604-71	IDG	LG	LG	LG	LG	LG	LG	LG	LG	LG		DG
5604-72	IDG	DG	H	H	H	H	H	H	H	H		H
5604-73	DG	LG	H	H	H	H	H	H	H	H		H
5604-74	LG	H	LG	LG	LG	LG	LG	LG	LG	LG		LG
5604-75	DG	H	H	DG	DG	DG	DG	DG	DG	DG		H
5604-76	IDG	DG	H	H	H	H	H	H	H	H		LG
5604-77	IDG	H	LG	LG	LG	LG	LG	LG	LG	H		H
5604-78	IDG	H	DG	H	H	H	H	H	H	H		H
5604-79	IDG	LG	H	H	H	H	H	H	H	H		H
5604-80	IDG	H	DG	DG	DG	DG	DG	DG	DG	DG		LG
5604-81	IDG	DG	H	DG	DG	DG	DG	DG	DG	DG		H
5604-82	IDG	DG	DG	H	H	H	H	H	H	LG		H
5604-83	IDG	H	H	H	H	H	H	H	H	H		H
5604-84	IDG	LG	LG	LG	LG	LG	LG	LG	LG	LG		DG
5604-85	IDG	H	H	LG	LG	LG	LG	LG	LG	H		H
5604-86	IDG	DG	DG	LG	LG	LG	LG	LG	LG	LG		H
5604-87	DG	H	H	H	H	H	H	H	H	H		H
5604-88	IDG	DG	H	H	H	H	H	H	H	H		H
5604-89	IDG	H	H	H	H	H	H	H	H	H		H
5604-90	IDG	H	H	H	H	H	H	H	H	H		H
5604-91	IDG	H	H	DG	DG	DG	DG	DG	DG	H		LG
5604-92	IDG	H	DG	DG	DG	DG	DG	DG	DG	H		H
5604-93	IDG	H	DG	H	H	H	H	H	H	H		LG
5604-94	IDG	H	LG	LG	LG	LG	LG	LG	LG	LG		H
5604-95	DG	DG	DG	DG	DG	DG	DG	DG	DG	DG		H
5604-96	DG	H	DG	DG	DG	DG	DG	DG	DG	DG		DG
5604-97	IDG	H	DG	DG	DG	DG	DG	DG	DG	H		LG
5604-98	DG	H	LG	H	H	H	H	H	H	H		H
5604-99	IDG	H	H	H	H	H	H	H	H	LG		H
5604-100	IDG	H	H	H	H	H	H	H	H	H		H
5604-101	IDG	LG	H	H	H	H	H	H	H	H		DG
5604-102	IDG	H	H	LG	LG	LG	LG	LG	LG	LG		H
5604-103	LG	LG	LG	LG	LG	LG	LG	LG	H	LG		LG
5604-104	DG	DG	DG	H	H	H	H	H	DG	H		DG
5604-105	DG	DG	DG	DG	DG	DG	DG	DG	LG	DG		DG
5604-106	LG	H	LG	LG	LG	LG	LG	LG	LG	H		LG
5604-107	IDG	DG	H	H	H	H	H	H	LG	H		LG
5604-108	DG	H	H	DG	DG	DG	DG	DG	DG	DG		H
5604-109	IDG	DG	DG	DG	DG	DG	H	H	H	LG		H
5604-110	IDG	DG	LG	H	H	H	H	H	H	H		LG
5604-111	IDG	DG	LG	H	H	H	H	H	H	H		LG
5604-112	IDG	DG	DG	H	H	H	H	H	H	H		LG
5604-113	IDG	H	H	H	H	H	H	H	H	H		H
5604-114	IDG	H	LG	DG	DG	DG	DG	DG	DG	H		LG
5604-115	IDG	H	H	H	H	H	LG	LG	LG	LG		H
5604-116	IDG	DG	H	LG	LG	LG	LG	LG	LG	LG		H
5604-117	IDG	H	LG	LG	LG	LG	LG	LG	LG	LG		H
5604-118	IDG	LG	LG	H	H	H	H	H	H	DG		DG
5604-119	DG	DG	DG	DG	DG	DG	DG	DG	DG	DG		H
5604-120	DG	H	H	H	H	H	H	H	H	DG		DG
5604-121	DG	LG	LG	H	H	H	H	H	H	LG		H
5604-122	IDG	H	H	LG	LG	LG	LG	LG	LG	LG		DG
5604-123	IDG	DG	H	H	H	H	H	H	H	LG		DG
5604-124	IDG	H	DG	DG	DG	DG	DG	DG	DG	DG		LG
5604-125	IDG	LG	H	H	H	H	H	H	H	LG		DG
5604-126	IDG	H	H	H	H	H	H	H	H	H		LG
5604-127	IDG	H	DG	DG	DG	DG	DG	DG	DG	H		LG
5604-128	IDG	LG	DG	H	H	H	H	H	H	H		DG
5604-129	DG	LG	H	LG	LG	LG	LG	LG	LG	H		H
5604-130	IDG	LG	DG	DG	DG	DG	DG	DG	DG	DG		LG
5604-131	IDG	LG	H	H	H	H	H	H	H	H		DG
5604-132	LG	LG	LG	LG	LG	LG	LG	LG	LG	LG		LG
5604-133	DG	LG	LG	DG	DG	DG	DG	DG	DG	DG		DG
5604-134	IDG	LG	H	H	H	H	H	H	H	H		LG
5604-135	DG	H	H	H	H	H	H	H	H	H		DG
5604-136	LG	LG	H	LG	LG	LG	LG	LG	LG	LG		LG
5604-137	DG	DG	H	H	H	H	H	H	H	LG		DG
5604-138	IDG	H	H	H	H	H	H	H	H	H		H
5604-139	DG	H	H	H	H	H	H	H	H	H		H
5604-140	IDG	LG	LG	H	H	H	H	H	H	DG		H
5604-141	DG	H	LG	H	H	H	H	H	H	H		DG
5604-142	IDG	H	DG	H	H	H	H	H	H	H		H
5604-143	IDG	DG	DG	DG	DG	DG	DG	DG	DG	H		H
5604-144	DG	DG	H	H	H	H	H	H	H	H		DG
5604-145	DG	LG	DG	DG	DG	DG	DG	DG	DG	DG		H
5604-146	IDG	DG	LG	LG	LG	LG	LG	LG	LG	LG		H
5604-147	IDG	H	DG	H	H	H	H	H	H	H		LG
5604-148	IDG	LG	LG	LG	LG	LG	LG	LG	LG	LG		DG
5604-149	IDG	DG	DG	H	H	H	H	H	H	LG		DG
5604-150	DG	H	DG	H	H	H	H	H	H	H		H
5604-151	DG	LG	DG	DG	DG	DG	DG	DG	DG	DG		DG
5604-152	DG	H	H	H	H	H	H	H	H	DG		H
5604-153	DG	H	H	H	DG	DG	DG	DG	DG	DG		DG
5604-154	IDG	H	LG	H	H	H	H	H	H	H		DG
5604-155	IDG	DG	DG	DG	DG	DG	DG	DG	DG	DG		H
5604-156	DG	H	DG	DG	DG	DG	DG	DG	DG	DG		H
5604-157	IDG	H	DG	H	H	H	H	H	H	H		DG
5604-158	IDG	H	H	H	H	H	H	H	H	DG		LG
5604-159	IDG	H	H	H	H	H	H	H	H	H		LG
5604-160	IDG	H	H	H	H	H	H	H	H	H		H
5604-161	DG	H	H	DG	DG	DG	DG	DG	DG	H		DG
5604-162	IDG	H	H	H	H	H	H	H	H	H		DG
5604-163	IDG	H	H	H	H	H	H	H	H	LG		H
5604-164	IDG	DG	H	LG	LG	LG	LG	LG	LG	LG		H
5604-165	IDG	H	DG	H	H	H	H	H	H	H		LG
5604-166	IDG	DG	H	H	H	H	H	H	H	H		LG
5604-167	IDG	DG	H	H	H	H	H	H	H	DG		LG
5604-168	LG	H	H	LG	LG	LG	LG	LG	LG	LG		LG
5604-169	IDG	DG	H	H	H	H	H	H	H	H		LG
5604-170	IDG	DG	DG	DG	DG	DG	DG	H	DG	DG		H
5604-171	IDG	DG	H	H	H	H	H	H	H	H		DG
5604-172	IDG	LG	DG	DG	DG	DG	DG	DG	DG	DG		LG
5604-173	IDG	DG	DG	LG	LG	LG	LG	LG	LG	LG		H
5604-174	IDG	DG	DG	DG	DG	DG	DG	DG	DG	DG		H
5604-175	IDG	H	DG	LG	LG	LG	LG	LG	LG	LG		H
5604-176	IDG	H	LG	H	H	H	H	H	H	H		H
5604-177	IDG	H	LG	LG	LG	LG	LG	LG	LG	LG		H
5604-178	IDG	LG	LG	H	H	H	H	H	H	H		DG
5604-179	IDG	DG	H	H	H	H	H	H	H	H		DG
5604-180	IDG	LG	H	H	H	H	H	H	H	H		DG
5604-181	IDG	LG	H	H	H	H	DG	DG	DG	DG		LG
5604-182	IDG	DG	DG	H	H	H	H	H	H	H		DG
5604-183	IDG	LG	H	H	H	H	H	H	H	H		LG
5604-184	IDG	LG	H	H	H	H	H	H	H	H		DG
5604-185	IDG	LG	H	H	H	H	H	H	H	H		H
5604-186	IDG	H	DG	DG	DG	DG	DG	DG	DG	H		LG
5604-187	IDG	DG	DG	DG	DG	DG	DG	DG	DG	DG		H
5604-188	IDG	H	H	H	H	H	H	H	H	DG		H
5604-189	DG	H	H	DG	DG	DG	DG	DG	DG	DG		H
5604-190	IDG	LG	LG	LG	LG	LG	LG	H	LG	LG		H
5604-191	IDG	H	H	H	H	H	H	H	H	LG		H
5604-192	IDG	LG	DG	DG	DG	DG	DG	DG	DG	LG		LG
5604-193	IDG	LG	H	H	H	H	H	H	H	H		DG
5604-194	IDG	H	DG	DG	DG	DG	DG	DG	DG	H		H
5604-195	IDG	H	H	LG	LG	LG	LG	LG	LG	LG		H
5604-196	IDG	H	DG	DG	DG	DG	DG	DG	DG	H		H
5604-197	IDG	H	H	H	H	H	H	H	H	H		H
5604-198	IDG	DG	LG	LG	LG	LG	LG	LG	LG	H		DG
5604-199	IDG	H	H	H	H	H	H	H	H	H		DG
5604-200	IDG	H	H	H	H	H	H	H	H	H		H
5604-201	LG	H	LG	LG	LG	LG	LG	LG	LG	LG		LG
5604-202	IDG	H	LG	LG	LG	LG	LG	LG	LG	LG		H
5604-203	LG	H	H	H	H	H	H	H	H	LG		LG
5604-204	IDG	H	H	H	H	H	H	H	H	H		H
5604-205	DG	H	H	DG	DG	DG	DG	DG	DG	DG		LG
5604-206	LG	LG	H	LG	LG	LG	LG	LG	LG	LG		LG
5604-208	IDG	LG	DG	DG	DG	DG	DG	DG	DG	DG		H
5604-209	IDG	H	H	H	H	H	H	H	LG	H		LG
5604-210	IDG	H	H	LG	LG	LG	LG	LG	H	LG		DG
5604-211	IDG	H	H	H	H	H	H	H	H	H		H
5604-212	DG	LG	H	H	H	H	H	H	H	H		DG
5604-213	IDG	LG	LG	H	H	H	H	H	H	H		LG
5604-214	IDG	H	H	H	H	H	H	H	H	H		LG
5604-215	IDG	H	H	LG	LG	LG	LG	LG	LG	LG		H
5604-216	IDG	DG	DG	H	H	H	H	H	H	H		DG
5604-217	IDG	H	H	H	H	m	H	H	H	H		DG
5604-218	DG	H	LG	DG	DG	DG	DG	DG	DG	DG		H
5604-219	IDG	H	H	H	H	H	H	H	H	LG		H
5604-220	IDG	H	DG	H	H	H	H	H	H	DG		H
5604-221	DG	H	H	H	H	H	H	H	H	H		H
5604-222	IDG	LG	LG	H	H	H	H	H	H	DG		LG

## Sheet: RC-F3
F3	F2	과피색		Chr.08_1	Chr.06-1	Chr.06-2	Chr.06-3	Chr.06-4		논문마커(Chr.08_1)	개발마커(Chr.06-2)
7201-1	151	흑피	DG	B	B	B	B	B	DG	B	B
7201-3	151	흑피	DG	B	B	B	B	B	DG	B	B
7201-5	151	흑피	DG	B	B	B	B	B	DG	B	B
7202-1	148	진녹피	IDG	B	G	G	G	G	IDG	B	G
7202-2	148	진녹피	IDG	B	G	G	G	G	IDG	B	G
7202-5	148	진녹피	IDG	B	G	G	G	G	IDG	B	G
7203-1	172	연흑피	IDG	G	B	B	B	B	IDG	G	B
7203-2	172	연흑피	IDG	G	B	B	B	B	IDG	G	B
7203-4	172	연흑피	IDG	G	B	B	B	B	IDG	G	B
7203-5	172	연흑피	IDG	G	B	B	B	B	IDG	G	B
7204-1	206	연녹	LG	G	G	G	G	G	LG	G	G
7204-3	206	연녹	LG	G	G	G	G	G	LG	G	G
7204-4	206	연녹	LG	G	G	G	G	G	LG	G	G
7205-1	1	연흑피	IDG	G	H	H	H	H	IDG	G	B
7205-2	1	연흑피	IDG	G	H	H	H	H	IDG	G	H
7205-3	1	연흑피	IDG	G	H	H	H	H	IDG	G	H
7205-4	1	연흑피	IDG	G	H	H	H	H	IDG	G	G
7206-1	4	흑피	DG	H	B	B	B	B	DG	H	B
7206-2	4	흑피	DG	H	B	B	B	B	DG	H	B
7206-3	4	흑피	DG	H	B	B	B	B	DG	H	B
7206-4	4	흑피	DG	H	B	B	B	B	DG	B	B
7206-5	4	흑피	DG	H	B	B	B	B	DG	H	B
7207-1	10	흑피	IDG	B	G	G	G	G	IDG	B	G
7207-2	10	흑피	IDG	B	G	G	G	G	IDG	B	G
7207-3	10	흑피	IDG	B	G	G	G	G	IDG	B	G
7207-4	10	흑피	IDG	B	G	G	G	G	IDG	B	G
7207-5	10	흑피	IDG	B	G	G	G	G	IDG	B	G
7208-1	115	진녹피	LG	H	H	H	H	G	LG	G	B
7208-2	115	진녹피	IDG	H	H	H	H	G	IDG	H	H
7208-3	115	진녹피	IDG	H	H	H	H	G	IDG	H	B
7208-4	115	진녹피	LG	H	H	H	H	G	LG	G	B
7208-5	115	진녹피	IDG	H	H	H	H	G	IDG	H	H
7209-1	129	흑피	IDG	H	G	G	G	G	IDG	H	G
7209-2	129	흑피	IDG	H	G	G	G	G	IDG	G	G
7209-3	129	흑피	IDG	H	G	G	G	G	IDG	B	G
7209-4	129	흑피	IDG	H	G	G	G	G	IDG	H	G
7209-5	129	흑피	IDG	H	G	G	G	G	IDG	H	G
7210-1	153	흑피	DG	B	H	B	B	B	DG	B	B
7210-2	153	흑피	DG	B	H	B	B	B	DG	B	B
7210-3	153	흑피	DG	B	H	B	B	B	DG	B	B
7210-4	153	흑피	DG	B	H	B	B	B	DG	B	B
7210-5	153	흑피	DG	B	H	B	B	B	DG	B	B
7211-1	159	연흑피	IDG	G	H	H	H	H	IDG	G	H
7211-2	159	연흑피	LG	G	H	H	H	H	LG	G	G
7211-4	159	연흑피	DG	G	H	H	H	H	DG	G	B
7211-5	159	연흑피	dg	G	H	H	H	H	dg	G	B
7212-1	181	진녹피	IDG	G	H	H	H	B	IDG	G	H
7212-2	181	진녹피	IDG	G	H	H	H	B	IDG	G	B
7212-3	181	진녹피	IDG	G	H	H	H	B	IDG	G	B
7212-4	181	진녹피	IDG	G	H	H	H	B	IDG	G	H
7212-5	181	진녹피	IDG	G	H	H	H	B	IDG	G	B
7213-1	2	연흑피	IDG	G	B	B	B	B	IDG	G	B
7213-2	2	연흑피	IDG	G	B	B	B	B	IDG	G	B
7213-3	2	연흑피	IDG	G	B	B	B	B	IDG	G	B
7213-4	2	연흑피	IDG	G	B	B	B	B	IDG	G	B
7214-1	203	연녹	LG	G	H	H	H	H	LG	G	H
7214-2	203	연녹	LG	G	H	H	H	H	LG	G	G
7214-3	203	연녹	LG	G	H	H	H	H	LG	G	G
7214-4	203	연녹	LG	G	H	H	H	H	LG	G	G
7214-5	203	연녹	LG	G	H	H	H	H	LG	G	G
7215-1	205	흑피	IDG	G	B	B	B	B	IDG	G	B
7215-2	205	흑피	IDG	G	B	B	B	B	IDG	G	B
7215-3	205	흑피	IDG	G	B	B	B	B	IDG	G	B
7215-4	205	흑피	IDG	G	B	B	B	B	IDG	G	B
7215-5	205	흑피	IDG	G	B	B	B	B	IDG	G	B
7216-1	210	연흑피	IDG	B	G	G	G	G	IDG	B	G
7216-2	210	연흑피	IDG	B	G	G	G	G	IDG	B	G
7216-3	210	연흑피	IDG	B	G	G	G	G	IDG	B	G
7216-4	210	연흑피	IDG	B	G	G	G	G	IDG	B	G
7216-5	210	연흑피	IDG	B	G	G	G	G	IDG	B	G
7217-1	3	연흑피	IDG	G	H	H	H	H	IDG	G	B
7217-2	3	연흑피	LG	G	H	H	H	H	LG	G	G
7217-3	3	연흑피	IDG	G	H	H	H	H	IDG	G	H
7217-4	3	연흑피	IDG	G	H	H	H	H	IDG	G	H
7217-5	3	연흑피	IDG	G	H	H	H	H	IDG	G	H
7218-1	31	진녹피	IDG	G	H	H	H	H	IDG	G	H
7218-2	31	진녹피	IDG	G	H	H	H	H	IDG	G	H
7218-3	31	진녹피	IDG	G	H	H	H	H	IDG	G	G
7218-4	31	진녹피	LG	G	H	H	H	H	LG	G	G
7218-5	31	진녹피	IDG	G	H	H	H	H	IDG	G	G
7219-2	38	진녹피	IDG	G	G	G	G	G	IDG	G	G
7219-3	38	진녹피	IDG	G	G	G	G	G	IDG	G	G
7219-4	38	진녹피	IDG	G	G	G	G	G	IDG	G	G
7220-1	42	진녹피	IDG	H	H	H	G	H	IDG	H	H
7220-2	42	진녹피	IDG	H	H	H	G	H	IDG	H	H
7220-3	42	진녹피	IDG	H	H	H	G	H	IDG	H	H
7220-4	42	진녹피	IDG	H	H	H	G	H	IDG	H	B
7220-5	42	진녹피	IDG	H	H	H	G	H	IDG	H	H
7221-1	50	진녹피	IDG	H	B	B	B	B	IDG	H	B
7221-2	50	진녹피	IDG	H	B	B	B	B	IDG	B	B
7221-3	50	진녹피	IDG	H	B	B	B	B	IDG	H	B
7222-1	52	진녹피	IDG	G	H	H	H	H	IDG	G	H?
7222-2	52	진녹피	LG	G	H	H	H	H	LG	G	G
7222-3	52	진녹피	IDG	G	H	H	H	H	IDG	G	B
7222-4	52	진녹피	IDG	G	H	H	H	H	IDG	G	H
7222-5	52	진녹피	LG	G	H	H	H	H	LG	G	G
7223-1	54	진녹피	IDG	H	G	G	G	H	IDG	H	G
7223-2	54	진녹피	IDG	H	G	G	G	H	IDG	B	G
7223-4	54	진녹피	IDG	H	G	G	G	H	IDG	H	G
7223-5	54	진녹피	IDG	H	G	G	G	H	IDG	G	G
7224-1	61	진녹피	IDG	H	B	B	B	B	IDG	H	B
7224-2	61	진녹피	IDG	H	B	B	B	B	IDG	H	B
7224-4	61	진녹피	IDG	H	B	B	B	B	IDG	B	B
7224-5	61	진녹피	IDG	H	B	B	B	B	IDG	H	B
7225-1	74	연녹	LG	G	H	H	H	H	LG	G	B
7225-2	74	연녹	LG	G	H	H	H	H	LG	G	G
7225-3	74	연녹	LG	G	H	H	H	H	LG	G	G
7225-4	74	연녹	LG	G	H	H	H	H	LG	G	G
7226-1	81	진녹피	DG	H	B	B	B	B	DG	B	B
7226-2	81	진녹피	IDG	H	B	B	B	B	IDG	B	B
7226-3	81	진녹피	IDG	H	B	B	B	B	IDG	B	B
7226-4	81	진녹피	IDG	H	B	B	B	B	IDG	H	B
7226-5	81	진녹피	IDG	H	B	B	B	B	IDG	H	B
7227-1	93	진녹피	IDG	G	H	H	H	H	IDG	G	H
7227-2	93	진녹피	IDG	G	H	H	H	H	IDG	G	H
7227-4	93	진녹피	IDG	G	H	H	H	H	IDG	G	B
7227-5	93	진녹피	LG	G	H	H	H	H	LG	G	G
