# Supplementary material for: Identification of Candidate Genes for Rind Color and Bloom Formation in Watermelon Fruits Based on a Quantitative Trait Locus-Seq
Source: Plants (Basel). 2022 Oct 17;11(20):2739. doi: 10.3390/plants11202739 (PMC9611755; doi:10.3390/plants11202739)
Supplement: Supplementary file 1 [file plants-11-02739-s001.zip › plants-1945771-supplementary/Table S2.xlsx]

## Sheet: Sheet1
F2 plant ID	Phenotype	Marker genotype
		BF-m1	BF-m2	BF-m3	BF-m019900	BF-m020050	BF-m4	BF-m5	BF-m6	BF-m7	BF-m8
5604-1	BL	BL	BL	BL	BL	BL	BL	BL	BL	BL	BL
5604-2	B	H	H	H	H	H	H	H	H	H	H
5604-3	B	H	H	H	H	H	H	H	H	H	H
5604-4	BL	BL	BL	BL	BL	BL	BL	BL	BL	BL	BL
5604-5	B	H	H	H	H	H	H	H	H	H	H
5604-6	B	H	H	H	H	H	H	H	H	H	H
5604-8	B	H	H	H	H	H	H	H	H	H	H
5604-9	B	B	B	B	B	B	B	B	B	B	B
5604-10	B	BL	BL	BL	BL	H	H	H	H	H	H
5604-11	B	H	H	H	H	H	H	H	H	H	H
5604-12	BL	BL	BL	BL	BL	BL	BL	BL	BL	BL	BL
5604-13	BL	BL	BL	BL	BL	BL	BL	BL	BL	BL	BL
5604-14	BL	BL	BL	BL	BL	BL	BL	BL	BL	BL	BL
5604-15	B	B	B	B	B	B	B	B	H	H	H
5604-16	B	B	B	B	B	B	B	B	B	B	B
5604-17	B	H	H	H	H	H	H	H	H	H	H
5604-18	B	B	B	B	B	B	B	H	B	B	B
5604-19	BL	BL	BL	BL	BL	BL	BL	BL	BL	BL	BL
5604-20	B	H	H	H	H	H	H	H	H	H	H
5604-21	B	H	H	H	H	H	H	H	H	H	H
5604-22	B	B	B	B	B	B	B	B	B	B	B
5604-23	B	H	H	H	H	H	H	H	H	H	H
5604-24	B	H	H	H	H	H	H	H	H	H	H
5604-25	BL	BL	BL	BL	BL	BL	BL	BL	BL	BL	BL
5604-26	B	H	H	H	H	H	H	H	H	H	H
5604-27	B	H	H	H	H	H	H	H	H	H	H
5604-28	B	B	B	B	B	B	B	B	B	B	B
5604-29	B	B	B	B	B	B	B	B	B	B	B
5604-30	B	B	B	B	B	B	B	B	B	B	B
5604-31	B	H	H	H	H	H	H	BL	H	H	H
5604-32	B	H	B	B	B	B	B	B	B	B	B
5604-33	B	H	H	H	H	H	H	H	H	H	H
5604-34	B	B	B	B	B	B	B	B	B	B	B
5604-35	B	B	H	H	H	H	H	H	H	H	H
5604-36	BL	BL	BL	BL	BL	BL	BL	BL	BL	BL	BL
5604-37	B	H	H	H	H	H	H	H	H	H	H
5604-39	BL	BL	BL	BL	BL	BL	BL	BL	BL	BL	BL
5604-40	B	H	H	H	H	H	H	BL	H	H	H
5604-41	B	H	H	H	H	H	H	B	B	B	B
5604-42	B	H	H	H	H	H	H	H	H	H	H
5604-43	B	B	H	H	H	H	H	H	H	H	H
5604-44	B	H	H	H	H	H	H	H	H	H	H
5604-45	B	H	H	H	H	H	H	B	H	H	H
5604-46	BL	BL	BL	BL	BL	BL	BL	BL	BL	BL	BL
5604-47	B	H	H	H	H	H	H	H	H	H	H
5604-48	B	H	H	H	H	H	H	H	H	H	H
5604-49	B	H	H	H	H	H	H	H	H	H	H
5604-50	B	H	H	H	H	H	H	H	H	H	H
5604-51	BL	BL	BL	BL	BL	BL	BL	BL	BL	BL	BL
5604-52	B	H	H	H	H	H	H	H	H	H	H
5604-53	B	H	H	H	H	H	B	B	B	B	B
5604-54	B	H	H	H	H	H	H	H	H	H	H
5604-55	B	H	H	H	H	H	H	H	H	H	H
5604-56	B	H	H	H	H	H	H	H	H	H	H
5604-57	B	H	H	H	H	H	H	H	H	H	H
5604-58	BL	BL	BL	BL	BL	BL	BL	BL	BL	BL	BL
5604-59	B	H	H	H	H	H	H	H	H	H	H
5604-60	BL	BL	BL	BL	BL	BL	BL	BL	BL	BL	BL
5604-61	BL	BL	BL	BL	BL	BL	BL	BL	BL	BL	BL
5604-62	B	H	H	H	H	H	H	H	H	H	H
5604-63	B	H	H	H	H	H	H	H	H	H	H
5604-64	B	H	H	H	H	H	H	H	H	H	H
5604-65	B	H	H	H	H	H	H	H	H	H	H
5604-66	B	H	H	H	H	H	H	H	H	H	H
5604-68	B	H	H	H	H	H	H	H	H	H	H
5604-69	B	H	H	H	H	H	H	H	H	H	H
5604-70	B	H	H	H	H	H	H	H	H	H	H
5604-71	BL	BL	BL	BL	BL	BL	BL	BL	BL	BL	BL
5604-72	B	H	H	H	H	H	H	H	H	H	H
5604-73	B	H	H	H	H	H	H	H	BL	BL	BL
5604-74	BL	BL	BL	BL	BL	BL	BL	BL	BL	BL	BL
5604-75	B	H	H	H	H	H	H	H	H	H	H
5604-76	B	B	B	B	B	B	B	B	B	B	B
5604-77	B	H	H	H	H	H	H	H	H	H	H
5604-78	B	B	B	B	B	B	B	B	B	B	B
5604-79	B	H	H	H	H	H	H	H	H	H	H
5604-80	B	H	H	H	H	H	H	H	H	H	H
5604-81	B	H	H	H	H	H	H	H	H	H	H
5604-82	B	B	B	B	B	B	B	B	B	B	B
5604-83	B	H	H	H	H	H	H	H	H	H	H
5604-84	B	H	H	H	H	H	H	H	H	H	H
5604-85	B	H	H	H	H	H	H	H	H	H	H
5604-86	B	H	H	H	H	H	H	H	H	H	H
5604-87	B	H	H	H	H	H	H	H	H	H	H
5604-88	B	B	B	B	B	B	B	B	B	B	B
5604-89	B	B	B	B	B	B	B	B	B	B	B
5604-90	BL	BL	BL	BL	BL	BL	BL	BL	BL	BL	BL
5604-91	BL	BL	BL	BL	BL	BL	BL	BL	BL	BL	BL
5604-92	BL	BL	BL	BL	BL	BL	BL	BL	BL	BL	BL
5604-93	BL	BL	BL	BL	BL	BL	BL	BL	BL	BL	BL
5604-94	BL	BL	BL	BL	BL	BL	BL	BL	BL	BL	BL
5604-95	B	B	B	B	B	B	B	B	B	B	B
5604-96	B	H	H	H	H	H	H	H	H	H	H
5604-97	B	B	B	B	B	B	B	B	B	B	B
5604-98	B	B	B	B	B	B	B	B	B	B	B
5604-99	B	H	H	H	H	H	H	H	H	H	H
5604-100	BL	BL	BL	BL	BL	BL	BL	BL	BL	BL	BL
5604-101	BL	BL	BL	BL	BL	BL	BL	BL	BL	BL	BL
5604-102	B	H	H	H	H	H	H	H	H	H	H
5604-103	BL	BL	BL	BL	BL	BL	BL	BL	BL	BL	BL
5604-104	B	B	B	B	B	B	B	B	B	B	B
5604-105	B	H	H	H	H	H	H	H	H	H	H
5604-106	B	B	B	B	B	B	B	B	B	B	B
5604-107	B	H	H	H	H	H	H	H	H	H	H
5604-108	B	H	B	H	H	H	H	H	H	H	H
5604-109	B	B	B	B	B	B	B	B	B	B	B
5604-110	B	H	H	H	H	H	H	H	H	H	H
5604-111	B	H	H	H	H	H	H	H	H	H	H
5604-112	B	B	B	B	B	B	B	B	H	H	H
5604-113	BL	BL	BL	BL	BL	BL	BL	BL	BL	BL	BL
5604-114	BL	BL	BL	BL	BL	BL	BL	BL	BL	BL	BL
5604-115	B	H	H	H	H	H	H	H	B	B	B
5604-116	B	B	B	B	B	B	B	B	B	B	B
5604-117	BL	BL	BL	BL	BL	BL	BL	BL	BL	BL	BL
5604-118	B	H	H	H	H	H	H	H	H	H	H
5604-119	B	H	H	H	H	H	H	H	BL	BL	BL
5604-120	B	H	H	H	H	H	H	H	H	H	H
5604-121	BL	BL	BL	BL	BL	BL	BL	BL	BL	BL	BL
5604-122	BL	BL	BL	BL	BL	BL	BL	BL	BL	BL	BL
5604-123	BL	BL	BL	BL	BL	BL	BL	BL	BL	BL	BL
5604-124	B	B	B	B	B	B	B	B	B	B	B
5604-125	B	H	H	H	H	H	H	H	H	H	H
5604-126	B	H	H	H	H	H	H	H	H	H	H
5604-127	B	H	H	H	H	H	H	H	H	H	H
5604-128	B	H	H	H	H	H	H	H	H	H	H
5604-129	B	B	B	B	B	B	B	B	B	B	B
5604-130	B	B	B	B	B	B	B	B	B	B	B
5604-131	BL	BL	BL	BL	BL	BL	BL	BL	BL	BL	BL
5604-132	B	H	H	H	H	H	H	H	H	H	H
5604-133	B	B	B	B	B	B	B	B	B	B	B
5604-134	BL	BL	BL	BL	BL	BL	BL	BL	BL	BL	BL
5604-135	B	H	H	H	H	H	H	H	H	H	H
5604-136	BL	BL	BL	BL	BL	BL	BL	BL	BL	BL	BL
5604-137	BL	BL	BL	BL	BL	BL	BL	BL	BL	BL	BL
5604-138	B	H	B	B	B	B	B	B	B	B	B
5604-139	BL	BL	BL	BL	BL	BL	BL	BL	BL	BL	BL
5604-140	BL	BL	BL	BL	BL	BL	BL	BL	BL	BL	BL
5604-141	B	B	B	B	B	B	B	B	B	B	B
5604-142	B	H	H	H	H	H	H	H	H	H	H
5604-143	BL	BL	BL	BL	BL	BL	BL	BL	BL	BL	BL
5604-144	B	B	B	B	B	B	B	B	B	B	B
5604-145	B	H	H	H	H	H	H	H	H	H	H
5604-146	B	B	B	B	B	B	B	H	B	B	B
5604-147	B	H	H	H	H	H	H	H	H	H	H
5604-148	B	H	H	H	H	H	BL	BL	BL	BL	BL
5604-149	BL	BL	BL	BL	BL	BL	BL	BL	BL	BL	BL
5604-150	B	H	H	H	H	H	H	H	H	H	H
5604-151	BL	BL	BL	BL	BL	BL	BL	BL	BL	BL	BL
5604-152	B	B	B	B	B	B	B	H	B	B	B
5604-153	B	H	H	H	H	H	H	H	H	H	H
5604-154	B	H	H	H	H	H	H	H	H	H	H
5604-155	B	B	B	B	B	B	B	B	B	B	B
5604-156	B	H	H	H	H	H	H	H	H	H	H
5604-157	B	H	B	B	B	B	B	H	B	B	B
5604-158	B	H	H	BL	H	H	H	H	H	H	H
5604-159	B	H	H	H	H	H	H	H	H	H	H
5604-160	BL	BL	BL	BL	BL	BL	BL	BL	BL	BL	BL
5604-161	B	B	B	B	B	B	B	B	B	B	B
5604-162	B	H	H	H	H	H	H	H	H	H	H
5604-163	B	H	H	H	H	H	H	H	H	H	H
5604-164	B	B	B	B	B	B	B	B	B	B	B
5604-165	B	H	H	H	H	H	H	H	H	H	H
5604-166	B	BL	H	H	H	H	H	H	H	H	H
5604-167	B	BL	H	H	H	H	H	H	H	H	H
5604-168	B	H	H	H	H	H	H	H	H	H	H
5604-169	BL	BL	BL	BL	BL	BL	BL	BL	BL	BL	BL
5604-170	B	B	B	B	B	B	B	B	B	B	B
5604-171	B	B	B	B	B	B	B	B	B	B	B
5604-172	BL	BL	BL	BL	BL	BL	BL	BL	BL	BL	BL
5604-173	B	B	B	B	B	B	B	H	B	B	B
5604-174	BL	B	BL	BL	BL	BL	BL	BL	BL	BL	BL
5604-175	B	B	B	B	B	B	B	H	B	B	B
5604-176	B	B	B	B	B	B	B	H	B	B	B
5604-177	B	H	H	H	H	H	H	H	H	H	H
5604-178	B	H	H	H	H	H	H	H	H	H	H
5604-179	B	H	H	H	H	H	H	H	H	H	H
5604-180	B	B	B	B	B	B	B	H	B	B	B
5604-181	B	H	H	H	H	H	H	BL	H	H	H
5604-182	B	H	H	H	H	H	H	H	H	H	H
5604-183	B	H	H	H	H	H	H	H	H	H	H
5604-184	B	B	B	B	B	B	B	B	B	B	B
5604-185	B	H	H	H	H	H	H	H	H	H	H
5604-186	B	B	B	B	B	B	B	B	B	B	B
5604-187	BL	BL	BL	BL	BL	BL	BL	BL	BL	BL	BL
5604-188	B	B	B	B	B	B	H	H	B	B	H
5604-189	BL	BL	BL	BL	BL	BL	BL	BL	BL	BL	BL
5604-190	B	B	B	B	B	B	B	B	B	B	B
5604-191	B	H	H	H	H	H	H	H	H	H	H
5604-192	B	B	H	H	H	H	H	H	BL	BL	BL
5604-193	BL	BL	BL	BL	BL	BL	BL	BL	BL	BL	BL
5604-194	B	B	B	B	B	B	B	B	B	B	B
5604-195	B	H	H	H	H	H	H	H	H	H	H
5604-196	B	H	H	H	H	H	H	H	H	H	H
5604-197	B	H	H	H	H	H	H	H	H	H	H
5604-198	B	H	H	H	H	H	H	H	H	H	H
5604-199	BL	BL	BL	BL	BL	BL	BL	BL	BL	BL	BL
5604-200	B	H	H	H	H	H	H	H	H	H	H
5604-201	B	B	B	B	B	B	B	B	B	B	B
5604-202	B	H	H	H	H	H	H	H	H	H	H
5604-203	B	H	H	H	H	H	H	H	H	H	H
5604-204	B	H	H	H	H	H	H	H	H	H	H
5604-205	BL	BL	BL	BL	BL	BL	BL	BL	BL	BL	BL
5604-206	B	B	B	B	B	B	B	H	B	B	B
5604-208	B	B	B	B	B	B	B	B	B	B	H
5604-209	BL	BL	BL	BL	BL	BL	BL	BL	BL	BL	BL
5604-210	B	B	B	B	B	B	B	B	B	B	B
5604-211	BL	H	BL	BL	BL	BL	BL	BL	BL	BL	BL
5604-212	B	H	H	H	H	H	H	H	H	H	H
5604-213	B	B	B	B	B	B	B	B	B	B	B
5604-214	BL	BL	BL	BL	BL	BL	BL	BL	BL	BL	BL
5604-215	B	B	B	B	B	B	B	B	B	B	B
5604-216	B	H	H	H	H	H	H	H	H	H	H
5604-217	B	H	H	H	H	H	H	H	H	H	H
5604-218	B	H	H	H	H	H	H	H	H	H	H
5604-219	B	H	H	H	H	H	H	H	H	H	H
5604-220	BL	BL	BL	BL	BL	BL	BL	BL	BL	BL	BL
5604-221	B	B	B	B	B	B	B	B	B	B	B
5604-222	BL	BL	BL	BL	BL	BL	BL	BL	BL	BL	BL
