# Supplementary material for: Identification of Candidate Genes for Rind Color and Bloom Formation in Watermelon Fruits Based on a Quantitative Trait Locus-Seq
Source: Plants (Basel). 2022 Oct 17;11(20):2739. doi: 10.3390/plants11202739 (PMC9611755; doi:10.3390/plants11202739)
Supplement: Supplementary file 1 [file plants-11-02739-s001.zip › plants-1945771-supplementary/Table S5.xlsx]

## Sheet: Sheet1
						BP's data							GP's data							deltaSNP-index	Statistical confidence intervals				Gene annotation								Ref's flanking sequence		GF2's flanking sequence		Syn/nonsyn SNP analysis
QTL	Location	id	pos	ref	GF2's base	BP's consensus base	BP's consensus quality	BP's SNP quality	BP's mapping quality	BP's depth	BP's SNP-index	BP's read bases	GP's consensus base	GP's consensus quality	GP's SNP quality	GP's mapping quality	GP's depth	GP's SNP-index	GP's read bases	deltaSNP-index	U95	L95	U99	L99	Genic/Intergenic	Transcript_ID.feature	Feature	Description	Interpro	GO	GO.desc	EC.number	Flanking_seq.(600bp)	Allele	Flanking_seq.(600bp)	Allele	GF2/BP allele	BP's mutation_type	BP's mutation_type:Transcript_ID	BP's amino-acid_change	GF2/GP allele	GP's mutation_type	GP's mutation_type:Transcript_ID	GP's amino-acid_change
RC-QTL-C6	27.560-27.830 Mb	Cla97Chr06	27588982	C	G	S	43	228	60	14	0.86	CcccCCCcCcGCCG	G	49	0	60	22	0.05	GGGGcGGGGGGGGGGGGGGGGG	0.81	0.428571	-0.357143	0.5	-0.5	Intergenic								TTTGGACCCATATAAGTTTGTGGGGCTTCAAAAGGATGTCTTGCCTTTTCACACGTTGCCATCGATCAAAAGTTTATAACCTTTCATTACCACACTTTTGTCCTCTCCACTTAAATGTGTGTGTGTGAGATAATTAAGGACACACAATATCATCTTCTTAATCATATGATATTATATATTTTTTTACTAAGTTCTTAGTGTAATTTTGCTTTTAATTTTAATCACAACACTTCATATCCATTCGTATAATTCTCTCTAGTTTATATATAATATACATTTCTTCCTTCTTTAATTAACCAT[C]TGAGATAAATGTGTGCACTTTTCATCCACAACTATTTGGGCTTTATCTACCGATAATATCCAAATTGCTACTCATATTTGTTAATAATGTTTTAAC…	C/C	TTTGGACCCATATAAGTTTGTGGGGCTTCAAAAGGATGTCTTGCCTTTTCACACGTTGCCATCGATCAAAAGTTTATAACCTTTCATTACCACACTTTTGTCCTCTCCACTTAAATGTGTGTGTGTGAGATAATTAAGGACACACAATATCATCTTCTTAATCATATGATATTATATATTTTTTTACTAAGTTCTTAGTGTAATTTTGCTTTTAATTTTAATCACAACACTTCATATCCATTCGTATAATTCTCTCTAGTTTATATATAATATACATTTCTTCCTTCTTTAATTAACCAT[G]TGAGATAAATGTGTGCACTTTTCATCCACAACTATTTGGGCTTTATCTACCGATAATATCCAAATTGCTACTCATATTTGTTAATAATGTTTTAAC…	G/C	G/S
RC-QTL-C6	27.560-27.830 Mb	Cla97Chr06	27591459	C	T	Y	16	16	60	8	0.5	TTcTcTCC	T	45	0	60	12	0.08	TTTTTTTTTTTC	0.42	0.5	-0.5	0.625	-0.625	Intergenic								CAACTAGAATAACTCGGATTATCCAACTCAACTTAAATTTTATATATACATATTTGTTTAAAGTTTGTAATAAATATTATAGATATTTGGTATTTAATATTTAAATTTCATGAGATTTTAGTTATTAGTCACGTGTTATAGATAAATTTACATATTTCTAATAAAAAAGAAAAATAAAGTTATAACCCGACCCCAACTCGAATTTTAAGGGTTGGGTTGAGTTTAAGACTTTATTTTAGTCTTTTAGATTGCAAATTAGATCCATTCTAATTTTTAGATTGATCTAAAAAATACTTTCAA[C]CCAACCTATACATACTCCTAAATCCATAAGTATTTTAATCATCCCAAAGAATTAGAATGTAATTCAAAAGTTTTAATAATAGACTTCAAGAGAAAG…	C/C	CAACTAGAATAACTCGGATTATCCAACTCAACTTAAATTTTATATATACATATTTGTTTAAAGTTTGTAATAAATATTATAGATATTTGGTATTTAATATTTAAATTTCATGAGATTTTAGTTATTAGTCACGTGTTATAGATAAATTTACATATTTCTAATAAAAAAGAAAAATAAAGTTATAACCCGACCCCAACTCGAATTTTAAGGGTTGGGTTGAGTTTAAGACTTTATTTTAGTCTTTTAGATTGCAAATTAGATCCATTCTAATTTTTAGATTGATCTAAAAAATACTTTCAA[T]CCAACCTATACATACTCCTAAATCCATAAATATTTTAATCATCCCAAAGAATTAGAATGTAATTCAAAAGTTTTAATAATAGACTTCAAGAGAAAG…	T/C	T/Y
RC-QTL-C6	27.560-27.830 Mb	Cla97Chr06	27591489	G	A	R	29	29	60	8	0.62	gAgAGGGA	A	35	0	60	10	0.1	AAAAAAAAAG	0.52	0.5	-0.5	0.625	-0.625	Intergenic								ACTTAAATTTTATATATACATATTTGTTTAAAGTTTGTAATAAATATTATAGATATTTGGTATTTAATATTTAAATTTCATGAGATTTTAGTTATTAGTCACGTGTTATAGATAAATTTACATATTTCTAATAAAAAAGAAAAATAAAGTTATAACCCGACCCCAACTCGAATTTTAAGGGTTGGGTTGAGTTTAAGACTTTATTTTAGTCTTTTAGATTGCAAATTAGATCCATTCTAATTTTTAGATTGATCTAAAAAATACTTTCAACCCAACCTATACATACTCCTAAATCCATAA[G]TATTTTAATCATCCCAAAGAATTAGAATGTAATTCAAAAGTTTTAATAATAGACTTCAAGAGAAAGGTGGCAATGATTGAAAAACGCACCACGTAA…	G/G	ACTTAAATTTTATATATACATATTTGTTTAAAGTTTGTAATAAATATTATAGATATTTGGTATTTAATATTTAAATTTCATGAGATTTTAGTTATTAGTCACGTGTTATAGATAAATTTACATATTTCTAATAAAAAAGAAAAATAAAGTTATAACCCGACCCCAACTCGAATTTTAAGGGTTGGGTTGAGTTTAAGACTTTATTTTAGTCTTTTAGATTGCAAATTAGATCCATTCTAATTTTTAGATTGATCTAAAAAATACTTTCAATCCAACCTATACATACTCCTAAATCCATAA[A]TATTTTAATCATCCCAAAGAATTAGAATGTAATTCAAAAGTTTTAATAATAGACTTCAAGAGAAAGGTGGCAATGATTGAAAAACGCACCACGTAA…	A/G	A/R
RC-QTL-C6	27.560-27.830 Mb	Cla97Chr06	27592564	T	C	Y	82	82	60	16	0.69	TCTCTTTtTttCCCtT	C	53	0	60	29	0.1	CCCTCCTCCCCCCCCCCCCCCCCCCCCtC	0.59	0.375	-0.375	0.5	-0.5	Intergenic								TTTTTTTTAGCTTTTGCTTTTATAGTTTTTCATAAATATTTAATCGATACTTAGATTTTAATATTTTATTGACATTAATATTTTAAATATTAGTTAGTGTCAATTTGCAGAATTTTTTTTAAAATAATGTTTTTTAATAAATAATTCCAAAAATAGGGTGGGGGAAAGAAATACCAAAATTGGAGTTGTGGAATCGTGGACCCAGTCCACGATTGCCACTGAAAATCATGTACCGGGTACACGATTACCCTACCGGCCCACTGCCCTGCTGCCACGCTACCACCCCGTCAGCATCGAACT[T]GTGGACGGGGTCCATGATTTCGGTAATCGTGGACCCGGTCCACGAGTCTCTTCCTTTTTATTCCCACCGGCTATCTCTTCTTCTCAAACAATTCTC…	T/T	TTTTTTTTAGCTTTTGCTTTTATAGTTTTTCATAAATATTTAATCGATACTTAGATTTTAATATTTTATTGACATTAATATTTTAAATATTAGTTAGTGTCAATTTGCAGAATTTTTTTTAAAATAATGTTTTTTAATAAATAATTCCAAAAATAGGGTGGGGGAAAGAAATACCAAAATTGGAGTTGTGGAATCGTGGACCCAGTCCACGATTGCCACTGAAAATCATGTACCGGGTACACGATTACCCTACCGGCCCACTGCCCTGCTGCCACGCTACCACCCCGTCAGCATCGAACT[C]GTGGACGGGGTCCATGATTTCGGTAATCGTGGACCCGGTCCACGAGTCTCTTCCTTTTTATTCCCACCGGCTATCTCTTCTTCTCAAACAATTCTC…	C/T	C/Y
RC-QTL-C6	27.560-27.830 Mb	Cla97Chr06	27593076	G	A	R	44	228	60	20	0.85	GAgGgGAggGGgGGGGggGA	A	30	0	60	28	0.07	AgAAAAAAAAAAAAAAAAAAAAGAAAAA	0.78	0.35	-0.35	0.45	-0.45	Intergenic								AATTTTCTGATTTGTATTAACTTTTATCTTTAACTAAATAAATTAATGATTTTCCATTTCATTTTGAAAAATTAAGAAACAATGAAACTAATACAATAATTGAATAAGAACACAAGTAAAAAGCAAATTTTCATTTAAGTGGGTAATTAATTACTTAAGGTATTTATCATGGGAAAAAAACCGGACGAGTTTGGACCTATCATGGGAAAAAAATTGGGCGAGTTGGACGGAAGTCGTGGACCTCGTCCACGAGTTCGACTTCTACGTCAGCTGCCCTATCAGCAACTTCACTAAAATCGT[G]TACTGGGTACACGATTTCACCACCACATTTTCCAAATAACTTTCCAAACCACCCTATTTTTGTCATTAGTTTTAAACCACCCTATTTTTTTCATTA…	G/G	AATTTTCTGATTTGTATTAACTTTTATCTTTAACTAAATAAATTAATGATTTTCCATTTCATTTTGAAAAATTAAGAAACAATGAAACTAATACAATAATTGAATAAGAACACAAGTAAAAAGCAAATTTTCATTTAAGTGGGTAATTAATTACTTAAGGTATTTATCATGGGAAAAAAACCGGACGAGTTTGGACCTATCATGGGAAAAAAATTGGGCGAGTTGGACGGAAGTCGTGGACCTCGTCCACGAGTTCGACTTCTACGTCAGCTGCCCTATCAGCAACTTCACTAAAATCGT[A]TACTGGGTACACGATTTCACCACCACATTTTCCAAATAACTTTCCAAACCACCCTATTTTTGTCATTAGTTTTAAACCACCCTATTTTTTTCATTA…	A/G	A/R
RC-QTL-C6	27.560-27.830 Mb	Cla97Chr06	27593854	C	T	Y	78	78	60	31	0.74	CccCTTCcCCTTccTCCTTCTccCccCcCCC	Y	48	0	60	34	0.15	TTTTTTTCTCTCTTTTTTTTTTTTTTcTcTTTTT	0.59	0.290323	-0.290323	0.387097	-0.387097	Intergenic								ACAAACTAATGAAAGTATTATATATGTGACTTGAAGTTAATTAGAAAGTTGATTCATCACACAATAATTTGTAAGAATAATAAAAAAAAGATATATGAGTTGAGATTGAGCATATATATGTGATGAGAAATCCTTAGAGTGTTGGATCTAAGAACTATAGTGAACAACAAGATCTAAAGAATTCGACCCCAATAGCCCCAAAACCAATTTGACCTCTCAACCCTTAAAATAGGCTAAATTGAGATTACTTAGATGATCTAATGAACCATTGATCAGACAAAATTAGAAACTCCAACCAAT[C]CTTGATCTTCAAAGCACTCCACAAGCTAGATAGATCAATCCTCACTTGAATGTTCCAAATATTCCTGCATTCTATCACAGTAACACACAAAAAACA…	C/C	ACAAACTAATGAAAGTATTATATATGTGACTTGAAGTTAATTAGAAAGTTGATTCATCACACAATAATTTGTAAGAATAATAAAAAAAAGATATATGAGTTGAGATTGAGCATATATATGTGATGAGAAATCCTTAGAGTGTTGGATCTAAGAACTATAGTGAACAACAAGATCTAAAGAATTCGACCCCAATAGCCCCAAAACCAATTTGACCTCTCAACCCTTAAAATAGGCTAAATTGAGATTACTTAGATGATCTAATGAACCATTGATCAGACAAAATTAGAAACTCCAACCAAT[T]CTTGATCTTCAAAGCACTCCACAAGCTAGATAGATCAATCCTCACTTGAATGTTCCAAATATTCCTGCATTCTATCACAGTAACACACAAAAAACA…	T/C	T/Y				T/Y
RC-QTL-C6	27.560-27.830 Mb	Cla97Chr06	27593980	A	C	M	98	98	60	33	0.76	AaaAaAAAaCaCaCCAaaCaaCaaCCAAAAAaA	M	68	0	60	37	0.11	CaCCCCCCCCCCCCCCCCCaCCCCaCCACCCCCCCCC	0.65	0.30303	-0.272727	0.393939	-0.363636	Intergenic								GAAATCCTTAGAGTGTTGGATCTAAGAACTATAGTGAACAACAAGATCTAAAGAATTCGACCCCAATAGCCCCAAAACCAATTTGACCTCTCAACCCTTAAAATAGGCTAAATTGAGATTACTTAGATGATCTAATGAACCATTGATCAGACAAAATTAGAAACTCCAACCAATCCTTGATCTTCAAAGCACTCCACAAGCTAGATAGATCAATCCTCACTTGAATGTTCCAAATATTCCTGCATTCTATCACAGTAACACACAAAAAACAATGCTCAACAAGCTTTCGAGGTTTAAAAC[A]CAAAATTCTACATTTCATAATTTTCTTGTTCTCATTATCATCTTCATACGGACTACATAATTATATACAGTCTCAAAATAAGACCCTAGACATTCT…	A/A	GAAATCCTTAGAGTGTTGGATCTAAGAACTATAGTGAACAACAAGATCTAAAGAATTCGACCCCAATAGCCCCAAAACCAATTTGACCTCTCAACCCTTAAAATAGGCTAAATTGAGATTACTTAGATGATCTAATGAACCATTGATCAGACAAAATTAGAAACTCCAACCAATTCTTGATCTTCAAAGCACTCCACAAGCTAGATAGATCAATCCTCACTTGAATGTTCCAAATATTCCTGCATTCTATCACAGTAACACACAAAAAACAATGCTCAACAAGCTTTCGAGGTTTAAAAC[C]CAAAATTCTACATTTCATAATTTTCTTGTTCTCATTATCATCTTCATACGGACTACATAATTATATACAGTCTCAAAATAAGACCCTAGACATTCT…	C/A	C/M				C/M
RC-QTL-C6	27.560-27.830 Mb	Cla97Chr06	27601005	T	G	K	106	129	60	24	0.79	ttTtttGTTtGTTtGTtttGtTTG	G	47	0	60	20	0.1	GttGGGGGGGGGGGGGGGGG	0.69	0.35	-0.35	0.45	-0.45	Intergenic								AAAGTCGATCATACCTAAAGAATTTTCTCTAAAATTATGTTAAATTACAAATTTGATTCATATAATTTGAAAAATGTTACAATTTAGTTCAATTGGTTTATAATTAGAATTTAGGCTATATGTGTATAAAACTCCCGTCAAAAATCCTTTCGGTTGAGATTATTTACGAGAAATTTATCTAATCATAGATATTTATGAGATTTTATTAAACTATAAAGACTAAATTCTCACTTTCTCGAAATTATAGGATTAGATTTGTAATTTAAGAGACTATTTATTAGAGTTTTATCAAATCATATG[T]CATAAAGACTAAACCTTAAGTTTAAAACTAAATAGATTAAATTCTAACTTTGGGTAATTATAACATGTAGGACTTTAAAGGATAATAATCTAAGTT…	T/T	AAAGTCGATCATACCTAAAGAATTTTCTCTAAAATTATGTTAAATTACAAATTTGATTCATATAATTTGAAAAATGTTACAATTTAGTTCAATTGGTTTATAATTAGAATTTAGGCTATATGTGTATAAAACTCCCGTCAAAAATCCTTTCGGTTGAGATTATTTACGAGAAATTTATCTAATCATAGATATTTATGAGATTTTATTAAACTATAAAGACTAAATTCTCACTTTCTCGAAATTATAGGATTAGATTTGTAATTTAAGAGACTATTTATTAGAGTTTTATCAAATCATATG[G]CATAAAGACTAAACCTTAAGTTTAAAACTAGATAGATTAAATTCTAACTTTGGGTAATTATAACATGTAGGACTTTAAAGGATAATAATCTAAGTT…	G/T	G/K
RC-QTL-C6	27.560-27.830 Mb	Cla97Chr06	27601036	A	G	R	85	85	60	21	0.71	aaGAAaGAAaGAaaaGaAAGG	G	60	0	60	18	0.06	GGGGGGGGGGGGGGGGAG	0.65	0.333333	-0.333333	0.444444	-0.444444	Intergenic								AAATTATGTTAAATTACAAATTTGATTCATATAATTTGAAAAATGTTACAATTTAGTTCAATTGGTTTATAATTAGAATTTAGGCTATATGTGTATAAAACTCCCGTCAAAAATCCTTTCGGTTGAGATTATTTACGAGAAATTTATCTAATCATAGATATTTATGAGATTTTATTAAACTATAAAGACTAAATTCTCACTTTCTCGAAATTATAGGATTAGATTTGTAATTTAAGAGACTATTTATTAGAGTTTTATCAAATCATATGTCATAAAGACTAAACCTTAAGTTTAAAACTA[A]ATAGATTAAATTCTAACTTTGGGTAATTATAACATGTAGGACTTTAAAGGATAATAATCTAAGTTTATAACAAAAATTTAAAAGAATTAAAAATAT…	A/A	AAATTATGTTAAATTACAAATTTGATTCATATAATTTGAAAAATGTTACAATTTAGTTCAATTGGTTTATAATTAGAATTTAGGCTATATGTGTATAAAACTCCCGTCAAAAATCCTTTCGGTTGAGATTATTTACGAGAAATTTATCTAATCATAGATATTTATGAGATTTTATTAAACTATAAAGACTAAATTCTCACTTTCTCGAAATTATAGGATTAGATTTGTAATTTAAGAGACTATTTATTAGAGTTTTATCAAATCATATGGCATAAAGACTAAACCTTAAGTTTAAAACTA[G]ATAGATTAAATTCTAACTTTGGGTAATTATAACATGTAGGACTTTAAAGGATAATAATCTAAGTTTATAACAAAAATTTAAAAGAATTAAAAATAT…	G/A	G/R
RC-QTL-C6	27.560-27.830 Mb	Cla97Chr06	27605624	A	G	R	59	97	60	30	0.87	GAGaAaAAAaaaaaaGaaAaAaAGaaaaAA	G	92	0	60	34	0.06	GGGGGGGGGGGGGGAaGGGGGGGGGGGGGGGGGG	0.81	0.3	-0.3	0.366667	-0.366667	Intergenic								TAACTTAATAAGTCAAGTTGATAGATTATAAAGCATTAAGTCTATACATTTTTATTTGAATTAAAATTTTTAAAAAAGTACAAACAAATAAATAGTGATTCAAATGTTTGATCTATTGAGTGAATTGAATTAAATTTGTCAAAGTAACATAGTTCAACGATTAATTGGTGTTGTTAAAGGTTGTTCAAAGGAAAGGTTGAAGTCCGAAGATGCCTACATGAGGTCTATGCGTCTCAAAAGGAAAAGTCAAACTCTTGGCCCTCCAATTGACTAGCCAAGTTTGTCCCTTTTCGCCAAAAG[A]GAAATGGTCTAGTCAAGCTTGCCACTAACACTCTGCAACTTCAAAGACCACACCTACTCTAACACTGTTGATATAACACATATGGCAAGCAAGAGT…	A/A	TAACTTAATAAGTCAAGTTGATAGATTATAAAGCATTAAGTCTATACATTTTTATTTGAATTAAAATTTTTAAAAAAGTACAAACAAATAAATAGTGATTCAAATGTTTGATCTATTGAGTGAATTGAATTAAATTTGTCAAAGTAACATAGTTCAACGATTAATTGGTGTTGTTAAAGGTTGTTCAAAGGAAAGGTTGAAGTCCGAAGATGCCTACATGAGGTCTATGCGTCTCAAAAGGAAAAGTCAAACTCTTGGCCCTCCAATTGACTAGCCAAGTTTGTCCCTTTTCGCCAAAAG[G]GAAATGGTCTAGTCAAGCTTGCCACTAACACTCTGCAACTTCAAAGACCACACCTACTCTAACACTGTTGATATAACACATATGGCAAGCAAGAGT…	G/A	G/R
RC-QTL-C6	27.560-27.830 Mb	Cla97Chr06	27611343	A	T	W	68	68	60	23	0.7	aTaTTaTTATaAaAAaaaTAAaA	T	41	0	60	10	0.1	TTTTTTaTTT	0.6	0.4	-0.5	0.6	-0.6	Cla97C06G125660		promoter						CAAGACCGGAGTAGTTTAAGGAAAATGATTGGTTGATTTTTTTGATTGAGGATTTGATCTTTTTTAGAAACTGTAAACAGAGTATTCAATGTAAGGCTTCAATATGTCTTAGGTTTAATGAGATGGATTGCTACATTGTACCATTTTTCAAGCCCATCCATTGATCTTTTCAAATATTTTGTGCTATATCTTTAATTTTTTTATTTATTTATTTTTTTTTCGTTTGTGCTACAAATTCTAATATTTAGGCCCAGGTGGTTATATATGGAATCAGTCCATTTGATCATCAACAGATCATAA[A]ATAATTCCTAAAAGAACACATCCTGAAAAACAAGTATTTAAATACAAATAATTTTAAAAAATGGATATTTGAGTTTTATTAGGAGGGTTTTACGGA…	A/A	CAAGACCGGAGTAGTTTAAGGAAAATGATTGGTTGATTTTTTTGATTGAGGATTTGATCTTTTTTAGAAACTGTAAACAGAGTATTCAATGTAAGGCTTCAATATGTCTTAGGTTTAATGAGATGGATTGCTACATTGTACCATTTTTCAAGCCCATCCATTGATCTTTTCAAATATTTTGTGCTATATCTTTAATTTTTTTATTTATTTATTTTTTTTTCGTTTGTGCTACAAATTCTAATATTTAGGCCCAGGTGGTTATATATGGAATCAGTCCATTTGATCATCAACAGATCATAA[T]ATAATTCCTAAAAGAACACATCCTGAAAAACAAGTATTTAAATACAAATAATTTTAAAAAATGGATATTTGAGTTTTATTAGGAGGGTTTTACGGA…	T/A	T/W
RC-QTL-C6	27.560-27.830 Mb	Cla97Chr06	27613088	A	G	R	112	112	60	24	0.75	AGAAaAaAaAaAaaAaAAAGGGGG	R	7	7	60	21	0.24	GGGaGAGGAaGGGGGGGaGGG	0.51	0.333333	-0.333333	0.428571	-0.428571	Intergenic								AATGGAAAGTTGAGAAGATTTATAATGCTTAGTAGCTTTGAGAATATATATAGTTTGTTATCTGCCAATTTTATTTTAGGAGTGTAGTTATTATTATTATTATTAATTAATTAAGAATGAGCTAAATAAATAAAATTATATAATTTTATTAAGTTTTTGCGCATTTGTATGATGATGATGATGTAATCTATATTTATACTATATATAAAAGAAGTTATAACGGATAATATTTACATCCCCGTTTTGCCCTTACAACATTTCATAATTTCTATTTTGTCATTCGTCACAATTATTTAGGTC[A]AGGCATGCGAAATGGTGTATTCTATATCATGTACGAGTATGATCTAGACTATAAATATAAAACATCACAATCTAAAGATTGAGAAATTTTTGAATT…	A/A	AATGGAAAGTTGAGAAGATTTATAATGCTTAGTAGCTTTGAGAATATATATAGTTTGTTATCTGCCAATTTTATTTTAGGAGTGTAGTTATTATTATTATTATTAATTAATTAAGAATGAGCTAAATAAATAAAATTATATAATTTTATTAAGTTTTTGCGCATTTGTATGATGATGATGATGTAATCTATATTTATACTATATATAAAAGAAGTTATAACGGATAATATTTACATCCCCGTTTTGCCCTTACAACATTTCATAATTTCTATTTTGTCATTCGTCACAATTATTTAGGTC[G]AGGCATGCGAAATGGTGTATTCTATATCATGTACGAGTATGATCTAGACTATAAATATAAAACATCACAATCTAAAGATTGAGAAATTTTTGAATT…	G/A	G/R				G/R
RC-QTL-C6	27.560-27.830 Mb	Cla97Chr06	27614852	T	C	Y	166	228	60	25	0.72	TCTTttTCtTtCTCtTtTTtCCTTC	C	52	0	60	34	0.06	TCCCCCCCCCCCCCCCCCCCCCTCCCCCCCCCCC	0.66	0.32	-0.32	0.4	-0.4	Cla97C06G125670		promoter						ATAGTATTAGTGGCAAGACCAGGTTGATTCGCAAGGAAGCACGAAAATTAGTTTTTCAAAGCTAAATATTTAGTTAAAGCGGTGCAAGGAAAGTAAAGATAGATGTGCAATCAAACAAAACGTTTTAGCCTAAAGGAACAGATTCACCCAATGTAATTTTGATTATCGAATTATCAAAACAAGATTTTAACTTCTTACCTATGCCTAGCCCAATTGATTAGAAAAGCTAGCCAATGGTCCAAAATATCAAATTAGCCAATTTTATTATATGTGAAGCATACTAATCAATTTAACTAACCG[T]ATTACGCTTTAGAGATTATGGTAGGATAAATTTCCAATTGGAAAGGTCTAATTAGAAATTTAATTCGGTTTCTCCTAGGGCGATAGAATAATGCCC…	T/T	ATAGTATTAGTGGCAAGACCAGGTTGATTCGCAAGGAAGCACGAAAATTAGTTTTTCAAAGCTAAATATTTAGTTAAAGCGGTGCAAGGAAAGTAAAGATAGATGTGCAATCAAACAAAACGTTTTAGCCTAAAGGAACAGATTCACCCAATGTAATTTTGATTATCGAATTATCAAAACAAGATTTTAACTTCTTACCTATGCCTAGCCCAATTGATTAGAAAAGCTAGCCAATGGTCCAAAATATCAAATTAGCCAATTTTATTATATGTGAAGCATACTAATCAATTTAACTAACCG[C]ATTACGCTTTAGAGATTATGGTAGGATAAATTTCCAATTGGAAAGGTCTAATTAGAAATTTAATTCGGTTTCTCCTAGGGCGATAGAATAATGCCC…	C/T	C/Y
RC-QTL-C6	27.560-27.830 Mb	Cla97Chr06	27615057	G	A	R	109	124	60	26	0.81	gggGGGAgAGgAGAGgGGGGGgAgGg	A	81	0	60	25	0.04	AAAgAAAAAAAAAAAAAAAAAAAAA	0.77	0.32	-0.32	0.4	-0.4	Cla97C06G125670		promoter						TAGCCCAATTGATTAGAAAAGCTAGCCAATGGTCCAAAATATCAAATTAGCCAATTTTATTATATGTGAAGCATACTAATCAATTTAACTAACCGTATTACGCTTTAGAGATTATGGTAGGATAAATTTCCAATTGGAAAGGTCTAATTAGAAATTTAATTCGGTTTCTCCTAGGGCGATAGAATAATGCCCTTCGTTGTCGACCACAAATCACAAGCCTATCTAACCTTGTGCTTCTTAGAGATTAACCTACTATCATTACATGTCACATATTAGATGTTAATCTACAATCAAACATTG[G]TTGTCAATCAATAGCAAGAAAATGTCATTCATAATCAATAAATTCAGAGTAAAACCCATAGACAAGAAATCTCAATCATATTATCAGAATACTCCA…	G/G	TAGCCCAATTGATTAGAAAAGCTAGCCAATGGTCCAAAATATCAAATTAGCCAATTTTATTATATGTGAAGCATACTAATCAATTTAACTAACCGCATTACGCTTTAGAGATTATGGTAGGATAAATTTCCAATTGGAAAGGTCTAATTAGAAATTTAATTCGGTTTCTCCTAGGGCGATAGAATAATGCCCTTCGTTGTCGACCACAAATCACAAGCCTATCTAACCTTGTGCTTCTTAGAGATTAACCTACTATCATTACATGTCACATATTAGATGTTAATCTACAATCAAACATTG[A]TTGTCAATCAATAGCAAGAAAATGTCATTCATAATCAATAAATTCAGAGTAAAACCCATAGACAAGAAATCTCAATCATATTATCAGAATACTCCA…	A/G	A/R
RC-QTL-C6	27.560-27.830 Mb	Cla97Chr06	27620290	C	T	Y	73	73	58	11	0.73	TcCcTCTcccc	T	75	0	59	16	0	TTTTTTTTTTTTTTTT	0.73	0.454545	-0.454545	0.545455	-0.545455	Cla97C06G125680		promoter						AGAAAATATTGGAGTTATATTAATTGCTATATACATATATCTTACTTTATATTTGACCAGATTCACATAAATAAAAAAGAAAAATTGAAAATTGCGTGATTCATCTATACTATATATATAATAATAATAATAATAATAATAATAACTCTCTATTTTGCCCCTACATCTTTTTAGAATTTTCATTTTTGGGTTATTTTGATAAATAATATTATTTTAATAAATAATGACAAAAATAGGGTTTGGTTGAAAGTATTGATAAAAATAGGGTAGCGAAATCCACATGGCATGTAAATCGTGAAC[C]ATTTTTTTTTCTCTTTTTCGTGACTCCCTCTCTTTCCCTTTCTTTTTTTTTTTTTTTTTCCTTTTCTTCTTCTTCTCCAATTCTTCTTTTCTTCTC…	C/C	AGAAAATATTGGAGTTATATTAATTGCTATATACATATATCTTACTTTATATTTGACCAGATTCACATAAATAAAAAAGAAAAATTGAAAATTGCGTGATTCATCTATACTATATATATAATAATAATAATAATAATAATAATAACTCTCTATTTTGCCCCTACATCTTTTTAGAATTTTCATTTTTGGGTTATTTTGATAAATAATATTATTTTAATAAATAATGACAAAAATAGGGTTTGGTTGAAAGTATTGATAAAAATAGGGTAGCGAAATCCACATGGCATGTAAATCGTGAAC[T]ATTTTTTTTTCTCTTTTTCGTGACTCCCTCTCTTTCCCTTTCTTTTTTTTTTTTTTTTTCCTTTTCTTCTTCTTCTCCAATTCTTCTTTTCTTCTC…	T/C	T/Y
RC-QTL-C6	27.560-27.830 Mb	Cla97Chr06	27622457	A	G	R	45	107	59	23	0.65	aAGGaaAGGAAaGAGGaAAaaAG	G	84	0	59	20	0	GGGGGGGGGGGGGGGGGGGG	0.65	0.35	-0.35	0.45	-0.45	Cla97C06G125690		promoter						TTCTTATATATATATATATATATATATATATATATATATTTTTTTTTTTTTTTTGAGTTTGTTGGTGTCTTATTTCATCTGTCAAGTGCACTATTATTAATAGGTCAATTTGTTGATTTTATGTCACACTATCTTTATTAGTTCAAAAAAATACATATTTTAAAGTAGAGAAAAATACAATAAAAATTGGCCCAAAAATACATATTTTAAAGTAGAGAAAAATACAATAAAAATTGGCTCAAGTCTTGAACCTGCGACCTTCGCATTATTAGCACAACACTCTAACCAACTGAGCTAGTA[A]CCCAATGTATTGTTAATGCTTCATGATATTTTTAATAACTCAATCAATATACCTTTTAAAGTAGCATATTTAAATTATATTAGCCCATGCAAATCT…	A/A	TTCTTATATATATATATATATATATATATATATATATATTTTTTTTTTTTTTTTGAGTTTGTTGGTGTCTTATTTCATCTGTCAAGTGCACTATTATTAATAGGTCAATTTGTTGATTTTATGTCACACTATCTTTATTAGTTCAAAAAAATACATATTTTAAAGTAGAGAAAAATACAATAAAAATTGGCCCAAAAATACATATTTTAAAGTAGAGAAAAATACAATAAAAATTGGCTCAAGTCTTGAACCTGCGACCTTCGCATTATTAGCACAACACTCTAACCAACTGAGCTAGTA[G]CCCAATGTATTGTTAATGCTTCATGATATTTTTAATAACTCAATCAATATACCTTTTAAAGTAGCATATTTAAATTATATTAGCCCATGCAAATCT…	G/A	G/R
RC-QTL-C6	27.560-27.830 Mb	Cla97Chr06	27622458	C	C	S	2	0	59	23	0.35	CCGGCCCGGCCCGCGgCCCCCCg	G	54	89	59	20	1	GgggGGGgGgGgGgGGgggG	-0.65	0.35	-0.35	0.45	-0.45	Cla97C06G125690		promoter						TCTTATATATATATATATATATATATATATATATATATTTTTTTTTTTTTTTTGAGTTTGTTGGTGTCTTATTTCATCTGTCAAGTGCACTATTATTAATAGGTCAATTTGTTGATTTTATGTCACACTATCTTTATTAGTTCAAAAAAATACATATTTTAAAGTAGAGAAAAATACAATAAAAATTGGCCCAAAAATACATATTTTAAAGTAGAGAAAAATACAATAAAAATTGGCTCAAGTCTTGAACCTGCGACCTTCGCATTATTAGCACAACACTCTAACCAACTGAGCTAGTAA[C]CCAATGTATTGTTAATGCTTCATGATATTTTTAATAACTCAATCAATATACCTTTTAAAGTAGCATATTTAAATTATATTAGCCCATGCAAATCTT…	G/C	TCTTATATATATATATATATATATATATATATATATATTTTTTTTTTTTTTTTGAGTTTGTTGGTGTCTTATTTCATCTGTCAAGTGCACTATTATTAATAGGTCAATTTGTTGATTTTATGTCACACTATCTTTATTAGTTCAAAAAAATACATATTTTAAAGTAGAGAAAAATACAATAAAAATTGGCCCAAAAATACATATTTTAAAGTAGAGAAAAATACAATAAAAATTGGCTCAAGTCTTGAACCTGCGACCTTCGCATTATTAGCACAACACTCTAACCAACTGAGCTAGTAG[C]CCAATGTATTGTTAATGCTTCATGATATTTTTAATAACTCAATCAATATACCTTTTAAAGTAGCATATTTAAATTATATTAGCCCATGCAAATCTT…	G/C	C/S				C/G
RC-QTL-C6	27.560-27.830 Mb	Cla97Chr06	27625359	T	C	Y	228	228	60	30	0.43	CCCtCtCttTCCTCtCTCCCtCCCCTTtTC	C	38	0	60	28	0.07	CCCCCCCCCCCTCCtCCCCCCCCCCCCC	0.36	0.321429	-0.321429	0.392857	-0.392857	Intergenic								TCACTTGCTCAATTGATCAACAAAAAAACTGGAATCCAAAATTTAGCAAACAAACAGTAGAAGTCTTGAAGAAAAAGCCAGAAGAACAACGAACTTGTTTAGCAAGAGAACAATTGTAAATTTAAAACCATCAAAGGCAGAGAGAATTAGAAATAAATTCGCCACTGTGAAGATGGAGAGAAACAACTTTGAAACAAGCAATGAAAAGCAAATTAACATCAGAATCGAGAGCCGTTGAGATGAACGGGGCTAGGGTTTTCAATACGAAGTTCTATAATAGGGAAGGAAATCAAAGCTGAG[T]GGCTGTGAACGAAAATCGTGACCGTTGTTTAAAGGGAACGACGGAATTTTAGACGGTTCAATGTGAAGTCTAAAGCCCAATATCAAGGGCCATGAT…	T/T	TCACTTGCTCAATTGATCAACAAAAAAACTGGAATCCAAAATTTAGCAAACAAACAGTAGAAGTCTTGAAGAAAAAGCCAGAAGAACAACGAACTTGTTTAGCAAGAGAACAATTGTAAATTTAAAACCATCAAAGGCAGAGAGAATTAGAAATAAATTCGCCACTGTGAAGATGGAGAGAAACAACTTTGAAACAAGCAATGAAAAGCAAATTAACATCAGAATCGAGAGCCGTTGAGATGAACGGGGCTAGGGTTTTCAATACGAAGTTCTATAATAGGGAAGGAAATCAAAGCTGAG[C]GGCTGTGAACGAAAATCGTGACCGTTGTTTAAAGGGAACGACGGAATTTTAGACGGTTCAATGTGAAGTCTAAAGCCCAATATCAAGGGCCATGAT…	C/T	C/Y
RC-QTL-C6	27.560-27.830 Mb	Cla97Chr06	27626241	A	G	R	96	96	60	24	0.71	aaAaAaaAGAaaGAaaGAAaGGGG	G	63	0	59	30	0.1	GGGGGGGGGGGGGGAGGGGAGGGGGGGGaG	0.61	0.333333	-0.333333	0.416667	-0.416667	Intergenic								GAAGAATTAAAAATTACTACTTATACAAACAATGTGCACCCTCCTTTTTCGTGGCTCAATCATAAGAACTCCACAGTTAAGCGTACTTACAGTATCACTTGGCTAATAATTAGTTGTATAACAACATTTTTTAAATATTTCAAATATAGCAATATTTATCAATGATAAACTTTATTGCTGATAGAACTCTATCAACGATATAATTTATCATCGATCAACTTCTAACTTCTAGAGCTCTATCTAAATATTTCTATATATGTTGATACGATACGTTAGGTCTAATTGTTATATTTGCCCCAA[A]TTTATATGAATTTTTCATTTTTGATCTTTTGTTATAGTTTTCATTATTGATTATTGCACATTTTTCTTTTGTTTACTTTTTAAAATAGATATTTTT…	A/A	GAAGAATTAAAAATTACTACTTATACAAACAATGTGCACCCTCCTTTTTCGTGGCTCAATCATAAGAACTCCACAGTTAAGCGTACTTACAGTATCACTTGGCTAATAATTAGTTGTATAACAACATTTTTTAAATATTTCAAATATAGCAATATTTATCAATGATAAACTTTATTGCTGATAGAACTCTATCAACGATATAATTTATCATCGATCAACTTCTAACTTCTAGAGCTCTATCTAAATATTTCTATATATGTTGATACGATACGTTAGGTCTAATTGTTATATTTGCCCCAA[G]TTTATATGAATTTTTCATTTTTGATCTTTTGTTATAGTTTTCATTATTGATTATTGCACATTTTTCTTTTGTTTACTTTTTAAAATAGATATTTTT…	G/A	G/R
RC-QTL-C6	27.560-27.830 Mb	Cla97Chr06	27627186	T	A	W	64	64	59	21	0.71	tAAtTtttAttAtTtAATtTT	W	51	0	58	28	0.14	AAtAAAAAAtAAttAAAAAAAAAAAAAA	0.57	0.333333	-0.333333	0.428571	-0.428571	Intergenic								TTTGTGTAATTCAAGTTTAGATAGTATTAGACTCTCAATGTCTTGATTTTGCCTTTAATATTATTTTTCAATTTTTGGTTTGTTTTCTAAATCCAAAATCATCCATAAATAATTAGTGAACATCCAATCTTATCTAATAGTTTTTATTTTTATTTTTGTTAACTCCATTAGTTTAATATTTACAAATTTGAAACAACTTCCATCTCTTAGGGTTTCATTTTTTATTTCCTTCACCTTAAACATACTTTAATAAATAAATTAACACTCATGATTAATATATCAATTATTACTTCATCTCCC[T]AAATAACATATAGTTTAATTTGAAAGTTGAATGTGAGCCATATACCTATATATAACTAACCCCTTAATTAAGCTACTACATATTCACCTTTTTTCT…	T/T	TTTGTGTAATTCAAGTTTAGATAGTATTAGACTCTCAATGTCTTGATTTTGCCTTTAATATTATTTTTCAATTTTTGGTTTGTTTTCTAAATCCAAAATCATCCATAAATAATTAGTGAACATCCAATCTTATCTAATAGTTTTTATTTTTATTTTTGTTAACTCCATTAGTTTAATATTTACAAATTTGAAACAACTTCCATCTCTTAGGGTTTCATTTTTTATTTCCTTCACCTTAAACATACTTTAATAAATAAATTAACACTCATGATTAATATATCAATTATTACTTCATCTCCC[A]AAATAACATATAGTTTAATTTGAAAGTTGAATGTGAGCCATATACCTATATATAACTAACCCCTTAATTAAGCTACTACATATTCACCTTTTTTCT…	A/T	A/W				A/W
RC-QTL-C6	27.560-27.830 Mb	Cla97Chr06	27627756	A	T	W	118	228	59	20	0.75	AaaAATaTTTAAaaAaTAaA	T	75	0	60	16	0	TTTTTTTTTTTTTTTT	0.75	0.375	-0.375	0.5	-0.5	Intergenic								TAAAATAAATTGGAAAAAAAAAATACAATTTTATGACAATTAAATATTGTAAAGTCGTATAACTGTTGCATGTGATTTATTCCGTGTGAGCATTCATATATATTGAAAAAAATATTATTAAAAAAAAAAAAAAGACAATAAGGTAAATACGAATAGATATTATAAATTTAAGTTTATATTAGGAAAATTATTTTAAATGGAAAAACTATTAAAAATATCTATAAATAATAACAAAATATCACCGTCTACCTACTATAAACTAATATCTGTATGTATCATGAAACATATATATACAGATAC[A]GATAATAGTCTATCACGGTCTATCAACAGTAAAATTTTGCTATATTTGAAAACAATCCTTTACATTTTACATTATAATGGTGTGTTAAGTTTAACT…	A/A	TAAAATAAATTGGAAAAAAAAAATACAATTTTATGACAATTAAATATTGTAAAGTCGTATAACTGTTGCATGTGATTTATTCCGTGTGAGCATTCATATATATTGAAAAAAATATTATTAAAAAAAAAAAAAAGACAATAAGGTAAATACGAATAGATATTATAAATTTAAGTTTATATTAGGAAAATTATTTTAAATGGAAAAACTATTAAAAATATCTATAAATAATAACAAAATATCACCGTCTACCTACTATAAACTAATATCTGTATGTATCATGAAACATATATATACAGATAC[T]GATAATAGTCTATCACGGTCTATCAACAGTAAAATTTTGCTATATTTGAAAACAATCCTTTACATTTTACATTATAATGGTGTGTTAAGTTTAACT…	T/A	T/W
RC-QTL-C6	27.560-27.830 Mb	Cla97Chr06	27628252	T	C	T	2	71	60	11	0.91	tTTttTTtttC	Y	21	21	60	16	0.38	CTCCCCtTTCCCCttC	0.53	0.454545	-0.454545	0.545455	-0.545455	Intergenic								ATAGTTTAAACAAAATTGACTTCTTTAAAAAACATTTTTAGTTTAAACAAAATTGACTTCTTTAAAAAACATTTTTAGTTTAAACAAAATTGACTTCTTTAAAAAACATTTTTTCTTTAGTCAATCTAAACATGTACTAAATTTCCTTCCATGAAATTTTAATTTATGGTTAATAGATTCTTGAAGGCCATAAATAGATTCTTGAAGTAAAGGTTTTTTAAACTTTCGATATTATGTTAAAAAGAATCCTTAAACGTAGTTTTTTTAATGGAGCTCCAATTGCTAAAGCATTTTTAAAGT[T]TACGAATTTATTGAATATGTAATTGAAATATCTAGATATTTTGTAGACATTTCTTAAAATTCAAAGGCTAATTAGCAATGAGCCTATCAGTTTATA…	T/C	ATAGTTTAAACAAAATTGACTTCTTTAAAAAACATTTTTAGTTTAAACAAAATTGACTTCTTTAAAAAACATTTTTAGTTTAAACAAAATTGACTTCTTTAAAAAACATTTTTTCTTTAGTCAATCTAAACATGTACTAAATTTCCTTCCATGAAATTTTAATTTATGGTTAATAGATTCTTGAAGGCCATAAATAGATTCTTGAAGTAAAGGTTTTTTAAACTTTCGATATTATGTTAAAAAGAATCCTTAAACGTAGTTTTTTTAATGGAGCTCCAATTGCTAAAGCATTTTTAAAGT[C]TACGAATTTATTGAATATGTAATTGAAATATCTAGATATTTTGTAGACATTTCTTAAAATTCAAAGGCTAATTAGCAATGAGCCTATCAGTTTATA…	T/C	C/T				C/Y
RC-QTL-C6	27.560-27.830 Mb	Cla97Chr06	27629757	T	C	Y	99	99	60	19	0.68	TTtCTCTCTTTCtttCttC	C	64	0	60	26	0.08	CCCCCtCCCCCCCCCtCCCCCCCCCC	0.6	0.368421	-0.368421	0.473684	-0.473684	Intergenic								TTCCGGACCCACCCTAACTTCTCTTTTCTCTCGCATCGCTCCATATATATATATATATATTTTTTAATATTATTTTTGTCCTCGCATTCTAAAGTTTTAATTTTAGTCTTTTATATTTTCAATTGTCCAATTTTAGCTTTAGTACTTTTTATCAAAATTAATTAATTAATTTTCAATCAAGAAAATAAAATATGGGTGAATATGTTTTCAAAATTCGTAGTAAAGCTGCTATTAAATAATCCAACAATAAACTACCATTGGGGACTAAATTTTAGATTTTTATTGAAATTAATAGAAGGA[T]TAAAATTGGACAATTGGAAGTAGAAGAATTGAAATTAAACAATTTTCAAAATACGTATAGGAAACAAAATAGTATTTTAACCTTTTTTTAGTTCAC…	T/T	TTCCGGACCCACCCTAACTTCTCTTTTCTCTCGCATCGCTCCATATATATATATATATATTTTTTAATATTATTTTTGTCCTCGCATTCTAAAGTTTTAATTTTAGTCTTTTATATTTTCAATTGTCCAATTTTAGCTTTAGTACTTTTTATCAAAATTAATTAATTAATTTTCAATCAAGAAAATAAAATATGGGTGAATATGTTTTCAAAATTCGTAGTAAAGCTGCTATTAAATAATCCAACAATAAACTACCATTGGGGACTAAATTTTAGATTTTTATTGAAATTAATAGAAGGA[C]TAAAATTGGACAATTGGAAGTAGAAGAATTGAAATTAAACAATTTTCAAAATACGTATAGGAAACAAAATGGTATTTTAACCTTTTTTTAGTTCAC…	C/T	C/Y
RC-QTL-C6	27.560-27.830 Mb	Cla97Chr06	27629828	A	G	R	88	88	60	17	0.65	AAAGaaaGaaGAGGaGA	G	60	0	59	21	0.05	GGGGGGGGGGGGAGGGGGGGG	0.6	0.352941	-0.352941	0.470588	-0.470588	Intergenic								ATTTTTGTCCTCGCATTCTAAAGTTTTAATTTTAGTCTTTTATATTTTCAATTGTCCAATTTTAGCTTTAGTACTTTTTATCAAAATTAATTAATTAATTTTCAATCAAGAAAATAAAATATGGGTGAATATGTTTTCAAAATTCGTAGTAAAGCTGCTATTAAATAATCCAACAATAAACTACCATTGGGGACTAAATTTTAGATTTTTATTGAAATTAATAGAAGGATTAAAATTGGACAATTGGAAGTAGAAGAATTGAAATTAAACAATTTTCAAAATACGTATAGGAAACAAAAT[A]GTATTTTAACCTTTTTTTAGTTCACTTATCACCATGGTATTAAGTCTTCATCGGCATGCATGTTGATATTTTCTACAATTTCTACATTTCTATAAG…	A/A	ATTTTTGTCCTCGCATTCTAAAGTTTTAATTTTAGTCTTTTATATTTTCAATTGTCCAATTTTAGCTTTAGTACTTTTTATCAAAATTAATTAATTAATTTTCAATCAAGAAAATAAAATATGGGTGAATATGTTTTCAAAATTCGTAGTAAAGCTGCTATTAAATAATCCAACAATAAACTACCATTGGGGACTAAATTTTAGATTTTTATTGAAATTAATAGAAGGACTAAAATTGGACAATTGGAAGTAGAAGAATTGAAATTAAACAATTTTCAAAATACGTATAGGAAACAAAAT[G]GTATTTTAACCTTTTTTTAGTTCACTTATCACCATGGTATTAAGTCTTCATCGGCATGCATGTTGATATTTTCTACAATTTCTACATTTCTATAAG…	G/A	G/R
RC-QTL-C6	27.560-27.830 Mb	Cla97Chr06	27630156	G	C	S	79	79	60	22	0.68	GgCGGgGCgGggCCCCgGggGC	S	36	0	60	15	0.13	CCCCCCgCCGCCCCC	0.55	0.4	-0.4	0.466667	-0.533333	Intergenic								ATCACCATGGTATTAAGTCTTCATCGGCATGCATGTTGATATTTTCTACAATTTCTACATTTCTATAAGTTCTATGTAAATATAATATAAACAATAAACATGTTAATTTATTTTTTTTTAAATAATATTTAATTTTTTTATTTAAATATATTTTTAAATTTTTTGTTCTATTAAAATTTTCAAAAATATCAATCATGTCGATCGAAATTATTTCCATCAATTCAATATTTTAGATTACAATTTTACTTCTCCAAATCTATCAATTTGTTTTTGCTAAAAAAACTTTTGAATTTGTTATAA[G]CCTAGTACACATATAATAGAAATCCATACATTTTTTAAAATTCAAGGTCATCAATTGAGGCACCAACTCGAGAGTTTCATATGGACTAGCTTTATA…	G/G	ATCACCATGGTATTAAGTCTTCATCGGCATGCATGTTGATATTTTCTACAATTTCTACATTTCTATAAGTTCTATGTAAATATAATATAAACAATAAACATGTTAATTTATTTTTTTTTAAATAATATTTAATTTTTTTATTTAAATATATTTTTAAATTTTTTGTTCTATTAAAATTTTCAAAAATATCAATCATGTCGATCGAAATTATTTCCATCAATTCAATATTTTAGATTACAATTTTACTTCTCCAAATCTATCAATTTGTTTTTGCTAAAAAAACTTTTGAATTTGTTATAA[C]CCTAGTACACATATAATAGAAATCCATACATTTTTTAAAATTCAAGGTCATCAATTGAGGCACCAACTCGAGAGTTTCATATGGACTAGCTTTATA…	C/G	C/S				C/S
RC-QTL-C6	27.560-27.830 Mb	Cla97Chr06	27630637	G	C	S	109	109	60	22	0.64	ggCgGCgCGGgCGGggGCCCGC	C	81	0	59	25	0.04	CCCCCCCCCCCCCCCGCCCCCCCCC	0.6	0.318182	-0.318182	0.409091	-0.409091	Intergenic								AAGGTGATAATACAAATTTATATTAGTTGAGTTATACTCTTGCTGACATTAAATTAAAATTTTAGTCTTTGAACTTTTAACATTGTTATTGTATATATTTAATAGGGTTTTGAATTTTCAAAATATTTTTTAAAAAGCTTTCAATTTTGTGTGTCGGATATTTTAAAATAGTCATTAAACTTATCAAATTTGTATGTTATTAGGTGTTTGTTATATTTAAACATTTATTAAAAAAGAAAAATCCAAACCTATTTGACCAAAAGACATGAATATATGATATACAAAATTAAAGTCCAAAAT[G]CTTGTTAGATATATTTTTTTTAATGTTCAGGTACCAATTCAACATGACTAAAGTGTTGGGCTCTTAACTAGTAATTTAACTTAATTTTTAAAGTTA…	G/G	AAGGTGATAATACAAATTTATATTAGTTGAGTTATACTCTTGCTGACATTAAATTAAAATTTTAGTCTTTGAACTTTTAACATTGTTATTGTATATATTTAATAGGGTTTTGAATTTTCAAAATATTTTTTAAAAAGCTTTCAATTTTGTGTGTCGGATATTTTAAAATAGTCATTAAACTTATCAAATTTGTATGTTATTAGGTGTTTGTTATATTTAAACATTTATTAAAAAAGAAAAATCCAAACCTATTTGACCAAAAGACATGAATATATGATATACAAAATTAAAGTCCAAAAT[C]CTTGTTAGATATATTTTTTTTAATGTTCAGGTACCAATTCAACATGACTAAAGTGTTGGGCTCTTAACTAGTAATTTAACTTAATTTTTAAAGTTA…	C/G	C/S
RC-QTL-C6	27.560-27.830 Mb	Cla97Chr06	27631648	C	T	Y	42	42	60	10	0.7	TTcCcTCCcC	T	57	0	60	10	0	TTTTTTTTTT	0.7	0.4	-0.5	0.6	-0.6	Intergenic								CAAAGCTTTTACAGATACGAAGAGTCAAGTGGAAGCCATGACCTAGAATTCGATGAACAAATGGATGGCCAAACACATTCTTCCAAAACACTATAGAATCCAATACCAATTCCAATCCCAAATTTATAAATAAAGTTAAATTTTTAAATTTGTATCCATTTAGGTTCCATTCTATAAATTTTTTTTAAAATTTTTTTAAAAATAAGTCTTAAATCCTCATTCCATCTCTCGGTTTTATTGTTTGGTTATATACTTTCGGGTAATAATTTATAGTACACCCTATACTTTCTGCCGATTCTT[C]TAAAGACCAAGTAAATTTTTGAAAACTGAAAAAAAAAATATATATTTCTAATTTTTTGAAATTTGGCTAAAAATTGAACTCTTTTACTTGGAAAAG…	C/C	CAAAGCTTTTACAGATACGAAGAGTCAAGTGGAAGCCATGACCTAGAATTCGATGAACAAATGGATGGCCAAACACATTCTTCCAAAACACTATAGAATCCAATACCAATTCCAATCCCAAATTTATAAATAAAGTTAAATTTTTAAATTTGTATCCATTTAGGTTCCATTCTATAAATTTTTTTTAAAATTTTTTTAAAAATAAGTCTTAAATCCTCATTCCATCTCTCGGTTTTATTGTTTGGTTATATACTTTCGGGTAATAATTTATAGTACACCCTATACTTTCTGCCGATTCTT[T]TAAAGGCCAAGTAAATTTTTGAAAACTGAAAAAAAAAATATATATTTCTAATTTTTTGAAATTTGGCTAAAAATTGAACTCTTTTACTTGGAAAAG…	T/C	T/Y
RC-QTL-C6	27.560-27.830 Mb	Cla97Chr06	27631654	A	G	R	54	74	60	9	0.78	GaAaGAAaA	G	57	0	60	10	0	GGGGGGGGGG	0.78	0.444444	-0.444444	0.555556	-0.666667	Intergenic								TTTTACAGATACGAAGAGTCAAGTGGAAGCCATGACCTAGAATTCGATGAACAAATGGATGGCCAAACACATTCTTCCAAAACACTATAGAATCCAATACCAATTCCAATCCCAAATTTATAAATAAAGTTAAATTTTTAAATTTGTATCCATTTAGGTTCCATTCTATAAATTTTTTTTAAAATTTTTTTAAAAATAAGTCTTAAATCCTCATTCCATCTCTCGGTTTTATTGTTTGGTTATATACTTTCGGGTAATAATTTATAGTACACCCTATACTTTCTGCCGATTCTTCTAAAG[A]CCAAGTAAATTTTTGAAAACTGAAAAAAAAAATATATATTTCTAATTTTTTGAAATTTGGCTAAAAATTGAACTCTTTTACTTGGAAAAGATTAAA…	A/A	TTTTACAGATACGAAGAGTCAAGTGGAAGCCATGACCTAGAATTCGATGAACAAATGGATGGCCAAACACATTCTTCCAAAACACTATAGAATCCAATACCAATTCCAATCCCAAATTTATAAATAAAGTTAAATTTTTAAATTTGTATCCATTTAGGTTCCATTCTATAAATTTTTTTTAAAATTTTTTTAAAAATAAGTCTTAAATCCTCATTCCATCTCTCGGTTTTATTGTTTGGTTATATACTTTCGGGTAATAATTTATAGTACACCCTATACTTTCTGCCGATTCTTTTAAAG[G]CCAAGTAAATTTTTGAAAACTGAAAAAAAAAATATATATTTCTAATTTTTTGAAATTTGGCTAAAAATTGAACTCTTTTACTTGGAAAAGATTAAA…	G/A	G/R
RC-QTL-C6	27.560-27.830 Mb	Cla97Chr06	27631770	G	A	R	61	61	60	13	0.77	GgGAGGgGGAGgA	R	33	0	60	14	0.14	AAAAAAAgAAAGAA	0.63	0.384615	-0.384615	0.538462	-0.538462	Intergenic								TTTATAAATAAAGTTAAATTTTTAAATTTGTATCCATTTAGGTTCCATTCTATAAATTTTTTTTAAAATTTTTTTAAAAATAAGTCTTAAATCCTCATTCCATCTCTCGGTTTTATTGTTTGGTTATATACTTTCGGGTAATAATTTATAGTACACCCTATACTTTCTGCCGATTCTTCTAAAGACCAAGTAAATTTTTGAAAACTGAAAAAAAAAATATATATTTCTAATTTTTTGAAATTTGGCTAAAAATTGAACTCTTTTACTTGGAAAAGATTAAAACCTTTTTAAGAAATAGAG[G]GAAAAAACTCACAATTTTCAATAACTAAAAATTAACCATAGTTTTTAATTTTTTATTTAAGTCTTGGAAACATAGGTGGAGAGTGGATAGCAAAAA…	G/G	TTTATAAATAAAGTTAAATTTTTAAATTTGTATCCATTTAGGTTCCATTCTATAAATTTTTTTTAAAATTTTTTTAAAAATAAGTCTTAAATCCTCATTCCATCTCTCGGTTTTATTGTTTGGTTATATACTTTCGGGTAATAATTTATAGTACACCCTATACTTTCTGCCGATTCTTTTAAAGGCCAAGTAAATTTTTGAAAACTGAAAAAAAAAATATATATTTCTAATTTTTTGAAATTTGGCTAAAAATTGAACTCTTTTACTTGGAAAAGATTAAAACCTTTTTAAGAAATAGAG[A]GAAAAAACTCACAATTTTCAATAACTAAAAATTAACCATAGTTTTTAATTTTTTATTTAAGTCTTGAAAACATAGGTGGAGAGTGGATAGCAAAAA…	A/G	A/R				A/R
RC-QTL-C6	27.560-27.830 Mb	Cla97Chr06	27631837	G	A	R	3	3	60	11	0.55	GGAGgAAAAgg	A	52	0	58	13	0.08	AAAGAAAAAAAAA	0.47	0.454545	-0.454545	0.545455	-0.545455	Intergenic								ATTTTTTTAAAAATAAGTCTTAAATCCTCATTCCATCTCTCGGTTTTATTGTTTGGTTATATACTTTCGGGTAATAATTTATAGTACACCCTATACTTTCTGCCGATTCTTCTAAAGACCAAGTAAATTTTTGAAAACTGAAAAAAAAAATATATATTTCTAATTTTTTGAAATTTGGCTAAAAATTGAACTCTTTTACTTGGAAAAGATTAAAACCTTTTTAAGAAATAGAGGGAAAAAACTCACAATTTTCAATAACTAAAAATTAACCATAGTTTTTAATTTTTTATTTAAGTCTTG[G]AAACATAGGTGGAGAGTGGATAGCAAAAAAATATAAACTTATTAGTTAGAAGTAGTGTTTATAATCTTAATTTTTAAATTCGTTTTTACTTTTCTA…	G/G	ATTTTTTTAAAAATAAGTCTTAAATCCTCATTCCATCTCTCGGTTTTATTGTTTGGTTATATACTTTCGGGTAATAATTTATAGTACACCCTATACTTTCTGCCGATTCTTTTAAAGGCCAAGTAAATTTTTGAAAACTGAAAAAAAAAATATATATTTCTAATTTTTTGAAATTTGGCTAAAAATTGAACTCTTTTACTTGGAAAAGATTAAAACCTTTTTAAGAAATAGAGAGAAAAAACTCACAATTTTCAATAACTAAAAATTAACCATAGTTTTTAATTTTTTATTTAAGTCTTG[A]AAACATAGGTGGAGAGTGGATAGCAAAAAAATATAAACTTATGAGTTAGAAGTAGTGTTTATAATCTTAATTTTTAAATTCGTTTTTACTTTTCTA…	A/G	A/R
RC-QTL-C6	27.560-27.830 Mb	Cla97Chr06	27631880	T	G	K	78	78	59	18	0.67	tGGGGttGTTTTTTGtTT	K	36	0	60	17	0.12	GTGGGGGGGGGtGGGGG	0.55	0.352941	-0.352941	0.470588	-0.470588	Intergenic								TTTTATTGTTTGGTTATATACTTTCGGGTAATAATTTATAGTACACCCTATACTTTCTGCCGATTCTTCTAAAGACCAAGTAAATTTTTGAAAACTGAAAAAAAAAATATATATTTCTAATTTTTTGAAATTTGGCTAAAAATTGAACTCTTTTACTTGGAAAAGATTAAAACCTTTTTAAGAAATAGAGGGAAAAAACTCACAATTTTCAATAACTAAAAATTAACCATAGTTTTTAATTTTTTATTTAAGTCTTGGAAACATAGGTGGAGAGTGGATAGCAAAAAAATATAAACTTAT[T]AGTTAGAAGTAGTGTTTATAATCTTAATTTTTAAATTCGTTTTTACTTTTCTAATTTTGAAATATTAGTTTGTTTCTTATGAAGTTTTCAAATTTA…	T/T	TTTTATTGTTTGGTTATATACTTTCGGGTAATAATTTATAGTACACCCTATACTTTCTGCCGATTCTTTTAAAGGCCAAGTAAATTTTTGAAAACTGAAAAAAAAAATATATATTTCTAATTTTTTGAAATTTGGCTAAAAATTGAACTCTTTTACTTGGAAAAGATTAAAACCTTTTTAAGAAATAGAGAGAAAAAACTCACAATTTTCAATAACTAAAAATTAACCATAGTTTTTAATTTTTTATTTAAGTCTTGAAAACATAGGTGGAGAGTGGATAGCAAAAAAATATAAACTTAT[G]AGTTAGAAGTAGTGTTTATAATCTTAATTTTTAAATTCGTTTTTACTTTTCTAATTTTGAAATATTAGTTTGTTTCTTATGAAGTTTTCAAATTTA…	G/T	G/K				G/K
RC-QTL-C6	27.560-27.830 Mb	Cla97Chr06	27633046	T	A	W	32	80	56	17	0.82	tttTttAATttTTAtTT	W	27	0	42	7	0.29	AtAACAA	0.53	0.571429	-0.571429	0.714286	-0.714286	Intergenic								CATCACCCATGTGCATGCCAATACTCCAACTTTCCAATGAGATATTAAACGACAAGTTTTGTCATTGGATTGTTCATGCCGTTTTTCCCCCACAACCTTCCAAATCCAAACAGAACATTAGGGTTTTGTAAAAAGTGTTTTGGTCGGTTTTGCCAACTTTCTAAACTTATTGTAAATATTTGCATTTTATGTGTTTTCGCCTTTCCAATGATAAATTGACACGACACCTATAGTAAAAGTGGAAAAAAAGAAAATCCTTTTTAATCACTAAATTTTGAATTTAGAAGTCCTTACATTTCA[T]ATTATTAAATTTTTAATCCTTAAATTTTGAGTTTAGTTTTTATGTTTCAAAATGTTACAATTTTACTATTAGGATTTGAGTTCTTTTTCAATTTGG…	T/T	CATCACCCATGTGCATTCCAATACTCCAACTTTCCAATGAGATATTAAACGACAAGTTTTGTCATTGGAGTGTTCATGTCGTTTTTCCCCCACAACCTTCCAAATCCAAACAGAACATTAGGGTTTTGTAAAAAGTGTTTTGGTCGGTTTTGCCAACTTTCTAAACTTATTGTAAATATTTGCATTTTATGTGTTTTCGCCTTTCCAATGATAAATTGACACGACACCTATAGTAAAAGTGGAAAAAAAGAAAATCCTTTTTAATCACTAAATTTTGAATTTAGAAGTCCTTACATTTCA[A]ATTATTAAACTTTTAATCCTTAAATTTTGAGTTTAGTTTTTATGTTTCAAAATGTTACAATTTTACTATTAGGATTTGAGTTCTTTTTCAATTTGG…	A/T	A/W				A/W
RC-QTL-C6	27.560-27.830 Mb	Cla97Chr06	27633056	T	C	Y	32	57	56	16	0.81	ttTttCCTttTTCtTT	Y	33	0	40	7	0.14	CtCCCCC	0.67	0.571429	-0.571429	0.714286	-0.714286	Intergenic								GTGCATGCCAATACTCCAACTTTCCAATGAGATATTAAACGACAAGTTTTGTCATTGGATTGTTCATGCCGTTTTTCCCCCACAACCTTCCAAATCCAAACAGAACATTAGGGTTTTGTAAAAAGTGTTTTGGTCGGTTTTGCCAACTTTCTAAACTTATTGTAAATATTTGCATTTTATGTGTTTTCGCCTTTCCAATGATAAATTGACACGACACCTATAGTAAAAGTGGAAAAAAAGAAAATCCTTTTTAATCACTAAATTTTGAATTTAGAAGTCCTTACATTTCATATTATTAAA[T]TTTTAATCCTTAAATTTTGAGTTTAGTTTTTATGTTTCAAAATGTTACAATTTTACTATTAGGATTTGAGTTCTTTTTCAATTTGGTACTTTTAAC…	T/T	GTGCATTCCAATACTCCAACTTTCCAATGAGATATTAAACGACAAGTTTTGTCATTGGAGTGTTCATGTCGTTTTTCCCCCACAACCTTCCAAATCCAAACAGAACATTAGGGTTTTGTAAAAAGTGTTTTGGTCGGTTTTGCCAACTTTCTAAACTTATTGTAAATATTTGCATTTTATGTGTTTTCGCCTTTCCAATGATAAATTGACACGACACCTATAGTAAAAGTGGAAAAAAAGAAAATCCTTTTTAATCACTAAATTTTGAATTTAGAAGTCCTTACATTTCAAATTATTAAA[C]TTTTAATCCTTAAATTTTGAGTTTAGTTTTTATGTTTCAAAATGTTACAATTTTACTATTAGGATTTGAGTTCTTTTTCAATTTGGTACTTTTAAC…	C/T	C/Y				C/Y
RC-QTL-C6	27.560-27.830 Mb	Cla97Chr06	27633318	A	A	W	15	15	59	21	0.38	AAAAtAtTATAAATAAATTAT	T	7	84	56	17	0.94	TAtttTttTtttTTTTT	-0.56	0.352941	-0.352941	0.470588	-0.470588	Intergenic								TTTTGAATTTAGAAGTCCTTACATTTCATATTATTAAATTTTTAATCCTTAAATTTTGAGTTTAGTTTTTATGTTTCAAAATGTTACAATTTTACTATTAGGATTTGAGTTCTTTTTCAATTTGGTACTTTTAACTTCAATTTTTTTCTTTAACGCTAATTTCTATATTAATTAATTTAAATAATGAATTTTAAAATTAATTTCGATAGTAACGAGAAAATAGCAAAATTTAATTAATTATAATATTTTAAAACTAATCAATAAACATTACTAAAATGTGAGTATTTAGTGAAAGGTTAT[A]AGTGTAAATCTTACAACTATAGATTCAAATTTATACAAAACTCAAACTTCAATTATAAAATTGTAATATTTTGAAATTTAAAAATTAAATTAAAAT…	T/A	TTTTGAATTTAGAAGTCCTTACATTTCAAATTATTAAACTTTTAATCCTTAAATTTTGAGTTTAGTTTTTATGTTTCAAAATGTTACAATTTTACTATTAGGATTTGAGTTCTTTTTCAATTTGGTACTTTTAACTTCAATTTTTTTCTTTAACGCTAATTTCTATATTAATTAATTTAAATAATGAATTTTAAAATTAATTTCGATAGTAACAAGAAAATAGCAAAATTTAATTAATTATAATATTTTAAAACTAATCAATAAACATTACTAAAATGTGAGTATTTAGTGAAAGGTTAT[A]AGTGTAAATCTTACAACTATAGATTCAAATTTATACAAAACTCAAACTTCAATTATAAAATTGTAATATTTTGGAATCTAAAAATTAAATTAAAAT…	T/A	A/W				A/T
RC-QTL-C6	27.560-27.830 Mb	Cla97Chr06	27633331	A	A	W	29	29	58	21	0.38	AAtAtTATAAATAAATTATAA	T	7	99	56	17	0.94	AtttTttTtttTTTTTt	-0.56	0.352941	-0.352941	0.470588	-0.470588	Intergenic								AGTCCTTACATTTCATATTATTAAATTTTTAATCCTTAAATTTTGAGTTTAGTTTTTATGTTTCAAAATGTTACAATTTTACTATTAGGATTTGAGTTCTTTTTCAATTTGGTACTTTTAACTTCAATTTTTTTCTTTAACGCTAATTTCTATATTAATTAATTTAAATAATGAATTTTAAAATTAATTTCGATAGTAACGAGAAAATAGCAAAATTTAATTAATTATAATATTTTAAAACTAATCAATAAACATTACTAAAATGTGAGTATTTAGTGAAAGGTTATAAGTGTAAATCTT[A]CAACTATAGATTCAAATTTATACAAAACTCAAACTTCAATTATAAAATTGTAATATTTTGAAATTTAAAAATTAAATTAAAATAAAATTCAAAACT…	T/A	AGTCCTTACATTTCAAATTATTAAACTTTTAATCCTTAAATTTTGAGTTTAGTTTTTATGTTTCAAAATGTTACAATTTTACTATTAGGATTTGAGTTCTTTTTCAATTTGGTACTTTTAACTTCAATTTTTTTCTTTAACGCTAATTTCTATATTAATTAATTTAAATAATGAATTTTAAAATTAATTTCGATAGTAACAAGAAAATAGCAAAATTTAATTAATTATAATATTTTAAAACTAATCAATAAACATTACTAAAATGTGAGTATTTAGTGAAAGGTTATAAGTGTAAATCTT[A]CAACTATAGATTCAAATTTATACAAAACTCAAACTTCAATTATAAAATTGTAATATTTTGGAATCTAAAAATTAAATTAAAATAAAATTCAAAACT…	T/A	A/W				A/T
RC-QTL-C6	27.560-27.830 Mb	Cla97Chr06	27633392	A	G	R	27	27	59	23	0.74	AaGAaAGGAGaAAAAGAGAaAAa	G	66	0	53	18	0.06	GGGGGGGGGGGaGGGGGG	0.68	0.333333	-0.333333	0.444444	-0.444444	Intergenic								TTCAAAATGTTACAATTTTACTATTAGGATTTGAGTTCTTTTTCAATTTGGTACTTTTAACTTCAATTTTTTTCTTTAACGCTAATTTCTATATTAATTAATTTAAATAATGAATTTTAAAATTAATTTCGATAGTAACGAGAAAATAGCAAAATTTAATTAATTATAATATTTTAAAACTAATCAATAAACATTACTAAAATGTGAGTATTTAGTGAAAGGTTATAAGTGTAAATCTTACAACTATAGATTCAAATTTATACAAAACTCAAACTTCAATTATAAAATTGTAATATTTTG[A]AATTTAAAAATTAAATTAAAATAAAATTCAAAACTTAAAAAACTAAATAGGTAACATTTAGAAATATTAGGATTAAATCGAAACTTATACTTGAAT…	A/A	TTCAAAATGTTACAATTTTACTATTAGGATTTGAGTTCTTTTTCAATTTGGTACTTTTAACTTCAATTTTTTTCTTTAACGCTAATTTCTATATTAATTAATTTAAATAATGAATTTTAAAATTAATTTCGATAGTAACAAGAAAATAGCAAAATTTAATTAATTATAATATTTTAAAACTAATCAATAAACATTACTAAAATGTGAGTATTTAGTGAAAGGTTATAAGTGTAAATCTTACAACTATAGATTCAAATTTATACAAAACTCAAACTTCAATTATAAAATTGTAATATTTTG[G]AATCTAAAAATTAAATTAAAATAAAATTCAAAACTTAAAAAACTAAATATGTAACATTTTGAAATATTAGGATTAAATCGAAACTTATACTTGAAT…	G/A	G/R
RC-QTL-C6	27.560-27.830 Mb	Cla97Chr06	27633396	T	C	Y	63	63	59	22	0.73	tCTtTCCTCtTTTTCTCTtTTt	C	61	0	53	17	0.06	CCCCCCCCCCtCCCCCC	0.67	0.352941	-0.352941	0.470588	-0.470588	Intergenic								AAATGTTACAATTTTACTATTAGGATTTGAGTTCTTTTTCAATTTGGTACTTTTAACTTCAATTTTTTTCTTTAACGCTAATTTCTATATTAATTAATTTAAATAATGAATTTTAAAATTAATTTCGATAGTAACGAGAAAATAGCAAAATTTAATTAATTATAATATTTTAAAACTAATCAATAAACATTACTAAAATGTGAGTATTTAGTGAAAGGTTATAAGTGTAAATCTTACAACTATAGATTCAAATTTATACAAAACTCAAACTTCAATTATAAAATTGTAATATTTTGAAAT[T]TAAAAATTAAATTAAAATAAAATTCAAAACTTAAAAAACTAAATAGGTAACATTTAGAAATATTAGGATTAAATCGAAACTTATACTTGAATGTAA…	T/T	AAATGTTACAATTTTACTATTAGGATTTGAGTTCTTTTTCAATTTGGTACTTTTAACTTCAATTTTTTTCTTTAACGCTAATTTCTATATTAATTAATTTAAATAATGAATTTTAAAATTAATTTCGATAGTAACAAGAAAATAGCAAAATTTAATTAATTATAATATTTTAAAACTAATCAATAAACATTACTAAAATGTGAGTATTTAGTGAAAGGTTATAAGTGTAAATCTTACAACTATAGATTCAAATTTATACAAAACTCAAACTTCAATTATAAAATTGTAATATTTTGGAAT[C]TAAAAATTAAATTAAAATAAAATTCAAAACTTAAAAAACTAAATATGTAACATTTTGAAATATTAGGATTAAATCGAAACTTATACTTGAATATAA…	C/T	C/Y
RC-QTL-C6	27.560-27.830 Mb	Cla97Chr06	27633442	G	T	K	121	121	59	30	0.73	TTGTgGGGGTGTGgGGggTgGGGGggTTgG	T	57	0	56	17	0.06	TTTTTTgTTTTTTTTTT	0.67	0.352941	-0.352941	0.470588	-0.470588	Intergenic								GTACTTTTAACTTCAATTTTTTTCTTTAACGCTAATTTCTATATTAATTAATTTAAATAATGAATTTTAAAATTAATTTCGATAGTAACGAGAAAATAGCAAAATTTAATTAATTATAATATTTTAAAACTAATCAATAAACATTACTAAAATGTGAGTATTTAGTGAAAGGTTATAAGTGTAAATCTTACAACTATAGATTCAAATTTATACAAAACTCAAACTTCAATTATAAAATTGTAATATTTTGAAATTTAAAAATTAAATTAAAATAAAATTCAAAACTTAAAAAACTAAATA[G]GTAACATTTAGAAATATTAGGATTAAATCGAAACTTATACTTGAATGTAAGGCGAAAAAGGTTCTAAAAAAAGGGGGGGTTAAGAGGAAGGGAAAG…	G/G	GTACTTTTAACTTCAATTTTTTTCTTTAACGCTAATTTCTATATTAATTAATTTAAATAATGAATTTTAAAATTAATTTCGATAGTAACAAGAAAATAGCAAAATTTAATTAATTATAATATTTTAAAACTAATCAATAAACATTACTAAAATGTGAGTATTTAGTGAAAGGTTATAAGTGTAAATCTTACAACTATAGATTCAAATTTATACAAAACTCAAACTTCAATTATAAAATTGTAATATTTTGGAATCTAAAAATTAAATTAAAATAAAATTCAAAACTTAAAAAACTAAATA[T]GTAACATTTTGAAATATTAGGATTAAATCGAAACTTATACTTGAATATAAGGCGAAAAAGGTTCTAAAAAAAGGGGGGGTTAAGAGGAAGGGAAAG…	T/G	T/K
RC-QTL-C6	27.560-27.830 Mb	Cla97Chr06	27633452	A	T	W	73	73	59	31	0.74	TTATaAAAATATAaAAaaTaAAAAaaTTaAa	T	61	0	54	18	0.06	TTTTTaTTTTTTTTTTTT	0.68	0.333333	-0.333333	0.444444	-0.444444	Intergenic								CTTCAATTTTTTTCTTTAACGCTAATTTCTATATTAATTAATTTAAATAATGAATTTTAAAATTAATTTCGATAGTAACGAGAAAATAGCAAAATTTAATTAATTATAATATTTTAAAACTAATCAATAAACATTACTAAAATGTGAGTATTTAGTGAAAGGTTATAAGTGTAAATCTTACAACTATAGATTCAAATTTATACAAAACTCAAACTTCAATTATAAAATTGTAATATTTTGAAATTTAAAAATTAAATTAAAATAAAATTCAAAACTTAAAAAACTAAATAGGTAACATTT[A]GAAATATTAGGATTAAATCGAAACTTATACTTGAATGTAAGGCGAAAAAGGTTCTAAAAAAAGGGGGGGTTAAGAGGAAGGGAAAGGGGAATGATT…	A/A	CTTCAATTTTTTTCTTTAACGCTAATTTCTATATTAATTAATTTAAATAATGAATTTTAAAATTAATTTCGATAGTAACAAGAAAATAGCAAAATTTAATTAATTATAATATTTTAAAACTAATCAATAAACATTACTAAAATGTGAGTATTTAGTGAAAGGTTATAAGTGTAAATCTTACAACTATAGATTCAAATTTATACAAAACTCAAACTTCAATTATAAAATTGTAATATTTTGGAATCTAAAAATTAAATTAAAATAAAATTCAAAACTTAAAAAACTAAATATGTAACATTT[T]GAAATATTAGGATTAAATCGAAACTTATACTTGAATATAAGGCGAAAAAGGTTCTAAAAAAAGGGGGGGTTAAGAGGAAGGGAAAGGGGAATGATT…	T/A	T/W
RC-QTL-C6	27.560-27.830 Mb	Cla97Chr06	27633489	G	A	R	93	228	60	28	0.82	GGAGAGgGGggAgGGGGggAAgGggGgg	A	72	0	54	15	0	AAAAAAAAAAAAAAA	0.82	0.4	-0.4	0.466667	-0.533333	Intergenic								TTAATTTAAATAATGAATTTTAAAATTAATTTCGATAGTAACGAGAAAATAGCAAAATTTAATTAATTATAATATTTTAAAACTAATCAATAAACATTACTAAAATGTGAGTATTTAGTGAAAGGTTATAAGTGTAAATCTTACAACTATAGATTCAAATTTATACAAAACTCAAACTTCAATTATAAAATTGTAATATTTTGAAATTTAAAAATTAAATTAAAATAAAATTCAAAACTTAAAAAACTAAATAGGTAACATTTAGAAATATTAGGATTAAATCGAAACTTATACTTGAAT[G]TAAGGCGAAAAAGGTTCTAAAAAAAGGGGGGGTTAAGAGGAAGGGAAAGGGGAATGATTCTTTTGATTGCTTATTCACGAGGGTTATTGATGGAAA…	G/G	TTAATTTAAATAATGAATTTTAAAATTAATTTCGATAGTAACAAGAAAATAGCAAAATTTAATTAATTATAATATTTTAAAACTAATCAATAAACATTACTAAAATGTGAGTATTTAGTGAAAGGTTATAAGTGTAAATCTTACAACTATAGATTCAAATTTATACAAAACTCAAACTTCAATTATAAAATTGTAATATTTTGGAATCTAAAAATTAAATTAAAATAAAATTCAAAACTTAAAAAACTAAATATGTAACATTTTGAAATATTAGGATTAAATCGAAACTTATACTTGAAT[A]TAAGGCGAAAAAGGTTCTAAAAAAAGGGGGGGTTAAGAGGAAGGGAAAGGGGAATGATTCTTTTGATTGCTTATTCACGAGGGTTATTGATGGAAA…	A/G	A/R
RC-QTL-C6	27.560-27.830 Mb	Cla97Chr06	27634448	C	A	C	15	49	60	6	1	CccccC	M	6	0	60	7	0.43	CACAACA	0.57	0.5	-0.5	0.666667	-0.666667	Cla97C06G125700		promoter						AGTTAGAGAGCATAATGGTGTCCAAATTCAAACATTTCTTTTTCTATCTTTTAAATTGATTTTGGCTCCACAAACCAAACATACAACCCATTTTAAATTTTGAATTGGACTCCTATCCTACTAAGCCTTGCCTTTTTGCTTTCCCATGCGTGAATGCTTAAACCTATATTCAAAGAGCACGCCTAAACAGGGCACCTAATGCTTTGGAACCAAGAAATGCTACAAAACAAAAAAAAAAAAAAAAAAAAAAGAGTTAAAGTCCTTTTAGGAGGACAGGATAACTAAAGTTGAATAAATAAC[C]ACTAGCAAATGAGATCTCACAATCTTTACACGATGGATGAGTTATTTTTATCATTGTCAATCTATTTTTCAATTAAACCTCATATTATCTAATATG…	C/A	AGTTAGAGAGCATAATGGTGTCCAAATTCAAACATTTCTTTTTCTATCTTTTAAATTGATTTTGGCTCCACAAACCAAACATACAACCCATTTTAAATTTTGAATTGGACTCCTATCCTACTAAGCCTTGCCTTTTTGCTTTCCCATGCGTGAATGCTTAAACCTATATTCAAAGAGCACGCCTAAACAGGGCACCTAATGCTTTGGAACCAAGAAATGCTACAAAACAAAAAAAAAAAAAAAAAAAAAAGAGTTAAAGTCCTTTTAGGAGGACAGGATAACTAAAGTTGAATAAATAAC[A]ACTAGCAAATAAGATCTCACAATCTTTACACGATGGATGAGTTATTTTTATCATTGTCAATCTATTTTTCAATTAAACCTCATATTATCTAATATG…	C/A	A/C				A/M
RC-QTL-C6	27.560-27.830 Mb	Cla97Chr06	27634459	G	A	G	18	89	60	7	1	GggggGG	R	7	7	60	7	0.43	GAGAAGA	0.57	0.571429	-0.571429	0.714286	-0.714286	Cla97C06G125700		promoter						ATAATGGTGTCCAAATTCAAACATTTCTTTTTCTATCTTTTAAATTGATTTTGGCTCCACAAACCAAACATACAACCCATTTTAAATTTTGAATTGGACTCCTATCCTACTAAGCCTTGCCTTTTTGCTTTCCCATGCGTGAATGCTTAAACCTATATTCAAAGAGCACGCCTAAACAGGGCACCTAATGCTTTGGAACCAAGAAATGCTACAAAACAAAAAAAAAAAAAAAAAAAAAAGAGTTAAAGTCCTTTTAGGAGGACAGGATAACTAAAGTTGAATAAATAACCACTAGCAAAT[G]AGATCTCACAATCTTTACACGATGGATGAGTTATTTTTATCATTGTCAATCTATTTTTCAATTAAACCTCATATTATCTAATATGGTATTAAAGCT…	G/A	ATAATGGTGTCCAAATTCAAACATTTCTTTTTCTATCTTTTAAATTGATTTTGGCTCCACAAACCAAACATACAACCCATTTTAAATTTTGAATTGGACTCCTATCCTACTAAGCCTTGCCTTTTTGCTTTCCCATGCGTGAATGCTTAAACCTATATTCAAAGAGCACGCCTAAACAGGGCACCTAATGCTTTGGAACCAAGAAATGCTACAAAACAAAAAAAAAAAAAAAAAAAAAAGAGTTAAAGTCCTTTTAGGAGGACAGGATAACTAAAGTTGAATAAATAACAACTAGCAAAT[A]AGATCTCACAATCTTTACACGATGGATGAGTTATTTTTATCATTGTCAATCTATTTTTCAATTAAACCTCATATTATCTAATATGGTATTAAAGCT…	G/A	A/G				A/R
RC-QTL-C6	27.560-27.830 Mb	Cla97Chr06	27634820	G	T	K	78	95	58	13	0.77	ggGgTGGGTgGGT	K	11	0	60	15	0.2	gTTTTTGTTTGTTTT	0.57	0.384615	-0.384615	0.538462	-0.538462	Cla97C06G125700		promoter						ATTAAACCTCATATTATCTAATATGGTATTAAAGCTTATGAAGTCTAGACGAGACCTTAAGATAGATGAACAGTCTTGAGGGAGCATGTTGAGTTTTAGCAAAATGTAATTGTCACACATTGCAAAAGTTCAAGAAATTGATGAGCTCCAAGCACTAGTTTTAAATCGTCCCAAATGTTAGTGTGCTTAAACTCTAGTTAAATTTTTTTTTTTTTTTTTTTTTTTTTTGTATTCTAGTAGAGAAAAGGGGTGAATGGTACAAATATTTTGAGAGAGTGTTTTCTTTGTAATTGGGGTCGA[G]GAGAGATTTCAATATGATTGTAATAATTTATATAGTAAATTTTTTTAGTTCGTGGTATTTTCTTCAGTTTGAAGTTTTTTCATTTTTTGTGTTTCT…	G/G	ATTAAACCTCATATTATCTAATATGGTATTAAAGCTTATGAAGTCTAGACGAGACCTTAAGATAGATGAACAGTCTTGAGGGAGCATGTTGAGTTTTAGCAAAATGTAATTGTCACACATTGCAAAAGTTCAAGAAATTGATGAGCTCCAAGCACTAGTTTTAAATCGTCCCAAATGTTAGTGTGCTTAAACTCTAGTTAAATTTTTTTTTTTTTTTTTTTTTTTTTTGTATTCTAGTAGAGAAAAGGGGTGAATGGTACAAATATTTTGAGAGAGTGTTTTCTTTGTAATTGGGGTCGA[T]GAGAGATTTCAATATGATTGTAATAATTTATATAGTAAATTTTTTTGGTTCGTGGTATTTTCTTCCGTTTGAAGTTTTTTCATTTTTTGTGTTTCT…	T/G	T/K				T/K
RC-QTL-C6	27.560-27.830 Mb	Cla97Chr06	27636308	T	G	K	52	52	60	28	0.75	tttGGGtTTGtTtGGGTTTttTTTttTT	K	20	0	60	28	0.21	TGGGGGGTGGGGtTGGGGGGtGGtGGGG	0.54	0.321429	-0.321429	0.392857	-0.392857	Cla97C06G125700	Cla97C06G125700.1:CDS,exon	CDS,exon	Expansin	IPR007118 (Expansin/Lol pI)	GO:0005576, GO:0005618, GO:0009664, GO:0016020	expansin-a1-like	NA	GATCTCTCCCAACCCGTGTTCCAGCAAATCGCTCATTACAAAGCCGGCATTGTTCCAGTGGCATATAGAAGGTACTAATTTTGTTGAATTAAACGCTTTAACTGAAACAGAGTCTGACTAATACGCAATGCAGGGTGTCTTGTGAGAAGAAAGGAGGCATTAGATTCACTATCAATGGTCATTCTTACTTCAATTTAGTTCTTGTAACCAACGTTGGGGGAGGTGGGGATGTCCATGGCGTGTGGATCAAAGGGTCGAAAACAGGGTGGGAAGCAATGTCGAGGAACTGGGGACAGAATT[T]GCAGAGCAATTCATATTTGAATGGACAGAGTTTGTCGTTCAAAGTGATGACCGGCGATGGCCGGACGGTGATATCCAACGACGTGGCGCCAGCTGG…	T/T	GATCTCTCCCAACCCGTGTTCCAGCAAATCGCTCATTACAAAGCCGGCATTGTTCCAGTGGCATATAGAAGGTACTAATTTTGTTGAATTAAACGCTTTAACTGAAACAGAGTCTGACTAATACGCAATGCAGGGTGTCTTGTGAGAAGAAAGGAGGCATTAGATTCACTATCAATGGTCATTCTTACTTCAATTTAGTTCTTGTAACCAACGTTGGGGGAGGTGGGGATGTCCATGGCGTGTGGATCAAAGGGTCGAAAACAGGGTGGGAAGCAATGTCGAGGAACTGGGGACAGAATT[G]GCAGAGCAATTCATATTTGAATGGACAGAGTTTGTCGTTCAAAGTGATGACCGGCGATGGCCGGACGGTGATATCCAACGACGTGGCGCCAGCTGG…	G/T	G/K	NONSYN_&_SYN	NONSYN_&_SYN:Cla97C06G125700.1	W(TGG)->W/L(TKG):Cla97C06G125700.1	G/K	NONSYN_&_SYN	NONSYN_&_SYN:Cla97C06G125700.1	W(TGG)->W/L(TKG):Cla97C06G125700.1
RC-QTL-C6	27.560-27.830 Mb	Cla97Chr06	27636889	G	C	S	46	222	58	14	0.86	CgGGGgGGgGCgGg	S	10	10	60	12	0.17	CCCGCCCCCCGC	0.69	0.416667	-0.416667	0.583333	-0.5	Intergenic								TTTGTGAGTTTGAAAATGTGGGGTTTGGTTTGAAGGTTCTGCTGTGTGTGTTTTTAAGGCAATGGCAGAGGGAAAATACTGGCAGCGGTAGGCATTTGATATGACACCCGCCACTTTGTTTCTTGGATTAGCTTAGGACTTAGGAGTGTGTGTTACTGTTAATGTGAGTGGGGTTTATAATATAAACTTTAGTATTAGGTGGTTTGTTTTTTTTTTTTTTTTTTTTAGGTGTCAAAATTCAAAAGGCTGTATTGAGAGAAGTCTTGTAAATCCAGCTCTTTTGATAGCTACTCTACTTTT[G]TACTAAGTTTTATATGTGTTAAGATATATGTAATTTGTTTTTATGTTTGTCTAGTTTGGAGTTTTATCTTCACGCATGAATGTTCCATTACAATGT…	G/G	TTTGTGAGTTTGAAAATGTGGGGTTTGGTTTGAAGGTTCTGCTGTGTGTGTTTTTAAGGCAATGGCAGAGGGAAAATACTGGCAGCGGTAGGCATTTGATATGACACCCGCCACTTTGTTTCTTGGATTAGCTTAGGACTTAGGAGTGTGTGTTACTGTTAATGTGAGTGGGGTTTATAATATAAACTTTAGTATTAGGTGGTTTGTTTTTTTTTTTTTTTTTTTTAGGTGTCAAAATTCAAAAGGCTGTATTGAGAGAAGTCTTGTAAATCCAGCTCTTTTGATAGCTACTCTACTTTT[C]TACTAAGTTTTATATGTGTTAAGATATATGTAATTTGTTTTTATGTTTGTCTAGTTTGGAGTTTTATCTTCACGCATGAATGTTCCATTACAATGT…	C/G	C/S				C/S
RC-QTL-C6	27.560-27.830 Mb	Cla97Chr06	27638163	G	A	R	11	11	60	6	0.83	GGGGAg	R	30	0	60	19	0.21	AAAGAAAgAAAAGAAGAAA	0.62	0.5	-0.5	0.666667	-0.666667	Cla97C06G125710		promoter						TATGTGAGAATCATTATGTAACAAGGGTATAAGATAAACTCATTAACCATGGATTCCTTAGATTCCTTGGACCGTTACTAGTCAAGCTAAGTGATAACTTAACTCTGATCCTAATCTCTTACCTCTTAGTCATTAGTGTTGATCATTGTCCAATCATTTCCCAAATGGACAACTCCTTTGTAACTGTTTTCTTTGGAAAATCGGACAACAAAGAGATGATTAAGAAGAAGAAAAAAAAAAACTATTTATTATTGTAGTCAAATACTAAAATAATATACGTTTAATAATTATCTAAACATA[G]AAAAAGTTAAATCTAATTATATCATTAAGATATAAAAATCAATAAATAATGGGTAAATTTGGAATAAAAAGTTTGCAGGATTTTGAGCCATGCTGA…	G/G	TATGTGAGAATCATTATGTAACAAGGGTATAAGATAAACTCATTAACCATGGATTCCTTAGATTCCTTGGACCGTTACTAGTCAAGCTAAGTGATAACTTAACTCTGATCCTAATCTCTTACCTCTTAGTCATTAGTGTTGATCATTGTCCAATCATTTCCCAAATGGACAACTCCTTTGTAACTGTTTTCTTTGGAAAATCGGACAACAAAGAGATGATTAAGAAGAAGAAAAAAAAAAACTATTTATTATTGTAGTCAAATACTAAAATAATATACGTTTAATAATTATCTAAACATA[A]AAAAAGTTAAATCTAATTATATCATTAAGATATAAAAATCAATAAATAATGGGTAAATTTGGAATAAAAAGTTTGCAGGATTTTGAGCCAGGCTGA…	A/G	A/R				A/R
RC-QTL-C6	27.560-27.830 Mb	Cla97Chr06	27638254	T	G	T	22	137	60	23	0.96	TTTGtTTtttTTTTttTtttTtt	K	27	27	60	25	0.28	GTGGTGGGGGGtGGGtGGGGtGTtG	0.68	0.304348	-0.347826	0.434783	-0.434783	Cla97C06G125710		promoter						TGATAACTTAACTCTGATCCTAATCTCTTACCTCTTAGTCATTAGTGTTGATCATTGTCCAATCATTTCCCAAATGGACAACTCCTTTGTAACTGTTTTCTTTGGAAAATCGGACAACAAAGAGATGATTAAGAAGAAGAAAAAAAAAAACTATTTATTATTGTAGTCAAATACTAAAATAATATACGTTTAATAATTATCTAAACATAGAAAAAGTTAAATCTAATTATATCATTAAGATATAAAAATCAATAAATAATGGGTAAATTTGGAATAAAAAGTTTGCAGGATTTTGAGCCA[T]GCTGAAGCTGAAATTTTTCTTTAAAATTGACATATTATTGTTTTAGGACGAGTTGAAGTCTTGTTTTATCTTATATTTGGGCTCCAGATATGCTTC…	T/G	TGATAACTTAACTCTGATCCTAATCTCTTACCTCTTAGTCATTAGTGTTGATCATTGTCCAATCATTTCCCAAATGGACAACTCCTTTGTAACTGTTTTCTTTGGAAAATCGGACAACAAAGAGATGATTAAGAAGAAGAAAAAAAAAAACTATTTATTATTGTAGTCAAATACTAAAATAATATACGTTTAATAATTATCTAAACATAAAAAAAGTTAAATCTAATTATATCATTAAGATATAAAAATCAATAAATAATGGGTAAATTTGGAATAAAAAGTTTGCAGGATTTTGAGCCA[G]GCTGAAGCTGAAATTTTTCTTTAAAATTGACATATTATTGTTTTAGGACGAGTTGAAGTCTTGTTTTATCTTATATTTGGGCTCCAGATATGCTTC…	T/G	G/T				G/K
RC-QTL-C6	27.560-27.830 Mb	Cla97Chr06	27638662	G	T	K	54	54	60	14	0.71	TTgGgGgGgTgTgG	K	35	0	60	13	0.15	TTTTTTTTTTggT	0.56	0.384615	-0.384615	0.538462	-0.538462	Cla97C06G125710		promoter						TGAGGCCCACCTTTACCCTAGCCCACTGGACCTTCAGAAATGAACCCTCGTGTCCAGTTAGAATATCTCAATTTCTTCCGATTTCATTTTAGTCCTTATATTTTGGTATTTATTTCATTTTTGTTTCTACATTTTTAATTATCCAATTTGAATATATATACTTGTAATAAATCTTAAAATTAGTCCTTACACTTAGTTTATTCTTTTAATTTTCTAAAAATCTAGTCTTTATACCCATCCATCCCTTTTATAAATCCTATGTTATTTTTTTTTCATTAAAATTGTTGTTATTATTTAAAT[G]TTCACTCGCTCAAAAAAAAATTTTGAATCTTCAAATTTTATTTTTAATCATAGCATATATTATTTAATATATTAAGCCATACACTTAACTATAATA…	G/G	TGAGGCCCACCTTTACCCTAGCCCACTGGACCTTCAGAAATGAACCCTCGTGTCCAGTTAGAATATCTCAATTTCTTCCGATTTCATTTTAGTCCTTATATTTTGGTATTTATTTCATTTTTGTTTCTACATTTTTAATTATCCAATTTGAATATATATACTTGTAATAAATCTTAAAATTAGTCCTTACACTTAGTTTATTCTTTTAATTTTCTAAAAATCTAGTCTTTATACCCATCCATCCCTTTTATAAATCCTATGTTATTTTTTTTTCATTAAAATTGTTGTTATTATTTAAAT[T]TTCACTCGCTCAAAAAAAAATTTTGAATCTTCAAATTTTATTTTTAATCATAGCATATATTATTTAATATATTAAGCCATACACTTAACTATAATA…	T/G	T/K				T/K
RC-QTL-C6	27.560-27.830 Mb	Cla97Chr06	27644146	G	T	K	40	40	60	16	0.56	GgGTgTGTgTgTGTTg	T	72	0	59	26	0.08	TTTTTTTTGTTTgTTTTTTTTTTTTT	0.48	0.375	-0.375	0.5	-0.5	Cla97C06G125720	Cla97C06G125720.1:Intron	Intron	HNH endonuclease	IPR002711 (HNH endonuclease)	GO:0003676, GO:0004519, GO:0090305	uncharacterized protein loc21391959	NA	TAGAAGTTCTTAATGCTTCATTGACTGTGCTTATGAGTTATGACTGCCTTTTTGATAATTGCATTCTCCCTCTATCAACCTTTTTCCTTTGAAGTACTGAAGGATAAAAACTGTTATCTCAGTTAGCTGATCATCGTTTATTGTGTTCTTCTTTAACCTGGGATACTAGAGTTTACCATAGTAATTTACTTGCTAGATTATAGTTGAAATTATTTTATTCAGATTTTTCTATCCATCATGTGTAAGAGGACATTACATATTTTTTTCACTTGATAGTATTTATTTCCAAGGACACATTAT[G]GTGAAGAGGGGGTTGCTACATTACATTGTAAATTACTTGTTTTTTTTTTTTTCTTTTTTTAAACCTAGAGTGTTTGGTACTTCGGAAACAAATAAG…	G/G	TAGAAGTTCTTAATGCTTCATTGACTGTGCTTATGAGTTATGACTGCCTTTTTGATAATTGCATTCTCCCTCTATCAACCTTTTTCCTTTGAAGTACTGAAGGATAAAAACTGTTATCTCAGTTAGCTGATCATCGTTTATTGTGTTCTTCTTTAACCTGGGATACTAGAGTTTACCATAGTAATTTACTTGCTAGATTATAGTTGAAATTATTTTATTCAGATTTTTCTATCCATCATGTGTAAGAGGACATTACATATTTTTTTCACTTGATAGTATTTATTTCCAAGGACACATTAT[T]GTGAAGAGGGGGTTGCTAAATTACATTGTAAATTACTTGTTTTTTTTTTTTTCTTTTTTTAAACCTAGAGTGTTTGGTACTTCGGAAACAAATAAG…	T/G	T/K
RC-QTL-C6	27.560-27.830 Mb	Cla97Chr06	27644165	C	A	M	35	35	60	12	0.5	CAcAcACAAcAc	A	62	0	59	25	0.12	GAAACAAAcAAAAAAAAAAAAAAAA	0.38	0.416667	-0.416667	0.583333	-0.5	Cla97C06G125720	Cla97C06G125720.1:Intron	Intron	HNH endonuclease	IPR002711 (HNH endonuclease)	GO:0003676, GO:0004519, GO:0090305	uncharacterized protein loc21391959	NA	ATTGACTGTGCTTATGAGTTATGACTGCCTTTTTGATAATTGCATTCTCCCTCTATCAACCTTTTTCCTTTGAAGTACTGAAGGATAAAAACTGTTATCTCAGTTAGCTGATCATCGTTTATTGTGTTCTTCTTTAACCTGGGATACTAGAGTTTACCATAGTAATTTACTTGCTAGATTATAGTTGAAATTATTTTATTCAGATTTTTCTATCCATCATGTGTAAGAGGACATTACATATTTTTTTCACTTGATAGTATTTATTTCCAAGGACACATTATGGTGAAGAGGGGGTTGCTA[C]ATTACATTGTAAATTACTTGTTTTTTTTTTTTTCTTTTTTTAAACCTAGAGTGTTTGGTACTTCGGAAACAAATAAGATATTTTAAAAAAACAAAT…	C/C	ATTGACTGTGCTTATGAGTTATGACTGCCTTTTTGATAATTGCATTCTCCCTCTATCAACCTTTTTCCTTTGAAGTACTGAAGGATAAAAACTGTTATCTCAGTTAGCTGATCATCGTTTATTGTGTTCTTCTTTAACCTGGGATACTAGAGTTTACCATAGTAATTTACTTGCTAGATTATAGTTGAAATTATTTTATTCAGATTTTTCTATCCATCATGTGTAAGAGGACATTACATATTTTTTTCACTTGATAGTATTTATTTCCAAGGACACATTATTGTGAAGAGGGGGTTGCTA[A]ATTACATTGTAAATTACTTGTTTTTTTTTTTTTCTTTTTTTAAACCTAGAGTGTTTGGTACTTCGGAAACAAATAAGATATTTTAAAAAAACAAAT…	A/C	A/M
RC-QTL-C6	27.560-27.830 Mb	Cla97Chr06	27645164	A	G	R	100	100	60	27	0.7	AaGAAGAaGAAaAAGGGAGAaAaGAAA	R	47	0	60	28	0.11	GGGGGAGGGGAGGAGGGGGGGGGGGGGG	0.59	0.296296	-0.296296	0.407407	-0.407407	Intergenic								AACCGGACTGAAATTTCAAGGGCAGAACTAATACAGAAAAGCTCTTACTGCCGGGTTTCAGGTAGACTAACTTTCTTAAACAACAATATATTAGGGTATTTACTTACACCTTGGTAGTGATATGATACGGTCGATGTGTGTACATAATATACAGGTCGAGACATGGATCTTCTTGAACTGTCTGCCTATGGCAATGTACATCGTGGACAAGACTCAGGAGGGTGTAGAATTCAATGACTAATTGAATGATAATATTATAACCTGTAATAGAATTGATTCCAGTGTGAGACGTGGAAACTT[A]ACAAAAAAAAGAAAAAACCAAAAAGATTGAAACGAAAGAAGTAGGGAATTATCCCCATGTTCTTATTTCATTCCTTTATAGATCGAGTACGTGTAT…	A/A	AACCGGACTGAAATTTCAAGGGCAGAACTAATACAGAAAAGCTCTTACTGCCGGGTTTCAGGTAGACTAACTTTCTTAAACAACAATATATTAGGGTATTTACTTACACCTTGGTAGTGATATGATACGGTCGATGTGTGTACATAATATACAGGTCGAGACATGGATCTTCTTGAACTGTCTGCCTATGGCAATGTACATCGTGGACAAGACTCAGGAGGGTGTAGAATTCAATGACTAATTGAATGATAATATTATAACCTGTAATAGAATTGATTCCAGTGTGAGACGTGGAAACTT[G]ACAAAAAAAAGAAAAAACCAAAAAGATTGAAACGAAAGAAGTAGGGAATTATCCCCATGTTCTTATTTCATTCCTTTATAGATCGAGTACGTGTAT…	G/A	G/R				G/R
RC-QTL-C6	27.560-27.830 Mb	Cla97Chr06	27645575	T	C	Y	50	50	60	36	0.72	TTCttTttTCTTCCCttTttTCCTCCTTttTtCTtT	Y	59	0	60	30	0.13	CCCCCCCCCTCCCCCtTCtCCCCCCCCCCC	0.59	0.3	-0.3	0.366667	-0.366667	Intergenic								AACAATGCATTGGTTGCATACAGTATCATGTAGAAGCATTGCTTTATGCCTTCATGTCTGATCTGATGTGTGTAGAACCTATGATAGAAGGGGTTACAGTTCAAAAGAAAGATTTTATCATATTGGAAAGGAAAGAATTGAAAGAAAAAGCATGAAATGGAAGTGTATGAGCAAGTTGTGAACACATTTGTAAAGTTAAAATTCTTACCAATCCATCCCCACTATCAGGCAGTAGAGAAATTGGCTGTTCCTTTCTTCTTTTTCTTTGCGTTATAGGGAAGTGATGCTTCACATCCACAC[T]TTCTTGTGGATGCTTTTTGAAACAAAAGAATTTTTACCTACTTTGGTTCAATCAAATGTGACAGCAACAGGAAGAAACTGGGCCATTAAGTAACTG…	T/T	AACAATGCATTGGTTGCATACAGTATCATGTAGAAGCATTGCTTTATGCCTTCATGTCTGATCTGATGTGTGTAGAACCTATGATAGAAGGGGTTACAGTTCAAAAGAAAGATTTTATCATATTGGAAAGGAAAGAATTGAAAGAAAAAGCATGAAATGGAAGTGTATGAGCAAGTTGTGAACACATTTGTAAAGTTAAAATTCTTACCAATCCATCCCCACTATCAGGCAGTAGAGAAATTGGCTGTTCCTTTCTTCTTTTTCTTTGCGTTATAGGGAAGTGATGCTTCACATCCACAC[C]TTCTTGTGGATGCTTTTTGAAACAAAAGAATTTTTACCTACTTTGGTTCAATCAAATGTGACAGCAACAGGAAGAAACTGGGCCATTAAGTAACTG…	C/T	C/Y				C/Y
RC-QTL-C6	27.560-27.830 Mb	Cla97Chr06	27646825	G	A	R	56	56	60	19	0.79	GGgAGGGAgAGAgggGGGG	A	63	0	60	23	0.09	AAAAgAAAAAGAAAAAAAAAAAA	0.7	0.368421	-0.368421	0.473684	-0.473684	Intergenic								AAGAACCAATAATTTAGGGTGAAGGTGGTGGAGTTTAATGGGTAATAGCTTCTGACCAAATTGATAAAAATAATCAGATTACATATAAAAAAAAAAAAATGCCTTTCTTTTCAGATATTTCAAAGCATGCACTTGATGATAGTGGAAATAGCACTAATTTTTGGATTTTACTCCTCATCCAGTACAAATATAATACAAGCCACAGTGTAAAGTTGATAACCCATTCTTTGGGTGTAACTTTAGTGATAGAGACAGAGATTTCAAATTGTTGAACTGAAGATAGAAAAAGGAAAAAAGAAA[G]CCTGAAAATTGGGCAATTGAAATCTATGTTTCTTTCATTGATGAGAGTTTCAGTGCAAATGGCCAACCAAATTCACCAGAACTTAACAAATTGCAA…	G/G	AAGAACCAATAATTTAGGGTGAAGGTGGTGGAGTTTAATGGGTAATAGCTTCTGACCAAATTGATAAAAATAATCAGATTACATATAAAAAAAAAAAAATGCCTTTCTTTTCAGATATTTCAAAGCATGCACTTGATGATAGTGGAAATAGCACTAATTTTTGGATTTTACTCCTCACCCAGTACAAATATAATACAAGCCACAGTGTAAAGTTGATAACCCATTCTTTGGGTGTAACTTTAGTGATAGAGACAGAGATTTCAAATTGTTGAACTGAAGATAGAAAAAGGAAAAAAGAAA[A]CCTGAAAATTGGGCAATTGAAATCTATGTTTCTTTCATTGATGAGAGTTTCAGTGCAAATGGCCAACCAAATTCACCAGAACTTAACAAATTGCAA…	A/G	A/R
RC-QTL-C6	27.560-27.830 Mb	Cla97Chr06	27647172	T	C	Y	30	228	60	17	0.88	ttTTCTTTtTtCtTTTT	Y	67	67	60	18	0.22	CCCCTttCtCCCCCCCCC	0.66	0.352941	-0.352941	0.470588	-0.470588	Intergenic								GTTTCAGTGCAAATGGCCAACCAAATTCACCAGAACTTAACAAATTGCAATAAATTCTTTAGCTTCCTTCCCTCAGAACTAAACCAAAGATGAGGATATGGATGTGAAGAAACGGACGGTGGTTTTCACAAGAGGGAAGAAAACAGCAAGAGAAATATAGCAATATCAAGAGAAATGCCAAGAATGATTTTTGGCATTAGCTTCTGGGTCCTACACCTGCTGATTTTCTACATAATATGTGGTTTAGATTTCATCCTACCAAAAAAATATCTTCATATTCCTTTGCTAATCGATTAAGGA[T]GACGACGACATTGATACTTCTGTTTTTTACGAAAATACTAGTTTTCCTGTGACATTTTGATCTTATGCAAAAGAATTTTACATTCAACTAATCTAA…	T/T	GTTTCAGTGCAAATGGCCAACCAAATTCACCAGAACTTAACAAATTGCAATAAATTCTTTAGCTTCCTTCCCTCAGAACTAAACCAAAGATGAGGATATGGATGTGAAGAAACGGACGGTGGTTTTCACAAGAGGGAAGAAAACAGCAAGAGAAATATAGCAATATCAAGAGAAATGCCAAGAATGATTTTTGGCATTAGCTTCTGGGTCCTACACCTGCTGATTTTCTACATAATATGTGGTTTAGATTTCATCCTACCAAAAAAATATCTTCATATTCCTTTGCTAATCGATTAAGGA[C]GACGACGACATTGATACTTCTGTTTTTTACGAAAATACTAGTTTTCCTGTGACATTTTGATCTTATGCAAAAGAATTTTACATTCAACTAATCTAA…	C/T	C/Y				C/Y
RC-QTL-C6	27.560-27.830 Mb	Cla97Chr06	27647554	G	C	S	134	134	60	34	0.76	GGgCgCgGggGGGGgGgGgCgCGGCCggGCGgCG	C	81	0	60	25	0.04	CCCCCCCCCCCCCCCCCCCGCCCCC	0.72	0.32	-0.32	0.4	-0.4	Intergenic								ATTCAACTAATCTAACATCTTTTTTTTTTTCTAAATTAGAGGCTTACTTGATGTTTCTATGTTTGGTTTTACCATAAAGTAGATAAAATGAATTTATATTCCATAAAAGAAGGAGGCAAGGGAAAAAGATATGGAAAAAGAGAACCCCAAAATAGTTATTTACTTTTTCCCCAAATTTATCACTTTGGTTAAAAGGGTCAGTAATCTTTCATCAAAGTTTGTTTCTTTTACTAGAAGAAATGAAAAAGAGTAGTAAAGAAAGGTGGTTCTGTGATTCAGTCTTTTAGAGTAAGTTGTCTT[G]GAGTTTTGTTGGGGTTGACGAGGAAAGATGATGTTTGGTCCAGAGGAAATAGGTCAGTATTAAATAACTCAACTCCACAAACTTCAATATTGTTTA…	G/G	ATTCAACTAATCTAACATCTTTTTTTTTTTCTAAATTAGAGGCTTACTTGATGTTTCTATGTTTGGTTTTACCATAAAGTAGATAAAATGAATTTATATTCCATAAAAGAAGGAGGCAAGGGAAAAAGATATGGAAAAAGAGAACCCCAAAATAGTTATTTACTTTTTCCCCAAATTTATCACTTTGGTTAAAAGGGTCAGTAATCTTTCATCAAAGTTTGTTTCTTTTACTAGAAGAAATGAAAAAGAGTAGTAAAGAAAGGTGGTTCTGTGATTCAGTCTTTTAGAGTAAGTTGTCTT[C]GAGTTTTGTTGGGGTTGACGAGGAAAGATGATGTTTGGTCCAGAGGAAATAGGTCAGTATTAAATAACTCAACTCCACAAACTTCAATATTGTTTA…	C/G	C/S
RC-QTL-C6	27.560-27.830 Mb	Cla97Chr06	27647739	T	C	T	7	82	60	26	0.92	TtttTTtCTttTTtTtTTtTttttTC	Y	32	0	60	22	0.18	CTCCCCCCTCCtCCCCCCCCCt	0.74	0.318182	-0.318182	0.409091	-0.409091	Intergenic								TGGTTAAAAGGGTCAGTAATCTTTCATCAAAGTTTGTTTCTTTTACTAGAAGAAATGAAAAAGAGTAGTAAAGAAAGGTGGTTCTGTGATTCAGTCTTTTAGAGTAAGTTGTCTTGGAGTTTTGTTGGGGTTGACGAGGAAAGATGATGTTTGGTCCAGAGGAAATAGGTCAGTATTAAATAACTCAACTCCACAAACTTCAATATTGTTTACTTAAGAAAAAGAGGATGTTAAATAATTCCATCTTCCCCTCTTTGTCTCTCTCTCCTCATGTTTACAACTCTATACCCCAAACACAGA[T]TTTATAACTTCTAACATATTAATTATTCCTCAACCTTTTTTACTTTCATTGCTCGCCTTTTTGGTGCTCACCAAACTGTTACTCTACTTTTTCCTT…	T/C	TGGTTAAAAGGGTCAGTAATCTTTCATCAAAGTTTGTTTCTTTTACTAGAAGAAATGAAAAAGAGTAGTAAAGAAAGGTGGTTCTGTGATTCAGTCTTTTAGAGTAAGTTGTCTTCGAGTTTTGTTGGGGTTGACGAGGAAAGATGATGTTTGGTCCAGAGGAAATAGGTCAGTATTAAATAACTCAACTCCACAAACTTCAATATTGTTTACTTAAGAAAAAGAGGATGTTAAATAATTCCATCTTCCCCTCTTTGTCTCTCTCTCCTCATGTTTACAACTCTATACCCCAAACACAGA[C]TTTATAACTTCTAACATATTAATTATTCCTCAACCTTTTTTACTTTCATTGCTCGCCTTTTTGGTGCTCACCAAACTGTTACTCTACTTTTTCCTT…	T/C	C/T				C/Y
RC-QTL-C6	27.560-27.830 Mb	Cla97Chr06	27647961	T	A	W	34	113	60	18	0.89	ttATtttttATtTTttTt	A	48	0	60	14	0.07	AAAAtAAAAAAAAA	0.82	0.428571	-0.357143	0.5	-0.5	Intergenic								AGAGGATGTTAAATAATTCCATCTTCCCCTCTTTGTCTCTCTCTCCTCATGTTTACAACTCTATACCCCAAACACAGATTTTATAACTTCTAACATATTAATTATTCCTCAACCTTTTTTACTTTCATTGCTCGCCTTTTTGGTGCTCACCAAACTGTTACTCTACTTTTTCCTTGCTTAGCCGTGTGGAATATCACATGTTGCCCTGGCAGTTGGCTTCATTTTGGGATATTGAAAGACATTTTCATTTCTTGATAGTGACAGTTATGGGTCCTTTTGCTATCTGCTGTATGTATGAAT[T]CACTAACGTTTTTCAATTCTTGAAAAAGTTTCCAGGTGAAAGATTGATACTCATTTCTTTAGATCTTATCAAAACAATGATTTGAAGATTGGGGTT…	T/T	AGAGGATGTTAAATAATTCCATCTTCCCCTCTTTGTCTCTCTCTCCTCATGTTTACAACTCTATACCCCAAACACAGACTTTATAACTTCTAACATATTAATTATTCCTCAACCTTTTTTACTTTCATTGCTCGCCTTTTTGGTGCTCACCAAACTGTTACTCTACTTTTTCCTTGCTTAGCCGTGTGGAATATCACATGTTGCCCTGGCAGTTGGCTTCATTTTGGGATATTGAAAGACATTTTCATTTCTTGATAGTGACAGTTATGGGTCCTTTTGCTATCTGCTGTATGTATGAAT[A]CACTAACGTTTTTCAATTCTTGAAAAAGTTTCCAGGTGAAAGATTGATACTCATTTCTTTAGATCTTATCAAAACAATGATTTGAAGATTGGGGTT…	A/T	A/W
RC-QTL-C6	27.560-27.830 Mb	Cla97Chr06	27648073	G	A	R	53	53	60	18	0.61	GggGgGGgAgAAGgAAAA	A	58	0	60	16	0.06	AAAGAAAAAAAAAAAA	0.55	0.375	-0.375	0.5	-0.5	Intergenic								CCTTTTTTACTTTCATTGCTCGCCTTTTTGGTGCTCACCAAACTGTTACTCTACTTTTTCCTTGCTTAGCCGTGTGGAATATCACATGTTGCCCTGGCAGTTGGCTTCATTTTGGGATATTGAAAGACATTTTCATTTCTTGATAGTGACAGTTATGGGTCCTTTTGCTATCTGCTGTATGTATGAATTCACTAACGTTTTTCAATTCTTGAAAAAGTTTCCAGGTGAAAGATTGATACTCATTTCTTTAGATCTTATCAAAACAATGATTTGAAGATTGGGGTTGGTTATCCAACAGGA[G]AAGAATACAAAGGGGACAACCATCATGAAAATTGGAATAAAACTTTGACTGCAATTTTATACATATGAGAAACTTTTGCTGCAACTCTACTTCAAC…	G/G	CCTTTTTTACTTTCATTGCTCGCCTTTTTGGTGCTCACCAAACTGTTACTCTACTTTTTCCTTGCTTAGCCGTGTGGAATATCACATGTTGCCCTGGCAGTTGGCTTCATTTTGGGATATTGAAAGACATTTTCATTTCTTGATAGTGACAGTTATGGGTCCTTTTGCTATCTGCTGTATGTATGAATACACTAACGTTTTTCAATTCTTGAAAAAGTTTCCAGGTGAAAGATTGATACTCATTTCTTTAGATCTTATCAAAACAATGATTTGAAGATTGGGGTTGGTTATCCAACAGGA[A]AAGAATACAAAGGGGACAACCATCATGAAAATTGGAATAAAACTTTGACTGCAATTTTATACATATGAGAAACTTTTGCTGCAACTCTACTTCAAC…	A/G	A/R
RC-QTL-C6	27.560-27.830 Mb	Cla97Chr06	27652387	G	T	K	83	123	60	24	0.83	gGTgGGGGgTGgggTGTGgggggg	K	25	25	60	31	0.29	GTGTTTGGTTTGTTTTTTgggTTTTTTTTTg	0.54	0.333333	-0.333333	0.416667	-0.416667	Cla97C06G125730		promoter						AACAACTAAAGAACAAAGAAAATATAAAAAGAAAAAAAAATGTACGTAGTTCACAACAATTTGTACTACGTCAATGGGATGAATAATTTTATTAGATAAAATAATATAAAAGACATAATAATGATGCCTACAGGGTTAGTTTATATAGGGTACTTTTAACTCTAATGTCAAAATCTTAAATAACCAAAAATAATATAAATATGTTAATTAGTCATATGAAATGCTAGATAAAAGAGTCAAAACATTTCAATAAATCTCCACCTTGACTTAAACTCTCTCATACATAATAGATGTATTAGA[G]GCAACACAAATTAGATTTTTCCTTAAAAGTGACCACTAACAATTCTGAACATGCAACATTTTTTTCAAGGTCAAGTTTTTAAACACATTATTTTTA…	G/G	AACAACTAAAGAACAAAGAAAATATAAAAAGAAAAAAAAATGTACGTAGTTCACAACAATTTGTACTACGTCAATGGGATGAATAATTTTATTAGATAAAATAATATAAAAGACATAATAATGATGCCTACAGGGTTAGTTTATATAGGGTACTTTTAACTCTAATGTCAAAATCTTAAATAACCAAAAATAATATAAATATGTTAATTAGTCATATGAAATGCTAGATAAAAGAGTCAAAACATTTCAATAAATCTCCACCTTGACTTAAACTCTCTCATACATAATAGATGTATTAGA[T]GCAACACAAATTAGATTTTTCCTTAAAAGTGACCACTAACAATTCTGAACATGCAACATTTTTTTCAAGGTCAAGTTTTTAAACACATTATTTTTA…	T/G	T/K				T/K
RC-QTL-C6	27.560-27.830 Mb	Cla97Chr06	27652558	T	C	Y	67	67	60	15	0.8	CTTTTttCtTtCtTT	Y	28	0	60	18	0.17	CCCCTtCCCCCCCCCTCC	0.63	0.4	-0.4	0.466667	-0.533333	Cla97C06G125730		promoter						AATCTTAAATAACCAAAAATAATATAAATATGTTAATTAGTCATATGAAATGCTAGATAAAAGAGTCAAAACATTTCAATAAATCTCCACCTTGACTTAAACTCTCTCATACATAATAGATGTATTAGAGGCAACACAAATTAGATTTTTCCTTAAAAGTGACCACTAACAATTCTGAACATGCAACATTTTTTTCAAGGTCAAGTTTTTAAACACATTATTTTTACTTGTAAGTTCATGTGTGTTATTATTTTTAAAAATCTAATTAAGTCTTTAAAACGAAAATAATAGTAATAAATT[T]AATGCACATTTTTTTTTTTAAATTTGACTAGGGAAGCAAAAGTACTTTTGAAGAAATATGAAAGTCATAACAAGGATTAGGGGAGAAAGAAATATA…	T/T	AATCTTAAATAACCAAAAATAATATAAATATGTTAATTAGTCATATGAAATGCTAGATAAAAGAGTCAAAACATTTCAATAAATCTCCACCTTGACTTAAACTCTCTCATACATAATAGATGTATTAGATGCAACACAAATTAGATTTTTCCTTAAAAGTGACCACTAACAATTCTGAACATGCAACATTTTTTTCAAGGTCAAGTTTTTAAACACATTATTTTTACTTGTAAGTTCATGTGTGTTATTATTTTTAAAAATCTAATTAAGTCTTTAAAACGAAAATAATAGTAATAAATT[C]AATGCACATTTTTTTTTTTAAATTTGACTAGGGAAGCAAAAGTACTTTTGAAGAAATATGAAAGTCATAACAAGGATTAGGGGAGAAAGAAATATA…	C/T	C/Y				C/Y
RC-QTL-C6	27.560-27.830 Mb	Cla97Chr06	27654151	A	T	W	88	88	60	16	0.69	aaTAaAAaTaaTTAaT	W	7	0	60	23	0.17	TTTTTTTTTTTTTTTAaTATATT	0.52	0.375	-0.375	0.5	-0.5	Intergenic								AAGTTCAAAAGTATAAATATCTAATTTTCATATAAATCCTTTCCCTAATAATACATCTAACAATTTTACACGGTTGCATTAAAAAATAGTTTTAGTCCTAAATTCAATAAGAGAGAAATTAATAATACATTATATGTTTTCTCATTCTATTTTTTTCTATATACCTTTTTTGGTTCAAGAAATATATATGGATGGACATATAGATTTTAAATAAATGTATTATTCACTAAACTATATTTAAATTGGATTTATTTCATGCCTTTAATGATCATTGAAGTGATAGTTATATGGAATACCTCT[A]CATATTATCTTGAGTTGTGGATTGTGAACCTAATTTACATTTGATATTTTGATTTTGTTTGTTAATTTAAGAGTTTATAAAAAAGTTATCAATTTA…	A/A	AAGTTCAAAAGTATAAATATCTAATTTTCATATAAATCCTTTCCCTAATAATACATCTAACAATTTTACACGGTTGCATTAAAAAATAGTTTTAGTCCTAAATTCAATAAGAGAGAAATTAATAATACATTATATGTTTTCTCATTCTATTTTTTTCTATATATCTTTTTTGGTTCAAGAAATATATATGGATGGACATATAGATTTTAAATAAATGTATTATTCACTAAACTATATTTAAATTGGATTTATTTCATGCCTTTAATGATCATTGAAGTGATAGTTATATGGAATACCTCT[T]CATATTATCTTGAGTTGTGGATTGTGAACCTAATTTACATTTGATATTTTGATTTTGTTTGTTAATTTAAGAGTTTATAAAAAAGTTATCAATTTA…	T/A	T/W				T/W
RC-QTL-C6	27.560-27.830 Mb	Cla97Chr06	27655481	G	A	R	90	100	60	22	0.82	GGgGGAAGGGAGAgGggggggg	A	60	0	58	11	0	AAAAAAAAAAA	0.82	0.454545	-0.454545	0.545455	-0.545455	Cla97C06G125740	Cla97C06G125740.1:Intron	Intron	GDSL esterase/lipase family	IPR013830 (SGNH hydrolase-type esterase domain)	GO:0016788	gdsl esterase lipase at1g74460	NA	TAAAACTTATTTTCATACATACATATATATATATTTGCATTTTTAATTTAAAATTTCAACAAACAAGAAATAAATATTGCCACCCCATACATTTCTACTTTTTTTTTTCTCTATTTAAAAAAAAAAAAAAAAAAGGCAAGAAACTAGAAACTTTTACATTGACCAGTTCCATTTTCCTTTTTTTCTCTCTCTCTCTCTTTTTTTAATTTTTATGAAAGAGAGGATTAAGAAATAAGAAAAAAAAAAGCTAATTTGATTACTATACAGTTTTTTGTTTTAATTTTAGTTTTGTAATATTAA[G]TTGATAAACACTGATTTTCACTTGATTCATGATTCTCTTATTAAAAACAATTAGTTTTTTAATTTTTTTTTTCAATGTATTTAAGGTTTCACTCAT…	G/G	TAAAACTTATTTTCATACATACATATATATATATTTGCATTTTTAATTTAAAATTTCAACAAACAAGAAATAAATATTGCCACCCCATACATTTCTACTTTTTTTTTTCTCTATTTAAAAAAAAAAAAAAAAAAGGCAAGAAACTAGAAACTTTTACATTGACCAGTTCCATTTTCCTTTTTTTCTCTCTCTCTCTCTTTTTTTAATTTTTATGAAAGAGAGGATTAAGAAATAAGAAAAAAAAAAGCTAATTTGATTACTATACAGTTTTTTGTTTTAATTTTAGTTTTGTAATATTAA[A]TTGATAAACACTGATTTTCACTTGATTCATGATTCTCTTATTAAAAACAATTAGTTTTTTAATTTTTTTTTTCAATGTATTTAAGGTTTCACTCAT…	A/G	A/R
RC-QTL-C6	27.560-27.830 Mb	Cla97Chr06	27656653	C	T	Y	198	228	60	27	0.63	TCCcTCTTcTCTCcTCcCTTCcTCCcC	Y	14	0	60	24	0.12	TTTTcTTTTTTTTCTTTTTTTTcT	0.51	0.333333	-0.333333	0.416667	-0.416667	Cla97C06G125740	Cla97C06G125740.1:Intron	Intron	GDSL esterase/lipase family	IPR013830 (SGNH hydrolase-type esterase domain)	GO:0016788	gdsl esterase lipase at1g74460	NA	TCTGCAAATTAAAAATTAAATCTAATCTTACCATATATAATCCCTTACTAATTAATCCCTTAGTTGGAATATTAGAAAACTCACAAAGTATCCTCCAGTTTCGTTCAAGATTCCTCCACCTCCAGAAGCATAATTCACTCCATTTTCCAGAATTACGTCTTCAGTTAAGGAGGGATCGAGAAAAGCAGGTGGTCTCGGGAGACCCGTTTCATCGCCTGAGGTCAAAAGGATTGGATTAAATTAATTTTAATGATAGATTTAAGGCCCAAAATACCCATTTGGTTTTTTAGTTAGAGTGAA[C]GAAAGGGGAGTGGTTGGATGAATTAAAGTACCAATAATGTCAGCAACAGTGCGGCCATTGCTGAACCTTCCATTAGGGAGTCCATTGCCAAAATCA…	C/C	TCTGCAAATTAAAAATTAAATCTAATCTTACCATATATAATCCCTTACTAATTAATCCCTTAGTTGGAATATTAGAAAACTCACAAAGTATCCTCCAGTTTCGTTCAAGATTCCTCCACCTCCAGAAGCATAATTCACTCCATTTTCCAGAATTACGTCTTCAGTTAAGGAGGGATCGAGAAAAGCAGGTGGTCTCGGGAGACCCGTTTCATCGCCTGAGGTCAAAAGGATTGGATTAAATTAATTTTAATGATAGATTTAAGGCCCAAAATACCCATTTGGTTTTTTAGTTAGAGTGAA[T]GAAAGGGGAGTGGTTGGATGAATTAAAGTACCAATAATGTCAGCAACAGTGCGGCCATTGCTGAACCTTCCATTAGGGAGTCCATTGCCAAAATCA…	T/C	T/Y				T/Y
RC-QTL-C6	27.560-27.830 Mb	Cla97Chr06	27657783	T	C	Y	31	31	60	10	0.7	tTtCTTTTCC	C	76	0	60	22	0.05	CCCCtCCCCCCCCCCCCCCCCC	0.65	0.4	-0.5	0.6	-0.6	Cla97C06G125740		promoter						ATAATAGTGATTATGAATATATCTGAACTCCAAAACATTACAATTATTTCAATTTCTTTTTTTAGTAATTCTTAATATATTGCTATCTCTCATACGTTTTTTACATTTGTACTTTGTCTAATATCTATCAAAAGCCCAAGGGGACTACACAAATATCTATAGCCCGATCCAATCTATTGTTGAAAAAGAAATATAGTAGTCCCTATTCATTGATTGTGTGGCAATTAGTCTGTAGGACAAATTATTATGTCGATTAAATTTATTACTTGAATATAGCTCAATTAGTCAAGACAATCATTT[T]AATTAAGTCAATTAAGTTAAGTTAAATTCAAGAAAGAAGAAATATATATATATATATATGAAATAAATTTGTAATGAGTTATTTAATAGACTGTTA…	T/T	ATAATAGTGATTATGAATATATCTGAACTCCAAAACATTACAATTATTTCAATTTCTTTTTTTAGTAATTCTTAATATATTGCTATCTCTCATACGTTTTTTACATTTGTACTTTGTCTAATATCTATCAAAAGCCCAAGGGGACTACACAAATATCTATAGCCCGATCCAATCTATTGTTGAAAAAGAAATATAGTAGTCCCTATTCATTGATTGTGTGGCAATTAGTCTGTAGGACAAATTATTATGTCGATTAAATTTATTACTTGAATATAGCTCAATTAGTCAAGACAATCATTT[C]AATTAAGTCAATTAAGTTAAGTTAAATTCAAGAAAGAAGAAATATATATATATATATATGAAATAAATTTGTAATGAGTTATTTAATAGACTGTTA…	C/T	C/Y
RC-QTL-C6	27.560-27.830 Mb	Cla97Chr06	27658996	T	C	Y	81	81	60	17	0.76	CTTtTTTCTTCtTTCtT	C	84	0	60	19	0	CCCCCCCCCCCCCCCCCCC	0.76	0.352941	-0.352941	0.470588	-0.470588	Intergenic								TCTCCATCTCTAAACACAATGGTTTTGCGACAACTTTTCCATCTCGGTTCCACCTTAGCTTTTCCATCTCCGAATCCGGTAATTTCAGCCTCTCTCCAGAATGTTGGTGCAACTCCGCCTCCGCCTCCAGCATGCTGGTGCTGCTCCGCTTCCGCCCAGCATGCTGGTGCTGCTCCGCTTCCGCCCAGAATGCTGGTGCTGCTCCGCCTCTACCTCCGCCTCCACTTCTAGAATGCTTGTGCTGCTTCGCCTCCCTCCGCATCCACCTCCAAAATGCTGGTGCAGCTCCCCTGCCACCTC[T]AGAATGCAGCACCGCCTCCGCCTCCATCCAGAATGCTGGTGCTGCTCCGCCTCCCTCTCCCTCCAGAATGCTGGTGCTACTCTGCCTCAATAATGC…	T/T	TCTCCATCTCTAAACACAATGGTTTTGCGACAACTTTTCCATCTCGGTTCCACCTTAGCTTTTCCATCTCCGAATCCGGTAATTTCAGCCTCTCTCCAGAATGTTGGTGCAACTCCGCCTCCGCCTCCAGCATGCTGGTGCTGCTCCGCTTCCGCCCAGCATGCTGGTGCTGCTCCGCTTCCGCCCAGAATGCTGGTGCTGCTCCGCCTCTACCTCCGCCTCCACTTCTAGAATGCTTGTGCTGCTTCGCCTCCCTCCGCATCCACCTCCAAAATGCTGGTGCAGCTCCCCTGCCACCTC[C]AGAATGCAGCACCGCCTCCGCCTCCATCCAGAATGCTGGTGCTGCTCCGCCTCCCTCTCCCTCCAGAATGCTGGTGCTACTCTGCCTCAATAATGC…	C/T	C/Y
RC-QTL-C6	27.560-27.830 Mb	Cla97Chr06	27659620	T	C	Y	30	228	60	26	0.88	TttCTtCtttTtTTtTCttTTTTTTt	Y	33	33	60	19	0.16	TCTtCCCCCCCCCCCCCCC	0.72	0.368421	-0.368421	0.473684	-0.473684	Intergenic								CACTATTTGAATTAATTAGAGTAACTTTAGGGCTAAACGCATGATTTTGGCAGTTGAATTGTGTAAAATGTATTACCATGCGTTGGTACCATTTACAAAAGAATATACCTGAAAAATATGAGCTTTTAAATTCTTAACGCAGGATTAAGTATAAAAGAAGCAAAAATAATCCAAGTACCAGAGAGGAAGCTGCTGCGAGAACACAAGTGGAAACCCATGCGTCGAGCCATGCGTTGAGAAGAAAAAGCAGATACAGACGCCTGGGCAAAAGCTGTCATGTCAACATGCAAAAGGATTACA[T]GTTATCAGATCATGGGCAGAACCAATGGGCCGACGATGTGAAAAGTCTGCGTAGCAGGGGCATAGAATTTAATGCAAAGGTGTCAGGTCATCATGA…	T/T	CACTATTTGAATTAATTAGAGTAACTTTAGGGCTAAACGCATGATTTTGGCAGTTGAATTGTGTAAAATGTATTACCATGCGTTGGTACCATTTACAAAAGAATATACCTGAAAAATATGAGCTTTTAAATTCTTAACGCAGGATTAAGTATAAAAGAAGCAAAAATAATCAAAGTACCAGAGAGGAAGCTGCTGCGAGAACACAAGTGGAAACCCATGCGTCGAGCCATGCGTTGAGAAGAAAAAGCAGATACAGACGCCTGGGCAAAAGCTGTCATGTCAACATGCAAAAGGATTACA[C]GTTATCAGATCATGGGCAGAACCAATGGGCCGACGATGTGAAAAGTCTGCGTAGCAGGGGCATAGAATTTAATGCAACGGTGTCAGGTCATCATGA…	C/T	C/Y				C/Y
RC-QTL-C6	27.560-27.830 Mb	Cla97Chr06	27659698	A	C	M	80	99	60	33	0.85	AaACaaAAAAAAaCaCAAAaaAAaaaaaCaCAa	C	92	0	60	28	0.04	CCCCCCCCCCCCCCCCCCCCCCCACCCC	0.81	0.321429	-0.321429	0.392857	-0.392857	Intergenic								TGCGTTGGTACCATTTACAAAAGAATATACCTGAAAAATATGAGCTTTTAAATTCTTAACGCAGGATTAAGTATAAAAGAAGCAAAAATAATCCAAGTACCAGAGAGGAAGCTGCTGCGAGAACACAAGTGGAAACCCATGCGTCGAGCCATGCGTTGAGAAGAAAAAGCAGATACAGACGCCTGGGCAAAAGCTGTCATGTCAACATGCAAAAGGATTACATGTTATCAGATCATGGGCAGAACCAATGGGCCGACGATGTGAAAAGTCTGCGTAGCAGGGGCATAGAATTTAATGCAA[A]GGTGTCAGGTCATCATGAGTTCACCTTTTCGACGCCTATAAATAGCCCAAAGCTTTTCCATTCAAAAGGAGGAAGAAAATGAGTTCAAGAGGCGAA…	A/A	TGCGTTGGTACCATTTACAAAAGAATATACCTGAAAAATATGAGCTTTTAAATTCTTAACGCAGGATTAAGTATAAAAGAAGCAAAAATAATCAAAGTACCAGAGAGGAAGCTGCTGCGAGAACACAAGTGGAAACCCATGCGTCGAGCCATGCGTTGAGAAGAAAAAGCAGATACAGACGCCTGGGCAAAAGCTGTCATGTCAACATGCAAAAGGATTACACGTTATCAGATCATGGGCAGAACCAATGGGCCGACGATGTGAAAAGTCTGCGTAGCAGGGGCATAGAATTTAATGCAA[C]GGTGTCAGGTCATCATGAGTTCACCTTTTCGACGCCTATAAATAGCCCAAAGCTTTTCCATTCAAAAGGAGGAAGAAAATGAGTTCAAGAGGCGAA…	C/A	C/M
RC-QTL-C6	27.560-27.830 Mb	Cla97Chr06	27659939	G	A	R	31	103	57	21	0.86	GGAgGggGGGGGGAAgGgGgG	R	10	10	57	28	0.21	gAAAAAAAAAgGAAAAAAAAAAGAGGAA	0.65	0.333333	-0.333333	0.428571	-0.428571	Intergenic								GAACCAATGGGCCGACGATGTGAAAAGTCTGCGTAGCAGGGGCATAGAATTTAATGCAAAGGTGTCAGGTCATCATGAGTTCACCTTTTCGACGCCTATAAATAGCCCAAAGCTTTTCCATTCAAAAGGAGGAAGAAAATGAGTTCAAGAGGCGAAAACTCTATACCAATTCTCCCTCACCATAACCAGCCTCCGTTTCAAGCTCTTCTGAGAGAAGGATTCTGAGAATTTTTAGAGTCGTCTCCCAGTGAGTGAGAACCTTCACCCTATGAAATTTATGTATCAGATAGCAACCATGTC[G]AGCCTCCATGAAGCAAGACGTTGCCAGTGGCGGCTTGACGTCTTCCATTTCTGTTCTATCTCCATTTCCCTCCTTATTACTTATGTTTTGTTAATG…	G/G	GAACCAATGGGCCGACGATGTGAAAAGTCTGCGTAGCAGGGGCATAGAATTTAATGCAACGGTGTCAGGTCATCATGAGTTCACCTTTTCGACGCCTATAAATAGCCCAAAGCTTTTCCATTCAAAAGGAGGAAGAAAATGAGTTCAAGAGGCGAAAACTCTATACCAATTCTCCCTCACCATAACCAGCCTCCGTTTCAAGCTCTTCTGAGAGAAGGATTCTGAGAATTTTTAGAGTCGTCTCCCAGTGAGTGAGAACCTTCACCCTATGAAATTTATGTATCAGATAGCAACCATGTC[A]AGCCTCCATGAAGCAAGACGTTGCCAGTGGCGGCTTGACGTCTTCCATTTCTATTCTATCTCCATTTCCCTCCTTATTACTTATGTTTTGTTAATG…	A/G	A/R				A/R
RC-QTL-C6	27.560-27.830 Mb	Cla97Chr06	27659992	G	A	R	40	228	58	25	0.88	ggGGGGGGAAgGgGgGGAggGGgGG	R	6	6	58	26	0.19	gGAAAAAAAAAAGAGGAAAAAAAAAA	0.69	0.32	-0.32	0.4	-0.4	Intergenic								ATGCAAAGGTGTCAGGTCATCATGAGTTCACCTTTTCGACGCCTATAAATAGCCCAAAGCTTTTCCATTCAAAAGGAGGAAGAAAATGAGTTCAAGAGGCGAAAACTCTATACCAATTCTCCCTCACCATAACCAGCCTCCGTTTCAAGCTCTTCTGAGAGAAGGATTCTGAGAATTTTTAGAGTCGTCTCCCAGTGAGTGAGAACCTTCACCCTATGAAATTTATGTATCAGATAGCAACCATGTCGAGCCTCCATGAAGCAAGACGTTGCCAGTGGCGGCTTGACGTCTTCCATTTCT[G]TTCTATCTCCATTTCCCTCCTTATTACTTATGTTTTGTTAATGACATTCGAGAGAATGATTTATTTTCTTAATATAAGTTTGATTGACGATTATCT…	G/G	ATGCAACGGTGTCAGGTCATCATGAGTTCACCTTTTCGACGCCTATAAATAGCCCAAAGCTTTTCCATTCAAAAGGAGGAAGAAAATGAGTTCAAGAGGCGAAAACTCTATACCAATTCTCCCTCACCATAACCAGCCTCCGTTTCAAGCTCTTCTGAGAGAAGGATTCTGAGAATTTTTAGAGTCGTCTCCCAGTGAGTGAGAACCTTCACCCTATGAAATTTATGTATCAGATAGCAACCATGTCAAGCCTCCATGAAGCAAGACGTTGCCAGTGGCGGCTTGACGTCTTCCATTTCT[A]TTCTATCTCCATTTCCCTCCTTATTACTTATGTTTTGTTAATGACATTCGAGAGAATGGTTTATTTTCTTAATATAAGTTTGATTGACGATTATCT…	A/G	A/R				A/R
RC-QTL-C6	27.560-27.830 Mb	Cla97Chr06	27660051	A	G	R	135	135	59	32	0.75	GaAaAaAAGaaAAaAAGaGGaaaaGAaaAGGA	R	2	0	55	32	0.22	GGGGGAGAAGGGGGGGGGGGGGGGaaGGaGGA	0.53	0.28125	-0.28125	0.375	-0.375	Intergenic								CTTTTCCATTCAAAAGGAGGAAGAAAATGAGTTCAAGAGGCGAAAACTCTATACCAATTCTCCCTCACCATAACCAGCCTCCGTTTCAAGCTCTTCTGAGAGAAGGATTCTGAGAATTTTTAGAGTCGTCTCCCAGTGAGTGAGAACCTTCACCCTATGAAATTTATGTATCAGATAGCAACCATGTCGAGCCTCCATGAAGCAAGACGTTGCCAGTGGCGGCTTGACGTCTTCCATTTCTGTTCTATCTCCATTTCCCTCCTTATTACTTATGTTTTGTTAATGACATTCGAGAGAATG[A]TTTATTTTCTTAATATAAGTTTGATTGACGATTATCTTTCATTTATTTCCATATTAAATACTTTACACCATGTTGTTTGAATGTTAAATGAGTTAG…	A/A	CTTTTCCATTCAAAAGGAGGAAGAAAATGAGTTCAAGAGGCGAAAACTCTATACCAATTCTCCCTCACCATAACCAGCCTCCGTTTCAAGCTCTTCTGAGAGAAGGATTCTGAGAATTTTTAGAGTCGTCTCCCAGTGAGTGAGAACCTTCACCCTATGAAATTTATGTATCAGATAGCAACCATGTCAAGCCTCCATGAAGCAAGACGTTGCCAGTGGCGGCTTGACGTCTTCCATTTCTATTCTATCTCCATTTCCCTCCTTATTACTTATGTTTTGTTAATGACATTCGAGAGAATG[G]TTTATTTTCTTAATATAAGTTTGATTGACGATTATCTTTCATTTATTTCCATATTAAATACTTTACACCATGTTGTTTGAATGTTAAATGAGTTAG…	G/A	G/R				G/R
RC-QTL-C6	27.560-27.830 Mb	Cla97Chr06	27661239	C	T	Y	78	78	59	20	0.55	cccCTTcCcTCCTTTcTTcT	T	69	0	60	14	0	TTTTTTTTTTTTTT	0.55	0.428571	-0.357143	0.5	-0.5	Intergenic								GCCTCTGGTGCAGCTCCCCCTCGGCCTCCAGAATGCTGGTGCAGCTCGGCCTCCGCCTCCATCCAGAGTGCTAGTATTGCTTTCCCTCTGCCTCCAGAATGCTGGTGCAGCTCGACCTCTGCCTCCATCCAGAATGCTGGTGCTGCTCCCCATCCGCCTTCAGAATGCTGGTGCTGCTCCGCCTCCATAATACTCCAGAATGTAGCTCCGCCTCCATCTCCCTCCAGAATGCTGGGGCTGCTCCGCCTTCATCCAGAATGCTAGTGTTGGTGCTGTTCCCTTCCATAATGCTTCAAAATG[C]TGCTGCAACTCCTCTCCAAAATGTTGATGCAGCTCCGCCTCTGCCTCCATAATGCTGGTGCAGCTCCCCCCCCCCACCTCCAGAATGCTGATGCAA…	C/C	GCCTCTGGTGCAGCTCCCCCTCGGCCTCCAGAATGCTGGTGCAGCTCGGCCTCCGCCTCCATCCAGAGTGCTAGTATTGCTTTCCCTCTGCCTCCAGAATGCTGGTGCAGCTCGACCTCTGCCTCCATCCAGAATGCTGGTGCTGCTCCCCATCCGCCTTCAGAATGCTGGTGCTGCTCCGCCTCCATAATACTCCAGAATGTAGCTCCGCCTCCATCTCCCTCCAGAATGCTGGGGCTGCTCCGCCTTCATCCAGAATGCTAGTGTTGGTGCTGTTCCCTTCCATAATGCTTCAAAATG[T]TGCTGCAACTCCTCTCCAAAATGTTGATGCAGCTCCGCCTCCGCCTCCATAATGCTGGTGCAGCTCCCCCCCCCCACCTCCAGAATGCTGATGCAA…	T/C	T/Y
RC-QTL-C6	27.560-27.830 Mb	Cla97Chr06	27661281	T	C	Y	50	50	59	16	0.44	CtTtCTTCCCtCCtCC	C	69	0	60	14	0	CCCCCCCCCCCCCC	0.44	0.428571	-0.357143	0.5	-0.5	Intergenic								AGCTCGGCCTCCGCCTCCATCCAGAGTGCTAGTATTGCTTTCCCTCTGCCTCCAGAATGCTGGTGCAGCTCGACCTCTGCCTCCATCCAGAATGCTGGTGCTGCTCCCCATCCGCCTTCAGAATGCTGGTGCTGCTCCGCCTCCATAATACTCCAGAATGTAGCTCCGCCTCCATCTCCCTCCAGAATGCTGGGGCTGCTCCGCCTTCATCCAGAATGCTAGTGTTGGTGCTGTTCCCTTCCATAATGCTTCAAAATGCTGCTGCAACTCCTCTCCAAAATGTTGATGCAGCTCCGCCTC[T]GCCTCCATAATGCTGGTGCAGCTCCCCCCCCCCACCTCCAGAATGCTGATGCAACTCGGCCTCCTCCTCCATCCAAAATGCTAGTGCTGCTCCCCC…	T/T	AGCTCGGCCTCCGCCTCCATCCAGAGTGCTAGTATTGCTTTCCCTCTGCCTCCAGAATGCTGGTGCAGCTCGACCTCTGCCTCCATCCAGAATGCTGGTGCTGCTCCCCATCCGCCTTCAGAATGCTGGTGCTGCTCCGCCTCCATAATACTCCAGAATGTAGCTCCGCCTCCATCTCCCTCCAGAATGCTGGGGCTGCTCCGCCTTCATCCAGAATGCTAGTGTTGGTGCTGTTCCCTTCCATAATGCTTCAAAATGTTGCTGCAACTCCTCTCCAAAATGTTGATGCAGCTCCGCCTC[C]GCCTCCATAATGCTGGTGCAGCTCCCCCCCCCCACCTCCAGAATGCTGATGCAACTCGGCCTCCTCCTCCATCCAAAATGCTAGTGCTGCTCCCCC…	C/T	C/Y
RC-QTL-C6	27.560-27.830 Mb	Cla97Chr06	27661511	A	A	W	5	0	60	8	0.25	TAAAtAAA	W	29	37	60	5	0.8	tttAT	-0.55	0.6	-0.6	0.8	-0.8	Intergenic								CTGTTCCCTTCCATAATGCTTCAAAATGCTGCTGCAACTCCTCTCCAAAATGTTGATGCAGCTCCGCCTCTGCCTCCATAATGCTGGTGCAGCTCCCCCCCCCCACCTCCAGAATGCTGATGCAACTCGGCCTCCTCCTCCATCCAAAATGCTAGTGCTGCTCCCCCTCCGCCTTCAGAATGCTGGTGCAGCTCGGCCTCCACCTCCAGAATGTTGGTGTTGCTCCTACTCTGCCTCCAAAATGTTGGTGCAGCTCCCCCTCCGCCTCCAGAATGCTGTTGCAGCTCCCCCTCCGCCTCC[A]TCCAGAATGCTGGTGTTGCTCCCCCTCCGCCTCCATCCAAAATGCTGGTGCAGCTCCCTATCCGCCTCCAGAATGCGGGTGCTGCTCTACCTCCGC…	A/T	CTGTTCCCTTCCATAATGCTTCAAAATGTTGCTGCAACTCCTCTCCAAAATGTTGATGCAGCTCCGCCTCCGCCTCCATAATGCTGGTGCAGCTCCCCCCCCCCACCTCCAGAATGCTGATGCAACTCGGCCTCCTCCTCCATCCAAAATGCTAGTGCTGCTCCCCCTCCGCCTTCAGAATGCTGGTGCAGCTCGGCCTCCACCTCCAGAATGTTGGTGTTGCTCCTACTCTGCCTCCAAAATGTTGGTGCAGCTCCCCCTCCGCCTCCAGAATGCTGTTGCAGCTCCCCCTCCGCCTCC[A]TCCAGAATGCTGGTGTTGCTCCCCCTCCGCCTCCATCCAAAATGCTGGTGCAGCTCCCTATCCGCCTCCAGAATGCGGGTGCTGCTCTACCTCCGC…	A/T	A/W				A/W
RC-QTL-C6	27.560-27.830 Mb	Cla97Chr06	27661747	A	A	R	39	39	60	13	0.46	AGAAAAAGGAGgG	G	17	88	60	10	0.9	ggGGGgAgGg	-0.44	0.4	-0.5	0.6	-0.6	Intergenic								CCAAAATGTTGGTGCAGCTCCCCCTCCGCCTCCAGAATGCTGTTGCAGCTCCCCCTCCGCCTCCATCCAGAATGCTGGTGTTGCTCCCCCTCCGCCTCCATCCAAAATGCTGGTGCAGCTCCCTATCCGCCTCCAGAATGCGGGTGCTGCTCTACCTCCGCTCCAGAATGCGGGTGCAGCTTCGCCTCTGCCTCTCTCCAAAATGCTGGTGCAGCTTCGTCTCCGCCTCCAGAATACTGGTGCCGCCTCCATCCAGAATGCCGGTGCTGCTCTCGCTGCAGCTCCCCTTCCTGCAGCTCG[A]CCTCCGCCTCCCTCTAGAATGCTGGTGTTGCTCCCCTCCGCCTCCAAAATGCTGGTGCAGCTCCCCTTCCGCCTCCATCTAGAATGCTTGTGCTGC…	G/A	CCAAAATGTTGGTGCAGCTCCCCCTCCGCCTCCAGAATGCTGTTGCAGCTCCCCCTCCGCCTCCATCCAGAATGCTGGTGTTGCTCCCCCTCCGCCTCCATCCAAAATGCTGGTGCAGCTCCCTATCCGCCTCCAGAATGCGGGTGCTGCTCTACCTCCGCTCCAGAATGCGGGTGCAGCTTCGCCTCTGCCTCTCTCCAAAATGCTGGTGCAGCTTCGTCTCCGCCTCCAGAATACTGGTGCCGCCTCCATCCAGAATGCCGGTGCTGCTCTCGCTGCAGCTCCCCTTCCTGCAGCTCG[A]CCTCCGCCTCCCTCTAGAATGCTGGTGTTGCTCCCCTCCGCCTCCAAAATGCTGGTGCAGCTCCCCTTCCGCCTCCATCTAGAATGCTTGTGCTGC…	G/A	A/R				A/G
RC-QTL-C6	27.560-27.830 Mb	Cla97Chr06	27661961	C	A	M	75	228	60	15	0.8	cACCAACCcccCccC	M	13	13	60	11	0.18	cAAAcAAAAAA	0.62	0.454545	-0.454545	0.545455	-0.545455	Intergenic								CTTCGTCTCCGCCTCCAGAATACTGGTGCCGCCTCCATCCAGAATGCCGGTGCTGCTCTCGCTGCAGCTCCCCTTCCTGCAGCTCGACCTCCGCCTCCCTCTAGAATGCTGGTGTTGCTCCCCTCCGCCTCCAAAATGCTGGTGCAGCTCCCCTTCCGCCTCCATCTAGAATGCTTGTGCTGCTCCCTTTCCGCCTCCAGAATGCTGGTGCAGCTCCCCATCCTCCTAAAAAACGCGGGTGCTGCTCTGCCTCCGCCTCAAAATGCGGGTGCAGCTTCGCCTCCGCTTCTCTCCATAATG[C]TGGTGCAGCTCTACCACCGCCTCCAGAATGCTGGTGCTGCTCCCCCTGCAGCTCCCCCTCCGCCTCCAGAATGCTGGTGCAGCTCGGCCTCCGCCT…	C/C	CTTCGTCTCCGCCTCCAGAATACTGGTGCCGCCTCCATCCAGAATGCCGGTGCTGCTCTCGCTGCAGCTCCCCTTCCTGCAGCTCGACCTCCGCCTCCCTCTAGAATGCTGGTGTTGCTCCCCTCCGCCTCCAAAATGCTGGTGCAGCTCCCCTTCCGCCTCCATCTAGAATGCTTGTGCTGCTCCCTTTCCGCCTCCAGAATGCTGGTGCAGCTCCCCATCCTCCTAAAAAACGCGGGTGCTGCTCTGCCTCCGCCTCAAAATGCAGGTGCAGCTTCGCCTCCGCTTCTCTCCATAATG[A]TGGTGCAGCTCTACCACCGCCTCCAGAATGCTGGTGCTGCTCCCCCTGCAGCTCCCCCTCCGCCTCCAAAATGCTGGTGCAGCTCGGCCTCCGCCT…	A/C	A/M				A/M
RC-QTL-C6	27.560-27.830 Mb	Cla97Chr06	27662030	G	A	R	53	53	58	13	0.77	ggGggGGgGAAAg	R	25	0	60	10	0.2	AAAAAGAAAg	0.57	0.4	-0.5	0.6	-0.6	Intergenic								CCCCTTCCTGCAGCTCGACCTCCGCCTCCCTCTAGAATGCTGGTGTTGCTCCCCTCCGCCTCCAAAATGCTGGTGCAGCTCCCCTTCCGCCTCCATCTAGAATGCTTGTGCTGCTCCCTTTCCGCCTCCAGAATGCTGGTGCAGCTCCCCATCCTCCTAAAAAACGCGGGTGCTGCTCTGCCTCCGCCTCAAAATGCGGGTGCAGCTTCGCCTCCGCTTCTCTCCATAATGCTGGTGCAGCTCTACCACCGCCTCCAGAATGCTGGTGCTGCTCCCCCTGCAGCTCCCCCTCCGCCTCCA[G]AATGCTGGTGCAGCTCGGCCTCCGCCTCCAGAATGCTGGTGCAGCTCGGCCTCCGCCTCCCTCCAGAATGCTGGTGCAGCTCCCCCTCTGCCTCCA…	G/G	CCCCTTCCTGCAGCTCGACCTCCGCCTCCCTCTAGAATGCTGGTGTTGCTCCCCTCCGCCTCCAAAATGCTGGTGCAGCTCCCCTTCCGCCTCCATCTAGAATGCTTGTGCTGCTCCCTTTCCGCCTCCAGAATGCTGGTGCAGCTCCCCATCCTCCTAAAAAACGCGGGTGCTGCTCTGCCTCCGCCTCAAAATGCAGGTGCAGCTTCGCCTCCGCTTCTCTCCATAATGATGGTGCAGCTCTACCACCGCCTCCAGAATGCTGGTGCTGCTCCCCCTGCAGCTCCCCCTCCGCCTCCA[A]AATGCTGGTGCAGCTCGGCCTCCGCCTCCAGAATGCTGGTGCAGCTCGGCCTCCGCCTCCCTCCAGAATGCTGGTGCAGCTCCCCCTCTGCCTCCA…	A/G	A/R				A/R
RC-QTL-C6	27.560-27.830 Mb	Cla97Chr06	27662445	C	T	Y	21	89	56	12	0.83	CcTCcTccCCCc	Y	21	21	54	17	0.29	ccTTTTCCTTTTcTTTT	0.54	0.416667	-0.416667	0.583333	-0.5	Intergenic								ACCTCCGCCTCCAGAACGCAGGTGCAGCTCCGCCTCCGCCTATCTCTAGAATGTTGGTGCAGCTCCGCCTCCGCCTCCATCCAGAATGCTGGTTCAGCTCCGCCTTCGCCTCCATCTAGAATGCTGGTGCTGCTCCCCCTCCCTCTCCCTCTAGAACCAGAATGCTAGTGCTACTCCCACTCCGCCTCCAGAATGCTGGTGCAGCTCTGCCTCCATCTCCCTCTAGAATATTGGTGCTGCTTCGCCTCCATCTCCCTCCAGAATGCTGGTGCTGCCCCGTCTCTATCTCCCTCCAGAATG[C]TGGTGCTGCTCCGCCTCCACCTCCATCCAGAATGCTGGTGCAGCTCCGCCTCCGGCTCTAGAATGCTGGTGCAGCTCCCCCTTCGCTTCCAGAATG…	C/C	ACCTCCGCCTCCAGAACGCAGGTGCAGCTCCGCCTCCGCCTATCTCTAGAATGTTGGTGCAGCTCCGCCTCCGCCTCCATCCAGAATGCTGGTTCAGCTCCGCCTTCGCCTCCATCTAGAATGCTGGTGCTGCTCCCCCTCCCTCTCCCTCTAGAACCAGAATGCTAGTGCTACTCCCACTCCGCCTCCAGAATGCTGGTGCAGCTCTGCCTCCATCTCCCTCTAGAATATTGGTGCTGCTTCGCCTCCATCTCCCTCCAGAATGCTGGTGCTGCTCCGTCTCTATCTCCCTCCAGAATG[T]TGGTGCTGCTCCGCCTCCACCTCCATCCAGAATGCTGGTGCAGCTCCGCCTCCGGCTCTAGAATGCTGGTGCAGCTCCCCCTTCGCTTCCAGAATG…	T/C	T/Y				T/Y
RC-QTL-C6	27.560-27.830 Mb	Cla97Chr06	27663872	A	G	R	100	131	60	27	0.78	AAaaaGGAAaAAaGAAaGaaaAAGGAa	R	40	0	60	25	0.12	GGGGGaGGGGGGGGGGGGGGGAGGa	0.66	0.32	-0.32	0.4	-0.4	Intergenic								ATAAGAAAAAAAAAATACAGAAAAAGAAAAGAAGAAGAAAAGAAAACGGAAAGAAAAAAAAGAAAAAAAGAAGAAAAAAGAAACATGAAGAAAAAAAGGAAACATAATAAAAAATAAAAACAAAAGGAAAAAAGTGTAAAAAAAAAAAAAAAAAGAAAGAAAAGAGGAAAGATTGGAAAAGAAGGAAGAAAAAAAAGGGTTGAAACTGAGGAGAAAAAGAAATAGAAGAAAAGAATGTTACATGAAAGAAGAGAGAAAGGTAAATAGGGGAGAAAAGTAAAATTTTACTCCACTCCTTCC[A]ATTTGAGAAAAAATAATTAATGAGTAGAAGAAGGGAGAAAATTTGGTCCAAATTCAGAGGTTGGAGAATAGCTTCGCTAGATGTGTCGTTAGTTGA…	A/A	ATAAGAAAAAAAAAATACAGAAAAAGAAAAGAAGAAGAAAAGAAAACGGAAAGAAAAAAAAGAAAAAAAGAAGAAAAAAGAAACATGAAGAAAAAAAGGAAACATAATAAAAAATAAAAACAAAAGGAAAAAAGTGTAAAAAAAAAAAAAAAAAGAAAGAAAAGAGGAAAGATTGGAAAAGAAGGAAGAAAAAAAAGGGTTGAAACTGAGGAGAAAAAGAAATAGAAGAAAAGAATGTTACATGAAAGAAGAGAGAAAGGTAAATAGGGGAGAAAAGTAAAATTTTACTCCACTCCTTCC[G]ATTTGAGAAAAAATAATTAATGAGTAGAAGAAGGGAGAAAATTTGGTCCAAATTCAGAGGTTGGAGAATAGCTTCGCTAGATGTGTCGTTATTTGA…	G/A	G/R				G/R
RC-QTL-C6	27.560-27.830 Mb	Cla97Chr06	27663964	G	T	K	102	102	60	32	0.72	gTgggGGTTAgTggGgaGggGGGgGggTgTgT	K	45	0	59	29	0.14	TTTTTTTTGTTgTTTgTTTTTTTTTTTgT	0.58	0.310345	-0.310345	0.37931	-0.37931	Intergenic								AAAAAGGAAACATAATAAAAAATAAAAACAAAAGGAAAAAAGTGTAAAAAAAAAAAAAAAAAGAAAGAAAAGAGGAAAGATTGGAAAAGAAGGAAGAAAAAAAAGGGTTGAAACTGAGGAGAAAAAGAAATAGAAGAAAAGAATGTTACATGAAAGAAGAGAGAAAGGTAAATAGGGGAGAAAAGTAAAATTTTACTCCACTCCTTCCAATTTGAGAAAAAATAATTAATGAGTAGAAGAAGGGAGAAAATTTGGTCCAAATTCAGAGGTTGGAGAATAGCTTCGCTAGATGTGTCGTTA[G]TTGAAGCCAAAAGAAGTGTAGTGTCGACACAATTTATAGGGTTCATCTAAGTCCTAATTAATTTAATTTGAATCCAAAAGAGGCAAATCTAATTCC…	G/G	AAAAAGGAAACATAATAAAAAATAAAAACAAAAGGAAAAAAGTGTAAAAAAAAAAAAAAAAAGAAAGAAAAGAGGAAAGATTGGAAAAGAAGGAAGAAAAAAAAGGGTTGAAACTGAGGAGAAAAAGAAATAGAAGAAAAGAATGTTACATGAAAGAAGAGAGAAAGGTAAATAGGGGAGAAAAGTAAAATTTTACTCCACTCCTTCCGATTTGAGAAAAAATAATTAATGAGTAGAAGAAGGGAGAAAATTTGGTCCAAATTCAGAGGTTGGAGAATAGCTTCGCTAGATGTGTCGTTA[T]TTGAAGCCAAAAGAAGTGTAGTGTCGGCACAATTTATAGGGTTCATCTAAGTCCTAATTAATTTAATTTGAATCCAAAAGAGGCAAATTTAATTCC…	T/G	T/K				T/K
RC-QTL-C6	27.560-27.830 Mb	Cla97Chr06	27663991	A	G	R	128	128	60	32	0.78	aAAGGAaGaaAaaAaaAAAaAaaGaGaGAAaG	R	20	0	59	24	0.17	GGAGGaGGGaGGGGGGGGGGGaGG	0.61	0.333333	-0.333333	0.416667	-0.416667	Intergenic								ACAAAAGGAAAAAAGTGTAAAAAAAAAAAAAAAAAGAAAGAAAAGAGGAAAGATTGGAAAAGAAGGAAGAAAAAAAAGGGTTGAAACTGAGGAGAAAAAGAAATAGAAGAAAAGAATGTTACATGAAAGAAGAGAGAAAGGTAAATAGGGGAGAAAAGTAAAATTTTACTCCACTCCTTCCAATTTGAGAAAAAATAATTAATGAGTAGAAGAAGGGAGAAAATTTGGTCCAAATTCAGAGGTTGGAGAATAGCTTCGCTAGATGTGTCGTTAGTTGAAGCCAAAAGAAGTGTAGTGTCG[A]CACAATTTATAGGGTTCATCTAAGTCCTAATTAATTTAATTTGAATCCAAAAGAGGCAAATCTAATTCCATTTGAATCCACTTATAATAAAAAAGA…	A/A	ACAAAAGGAAAAAAGTGTAAAAAAAAAAAAAAAAAGAAAGAAAAGAGGAAAGATTGGAAAAGAAGGAAGAAAAAAAAGGGTTGAAACTGAGGAGAAAAAGAAATAGAAGAAAAGAATGTTACATGAAAGAAGAGAGAAAGGTAAATAGGGGAGAAAAGTAAAATTTTACTCCACTCCTTCCGATTTGAGAAAAAATAATTAATGAGTAGAAGAAGGGAGAAAATTTGGTCCAAATTCAGAGGTTGGAGAATAGCTTCGCTAGATGTGTCGTTATTTGAAGCCAAAAGAAGTGTAGTGTCG[G]CACAATTTATAGGGTTCATCTAAGTCCTAATTAATTTAATTTGAATCCAAAAGAGGCAAATTTAATTCCATTTGAATCCACTTATAATAAAAAAGA…	G/A	G/R				G/R
RC-QTL-C6	27.560-27.830 Mb	Cla97Chr06	27664053	C	T	Y	97	97	60	25	0.76	cCCCcCccTcTcTCCcTCTccCCcT	T	60	0	59	17	0.06	TTTTTTTcTTTTTTTTT	0.7	0.352941	-0.352941	0.470588	-0.470588	Intergenic								AAGGAAGAAAAAAAAGGGTTGAAACTGAGGAGAAAAAGAAATAGAAGAAAAGAATGTTACATGAAAGAAGAGAGAAAGGTAAATAGGGGAGAAAAGTAAAATTTTACTCCACTCCTTCCAATTTGAGAAAAAATAATTAATGAGTAGAAGAAGGGAGAAAATTTGGTCCAAATTCAGAGGTTGGAGAATAGCTTCGCTAGATGTGTCGTTAGTTGAAGCCAAAAGAAGTGTAGTGTCGACACAATTTATAGGGTTCATCTAAGTCCTAATTAATTTAATTTGAATCCAAAAGAGGCAAAT[C]TAATTCCATTTGAATCCACTTATAATAAAAAAGATTTAGCCTTCACATTGAAAATATAGAGCTATCCAAATCTATCGAGATTTCAATTTTAATTTG…	C/C	AAGGAAGAAAAAAAAGGGTTGAAACTGAGGAGAAAAAGAAATAGAAGAAAAGAATGTTACATGAAAGAAGAGAGAAAGGTAAATAGGGGAGAAAAGTAAAATTTTACTCCACTCCTTCCGATTTGAGAAAAAATAATTAATGAGTAGAAGAAGGGAGAAAATTTGGTCCAAATTCAGAGGTTGGAGAATAGCTTCGCTAGATGTGTCGTTATTTGAAGCCAAAAGAAGTGTAGTGTCGGCACAATTTATAGGGTTCATCTAAGTCCTAATTAATTTAATTTGAATCCAAAAGAGGCAAAT[T]TAATTCCATTTGAATCCACTTATAATAAAAAAGATTTAGCCTTCACATTGAAAATATAGAGCTATCCAAATCTATCGAGATTTCAATTTTAATTTG…	T/C	T/Y
RC-QTL-C6	27.560-27.830 Mb	Cla97Chr06	27664448	A	C	M	105	105	60	34	0.56	aCACACaACACAAAaaCCCCAaCaCaACACCACa	C	72	0	60	15	0	CCCCCCCCCCCCCCC	0.56	0.4	-0.4	0.466667	-0.533333	Intergenic								TGGCTATATATCAAATTTATTTAGATTTCAATTTAAATTTAGATACATATAAAATCTATCTAGATTTCATTTGAATTTGGATACATATCAAATTTTTCCGAGTCTAAATCATCCAAATCTTAAGTTTTTATCTTCGAGCCAAATTAAATTGAGGGTAAAATCTCAAACTCATCACATATTAAATTAGGTCATATTGTAAATTTTATCATAAATTCAAATCCTCCAACCATAAGCTTTTATCCTCGAGTCAAATTGGATAAACGTTCGAGTTATCTCGAATTAAAATTTGGCCATATTCCA[A]GTTTTATCCCAAATTCAAATCAACCAAATTTAAGTTTTTTATCTCAAATTTATCTCAAATCAAAATTTGGCCATATTCCAAGTTTTATCCCAAATT…	A/A	TGGCTATATATCAAATTTATTTAGATTTCAATTTAAATTTAGATACATATAAAATCTATCTAGATTTCATTTGAATTTGGATACATATCAAATTTTTCCGAGTCTAAATCATCCAAATCTTAAGTTTTTATCTTCGAGCCAAATTAAATTGAGGGTAAAATCTCAAACTCATCACATATTAAATTAGGTCATATTGTAAATTTTATCATAAATTCAAATCCTCCAACCATAAGCTTTTATCCTCGAGTCAAATTGGATAAACGTTCGAGTTATCTCGAATTAAAATTTGGCCATATTCCA[C]GTTTTATCCCAAATTCAAATCAACCAAATTTAAGTTTTTTATCTCAAATTTATCTCAAATCAAAATTTGGCCATATTCCAAGTTTTATCCCAAATT…	C/A	C/M
RC-QTL-C6	27.560-27.830 Mb	Cla97Chr06	27664857	A	C	M	115	125	60	26	0.81	aCAAaACaaCAaaAaACaaACAaaAa	M	33	0	59	30	0.13	CCCCCaCCCCCACaCCCCCACCCCCCCCCC	0.68	0.307692	-0.307692	0.384615	-0.423077	Intergenic								TCGAAATTTATGATTTGATTAAATTGATACGTATAGAGTCAAATTCAAGGGTATATAGTTTGTATTTTGACTCCAACCTTTTTTCGAGATTTATCCACTCATACACGTGCATAAATCTCAAAAAGAGGAAGGATAAATTTTGAACCAATCACAAATTGTCATATCAATTCTCATGACAAAATTATAAATTATCATATTTGGGACCAACTAAATGTTGACATATATCCCAAATTGAAACTAAAGACATAAATTGGCAAATCCCAATGATGCCATGTGTTTTCGTCCTGATCGTTGGATTGA[A]TAAAATAATTTGATCTAATTTGGTATTAATATTTTGGCTAAAATTCAATTGAGTCCTAAAATATGCTTAATTTGGCCCAAAAGCCTACTAAGGCCC…	A/A	TCGAAATTTATGATTTGATTAAATTGATACGTATAGAGTCAAATTCAAGGGTATATAGTTTGTATTTTGACTCCAACCTTTTTTCGAGATTTATCCACTCATACACGTGCATAAATCTCAAAAAGAGGAAGGATAAATTTTGAACCAATCACAAATTGTCATATCAATTCTCATGACAAAATTATAAATTATCATATTTGGGACCAACTAAATGTTGACATATATCCCAAATTGAAACTAAAGACATAAATTGGCAAATCCCAATGATGCCATGTGTTTTCGTCCTGATCGTTGGATTGA[C]TAAAATAATTTGATCTAATTTGGTATTAATATTTTGGCTAAAATTCAATTGAGTCCTAAAATATGCTTAATTTGGCCCAAAAGCCTACTAAGGCCC…	C/A	C/M				C/M
RC-QTL-C6	27.560-27.830 Mb	Cla97Chr06	27665182	A	G	R	59	228	60	31	0.87	GAAaaaaAAaaAaAAAaaGaaaaAGaGaAAA	R	47	47	60	25	0.16	GGGaAGaGGGGGGGGaGGGGGGGGG	0.71	0.32	-0.32	0.4	-0.4	Intergenic								ATTAATATTTTGGCTAAAATTCAATTGAGTCCTAAAATATGCTTAATTTGGCCCAAAAGCCTACTAAGGCCCACGTTCAATTTGTGTGGCCCAAGGGCCAGGTCCATGGACCAACCAGAGTCCAAGCCCATAGAACTCTATAAATAGGAGAATTCTCCGGTTCAAAAAATTCTACACTTCAAAAAGTCTAAAAAGCCTAAAGAGGATTCTCCCTACAATCAGAAGACTCTTACTTTGCTTTCATACATCAAGCGTAATCATTCAACTGAGAAATATGAGCTTTGCTTCCATACATTAAGC[A]TAAGCATCAGAAGCATTTAACTGAGAGAAAATAAGAAGCATTCAACTAAGAGAAAATTAGAGTTTTGCTTCCCTACATAAAGTGTAAACATTCAAC…	A/A	ATTAATATTTTGGCTAAAATTCAATTGAGTCCTAAAATATGCTTAATTTGGCCCAAAAGCCTACTAAGGCCCACGTTCAATTTGTGTGGCCCAAGGGCCAGGTCCATGGACCAACCAGAGTCCAAGCCCATAGAACTCTATAAATAGGAGAATTCTCCGGTTCAAAAAATTCTACACTTCAAAAAGTCTAAAAAGCCTAAAGAGGATTCTCCCTACAATCAGAAGACTCTTACTTTGCTTTCATACATCAAGCGTAATCATTCAACTGAGAAATATGAGCTTTGCTTCCATACATTAAGC[G]TAAGCATCAGAAGCATTTAACTGAGAGAAAATAAGAAGCATTCAACTAAGAGAAAATTAGAGTTTTGCTTCCCTACATAAAGTGTAAACATTCAAC…	G/A	G/R				G/R
RC-QTL-C6	27.560-27.830 Mb	Cla97Chr06	27666148	G	A	R	100	100	60	29	0.72	GAAAggAgAGggAggGGAGggAGGGgGGg	R	37	0	60	21	0.14	AAgAAAAAAAAAAgAAGAAAA	0.58	0.333333	-0.333333	0.428571	-0.428571	Cla97C06G125750		promoter						CTTTTCATTAGAATTCTGTCACACTTACTAATTTTAATAACAATGAGGCAAAAATATATAATTCCAATTAATTTCACAAAAAATTAATGCTTAAACTTTAACAAATTAATGCGGGAGATGGATAATAGAATAAATTGAAAAATCGAGCCAATCGACCTTATGAATTTTTGATTTTATGTATGATAAGTCTTAAAGCTTCTATTTTTTTAGTACAACAATTGTGGAGATGGGGACCAAACCTCATGCCTCTTTGGCTAAATCTTCTATTATTAATAGGTTATTAAGTTTTCAATTTTGTAT[G]AATAAGTTTTTCAATTTTGTAATGAATAGGTCATTAAGGTTTATATTAAAAAAAAAATTAATTTTATGTCTAATAGATCAAATACCTTTTTAAATT…	G/G	CTTTTCATTAGAATTCTGTCACACTTACTAATTTTAATAACAATGAGGCAAAAATATATAATTCCAATTAATTTCACAAAAAATTAATGCTTAAACTTTAACAAATTAATGCGGGAGATGGATAATAGAATAAATTGAAAAATCGAGCCAATCGACCTTATGAATTTTTGATTTTATGTATGATAAGTCTTAAAGCTTCTATTTTTTTAGTACAACAATTGTGGAGATGGGGACCAAACCTCATGCCTCTTTGGCTAAATCTTCTATTATTAATAGGTTATTAAGTTTTCAATTTTGTAT[A]AATAAGTTTTTCAATTTTGTTATGAATAGGTCATTAAGGTTTATATTAAAAAAAAAATTAATTTTATGTCTAATAGATCAAATACCTTTTTAAATT…	A/G	A/R				A/R
RC-QTL-C6	27.560-27.830 Mb	Cla97Chr06	27666169	A	T	W	72	72	60	30	0.8	aaTaTAaaTaaAATAaaTAAAaAAaAaaTA	W	48	0	60	18	0.11	TTTTTTTTTaTTATTTTT	0.69	0.333333	-0.333333	0.444444	-0.444444	Cla97C06G125750		promoter						CACTTACTAATTTTAATAACAATGAGGCAAAAATATATAATTCCAATTAATTTCACAAAAAATTAATGCTTAAACTTTAACAAATTAATGCGGGAGATGGATAATAGAATAAATTGAAAAATCGAGCCAATCGACCTTATGAATTTTTGATTTTATGTATGATAAGTCTTAAAGCTTCTATTTTTTTAGTACAACAATTGTGGAGATGGGGACCAAACCTCATGCCTCTTTGGCTAAATCTTCTATTATTAATAGGTTATTAAGTTTTCAATTTTGTATGAATAAGTTTTTCAATTTTGT[A]ATGAATAGGTCATTAAGGTTTATATTAAAAAAAAAATTAATTTTATGTCTAATAGATCAAATACCTTTTTAAATTTCAAATACATGAAAAGTCTAT…	A/A	CACTTACTAATTTTAATAACAATGAGGCAAAAATATATAATTCCAATTAATTTCACAAAAAATTAATGCTTAAACTTTAACAAATTAATGCGGGAGATGGATAATAGAATAAATTGAAAAATCGAGCCAATCGACCTTATGAATTTTTGATTTTATGTATGATAAGTCTTAAAGCTTCTATTTTTTTAGTACAACAATTGTGGAGATGGGGACCAAACCTCATGCCTCTTTGGCTAAATCTTCTATTATTAATAGGTTATTAAGTTTTCAATTTTGTATAAATAAGTTTTTCAATTTTGT[T]ATGAATAGGTCATTAAGGTTTATATTAAAAAAAAAATTAATTTTATGTCTAATAGATCAAATACCTTTTTAAATTTCAAATACATGAAAAGTCTAT…	T/A	T/W				T/W
RC-QTL-C6	27.560-27.830 Mb	Cla97Chr06	27669803	G	A	R	79	79	60	32	0.72	ggAgggAggAGGgAGGGAAgAGGgGggGgAAG	A	87	0	60	31	0.06	AAAAAAAAAAAGAAAAAAAAAAAAAAAAAAG	0.66	0.290323	-0.290323	0.387097	-0.387097	Cla97C06G125760		promoter						AACAGACATCTCTTTGTTAAGAAAAGAATTAGGAATTAAGGTTATAATTGGTTAAGAATTATAATATGTCTATAATGACATTGGAAAGTGGAGAATCAGGACCGTTGAAAGGAAGAAGAGAAGTAACGGCTAAGATTTGGGGATGAAAGCACTTGAAAAAGGGACTAGATTCGCATTGCGGCGGTGTATTCGGTACACAGAAAGAGAAAGGGAAACAATATAAAGCTTGGCTGTTCAAAAAGAAGTGCTACGTCCAAGGCTTTCAGGCGGAGAATTCTACGACCCACAATCCCCTATTCG[G]ATACCCTTTTGAGCCCTTAAATCTCCAATTACTCACTCTCCTCTTCCATTTCCAGCTAGAATTTTTCTGGGTTTCAAGGTATGATTTCTCTATCTC…	G/G	AACAGACATCTCTTTGTTAAGAAAAGAATTAGGAATTAAGGTTATAATTGGTTAAGAATTATAATATGTCTATAATGACATTGGAAAGTGGAGAATCAGGACCGTTGAAAGGAAGAAGAGAAGTAACGGCTAAGATTTGGGGATGAAAGCACTTGAAAAAGGGACTAGATTCGCATTGCGGCGGTGTATTCGGTACACAGAAAGAGAAAGGGAAACAATATAAAGCTTGGCTGTTCAAAAAGAAGTGCTACGTCCAAGGCTTTCAGGCGGAGAATTCTACGACCCACAATCCCCTATTCG[A]ATACCCTTTTGAGCCCTTAAATCTCCAATTACTCACTCTCCTCTTCCATTTCCAGCTAGAATTTTTCTGGGTTTCAAGGTATGATTTCTCTATCTC…	A/G	A/R
RC-QTL-C6	27.560-27.830 Mb	Cla97Chr06	27676251	A	A	R	97	97	60	20	0.25	AAAgAAAAGgAGAgAAAAAA	G	4	225	60	29	0.93	gGgAgGgGggGAGgGGgGggggGGgGGGG	-0.68	0.35	-0.35	0.45	-0.45	Cla97C06G125770		promoter						ATTTTAAAATTTTTGAATATGTCTAGAATTTTTATTAAATACAAAATAAAAAATTTAGAAATTGATTTTTATTTAGATAATAACAAGTGGTATAAGTATACTCATACTAAAAAACTGAAAAGAAAAGGTATACTCAAGTTATTAACAAGTATAGTTAGTCATGCAAATGTTATATTACTCCAATTTTTTTTCTTTGTCGGAAACTAAAATTATGGGGCGTTTTGGACTCGAATCGGTTATTATACTAAGTGATCTTTATAGCATGTAAATTATAATATTCTATACAGTATAATAGTTAGT[A]TTTGAGGTGCATGGTATTTTAGTATGCAATTAATTTGAAATAATAATATTGTGTTAATTATAAGTTATAATAGTTGAAAATACCGACTAATATAAT…	G/A	ATTTTAAAATTTTTGAATATGTCTAGAATTTTTATTAAATACAAAATAAAAAATTTAGAAATTGATTTTTATTTAGATAATAACAAGTGGTATAAGTATACTCATACTAAAAAACTGAAAAGAAAAGGTATACTCAAGTTATTAACAAGTATAGTTAGTCATGCAAATGTTATATTACTCCAATTTTTTTTCTTTGTCGGAAACTAAAATTATGGGGCGTTTTGGACTCGAATCGGTTATTATACTAAGTGATCTTTATAGCATGTAAATTATAATATTCTATACAGTATAATAGTTAGT[A]TTTGAGGTGCATGGTATTTTAGTATGCAATTAATTTGAAATAATAATATTGTGTTAATTATAAGTTATAATAGTTGAAAATACCGACTAATATAAT…	G/A	A/R				A/G
RC-QTL-C6	27.560-27.830 Mb	Cla97Chr06	27677558	G	A	R	207	228	60	36	0.72	GAgAgGGGGGgGgGAAGAgAGgggAGAGgAGGGgGA	R	22	22	60	24	0.12	AAGAAAAgAAAAAAAAAAAAgAAA	0.6	0.333333	-0.333333	0.416667	-0.416667	Cla97C06G125780	Cla97C06G125780.1:CDS,exon	CDS,exon	RWP-RK domain-containing protein		GO:0003677, GO:0005634, GO:0006351, GO:0006355	NA	NA	ATATATTATATTATTACTTTGAGTATGGTTAAGAAAAATAGAACAATTAATAATATGTGTATAGGATAATTAAGGGTTGATTTTGCAGTAGTAAAATTGTCATATACTTTTGTTGTATCATCAAATTAAATGTTCACCAGACCTTACATCTTCGATGAGTTTGATCAGACGAAACTGCAAATCAAATCCAACAAAAATGAACATTAATTATTCTTTTTTTAATTACATGAACAGGGTGCAGTTAGTTGAGGAAAATGAGCAATCTGACAAGAGATATTTCATTTCTTCATCATCTTCTTC[G]TCCCGATCATGAATGGTGGTGGAGGAAGAGAAACACTGGGAATTATCTTCATTAATTATATTATTGTTATTATTGAAGATGATTCCTGAGAGCTTT…	G/G	ATATATTATATTATTACTTTGAGTATGGTTAAGAAAAATAGAACAATTAATAATATGTGTATAGGATAATTAAGGGTTGATTTTGCAGTAGTAAAATTGTCATATACTTTTGTTGTATCATCAAATTAAATGTTCACCAGACCTTACATCTTCGATGAGTTTGATCAGACGAAACTGCAAATCAAATCCAACAAAAATGAACATTAATTATTCTTTTTTTAATTACATGAACAGGGTGCAGTTAGTTGAGGAAAATGAGCAATCTGACAAGAGATATTTCATTTCTTCATCATCTTCTTC[A]TCCCGATCATGAATGGTGGTGGAGGAAGAGAAACACTGGGAATTATCTTCATTAATTATATTATTGTTATTATTGAAGATGATTCCTGAGAGCTTT…	A/G	A/R	SYN	SYN:Cla97C06G125780.1	D(GAT)->D(GAY):Cla97C06G125780.1	A/R	SYN	SYN:Cla97C06G125780.1	D(GAT)->D(GAY):Cla97C06G125780.1
RC-QTL-C6	27.560-27.830 Mb	Cla97Chr06	27678509	A	G	R	94	94	60	18	0.72	AaGaAAGaGAAaAaGaaG	G	66	0	60	27	0.07	GGGGGGaGGGGGGGGGGGGGGGGAGGG	0.65	0.333333	-0.333333	0.444444	-0.444444	Cla97C06G125790	Cla97C06G125790.1:CDS,exon	CDS,exon	RWP-RK domain-containing protein	IPR003035 (RWP-RK domain)	GO:0003677, GO:0005634, GO:0006351, GO:0006355	NA	NA	GACAATATAGTAGACGGCACAAAAATGAATGTAGTCAAGGATGCACCTAAGTATTACTCGTTTCTAAATGGATAAATAGAGCTCACAGATGACAATGGAGGGAACGAGAGAGACATACCTTGACATTCTTGATTAGGGTTTGTAGGCTCATCAACTTCCTATGAGGCCATCTTCTTATTCCCAATTCTCTACATCTCTTCTTCAAAAGAGTAAGTCCCACATTAAGCTCTTTAGCAGCCTGAGTTATGGGCATGTAGAAATACTCAGATATTGCTTTTCTTGACAGCATTTTTGAAGATG[A]TGATGATGTTGAATAACTCCCATTGTTTTTGCTATTTTCTGATCTCAAATACTTTCTTTTCCCCTTCTTCATCACTTCTCTATTTTCTTCATTTCC…	A/A	GACAATATAGTAGACGGCACAAAAATGAATGTAGTCAAGGATGCACCTAAGTATTACTCGTTTCTAAATGGATAAATAGAGCTCACAGATGACAATGGAGGGAACGAGAGAGACATACCTTGACATTCTTGATTAGGGTTTGTAGGCTCATCAACTTCCTATGAGGCCATCTTCTTATTCCCAATTCTCTACATCTCTTCTTCAAAAGAGTAAGTCCCACATTAAGCTCTTTAGCAGCCTGAGTTATGGGCATGTAGAAATACTCAGATATTGCTTTTCTTGACAGCATTTTTGAAGATG[G]TGATGATGTTGAATAACTCCCATTGTTTTTGCTATTTTCTGATCTCAAATACTTTCTTTTCCCCTTCTTCATCACTTCTCTATTTTCTTCATTTCC…	G/A	G/R	NONSYN_&_SYN	NONSYN_&_SYN:Cla97C06G125790.1	P(CCA)->P/S(YCA):Cla97C06G125790.1
RC-QTL-C6	27.560-27.830 Mb	Cla97Chr06	27679008	C	T	Y	60	228	60	19	0.84	TCCCcccTcccCcCCCCTc	T	66	0	60	13	0	TTTTTTTTTTTTT	0.84	0.384615	-0.384615	0.538462	-0.538462	Cla97C06G125790	Cla97C06G125790.1:Intron	Intron	RWP-RK domain-containing protein	IPR003035 (RWP-RK domain)	GO:0003677, GO:0005634, GO:0006351, GO:0006355	NA	NA	ACCAAAAAGTTTTAATCTTTATCGTTATAAATGGAATATAATATGCTTTTTTTTTTTCAAAATTAATATATCGTATGATGATGATGAATCAATTACCTGATATAAAGGTGTTTATAGGTACTATATCCTTTGATTCCAAAAACGAGTCATTATTTGGGAAACTCTCCAACAAAGGAACAACTTCAAAAATGTTATCTTGCAACCCAAAGTTGCAATTCCAATCCAATCCAGAATAATTGTTGTAGCTTGATCTACATGAAATTATATTATATAGTAAGAAAGAAATTCAAATAAAGAGTA[C]GAAAAAAATCAAAATTTTGAAAAATTAAAAGTCACCTAAAAGGGAGAGGAGAAAGTTGACAAGATAAAGGAAAAGAATCTTCAAAGACCATTACTT…	C/C	ACCAAAAAGTTTTAATCTTTATCGTTATAAATGGAATATAATATGCTTTTTTTTTTTCAAAATTAATATATCGTATGATGATGATGAATCAATTACCTGATATAAAGGTGTTTATAGGTACTATATCCTTTGATTCCAAAAACGAGTCATTATTTGGGAAACTCTCCAACAAAGGAACAACTTCAAAAATGTTATCTTGCAACCCAAAGTTGCAATTCCAATCCAATCCAGAATAATTGTTGTAGCTTGATCTACATGAAATTATATTATATAGTAAGAAAGAAATTCAAATAAAGAGTA[T]GAAAAAAATCAAAATTTTGAAAAATTAAAAGTCACCTAAAAGGGAGAGGAGAAAGTTGACAAGATAAAGGAAAAGAATCTTCAAAGACCATTACTT…	T/C	T/Y
RC-QTL-C6	27.560-27.830 Mb	Cla97Chr06	27682841	A	C	M	58	119	59	21	0.86	AaaaAaaCaaaAaaaAAACAC	M	17	0	59	35	0.17	CACaaCCCCCCCCCCaCCCaCCACCCCCCCCCCCC	0.69	0.333333	-0.333333	0.428571	-0.428571	Cla97C06G125800	Cla97C06G125800.1:Intron	Intron	DNA-directed RNA polymerase D subunit 1-like protein	IPR015801 (Copper amine oxidase, N2/N3-terminal), IPR021602 (Protein of unknown function DUF3223)	GO:0003899, GO:0032774	protein chloroplastic	NA	TAAGCAACCATCATTAGTCTCCATAAGAATATTGAAGAACGCCACCTCTCTGATTCTAACATGTACGCAGTTACAAGCTTTTCCCCAAGAAGTGATTCGAGTCCACAACAGATTACATACCCAAGTTACTTAACAGACCATTGACAACAATTCATGACACATAAAAGCTAAACAATGTCAAAGGCTTAATATCAAATTGATCGATGCAAAAACGTTCTAGGAAGAGAATGCGGAAAAAGGGGAAAAAAACATAAGTTTGAACAATAAACCCTTTTGCTAAAACTGTTCAACTTTCACACA[A]TAAAACAATGATGAATATAAGCAAAAACAGCAGCATTTAGTAGAAAAAGAGAATTTTCAATCACGTTCCAACTCTCAATTCTAACCAAAATAAAAT…	A/A	TAAGCAACCATCATTAGTCTCCATAAGAATATTGAAGAACGCCACCTCTCTGATTCTAACATGTACGCAGTTACAAGCTTTTCCCCAAGAAGTGATTCGAGTCCACAACAGATTACATACCCAAGTTACTTAACAGACCATTGACAACAATTCATGACACATAAAAGCTAAACAATGTCAAAGGCTTAATATCAAATTGATCGATGCAAAAACGTTCTAGGAAGAGAATGCGGAAAAAGGGGAAAAAAACATAAGTTTGAACAATAAACCCTTTTGCTAAAACTGTTCAACTTTCACACA[C]TAAAACAATGATGAATATAAGCAAAAACAGCAGCATTTAGTAGAAAAAGAGAATTTTCAATCACGTTCCAACTCTCAATTCTAACCAAAATAAAAT…	C/A	C/M				C/M
RC-QTL-C6	27.560-27.830 Mb	Cla97Chr06	27684886	G	G	K	29	0	57	9	0.11	GGGGGtGGG	K	84	84	60	16	0.69	TGTtGGGTttGTTttt	-0.58	0.444444	-0.444444	0.555556	-0.666667	Cla97C06G125800		promoter						AAAGACACGAAACAAAAACTACCAAAAGACACACTTTGAAGAAATGAGATTCTATTCTAGGAAGAAGATGAGGGTGTCGGGGACAAGGTCGGTCGTAGGCATTGCTTATGCTAGTCGTGACTAGTCGGTTTGTTGTTGTTGTAAGGAAATCTGATTTTAAGGTTTATTTGTTTTACATTTTTGTTTCTTAAATTTTTTTTTCTTTTGTGCTATTAGATTGGACTTCAAAATTAAAAATTTTAAAATAGGCTGTGGCTGAAAAATTAAAATCATGCAAAAAAAAAAAAAATGTCATAATTA[G]TGTGTCCCCTCACGTATCTAGAAGGGGATACGGGTGTCCGAAAATAGAAATAAATAAATAAAAGGTTCAGATACTTCATTTCACGCATTTGACATG…	G/T	AAAGACACGAAACAAAAACTACCAAAAGACACACTTTGAAGAAATGAGATTCTATTCTAGGAAGAAGATGAGGGTGTCGGGGACAAGGTCGGTCGTAGGCATTGCTTATGCTAGTCGTGACTAGTCGGTTTGTTGTTGTTGTAAGGAAATCTGATTTTAAGGTTTATTTGTTTTACATTTTTGTTTCTTAAATTTTTTTTTCTTTTGTGCTATTAGATTGGACTTCAAAATTAAAAATTTTAAAATAGGCTGTGGCTGAAAAATTAAAATCATGCAAAAAAAAAAAAAATGTCATAATTA[G]TGTGTCCCCTCACGTATCTAGAAGGGGATACGGGTGTCCGAAAATAGAAATAAATAAATAAAAGGTTCAGATACTTCATTTCACGCATTTGACATG…	G/T	G/K				G/K
RC-QTL-C6	27.560-27.830 Mb	Cla97Chr06	27685104	C	G	C	14	192	60	11	0.91	cCcCcGcccCC	S	79	79	52	12	0.42	GGGCGCCGGCGC	0.49	0.454545	-0.454545	0.545455	-0.545455	Cla97C06G125800		promoter						TGGACTTCAAAATTAAAAATTTTAAAATAGGCTGTGGCTGAAAAATTAAAATCATGCAAAAAAAAAAAAAATGTCATAATTAGTGTGTCCCCTCACGTATCTAGAAGGGGATACGGGTGTCCGAAAATAGAAATAAATAAATAAAAGGTTCAGATACTTCATTTCACGCATTTGACATGTATTTTCCACGTATATGGACGTATTAGTATCAAATATGTATTTGATACCTATTCTCTGCACATTTTGAAGTATTTGTGCTTCATAGGTTGGAAGTCATACCGAACTAGGGTGACGGGGCTT[C]AAAGCAGAAGCTGAATATAGGTTAAATGGCCGCAAGAAAGAGGGAGGGAGGGAGGGAGGGAGGTTCATCCAAGCTGGAAGAAGGTGGAGAAGAACA…	C/G	TGGACTTCAAAATTAAAAATTTTAAAATAGGCTGTGGCTGAAAAATTAAAATCATGCAAAAAAAAAAAAAATGTCATAATTAGTGTGTCCCCTCACGTATCTAGAAGGGGATACGGGTGTCCGAAAATAGAAATAAATAAATAAAAGGTTCAGATACTTCATTTCACGCATTTGACATGTATTTTCCACGTATATGGACGTATTAGTATCAAATATGTATTTGATACCTATTCTCTGCACATTTTGAAGTATTTGTGCTTCATAGGTTGGAAGTCATACCGAACTAGGGTGACGGGGCTT[G]AAAGCAGAAGCTGAATATAGGTTAAATGGCCGCAAGAAAGAGGGAGGGAGGGAGGGAGGGAGGTTCATCCAAGCTGGAAGAAGGTGGAGAAGAACA…	C/G	G/C				G/S
RC-QTL-C6	27.560-27.830 Mb	Cla97Chr06	27685894	T	A	W	80	80	60	24	0.62	ATtAAtTAtAtATTTAtTTAATTt	A	71	0	60	27	0.07	AAAAAAAtAAAAAATAAAAAAAAAAAA	0.55	0.333333	-0.333333	0.416667	-0.416667	Intergenic								TTGTTATATTTAAAATAAGTTAGCTCATTTTTTTACATATGAAAATAATTGTTATATTTAATAATTAATTAATTGATAATATTAATTAATTAATTAATCGAGCTATATTTTTATTATTCATCTCCAAGGTATAAAAATTCTACATATATGTAAGGTATTAGAAAACTATCGTATCATGTGAATTTTAAAATTCTCTAAATAATAATAGTATGAATTTTTAAAAATAAAATATTGTGAGAAAGAAACATATTAAATATATATTTGAAATTGTATGACAAAAAATGTGCAACAAACTAATTG[T]AAGATAATATCTTAGTTGTTTGAATCATGATCGTTGACAAATAAACATTTATTTTATTTTTCCAAACATGATTAGTGATAGAATAATCATTTACTT…	T/T	TTGTTATATTTAAAATAAGTTAGCTCATTTTTTTACATATGAAAATAATTGTTATATTTAATAATTAATTAATTGATAATATTAATTAATTAATTAATCGAGCTATATTTTTATTATTCATCTCCAAGGTATAAAAATTCTACATATATGTAAGGTATTAGAAAACTATCGTATCATGTGAATTTTAAAATTCTCTAAATAATAATAGTATGAATTTTTAAAAATAAAATATTGTGAGAAAGAAACATATTAAATATATATTTGAAATTGTATGACAAAAAATGTGCAACAAACTAATTG[A]AAGATAATATCTTAGTTGTTTGAATCATGATCGTTGACAAATAAACATTTATTTTATTTTTCCAAACATGATTAGTGATAGAATAATCATTTACTT…	A/T	A/W
RC-QTL-C6	27.560-27.830 Mb	Cla97Chr06	27687311	A	T	W	22	22	60	22	0.68	ATTaTTTAAATAATaAAAaAAa	W	42	0	60	23	0.17	TTaTTaTTTATTTTTTTTTATTT	0.51	0.318182	-0.318182	0.409091	-0.409091	Intergenic								AAAAGAATATTGCAGAAACATAATTTTATTTTTATAAAAAAAATATAAAACTTAAAATAAACTTATTTTGAATTTTCAAAAACAAAAAGAAAAACATGATCTTAGTCTTTAAATTATAAAAAAAATTATCAAACATATTTCTGGTTTTCTTTTTAAAAACCTATTATATTTTCACTCAAAGAACGCTCAATCTCGCATCACTACATTTATAACTTAAAAATTCGAAACAATAAACACAAACACTGAAACAAAAGTGCGTAATCTAAGAAAAAAATATATAAAAATAAATAAATAAATAAA[A]AAAATCAACAAACTCAAAAGAGGCAAGGAAGGGAGTGGAAGGTTTTGGTGAGATAGAAAGCAAGATAGGTAAGGTTTGAAAGGCTTAGATTTAATT…	A/A	AAAAGAATATTGCAGAAACATAATTTTATTTTTATAAAAAAAATATAAAACTTAAAATAAACTTATTTTGAATTTTCAAAAACAAAAAGAAAAACATGATCTTAGTCTTTAAATTATAAAAAAAATTATCAAACATATTTCTGGTTTTCTTTTTAAAAACCTATTATATTTTCACTCAAAGAACGCTCAATCTCGCATCACTACATTTATAACTTAAAAATTCGAAACAATAAACACAAACACTGAAACAAAAGTGCGTAATCTAAGAAAAAAATATATAAAAATAAATAAATAAATAAA[T]AAAATCAACAAACTCAAAAGAGGCAAGGAAGGGAGTGGAAGGTTTTGGTGAGATAGAAAGCAAGATAGGTAAGGTTTGAAAGGCTTAGATTTAATT…	T/A	T/W				T/W
RC-QTL-C6	27.560-27.830 Mb	Cla97Chr06	27691376	C	T	Y	228	228	60	23	0.52	cCTCTcCcTCTTCccTTTTTTCc	T	72	0	60	16	0.06	TcTTTTTTTTTTTTTT	0.46	0.375	-0.375	0.5	-0.5	Cla97C06G125810		promoter						TTTTTAAATATAGTAAAATGTCAGTATCTATTATTAATAGGCAATAATATACACTGATAAATTTATAAATGTCTATTGTTGATAGAGAGTGACATTTTGTTATATTTGTAAATAAATATTTGGCTCATTATGTTATATTAGAAAACAACCCAAATACAAATTTAATTATTTATTTAACAATTTAAATATGGTTAACTTTACTTTTAAAAAAAAATGATAAATATGTATTTCCTCAAAACAATTAGATATAGATTTTTCAAAAGAAAAAATTTACTAATTTAGCATTTTTTAAATTTAAAA[C]AATTGCTCAACTTAAATTATAGTAATGGATATAGTTTTTTTTTTTCCTAAAAAAATTATAGTCATGAAGATACCTGGTTGATTTATTTAGATATCA…	C/C	TTTTTAAATATAGTAAAATGTCAGTATCTATTATTAATAGGCAATAATAGACACTGATAAATTTATAAATGTCTATTGTTGATAGAGAGTGACATTTTGTTATATTTGTAAATAAATATTTGGCTCATTATGTTATATTAGAAAACAACCCAAATACAAATTTAATTATTTATTTAACCATTTAAATATGGTTAACTTTACTTTTAAAAAAAAATGATAAATATGTATTTCCTCAAAACAATTAGATATAGATTTTTCAAAAGAAAAAATTTACTAATTTAGCATTTTTTAAATTTAAAA[T]AATTGCTCAACTTAAATTATAGTAATGGATATAGTTTTTTTTTTTCCTAAAAAAATTATAGTCATGAAGATACCTGGTTGATTTATTTAGATATCA…	T/C	T/Y
RC-QTL-C6	27.560-27.830 Mb	Cla97Chr06	27693805	G	A	R	125	125	60	26	0.73	GGGggGggAGTGAAAgggggAGAGgG	R	10	10	60	32	0.22	AAAAGAAAAAAGAAAAAAAGAgGAAAAAgAgA	0.51	0.307692	-0.307692	0.384615	-0.423077	Intergenic								AAGTTGTAAAACATTAATTGAAAATATCTTCAAAAGGAACCAAAGTTAGTCATGGCTTTTTCCTTAATCATGCCAAAATGAGGATGAAAAGAATGTTTAATATCATTAGTGAGAAGAAATTAAAAATCAAGAAACTGTTCCATGTATACCCTATTGTATTTAAATTTTAAAATCTATATCACAATTGCGACTATAGTTTCATAAATGCAACAATTTCACGTGTATTTTAGGGGTCAGGTCAAAAAATTAAAAGAAATAATTAGTGGATAAAAAAACTTTGGTTATACAAGTAATTTAATC[G]ATAATAGGTAAGAGTGAGAATTTGAACAACATACTCCTTTATTGTTAATAACATAGATTTATACGTTATTAGTGGATTATACTTGTTTTTGATCTA…	G/G	AAGTTGTAAAACATTAATTGAAAATATCTTCAAAAGGAACCAAAGTTAGTCATGGCTTTTTCCTTAATCATGCCAAAATGAGGATGAAAAGAATGTTTAATATCATTAGTGAGAAGAAATTAAAAATCAAGAAACTGTTCCATGTATACCCTATTGTATTTAAATTTTAAAATCTATATCACAATTGCGACTATAGTTTCATAAATGCAACAATTTCACGTGTATTTTAGGGGTCAGGTCAAAAAATTAAAAGAAATAATTAGTGGATAAAAAAACTTTGGTTATACAAGTAATTTAATC[A]ATAATAGGTAAGAGTGAGAATTTGAACAACATACTCCTTTATTGTTAATAACATAGATTTATACGTTATTAGTGGATTATACTTGTTTTTGATCTA…	A/G	A/R				A/R
RC-QTL-C6	27.560-27.830 Mb	Cla97Chr06	27694123	A	G	R	89	89	59	17	0.65	aAGaAGGaaGGAaAaaG	G	48	0	60	14	0.07	GGGGGGGaGGGGGG	0.58	0.428571	-0.357143	0.5	-0.5	Intergenic								GAATTTGAACAACATACTCCTTTATTGTTAATAACATAGATTTATACGTTATTAGTGGATTATACTTGTTTTTGATCTAATATGTAATTAATTAAAAGGGTAATAGTTTTTAATGAAAATATATTAAACTAAAGAAACCACATCAATGAAAATCAAAATGAAAGTTTGAAGAAAAAAGGGACAGTGGAAGGTTGTGGATTGGCCATAAGAGAAAGGCTTTTAATTGAGAATGAATTTTTAATATATTATTGAATTTGGAGAACAGTGATCACAGACATGATTGAACTATTAGTGGGGTTT[A]GAAAAAGATTTTCATATTTCAAAATTGATTAATTATATTAAAATCTAATATTGTATCTTATCACAATGAACCACTTTGGTCCATTTACACAAAGAT…	A/A	GAATTTGAACAACATACTCCTTTATTGTTAATAACATAGATTTATACGTTATTAGTGGATTATACTTGTTTTTGATCTAATATGTAATTAATTAAAAGGGTAATAGTTTTTAATGAAAATATATTAAACTAAAGAAACCACATCAATGAAAATCAAAATGAAAGTTTGAAGAAAAAAGGGACAGTGGAAGGTTGTGGATTGGCCATAAGAGAAAGGCTTTTAATTGAGAATGAATTTTTAATATATTATTGAATTTGGAGAACAGTGATCACAGACATGATTGAACTATTAGTGGGGTTT[G]GAAAAAGATTTTCATATTTCAAAATTGATTAATTATATTAAAATCTAATATTGTATCTTATCACAATGAACCACTTTGGTCCATTTACACAAAGAT…	G/A	G/R
RC-QTL-C6	27.560-27.830 Mb	Cla97Chr06	27694353	T	C	Y	62	62	60	21	0.62	CCTtCTCTtTTTCTTCTCtTC	C	64	0	60	18	0.06	CCCCCCCtCCCCCCCCCC	0.56	0.333333	-0.333333	0.444444	-0.444444	Intergenic								TGAATTTTTAATATATTATTGAATTTGGAGAACAGTGATCACAGACATGATTGAACTATTAGTGGGGTTTAGAAAAAGATTTTCATATTTCAAAATTGATTAATTATATTAAAATCTAATATTGTATCTTATCACAATGAACCACTTTGGTCCATTTACACAAAGATTATTTTCATGGAAGACAAGAAAGCAAAAAAAGATTAAAAAAAAAAAAAAATCACATCCCTTGCCCTTGTTTGGTTAATTTCCAAGAAAACAAATGCATATATATCAAACTATGAAGTATGAACAACAAACAAC[T]TAAGTTTAAAAAGAAAATTCATTTATTTAGGAGGTTTTATATGCTATAAGAATGAGATGTATTTGGTAGAGAATTGATTTTTCAAAGTGAGTTTAG…	T/T	TGAATTTTTAATATATTATTGAATTTGGAGAACAGTGATCACAGACATGATTGAACTATTAGTGGGGTTTGGAAAAAGATTTTCATATTTCAAAATTGATTAATTATATTAAAATCTAATATTGTATCTTATCACAATGAACCACTTTGGTCCATTTACACAAAGATTATTTTCATGGAAGACAAGAAAGCAAAAAAAGATTAAAAAAAAAAAAAAATCACATCCCTTGCCCTTGTTTGGTTAATTTCCAAGAAAACAAATGCATATATATCAAACTATGAAGTATGAACAACAAACAAC[C]TAAGTTTAAAAAGAAAATTCATTTATTTAGGAGGTTTTATATGCTATAAAAATGAGATGTCTTTGGTAGAGAATTGATTTTTCAAAGTGAGTTTAG…	C/T	C/Y
RC-QTL-C6	27.560-27.830 Mb	Cla97Chr06	27694403	G	A	R	55	55	60	25	0.72	GAGgGGGAGGAGAgGAAgGgggAGG	A	71	0	60	20	0.05	AAAgAAAAAAAAAAAAAAAA	0.67	0.35	-0.35	0.45	-0.45	Intergenic								TTGAACTATTAGTGGGGTTTAGAAAAAGATTTTCATATTTCAAAATTGATTAATTATATTAAAATCTAATATTGTATCTTATCACAATGAACCACTTTGGTCCATTTACACAAAGATTATTTTCATGGAAGACAAGAAAGCAAAAAAAGATTAAAAAAAAAAAAAAATCACATCCCTTGCCCTTGTTTGGTTAATTTCCAAGAAAACAAATGCATATATATCAAACTATGAAGTATGAACAACAAACAACTTAAGTTTAAAAAGAAAATTCATTTATTTAGGAGGTTTTATATGCTATAA[G]AATGAGATGTATTTGGTAGAGAATTGATTTTTCAAAGTGAGTTTAGTTAAACAATAATTGACATACACACTCTTCATTAAGAATTTTTTTAAGCCA…	G/G	TTGAACTATTAGTGGGGTTTGGAAAAAGATTTTCATATTTCAAAATTGATTAATTATATTAAAATCTAATATTGTATCTTATCACAATGAACCACTTTGGTCCATTTACACAAAGATTATTTTCATGGAAGACAAGAAAGCAAAAAAAGATTAAAAAAAAAAAAAAATCACATCCCTTGCCCTTGTTTGGTTAATTTCCAAGAAAACAAATGCATATATATCAAACTATGAAGTATGAACAACAAACAACCTAAGTTTAAAAAGAAAATTCATTTATTTAGGAGGTTTTATATGCTATAA[A]AATGAGATGTCTTTGGTAGAGAATTGATTTTTCAAAGTGAGTTTAGTTAAACAATAATTGACATACACACTCTTCATTAAGAATTTTTTTAAGCCA…	A/G	A/R
RC-QTL-C6	27.560-27.830 Mb	Cla97Chr06	27694414	A	C	M	186	228	60	26	0.69	CAaAAACAACACaACCaAaaaCAAaC	C	75	0	60	16	0	CCCCCCCCCCCCCCCC	0.69	0.375	-0.375	0.5	-0.5	Intergenic								GTGGGGTTTAGAAAAAGATTTTCATATTTCAAAATTGATTAATTATATTAAAATCTAATATTGTATCTTATCACAATGAACCACTTTGGTCCATTTACACAAAGATTATTTTCATGGAAGACAAGAAAGCAAAAAAAGATTAAAAAAAAAAAAAAATCACATCCCTTGCCCTTGTTTGGTTAATTTCCAAGAAAACAAATGCATATATATCAAACTATGAAGTATGAACAACAAACAACTTAAGTTTAAAAAGAAAATTCATTTATTTAGGAGGTTTTATATGCTATAAGAATGAGATGT[A]TTTGGTAGAGAATTGATTTTTCAAAGTGAGTTTAGTTAAACAATAATTGACATACACACTCTTCATTAAGAATTTTTTTAAGCCAAAGGTTTAATC…	A/A	GTGGGGTTTGGAAAAAGATTTTCATATTTCAAAATTGATTAATTATATTAAAATCTAATATTGTATCTTATCACAATGAACCACTTTGGTCCATTTACACAAAGATTATTTTCATGGAAGACAAGAAAGCAAAAAAAGATTAAAAAAAAAAAAAAATCACATCCCTTGCCCTTGTTTGGTTAATTTCCAAGAAAACAAATGCATATATATCAAACTATGAAGTATGAACAACAAACAACCTAAGTTTAAAAAGAAAATTCATTTATTTAGGAGGTTTTATATGCTATAAAAATGAGATGT[C]TTTGGTAGAGAATTGATTTTTCAAAGTGAGTTTAGTTAAACAATAATTGACATACACACTCTTCATTAAGAATTTTTTTAAGCCAAAGGTTTAATC…	C/A	C/M
RC-QTL-C6	27.560-27.830 Mb	Cla97Chr06	27696650	C	T	Y	55	55	60	20	0.7	cTccCCCcTCCTcTCCTcCT	Y	65	0	60	24	0.12	TTTTTTTTCTTTTTTTTTTCTTcT	0.58	0.35	-0.35	0.45	-0.45	Cla97C06G125820		promoter						CCACCCCCTCTTAACTCACCTTCTTGGGCTTCTTTCATTTTATTCCCTTTTTCAAATATTGGTTTAATTGAATTTTTTTTTTTCAATTTTTATTATTGTATTATGCAAAGTTAAGATTAAATTGAAGTAACCCCACATTGTAATATGCCAAAATGATGATGGGTCTTCATCAATTTTGTATTTTTTAATGTTTGGCAAATTATGATATGGATATATTGTGTGATACAAGATTAAAATTGAAGTAACCCCACATTTAACTTTGCCAAAATTGTTCTCATTATTTCCTCTATATTTTTTTTG[C]TTTTGAGATTAAAAAGTTGGGAACTTGGAGGCTTTGTTGAAATCAAACATGAAGAGAGCCTTCAAAAATTACATTGTAAAAATTAAATATACCAAT…	C/C	CCACCCCCTCTTAACTCACCTTCTTGGGCTTCTTTCATTTTATTCCCTTTTTCAAATATTGGTTTAATTGAATTTTTTTTTTTCAATTTTTATTATTGTATTATGCAAAGTTAAGATTAAATTGAAGTAACCCCACATTGTAATATGCCAAAATGATGATGGGTCTTCATCAATTTTGTATTTTTTAATGTTTGGCAAATTATGATATGGATATATTGTGTGATACAAGATTAAAATTGAAGTAACCCCACATTTAACTTTGCCAAAATTGTTCTCATTATTTCCTCTATATTTTTTTTG[T]TTTTGAGATTAAAAAGTTGGGAACTTGGAGGCTTTGTTGAAATCAAACATGAAGAGAGCCTTCAAAAATTACATTGTAAAAATTAAATATACCAAT…	T/C	T/Y				T/Y
RC-QTL-C6	27.560-27.830 Mb	Cla97Chr06	27697644	A	G	R	93	93	60	31	0.68	AaaAGGaGGGAAAGAAAAaGAaAGGAaaAaG	G	72	0	60	21	0.05	GGGGGaGGGGGGGGGGGGGGG	0.63	0.333333	-0.333333	0.428571	-0.428571	Intergenic								TATAACTATTGTGTTCTTGAAGATATAAAAGATTTATTTACGGTTAAACCGAGCATAACTCAACTTACATATAGTATGTGATGTGAGCCTTTTTGGTGTCGCTTCCGAAAGACCCAATCATATAATATTTATAATTATATCGTTCTTGTAGTATTAGCAACAAGACTGGGTCGATCTGCAGGAAAACACAAAGATTAGTTTCTCAAAACTAACTATTCAGTTTAAGCGATAAATAGGGGGTTTTGTGTGGTTTGAGATTTGAATATGCATGAAAATAAAGTGCAAGGAAAGCAAATGATA[A]ATGTGCAATCAAAAGAAACATTCTAGCTTAGAAGAACAGAATCTTCCAATGTAATTTTGATCATAGAATTATCAAAAGCATGATTTTAACTTCTTA…	A/A	TATAACTATTGTGTTCTTGAAGATATAAAAGATTTATTTACGGTTAAACCGAGCATAACTCAACTTACATATAGTATGTGATGTGAGCCTTTTTGGTGTCGCTTCCGAAAGACCCAATCATATAATATTTATAATTATATCGTTCTTGTAGTATTAGCAACAAGACTGGGTCGATCTGCAGGAAAACACAAAGATTAGTTTCTCAAAACTAACTATTCAGTTTAAGCGATAAATAGGGGGTTTTGTGTGGTTTGAGATTTGAATATGCATGAAAATAAAGTGCAAGGAAAGCAAATGATA[G]ATGTGCAATCAAAAGAAACATTCTAGCTTAGAAGAACAGAATCTTCCAATGTAATTTTGATCATAGAATTATCAAAAGCATGATTTTAACTTCTTA…	G/A	G/R
RC-QTL-C6	27.560-27.830 Mb	Cla97Chr06	27698487	C	T	Y	112	127	60	24	0.79	CcTcCTCccCcTCCcCCccCcTcT	Y	27	0	60	26	0.15	TTTTTcTTTTTTCTTTTCTCTTTTTT	0.64	0.333333	-0.333333	0.416667	-0.416667	Intergenic								ATCGTTTTTGCTTGATTACAGGAAGAAGATGAAAGAAAACCTAAAAACTAATGTTGTAGATAGATAGAGGATGGAAAAACGAAGAAATCGAGCGGTCATTTGCCCAAAACGGCCACCAGGATCAAAAGATATGACCTAATTAGCGAAGTACAATTTTTGTATCTGCGCGAACCGCTGTGGCATTGTCCAACTCTATTAAAATTAGCTGCATGTTATTTTTAGTGCCGCGACAAAGTCTTTTAGGGGCGTTTTGTTCTTTTTAGCTTCTATTTGACCTAATTGCTTCATTATAACTTCAAA[C]TGGTCCATTTTAGCTTCATTTTCTTCCTAACGCTCGACTCTACCTTTTAGGAGTTCGATACCTACAAAATAATATTTTTAACACATTAAATAGTAC…	C/C	ATCGTTTTTGCTTGATTACAGGAAGAAGATGAAAGAAAACCTAAAAACTAATGTTGTAGATAGATAGAGGATGGAAAAACGAAGAAATCGAGCGGTCATTTGCCCAAAACGGCCACCAGGATCAAAAGATATGACCTAATTAGCGAAGTACAATTTTTGTATCTGCGCGAACCGCTGTGGCATTGTCCAACTCTATTAAAATTAGCTGCATGTTATTTTTAGTGCCGCGACAAAGTCTTTTAGGGGCGTTTTGTTCTTTTTAGCTTCTATTTGACCTAATTGCTTCATTATAACTTCAAA[T]TGGTCCATTTTAGCTTCATTTTCTTCCTAACGCTCGACTCTACCTTTTAGGAGTTCGATACCTACAAAATAATATTTTTAACACATTAAATAGTAC…	T/C	T/Y				T/Y
RC-QTL-C6	27.560-27.830 Mb	Cla97Chr06	27698605	A	C	M	136	228	60	28	0.75	AAaaAaCaCACAAaCACAAaaCAAaCaa	M	28	0	60	27	0.11	CCCCCaCCCCCCCCCCCaCCCCCCCCa	0.64	0.296296	-0.296296	0.407407	-0.407407	Intergenic								GGATCAAAAGATATGACCTAATTAGCGAAGTACAATTTTTGTATCTGCGCGAACCGCTGTGGCATTGTCCAACTCTATTAAAATTAGCTGCATGTTATTTTTAGTGCCGCGACAAAGTCTTTTAGGGGCGTTTTGTTCTTTTTAGCTTCTATTTGACCTAATTGCTTCATTATAACTTCAAACTGGTCCATTTTAGCTTCATTTTCTTCCTAACGCTCGACTCTACCTTTTAGGAGTTCGATACCTACAAAATAATATTTTTAACACATTAAATAGTACAATGATCCCGAGTTTAAGTTG[A]GGAATGTATCACATTTCAAGTGCTATTAGTATGTGATAGTGACTAAGAGGTATGCATATTTTGTGATTGATTTCAAAAAAAATTTTAAAATATAGT…	A/A	GGATCAAAAGATATGACCTAATTAGCGAAGTACAATTTTTGTATCTGCGCGAACCGCTGTGGCATTGTCCAACTCTATTAAAATTAGCTGCATGTTATTTTTAGTGCCGCGACAAAGTCTTTTAGGGGCGTTTTGTTCTTTTTAGCTTCTATTTGACCTAATTGCTTCATTATAACTTCAAATTGGTCCATTTTAGCTTCATTTTCTTCCTAACGCTCGACTCTACCTTTTAGGAGTTCGATACCTACAAAATAATATTTTTAACACATTAAATAGTACAATGATCCCGAGTTTAAGTTG[C]GGAATGTATCACATTTCAAGTGCTATTAGTATGTGATAGTGACTAAGAGGTATGCATATTTTGTGATTGATTTCAAAAAAAATTTTAAAATATAGT…	C/A	C/M				C/M
RC-QTL-C6	27.560-27.830 Mb	Cla97Chr06	27699461	T	C	T	5	177	58	13	0.92	tTCTTTTTTTTTT	Y	1	0	60	15	0.2	tCCCCTCCCCCCCCa	0.72	0.384615	-0.384615	0.538462	-0.538462	Intergenic								GCTTTAACCAATTAAACTATATATTTAAATCGACATAATTCAAATCGATTAAAACCTAAAGTTTCACGAACAAAAGTTAGTAATATGTTGTAATTGCAATGTTGCATAAAGATAAATACAATTCGACGTGACATTCAACTATTTTTTTGTTTTTTTTTTGTTTCTTTCTTTTTTTTTTTTTTCATATAAGTGTGTGTAAAATATTAGGTACAAATATTAAAAGGTAAGAGAATAAGTGAGGGAAAAAAAGAAATGGTGATGATAGTGGGAAGGAGGATGTTGTATTTGTATTGTAGTAAA[T]AAAACAGCATCTTGTCGTTAATTAAAAAAAAAAAAAAGAAAAAAGAAAAAGCCCAATGGCCCATCAATCAATCCAAAATGCCAGCACTTGGAAGCC…	T/C	GCTTTAACCAATTAAACTATATATTTAAATCGACATAATTCAAATCGATTAAAACCTAAAGTTTCACGAACAAAAGTTAGTAATATGTTGTAATTGCAATGTTGCATAAAGATAAATACAATTCGACGTGACATTCAACTATTTTTTTGTTTTTTTTTTGTTTCTTTCTTTTTTTTTTTTTTCATATAAGTGTGTGTAAAATATTAGGTACAAATATTAAAAGGTAAGAGAATAAGTGAGGGAAAAAAAGAAATGGTGATGATAGTGGGAAGGAGGATGTTGTATTTGTATTGTAGTAAA[C]AAAACAGCATCTTGTCGTTAATTAAAAAAAAAAAAAAGAAAAAAGAAAAAGCCCAATGGCCCATCAATCAATCCAAAATGCCAGCACTTGGAAGCC…	T/C	C/T				C/Y
RC-QTL-C6	27.560-27.830 Mb	Cla97Chr06	27713619	C	T	Y	87	87	60	23	0.78	CcCcTccCCCTcCTTcCcCcTcc	Y	42	0	58	16	0.12	TTTTcTTTTTTTTCTT	0.66	0.375	-0.375	0.5	-0.5	Intergenic								TTGAATTCAAAACTTTAAAGATGTGATTATTGGAAGAAAATTTTAAATTGAGTTACGTAGAAAATAAGAATAATGAAAAATCTTCTATTCAATTCTCCAATCCATTTGATTCGAAAAAAGAAAAGAAATGGAGGCATTTGTCTCCTTAGTTCATATTAGATTGAAGTTATACTTTTGATTTACTTTTTTTTTTTTATTATTATTATATACAAAACAAGTTTAAATTTATAAACTTTTCCCCTCAATAAAAATTGATGGCCTCTCACAAAATTTGGGTGAATTCCATCAATGACAAGGAAA[C]TTTATTTTGTTTTTTTTCTTTTCTTTTCTTTTTTTAAGTTAAAAAGCTTAACCTACTGTCGAACTTAGTTCAGTGATAAATGAAAGATTCGTCTTC…	C/C	TTGAATTCAAAACTTTAAAGATGTGATTATTGGAAGAAAATTTTAAATTGAGTTACGTAGAAAATAAGAATAATGAAAAATCTTCTATTCAATTCTCCAATCCATTTGATTCGAAAAAAGAAAAGAAATGGAGGCATTTGTCTCCTTAGTTCATATTAGATTGAAGTTATACTTTTGATTTACTTTTTTTTTTTTATTATTATTATATACAAAACAAGTTTAAATTTATAAACTTTTCCCCTCAATAAAAATTGATGGCCTCTCACAAAATTTGGGTGAATTCCATCAATGACAAGGAAA[T]TTTATTTTGTTTTTTTTCTTTTCTTTTCTTTTTTTAAGTTAAAAAGCTTAACCTACTGTCGAACTTAGTTCAGTGATAAATGAAAGATTCGTCTTC…	T/C	T/Y				T/Y
RC-QTL-C6	27.560-27.830 Mb	Cla97Chr06	27713755	G	A	R	89	89	60	28	0.64	gAggAGgAgGAGGAAGAGAgAgGGGGAG	A	80	0	60	24	0.04	AAAAAAAAAAAAAgAAAAAAAAAA	0.6	0.333333	-0.333333	0.416667	-0.416667	Intergenic								TTTGTCTCCTTAGTTCATATTAGATTGAAGTTATACTTTTGATTTACTTTTTTTTTTTTATTATTATTATATACAAAACAAGTTTAAATTTATAAACTTTTCCCCTCAATAAAAATTGATGGCCTCTCACAAAATTTGGGTGAATTCCATCAATGACAAGGAAACTTTATTTTGTTTTTTTTCTTTTCTTTTCTTTTTTTAAGTTAAAAAGCTTAACCTACTGTCGAACTTAGTTCAGTGATAAATGAAAGATTCGTCTTCATCCACAATTGTTGTAAAAGAAAAAAAAACTATATTAGT[G]AATATTTCATGATTAAAATTTAAATTATAAATCTTCTTCTTCTCCTTCTTCAATCTTCTTGTTGTGGTACCTCTTTGTAGAGTTTGATGATGTGAA…	G/G	TTTGTCTCCTTAGTTCATATTAGATTGAAGTTATACTTTTGATTTACTTTTTTTTTTTTATTATTATTATATACAAAACAAGTTTAAATTTATAAACTTTTCCCCTCAATAAAAATTGATGGCCTCTCACAAAATTTGGGTGAATTCCATCAATGACAAGGAAATTTTATTTTGTTTTTTTTCTTTTCTTTTCTTTTTTTAAGTTAAAAAGCTTAACCTACTGTCGAACTTAGTTCAGTGATAAATGAAAGATTCGTCTTCATCCACAATTGTTGTAAAAGAAAAAAAAACTATATTAGT[A]AATATTTCATGATTAAAATTTAAATTATAAATCTTCTTCTTCTCCTTCTTCAATCTTCTTGTTGTGGTACCTCTTTGTAGAGTTTGATGATGTGAA…	A/G	A/R
RC-QTL-C6	27.560-27.830 Mb	Cla97Chr06	27714245	C	T	Y	77	77	60	19	0.63	cTCTcccTcCcCTTcCTCT	T	99	0	60	24	0	TTTTTTTTTTTTTTTTTTTTTTTT	0.63	0.368421	-0.368421	0.473684	-0.473684	Intergenic								AATTTATGAGTTTTTTTTTTATTTGTTATTTATTTCGTAGGGATGAGCTTTGTTTTCTTCATGATCAACATCATTATTTGTTCTTTTATTTAAAAAGTAATAATAAACCACTACTTTCCTCTCTCTCTAATATCTAATTTAATTAAAAAAAAATGGTATGTACGCATAAACAAGTTATGAATTTTCATACAACTCAATCAAGTGTGGTTCTCGTATTAAGTTATATGTTGAAAATATTTAAAACATTTTCCCAAAATACATTTTTGTGATCTATTAGTAATCTTTAAGATGTTGGAAGTT[C]GAATGCCTCCATCATATATGTTGTTAAAGTTAAAAAAAGTATTTACAAATATAGAAAAATGAACCAAAATATTTATAAATATAACAAAATTTTACT…	C/C	AATTTATGAGTTTTTTTTTTATTTGTTATTTATTTCGTAGGGATGAGCTTTGTTTTCTTCATGATCAACATCATTATTTGTTCTTTTATTTAAAAAGTAATAATAAACCACTACTTTCCTCTCTCTCTAATATCTAATTTAATTAAAAAAAAATGGTATGTACGCATAAACAAGTTATGAATTTTCATACAACTCAATCAAGTGTGGTTCTCGTATTAAGTTATATGTTGAAAATATTTAAAACATTTTCCCAAAATACATTTTTGTGATCTATTAGTAATCTTTAAGATGTTGGAAGTT[T]GAATGCCTCCATCATATATGTTGTTAAAGTTAAAAAAATTATTTACAAATATAGAAAAATGAACCAAAATATTTATAAATATAACAAAATTTTACT…	T/C	T/Y
RC-QTL-C6	27.560-27.830 Mb	Cla97Chr06	27714284	G	T	K	86	86	60	16	0.69	ggTgGgGTTgGTGTGg	T	111	0	60	28	0	TTTTTTTTTTTTTTTTTTTTTTTTTTTT	0.69	0.375	-0.375	0.5	-0.5	Intergenic								GGGATGAGCTTTGTTTTCTTCATGATCAACATCATTATTTGTTCTTTTATTTAAAAAGTAATAATAAACCACTACTTTCCTCTCTCTCTAATATCTAATTTAATTAAAAAAAAATGGTATGTACGCATAAACAAGTTATGAATTTTCATACAACTCAATCAAGTGTGGTTCTCGTATTAAGTTATATGTTGAAAATATTTAAAACATTTTCCCAAAATACATTTTTGTGATCTATTAGTAATCTTTAAGATGTTGGAAGTTCGAATGCCTCCATCATATATGTTGTTAAAGTTAAAAAAA[G]TATTTACAAATATAGAAAAATGAACCAAAATATTTATAAATATAACAAAATTTTACTGTCTAGACTACTATTTGTATCTATCATAATAGACACAAA…	G/G	GGGATGAGCTTTGTTTTCTTCATGATCAACATCATTATTTGTTCTTTTATTTAAAAAGTAATAATAAACCACTACTTTCCTCTCTCTCTAATATCTAATTTAATTAAAAAAAAATGGTATGTACGCATAAACAAGTTATGAATTTTCATACAACTCAATCAAGTGTGGTTCTCGTATTAAGTTATATGTTGAAAATATTTAAAACATTTTCCCAAAATACATTTTTGTGATCTATTAGTAATCTTTAAGATGTTGGAAGTTTGAATGCCTCCATCATATATGTTGTTAAAGTTAAAAAAA[T]TATTTACAAATATAGAAAAATGAACCAAAATATTTATAAATATAACAAAATTTTACTGTCTAGACTACTATTTGTATCTATCATAATAGACACAAA…	T/G	T/K
RC-QTL-C6	27.560-27.830 Mb	Cla97Chr06	27715230	G	A	R	65	228	60	16	0.81	AgGAgggGGgAGGgGg	R	5	0	60	5	0.2	AAAAG	0.61	0.6	-0.6	0.8	-0.8	Intergenic								AGGAGTTAAACCATTATTGTCTAAAGTCATAAAATTATTGCATCTACTCTAACGGCATGGCTTTATTTATATATATATATATATAGTTGAATTTGATTGTTAGAAAGTTACAAGTTGGAGTCGCACCAACTTCATAATTGAAAGGGTTAAAAAAGAATCATTTAGGTTTTTTTTTTTTTAATGATAGAAATTAGGGAATTCAAACCACAGACCTCTTAGTAATGAGCTATGTTCTCTTTGGCGTAAATCAAACTAGCTCTTATAAAATAAGATAAAGAATGGTATTTTGAGATAACATTT[G]TATTAACTATTTATACCAAGCACTTTTAAAACAAAATTATTGACACCAAACTTAGTAATTAATACGAATAACAATATCTCCCATTGTTTTCGCATT…	G/G	AGGAGTTAAACCATTATTGTCTAAAGTCATAAAATTATTGCATCTACTCTAACGGCATGGCTTTATTTATATATATATATATATAGTTGAATTTGATTGTTAGAAAGTTACAAGTTGGAGTCGCACCAACTTCATAATTGAAAGGGTTAAAAAAGAATCATTTAGGTTTTTTTTTTTTTAATGATAGAAATTAGGAAATTCAAACCACAGACCTCTTAGTAATGAGCTATGTTCTCTTTGGCGTAAATCAAACTAGCTCTTATAAAATAAGATAAAGAATGGTATTTTGAGATAACATTT[A]TATTAACTATTTATACCAAGCACTTTTAAAACAAAATTATTGACACCAAACTTAGTAATTAATACGAATAACAATATCTCCCATTGTTTTCGCATT…	A/G	A/R				A/R
RC-QTL-C6	27.560-27.830 Mb	Cla97Chr06	27717285	C	A	M	53	53	60	19	0.84	CCccccCCcccccCAACAc	M	11	0	60	26	0.31	ACAAAAcAACCAAAAAcAAAACACAc	0.53	0.368421	-0.368421	0.473684	-0.473684	Intergenic								ACCCCCTACTTTAAGTGGGTGGAGTTGGTCATAATAGCTAATTTGGGACTCCAATTATAGTAATTGATGTTTTCAATTGTTATAATATATAATTAACTATATTATTAATATTTCAAATTTCTATTTGTTATAATATTTACTATTTGTTATAGTGCTTGCTATTTCTTACCTAGACTAAGATAATTTACACTCCAAACACAGACTATTATAATCTAGATCAAAAAAAGTCAGCACCCCAGACATAGACTTTTAAAACTTACAAAATATTATAATTCATTGTTAACCAATTCGGCATCCCTA[C]CCCTCTAAATATAATTATAATGAATATAAGAAGTCGTTTTAATTAAATTAAATCCAAACTTTCCTTGTAAAATGTAAAATTTGAATTTAAAAGAAA…	C/C	ACCCCCTACTTTAAGTGGGTGGAGTTGGTCATAATAGCTAATTTGGGACTCCAATTATAGTAATTGATGTTTTCAATTGTTATAATATATAATTAACTATATTATTAATATTTCAAATTTCTATTTGTTATAATATTTACTATTTGTTATAGTGCTTGCTATTTCTTACCTAGACTAAGATAATTTACACTCCAAACACAGACTATTATAATCTAGATCAAAAAAAGTCAGCACCCCAGACATAGACTTTTAAAACTTACAAAATATTATAATTCATTGTTAACCAATTCGGCATCCCTA[A]CCCTCTAAATATAATTATAATGAATATAAGAAGTCGTTTTAATTAAATTAAATCCAAACTTTCCTTGTAAAATGTAAAATTTGAATTTAAAAGAAA…	A/C	A/M				A/M
RC-QTL-C6	27.560-27.830 Mb	Cla97Chr06	27718160	T	A	W	38	38	60	19	0.74	TtAttTtAAAATtTTTTTt	A	55	0	60	30	0.1	ATTAAAAAAAAAAAAtAAAAAAAAAAAAAA	0.64	0.368421	-0.368421	0.473684	-0.473684	Intergenic								GAGTGAAACATAGGTTTTGGGTGTGAGAGGCACCACATTTTTGCAACAATAAATGAGAAATGTAACTTCAATCAAGAAATAAATTATTTTGGAGCTTCCTTTCTAATTTATGCCTGAAATTAAACGAGATTATTTAATACTGAATTTTAATGGAGCTTACATTCAAGTGATAATATAACGTTGTCTAGTAATCATTCTGTTGAACTAAAAACAATAATAATCAATCATAAATATTGATTTTGGTTTTTAAATTTAAACGGGACAATAATTTTTGTTTGTTATCTATATTCAAAGTATTTT[T]TTAATTTTGACTTTATATTTCTATACTAAGGTATATTTGATAATCATTTGGTTTTTAAAAATTAAGTCTATAAACACAACTTTAAACTATGAGTTT…	T/T	GAGTGAAACATAGGTTTTGGGTGTGAGAGGCACCACATTTTTGCAACAATAAATGAGAAATGTAACTTCAATCAAGAAATAAATTATTTTGGAGCTTCCTTTCTAATTTATGCCTGAAATTAAACGAGATTATTTAATACTGAATTTTAATGGAGCTTACATTCAAGTGATAATATAACGTTGTCTAGTAATCATTCTGTTGAACTAAAAACAATAATAATCAATCATAAATATTGATTTTGGTTTTTAAATTTAAACGGGACAATAATTTTTGTTTGTTATCTATATTCAAAGTATTTT[A]TTAATTTTGACTTTATATTTCTATACTAAGGTATATTTGATAATCATTTGGTTTTTAAAAATTAAGTCTATAAACACAACTTTAAACTATGAGTTT…	A/T	A/W
RC-QTL-C6	27.560-27.830 Mb	Cla97Chr06	27719580	A	G	R	48	48	60	15	0.6	AGAAAGaAaGGAGGA	G	55	0	60	15	0.07	aGGGGGGGGGGGGGG	0.53	0.4	-0.4	0.466667	-0.533333	Intergenic								TCTAGTTTGTTAGAGTATTTTCAAAATTAAGTTAAGTTTTCAAAACTAGGAAAACATATTGTTTTTCTGACAAAACAAAAGAGCATAGTTTTAAAATTTTTATTTTTATTTTTAGATTTGGTTAAGAATTGAACTGAAAACTTCAAATCCTAATATCTTTTTTTTTTTTTCAAAATAAAAAATTAAACGTTAGTGCAAAATAAATATATTTTATTGGAGATGAAAGAGAATTGTAACTCCCGTAAGCAAATGCTGCTTAAGTTTATATTCAATTTCCTGCTGGGGAAAGCATTAGATTAT[A]AATAACCACTAAACATTTTAAAAAGTTTGTGCAAACCCGTTATTATTTATTTGAACTCGTATGTTGCAAATACAGTATGAAAATAATGTCACATTT…	A/A	TCTAGTTTGTTAGAGTATTTTCAAAATTAAGTTAAGTTTTCAAAACTAGGAAAACATATTGTTTTTCTGACAAAACAAAAGAGCATAGTTTTAAAATTTTTATTTTTATTTTTAGATTTGGTTAAGAATTGAACTGAAAACTTCAAATCCTAATATCTTTTTTTTTTTTTCAAAATAAAAAATTAAACGTTAGTGCAAAATAAATATATTTTATTGGAGATGAAAGAGAATTGTAACTCCCGTAAGCAAATGCTGCTTAAGTTTATATTCAATTTCCTGCTGGGGAAAGCATTAGATTAT[G]AATAACCACTAAACATTTTAAAAAGTTTGTGCAAACCCGTTATTATTTATTTGAACTCGTATGTTGCAAATACAGTATGAAAATAATGTCACATTT…	G/A	G/R
RC-QTL-C6	27.560-27.830 Mb	Cla97Chr06	27719885	A	T	W	115	120	60	34	0.82	aaaATATAaAAAaAaTaAAAaAAaaAaTTTaAAA	W	48	48	60	32	0.31	aTTTTATATaTATTTTTaaTTTATTTTTTaTA	0.51	0.28125	-0.28125	0.375	-0.375	Intergenic								ACCACTAAACATTTTAAAAAGTTTGTGCAAACCCGTTATTATTTATTTGAACTCGTATGTTGCAAATACAGTATGAAAATAATGTCACATTTCCATTCTATAACAAATAAAAATAAGAAGTAACAAGTATCAAACATTTTAAAACTTTCCTGCTTATTTATGAAAGAAGAGTGAAATAAATTCGATTTGAGGAAACCTAAGATAATGGAAAGGGGCTAATTAACCAAACACACTTGAGTTACAGTTGATCAGGGGCTCATGGAGAAATTGGTTGAAGAAATGAAATTATAAAAAACCATA[A]GAAATGCGAACATATCATCATAGAGGAAGTGAACTCCGAAGCTAAAATCTCGTTCCTTCAAAAACAAACTTCAAATAATAATCGGTAAAATTCAGC…	A/A	ACCACTAAACATTTTAAAAAGTTTGTGCAAACCCGTTATTATTTATTTGAACTCGTATGTTGCAAATACAGTATGAAAATAATGTCACATTTCCATTCTATAACAAATAAAAATAAGAAGTAACAAGTATCAAACATTTTAAAACTTTCCTGCTTATTTATGAAAGAAGAGTGAAATAAATTCGATTTGAGGAAACCTAAGATAATGGAAAGGGGCTAATTAACCAAACACACTTGAGTTACAGTTGATCAGGGGCTCATGGAGAAATTGGTTGAAGAAATGAAATTATAAAAAACCATA[T]GAAATGCGAACATATCATCATAGAGGAAGTGAACTCCGAAGCTAAAATCTCGTTCCTTCAAAAACAAACTTCAAATAATAATCGGTAAAATTCAGC…	T/A	T/W				T/W
RC-QTL-C6	27.560-27.830 Mb	Cla97Chr06	27720973	A	G	R	61	124	60	25	0.84	AAAaaaaaGaaAAaaaAGaaAaaGG	R	8	0	59	37	0.19	GGGGGaGGGGGGGGGGGAGGGAGGGGaaAGGGaGGGG	0.65	0.32	-0.32	0.4	-0.4	Cla97C06G125840	Cla97C06G125840.1:Intron	Intron	60S ribosomal protein L34	IPR008195 (Ribosomal protein L34Ae)	GO:0003735, GO:0005622, GO:0005840, GO:0006412	60s ribosomal protein l34-like	NA	TGCATAGATAATATATACGCATTCCCAAGGGCAACAAACACCTTGACAATAAAAAAGTAATGATTTTAAATAGATATAAAATGGAAGGATATTTTGCAGGAGTGTCATTAGGATGCAGTTTAAAAGAATGAAGAGTTAAACTTTCTGAATCAGGTTTTGGGGCAGTAGAGAGTCCTTCCGACCATAAAAGAGAAGTTTTATGAATATATAGTCGTACTAAATACTTATTTACCTCAAACCAATCTGTGAATAAATATGGTATCTAAATAAAACTATAGAACTGTATGTTTTGTTTGTGAG[A]TAGATTTGGGCCTATGAAGTCTGTCATTCATTATGCTCGATGACAATATATTGGTTACTCATGAGGCCAGGAGAACAGTGGATAATCCAGAAGAAC…	A/A	TGCATAGATAATATATACGCATTCCCAAGGGCAACAAACACCTTGACAATAAAAAAGTAATGATTTTAAATAGATATAAAATGGAAGGATATTTTGCAGGAGTGTCATTAGGATGCAGTTTAAAAGAATGAAGAGTTAAACTTTCTGAATCAGGTTTTGGGGCAGTAGAGAGTCCTTCCGACCATAAAAGAGAAGTTTTATGAATATATAGTCGTACTAAATACTTATTTACCTCAAACCAATCTGTGAATAAATATGGTATCTAAATAAAACTATAGAACTGTATGTTTTGTTTGTGAG[G]TAGATTTGGGCCTATGAAGTCTGTCATTCATTATGCTCGATGACAATATATTGGTTACTCATGATGCCAGGAGAACAGTGGATAATCCAGAAGAAC…	G/A	G/R				G/R
RC-QTL-C6	27.560-27.830 Mb	Cla97Chr06	27721322	C	T	Y	95	95	60	21	0.62	TCCCcTccTTTCCcTccTTCC	T	78	0	60	31	0.06	cTTTTTTTTTTTTTTTTTTTTTTTCTTTTTT	0.56	0.333333	-0.333333	0.428571	-0.428571	Cla97C06G125840	Cla97C06G125840.1:Intron	Intron	60S ribosomal protein L34	IPR008195 (Ribosomal protein L34Ae)	GO:0003735, GO:0005622, GO:0005840, GO:0006412	60s ribosomal protein l34-like	NA	TATTGGTTACTCATGAGGCCAGGAGAACAGTGGATAATCCAGAAGAACAACCACGCAATAAAAGTTATTGAGATACATTTAACATCCACTCATAAGAACTTAATCAGAAAGCATTCTGACGTAGTCATTTTATTTTCAAGGGAACCAAAAAATATATTACCCAAAAAAGGACAACTAAAAAAACCCAGTAACAGGTAGTGTAACGATCACAAAGAACCAAAATCCAAAATTCAGTACTGGTCGACAAAGTTTTATCTCTAATGCACCACAAATGTGGCAACTAGAAAAATGCTATCTGCA[C]CAGTTTTCATTTCGTCTTTCCTTGTCTACTAAATAAGTTTCTAAGGTATTTAACGCAAAGATCTAGACTACAAAGAGATAGCATAACCATCATAAA…	C/C	TATTGGTTACTCATGATGCCAGGAGAACAGTGGATAATCCAGAAGAACAACCACGCAATAAAAGTTATTGAGATACATTTAACATCCACTCATAAGAACTTAATCAGAAAGCATTCTGACGTAGTCATTTTATTTTCAAGGGAACCAAAAAATATATTACCCAAAAAAGGACAACTAAAAAAACCCAGTAACAGGTAGTGTAACGATCACAAAGAACCAAAATCCAAAATTCAGTACTGGTCGACAAAGTTTTATCTCTAATGCACCACAAATGTGGCAACTAGAAAAATGCTATCTGCA[T]CAGTTTTCATTTCGTCTTTCCTTGTCTACTAAATAAGTTTCTAAGGTATTTAACGCAAAGATCTAGACTACAAAGAGATAGCATAACCATCATAAA…	T/C	T/Y
RC-QTL-C6	27.560-27.830 Mb	Cla97Chr06	27722440	T	G	K	76	76	60	26	0.81	tttTTGGtTtttTttGGtttTtTTGt	K	55	0	60	22	0.14	TTGGGGGGGGTGGGGGGGGGGG	0.67	0.318182	-0.318182	0.409091	-0.409091	Cla97C06G125840		promoter						ATTGGGCTGGGCCGACGATTGGCCCACTTTTCCCAATGAGTTTGTTTGGGTTAATTGACACAAATCTGGCAAGTCGTAGAAATATAATATAGGTTAAAATATTATTTTCATCTTATATTTTGAAGTTTGTTCAATTTTAGTCTTTATATTTTTATATATTCAAATTTAGTCTCTGTACTTTTAATAAATCTTAAATTTAATCCCTACTACTTGTTTATTGTGGATTTTTTCATTACTTTTTATCTTTTATTAACATTTTCACTATAAATTTTGAAAACATATTAACATGTTGTATTTCGT[T]GCATTAAAATTATTATGATTATGTAATCAATTTAGATAAATATTAATTTCGAGGGGCTAAATTTAAGATTTTTTAAAAGTACAAGAACTAAAATTA…	T/T	ATTGGGCTGGGCCGACGATTGGCCCACTTTTCCCAATGAGTTTGTTTGGGTTAATTGACACAAATCTGGCAAGTCGTAGAAATATAATATAGGTTAAAATATCATTTTCATCTTATATTTTGAAGTTTGTTCAATTTTAGTCTTTATATTTTTATATATTCAAATTTAGTCTCTGTACTTTTAATAAATCTTAAATTTAATCCCTACTACTTGTTTATTGTGGATTTTTTCATTACTTTTTATCTTTTATTAACATTTTCACTATAAATTTTGAAAACATATTAACATGTTGTATTTCGT[G]GCATTAAAATTATTATGATTATGTAATCAATTTAGATAAATATTAATTTCGAGGGGCTAAATTTAAGATTTTTTAAAAGTACAAGAACTAAAATTA…	G/T	G/K				G/K
RC-QTL-C6	27.560-27.830 Mb	Cla97Chr06	27722575	C	T	Y	102	228	60	18	0.78	CccCcTTcCCTTcCCccc	Y	3	3	59	26	0.12	TTTTTTTTTTTTTTTcTcTTTTTcTT	0.66	0.333333	-0.333333	0.444444	-0.444444	Cla97C06G125840		promoter						TTTAGTCTTTATATTTTTATATATTCAAATTTAGTCTCTGTACTTTTAATAAATCTTAAATTTAATCCCTACTACTTGTTTATTGTGGATTTTTTCATTACTTTTTATCTTTTATTAACATTTTCACTATAAATTTTGAAAACATATTAACATGTTGTATTTCGTTGCATTAAAATTATTATGATTATGTAATCAATTTAGATAAATATTAATTTCGAGGGGCTAAATTTAAGATTTTTTAAAAGTACAAGAACTAAAATTAGACATTTGAAAGTATAGGGACTAAAATTGAACCAATTG[C]AAAATACTAAGATATAGGTTGATGGAATTGGAACCCCATATATTCTTAATTCGACAAATATTTTGATTATTTTCAAAAGTGAGATATTTTGATATA…	C/C	TTTAGTCTTTATATTTTTATATATTCAAATTTAGTCTCTGTACTTTTAATAAATCTTAAATTTAATCCCTACTACTTGTTTATTGTGGATTTTTTCATTACTTTTTATCTTTTATTAACATTTTCACTATAAATTTTGAAAACATATTAACATGTTGTATTTCGTGGCATTAAAATTATTATGATTATGTAATCAATTTAGATAAATATTAATTTCGAGGGGCTAAATTTAAGATTTTTTAAAAGTACAAGAACTAAAATTAGACATTTGAAAGTATAGGGACTAAAATTGAACCAATTG[T]AAAATACTAAGATATAGGTTGATGGAATTGGAACCCCATATATTCTTAATTCGACAAATATTTTGATTATTTTCAAAAGTGAGATATTTTGATATA…	T/C	T/Y				T/Y
RC-QTL-C6	27.560-27.830 Mb	Cla97Chr06	27722687	C	T	Y	146	228	60	22	0.73	CcccTCCCTccTccTCTccCcT	Y	34	34	59	19	0.16	TTcTTTTTTTTTCTTTcTT	0.57	0.368421	-0.368421	0.473684	-0.473684	Cla97C06G125840		promoter						TATTAACATTTTCACTATAAATTTTGAAAACATATTAACATGTTGTATTTCGTTGCATTAAAATTATTATGATTATGTAATCAATTTAGATAAATATTAATTTCGAGGGGCTAAATTTAAGATTTTTTAAAAGTACAAGAACTAAAATTAGACATTTGAAAGTATAGGGACTAAAATTGAACCAATTGCAAAATACTAAGATATAGGTTGATGGAATTGGAACCCCATATATTCTTAATTCGACAAATATTTTGATTATTTTCAAAAGTGAGATATTTTGATATAATACAGTGATGTAAA[C]ACCCAAACAAATTTTGATACCAAAAACCAACCATGAACATAATTTATTAGGCATACAATTGAAGGTTTAAGCATTTATTAGGCACTCCTTAAAATT…	C/C	TATTAACATTTTCACTATAAATTTTGAAAACATATTAACATGTTGTATTTCGTGGCATTAAAATTATTATGATTATGTAATCAATTTAGATAAATATTAATTTCGAGGGGCTAAATTTAAGATTTTTTAAAAGTACAAGAACTAAAATTAGACATTTGAAAGTATAGGGACTAAAATTGAACCAATTGTAAAATACTAAGATATAGGTTGATGGAATTGGAACCCCATATATTCTTAATTCGACAAATATTTTGATTATTTTCAAAAGTGAGATATTTTGATATAATACAGTGATGTAAA[T]ACCCAAACAAATTTTGATACCAAAAACCAACCATGAACATAATTTATTAGGCATACAATTGAAGGTTTAAGCATTTATTAGGCACTCCTTAAAATT…	T/C	T/Y				T/Y
RC-QTL-C6	27.560-27.830 Mb	Cla97Chr06	27724306	G	T	K	92	123	60	24	0.79	GggGgGTgGggGTGGTGgGgTTgg	T	72	0	60	15	0	TTTTTTTTTTTTTTT	0.79	0.4	-0.4	0.466667	-0.533333	Intergenic								CAATTACCCTACCCTCTGCCCATTTTTTTTTTTCTCTTCTTCTTCTTTCTTTCTCTTTGTAGGGAATACGTCTCAAGGACTATAATCAAAGTCTTACATTGACTAGAGAGTTTATGCTCAAAGTTAACAATAATATCATATCATTATTGAGATATATGAAAGTCCATTGTTCTTAAGAAGGTGTTTGAGGCACTGGGTTAAGTTTTGAAATTTGAAGTTAATATGTTGGAGTCAAAAAATTTGTGTCTAGAGTGCAAAGTTGTTTAGTTTAGAGTTAAGAAATGTTAGATGATATAATAT[G]AAATTTACATTCTCCTATTAATGATTTAATAAAAAAAATATTAGAAAGAAAGAAGAGAAAATGAAATTACTCGATAAATATGAAACTTTAATAGTA…	G/G	CAATTACCCTACCCTCTGCCCATTTTTTTTTTTCTCTTCTTCTTCTTTCTTTCTCTTTGTAGGGAATACGTCTCAAGGACTATAATCAAAGTCTTACATTGACTAGAGAGTTTATGCTCAAAGTTAACAATAATATCATATCATTATTGAGATATATGAAAGTCCATTGTTCTTAAGAAGGTGTTTGAGGCACTGGGTTAAGTTTTGAAATTTGAAGTTAATATGTTGGAGTCAAAAAATTTGTGTCTAGAGTGCAAAGTTGTTTAGTTTAGAGTTAAGAAATGTTAGATGATATAATAT[T]AAATTTACATTCTCCTATCAGTGATTTAATAAAAAAAATATTAGAAAGAAAGAAGAGAAAATGAAATTACTCGATAAATATGAAACTTTAATAGTA…	T/G	T/K
RC-QTL-C6	27.560-27.830 Mb	Cla97Chr06	27724325	T	C	Y	64	64	59	19	0.74	TCtTttTCTTCTtTtCCtt	C	75	0	60	16	0	CCCCCCCCCCCCCCCC	0.74	0.375	-0.375	0.5	-0.5	Intergenic								CCATTTTTTTTTTTCTCTTCTTCTTCTTTCTTTCTCTTTGTAGGGAATACGTCTCAAGGACTATAATCAAAGTCTTACATTGACTAGAGAGTTTATGCTCAAAGTTAACAATAATATCATATCATTATTGAGATATATGAAAGTCCATTGTTCTTAAGAAGGTGTTTGAGGCACTGGGTTAAGTTTTGAAATTTGAAGTTAATATGTTGGAGTCAAAAAATTTGTGTCTAGAGTGCAAAGTTGTTTAGTTTAGAGTTAAGAAATGTTAGATGATATAATATGAAATTTACATTCTCCTAT[T]AATGATTTAATAAAAAAAATATTAGAAAGAAAGAAGAGAAAATGAAATTACTCGATAAATATGAAACTTTAATAGTAAACACTAATGAAGTTACAC…	T/T	CCATTTTTTTTTTTCTCTTCTTCTTCTTTCTTTCTCTTTGTAGGGAATACGTCTCAAGGACTATAATCAAAGTCTTACATTGACTAGAGAGTTTATGCTCAAAGTTAACAATAATATCATATCATTATTGAGATATATGAAAGTCCATTGTTCTTAAGAAGGTGTTTGAGGCACTGGGTTAAGTTTTGAAATTTGAAGTTAATATGTTGGAGTCAAAAAATTTGTGTCTAGAGTGCAAAGTTGTTTAGTTTAGAGTTAAGAAATGTTAGATGATATAATATTAAATTTACATTCTCCTAT[C]AGTGATTTAATAAAAAAAATATTAGAAAGAAAGAAGAGAAAATGAAATTACTCGATAAATATGAAACTTTAATAGTAAACACTAATGAAGTTACAC…	C/T	C/Y
RC-QTL-C6	27.560-27.830 Mb	Cla97Chr06	27724327	A	G	R	64	64	59	19	0.74	AGaAaaAGAAGAaAaGGaa	G	72	0	60	15	0	GGGGGGGGGGGGGGG	0.74	0.4	-0.4	0.466667	-0.533333	Intergenic								ATTTTTTTTTTTCTCTTCTTCTTCTTTCTTTCTCTTTGTAGGGAATACGTCTCAAGGACTATAATCAAAGTCTTACATTGACTAGAGAGTTTATGCTCAAAGTTAACAATAATATCATATCATTATTGAGATATATGAAAGTCCATTGTTCTTAAGAAGGTGTTTGAGGCACTGGGTTAAGTTTTGAAATTTGAAGTTAATATGTTGGAGTCAAAAAATTTGTGTCTAGAGTGCAAAGTTGTTTAGTTTAGAGTTAAGAAATGTTAGATGATATAATATGAAATTTACATTCTCCTATTA[A]TGATTTAATAAAAAAAATATTAGAAAGAAAGAAGAGAAAATGAAATTACTCGATAAATATGAAACTTTAATAGTAAACACTAATGAAGTTACACGC…	A/A	ATTTTTTTTTTTCTCTTCTTCTTCTTTCTTTCTCTTTGTAGGGAATACGTCTCAAGGACTATAATCAAAGTCTTACATTGACTAGAGAGTTTATGCTCAAAGTTAACAATAATATCATATCATTATTGAGATATATGAAAGTCCATTGTTCTTAAGAAGGTGTTTGAGGCACTGGGTTAAGTTTTGAAATTTGAAGTTAATATGTTGGAGTCAAAAAATTTGTGTCTAGAGTGCAAAGTTGTTTAGTTTAGAGTTAAGAAATGTTAGATGATATAATATTAAATTTACATTCTCCTATCA[G]TGATTTAATAAAAAAAATATTAGAAAGAAAGAAGAGAAAATGAAATTACTCGATAAATATGAAACTTTAATAGTAAACACTAATGAAGTTACACGC…	G/A	G/R
RC-QTL-C6	27.560-27.830 Mb	Cla97Chr06	27724548	C	A	M	69	69	60	30	0.7	CCCACCCAccCccCACcCAccACcCcAAAA	A	66	0	59	24	0.08	AAAAAAAAAAAAAAAAAcAAACAA	0.62	0.333333	-0.333333	0.416667	-0.416667	Intergenic								GTGTCTAGAGTGCAAAGTTGTTTAGTTTAGAGTTAAGAAATGTTAGATGATATAATATGAAATTTACATTCTCCTATTAATGATTTAATAAAAAAAATATTAGAAAGAAAGAAGAGAAAATGAAATTACTCGATAAATATGAAACTTTAATAGTAAACACTAATGAAGTTACACGCCAAACACGGTCGTGTAAGGTTGTTGTTTACTTCATCACATTTATCACTATCACTAATCCAACACAAAATCATACCATTACTTCATCCCATTCTCACGTTGGTTGGTTGATTGATTAATCCTAAA[C]GTGTGGTTTATTTTTCCAATGTGTTTTTGGGATTCACGTTCATATCCCAAAGTTTCCACTACTCCATCATCACTAATTCCTATTCTCTTTCAAACA…	C/C	GTGTCTAGAGTGCAAAGTTGTTTAGTTTAGAGTTAAGAAATGTTAGATGATATAATATTAAATTTACATTCTCCTATCAGTGATTTAATAAAAAAAATATTAGAAAGAAAGAAGAGAAAATGAAATTACTCGATAAATATGAAACTTTAATAGTAAACACTAATGAAGTTACACGCCAAACACGGTCGTATAAGGTTGTTGTTTACTTCATCACATTTATCACTATCACTAATCCAACACAAAATCATACCATTACTTCATCCCATTCTCACGTTGGTTGGTTGATTGATTAATCCTAAA[A]GTGTGGTTTATTTTTCCAATGTGTTTTTGGGATTCACGTTCATATCCCAAAGTTTCCACTACTCCATCATCACTAATTCCTATTCTCTTTCAAACA…	A/C	A/M
RC-QTL-C6	27.560-27.830 Mb	Cla97Chr06	27725212	G	A	R	67	88	60	18	0.83	GGGgGGgAAgGgggAggg	R	49	0	59	25	0.12	AAGAAAAAAAGAAAAAgAAAAAAAA	0.71	0.333333	-0.333333	0.444444	-0.444444	Intergenic								CTATCTCATAAAAACAAATCTTAGTTGCAAAGCCATAAGCCCTCTATTTTTATAAGGAATAACAAACTAATCATTTATAAAACAATTACTTAAATAAATTATAAAAAAAAAAAAAAAAACTACTCATAAAATATCTTATGGGCTGGAATAATTCTCTGAAATATATTCATCCGTTTAGTGCAAAGTAAGCATCTTTTAATTATTGCATTATTCCATTGTTTCTCTTTATTAATCAACTAGTCTCTGTTTGGCATCTTAATAAATTTAATTATAGGAATAATAGATTTAATTTGGTTTTGG[G]CTTATAAAATTCCAAACTTCAAAGAGATAGATTAGATTTTATTTGATTGTTGTATCCTGCTTACTTGGTGTCATTCCATTGGTTGACTCAACTATT…	G/G	CTATCTCATAAAAACAAATCTTAGTTGCAAAGCCATAAGCCCTCTATTTTTATAAGGAATAACAAACTAATCATTTATAAAACAATTACTTAAATAAATTATAAAAAAAAAAAAAAAAACTACTCATAAAATATCTTATGGGCTGGAATAATTCTCTGAAATATATTCATCCGTTTAGTGCAAAGTAAGCATCTTTTAATTATTGCATTATTCCATTGTTTCTCTTTATTAATCAACTAGTCTCTGTTTGGCATCTTAATAAATTTAATTATAGGAATAATAGATTTAATTTGGTTTTGG[A]CTTATAAAATTCCAAACTTCAAAGAGATAGATTAGATTTTATTTGATTGTTGTATCCTGCTTACTTGGTGTCATTCCATTGGTTGACTCAACTATT…	A/G	A/R				A/R
RC-QTL-C6	27.560-27.830 Mb	Cla97Chr06	27726313	C	T	Y	224	224	60	21	0.52	CCTccTTTTCTccTCTTcCCT	T	61	0	60	25	0.04	TTTTTTTTTTTTTTTTTTTTTcTTT	0.48	0.333333	-0.333333	0.428571	-0.428571	Intergenic								AGGCCAAGCCGACTCACCCTCTCTTTTGAACAAGTTGTGAATAAAGAGAGCGTGAAACAATTAGGTCATTTGCCCAATTGGCTCGCCACAACCATGAAGCCCAGGGTCTTGGCCAACTTGCCTCCTCTCCTTTAGACAAATGTCAAAGAAGATAGGGCAAAACAATTGGCTGTATGGCTTGCCTCAATATTGGAGGTTGAGGTCAAGGCCAACTTACCTCACTCTTTGGAGTCTATTCTTGTTACGAGTTTTTCATAGAGTTGAATTAGGCCACATAGAGATACCAAATAAGGGCCTTAA[C]GAGAATAGCCTATTTAGTACCTCTATGTGGCCTGATGCAACTTTTTGAAGAACTGTTCATAAAAGGATGAAGGAAAATCCTAGATTTAGCTCACTA…	C/C	AGGCCAAGCCGACTCACCCTCTCTTTTGAACAAGTTGTGAATAAAGAGAGCGTGAAACAATTAGGTCATTTGCCCAATTGGCTCGCCACAACCATGAAGCCCAGGGTCTTGGCCAACTTGCCTCCTCTCCTTTAGACAAATGTCAAAGAAGATAGGGCAAAACAATTGGCTGTATGGCTTGCCTCAATATTGGAGGTTGAGGTCAAGGCCAACTTACCTCACTCTTTGGAGTCTATTCTTGTTACGAGTTTTTCATAGAGTTGAATTAGGCCACATAGAGATACCAAATAAGGGCCTTAA[T]GAGAATAGCCTATTTAGTACCTCTATGTGGCCTGATGCAACTTTTTGAAGAACTGTTCATAAAAGGATGAAGGAAAATCCTAGATTTAGCTCACTA…	T/C	T/Y
RC-QTL-C6	27.560-27.830 Mb	Cla97Chr06	27726527	T	C	Y	79	228	60	25	0.84	tTTTTTCCTCtTTTTttCTtTTttt	Y	56	56	60	34	0.15	CCTCtCCCCCCtCCCCtCCTCCCCCCCCCCCCCC	0.69	0.32	-0.32	0.4	-0.4	Intergenic								TACCTCACTCTTTGGAGTCTATTCTTGTTACGAGTTTTTCATAGAGTTGAATTAGGCCACATAGAGATACCAAATAAGGGCCTTAACGAGAATAGCCTATTTAGTACCTCTATGTGGCCTGATGCAACTTTTTGAAGAACTGTTCATAAAAGGATGAAGGAAAATCCTAGATTTAGCTCACTATATGCGACCTCTTCTCCAAAATATAAATTCAACGTCAAAGACACAGGAAGGTCAAATGAATTCCCTTGGCTAAATTTTGCTATCAAGAACAATATCCATAAAATTAAAGAGAAAAAA[T]AAATGTCTCACAATTATTTCAAATATATATAGAGATTATATGACGACTATGCATCAAGTTAGTTCATCTTCTTCTCTAAAACTTTACTTTGACCAT…	T/T	TACCTCACTCTTTGGAGTCTATTCTTGTTACGAGTTTTTCATAGAGTTGAATTAGGCCACATAGAGATACCAAATAAGGGCCTTAATGAGAATAGCCTATTTAGTACCTCTATGTGGCCTGATGCAACTTTTTGAAGAACTGTTCATAAAAGGATGAAGGAAAATCCTAGATTTAGCTCACTATATGCGACCTCTTCTCCAAAATATAAATTCAACGTCAAAGACACAGGAAGGTCAAATGAATTCCCTTGGCTAAATTTTGCTATCAAGAACAATATCCATAAAATTAAAGAGAAAAAA[C]AAATGTCTCACAATTATTTCAAATATATATAGAGATTATATGACGACTATGCATCAAGTTAGTTCATCTTCTTCTCTAAAACTTTACTTTGACCAT…	C/T	C/Y				C/Y
RC-QTL-C6	27.560-27.830 Mb	Cla97Chr06	27726659	G	A	R	141	228	60	33	0.79	ggGgGGGggGAAggAgGggGAGGGGgAAGggAg	A	90	0	60	21	0	AAAAAAAAAAAAAAAAAAAAA	0.79	0.333333	-0.333333	0.428571	-0.428571	Intergenic								TGAAGAACTGTTCATAAAAGGATGAAGGAAAATCCTAGATTTAGCTCACTATATGCGACCTCTTCTCCAAAATATAAATTCAACGTCAAAGACACAGGAAGGTCAAATGAATTCCCTTGGCTAAATTTTGCTATCAAGAACAATATCCATAAAATTAAAGAGAAAAAATAAATGTCTCACAATTATTTCAAATATATATAGAGATTATATGACGACTATGCATCAAGTTAGTTCATCTTCTTCTCTAAAACTTTACTTTGACCATTGGACTAAAAACCAACTTAAGTATCATACTGCTGC[G]TGATTCTTATTATTCTGTATGTGACCTCTTTTTCAACATATAAATTGATTGTTAATAGTACGTGAAGGTCAAGTGAATTCTCCAAGTAAGATTTTA…	G/G	TGAAGAACTGTTCATAAAAGGATGAAGGAAAATCCTAGATTTAGCTCACTATATGCGACCTCTTCTCCAAAATATAAATTCAACGTCAAAGACACAGGAAGGTCAAATGAATTCCCTTGGCTAAATTTTGCTATCAAGAACAATATCCATAAAATTAAAGAGAAAAAACAAATGTCTCACAATTATTTCAAATATATATAGAGATTATATGACGACTATGCATCAAGTTAGTTCATCTTCTTCTCTAAAACTTTACTTTGACCATTGGACTAAAAACCAACTTAAGTATCATACTGCTGC[A]TGATTCTTATTATTTTGTATGTGACCTCTTTTTCAACATATAAATTGATTGTTAATAGTACGTGAAGGTCAAGTGAATTCTCCAAGTAAGATTTTA…	A/G	A/R
RC-QTL-C6	27.560-27.830 Mb	Cla97Chr06	27726674	C	T	Y	83	83	60	32	0.75	CcCCCccCTTccTcCccCTCCCCcTTCccTcT	T	73	0	60	21	0.05	TTTTTTTTTTTTTTTTTTCTT	0.7	0.333333	-0.333333	0.428571	-0.428571	Intergenic								AAAAGGATGAAGGAAAATCCTAGATTTAGCTCACTATATGCGACCTCTTCTCCAAAATATAAATTCAACGTCAAAGACACAGGAAGGTCAAATGAATTCCCTTGGCTAAATTTTGCTATCAAGAACAATATCCATAAAATTAAAGAGAAAAAATAAATGTCTCACAATTATTTCAAATATATATAGAGATTATATGACGACTATGCATCAAGTTAGTTCATCTTCTTCTCTAAAACTTTACTTTGACCATTGGACTAAAAACCAACTTAAGTATCATACTGCTGCGTGATTCTTATTATT[C]TGTATGTGACCTCTTTTTCAACATATAAATTGATTGTTAATAGTACGTGAAGGTCAAGTGAATTCTCCAAGTAAGATTTTACCGTCAAGTTCAATA…	C/C	AAAAGGATGAAGGAAAATCCTAGATTTAGCTCACTATATGCGACCTCTTCTCCAAAATATAAATTCAACGTCAAAGACACAGGAAGGTCAAATGAATTCCCTTGGCTAAATTTTGCTATCAAGAACAATATCCATAAAATTAAAGAGAAAAAACAAATGTCTCACAATTATTTCAAATATATATAGAGATTATATGACGACTATGCATCAAGTTAGTTCATCTTCTTCTCTAAAACTTTACTTTGACCATTGGACTAAAAACCAACTTAAGTATCATACTGCTGCATGATTCTTATTATT[T]TGTATGTGACCTCTTTTTCAACATATAAATTGATTGTTAATAGTACGTGAAGGTCAAGTGAATTCTCCAAGTAAGATTTTACCGTCAAGTTCAATA…	T/C	T/Y
RC-QTL-C6	27.560-27.830 Mb	Cla97Chr06	27726831	A	G	R	70	70	60	20	0.7	aGAaGaGaAGaAGaAGAAaa	R	56	0	60	26	0.12	GGGGGGGGGGaGGGaGGGGGGAGGGG	0.58	0.35	-0.35	0.45	-0.45	Intergenic								TGTCTCACAATTATTTCAAATATATATAGAGATTATATGACGACTATGCATCAAGTTAGTTCATCTTCTTCTCTAAAACTTTACTTTGACCATTGGACTAAAAACCAACTTAAGTATCATACTGCTGCGTGATTCTTATTATTCTGTATGTGACCTCTTTTTCAACATATAAATTGATTGTTAATAGTACGTGAAGGTCAAGTGAATTCTCCAAGTAAGATTTTACCGTCAAGTTCAATATCCATAAAATCAAGACAAATAAATAAATAAAAGTCTCAAATTTATTTGAAATGTATTGAA[A]ACTTCCTTATTGTCCCAACATTAATGTCAGTAAACAAAATGGTGATGCAAATGTCAATATAAAAAACAAACTTTAATAATGGAGTTAAAAAGTACT…	A/A	TGTCTCACAATTATTTCAAATATATATAGAGATTATATGACGACTATGCATCAAGTTAGTTCATCTTCTTCTCTAAAACTTTACTTTGACCATTGGACTAAAAACCAACTTAAGTATCATACTGCTGCATGATTCTTATTATTTTGTATGTGACCTCTTTTTCAACATATAAATTGATTGTTAATAGTACGTGAAGGTCAAGTGAATTCTCCAAGTAAGATTTTACCGTCAAGTTCAATATCCATAAAATCAGGACAAATAAATAAATAAAAGTCTCAAATTTATTTGAAATGTATTGAA[G]ACTTCCTTATTGTCCCAACATTAATGTCAGTAAACAAAATGGTGATGCAAATGTCAATATAAAAAACAAACTTTAATAATGGAGTTAAAAAGTACT…	G/A	G/R				G/R
RC-QTL-C6	27.560-27.830 Mb	Cla97Chr06	27727088	G	T	K	17	68	60	9	0.89	gGGTgGGGG	T	57	0	59	17	0.06	TTTgTTTTTTTTTTTTT	0.83	0.444444	-0.444444	0.555556	-0.666667	Intergenic								AATAAATAAATAAAAGTCTCAAATTTATTTGAAATGTATTGAAAACTTCCTTATTGTCCCAACATTAATGTCAGTAAACAAAATGGTGATGCAAATGTCAATATAAAAAACAAACTTTAATAATGGAGTTAAAAAGTACTCTATGTTTTAATATGGAATGAAAGAAGCATATATACTAAAATTTACCCATTATATTTCATGTTATAAGTTATAACATAGTACATAGGAACTTAGTTGTCCCAAAATGATTTGGTGGTTAATTATAGAAAATTTATCCATTAAAGTGTTGGTATAGTAGTG[G]AACAATTGATCATAGACTTATAAAAAGTTATACATTTTAATTTAAAAAGTAATTTTGAGAGGAGTTTGAACCATAAAAAAAAAAAAAAAAAAAAAA…	G/G	AATAAATAAATAAAAGTCTCAAATTTATTTGAAATGTATTGAAGACTTCCTTATTGTCCCAACATTAATGTCAGTAAACAAAATGGTGATGCAAATGTCAATATAAAAAACAAACTTTAATAATGGAGTTAAAAAGTACTCTATGTTTTAATATGGAATGAAAGAAGCATATATACTAAAATTTACCCATTATATTTCATGTTATAAGTTATAACATAGTACATAGGAACTTAGTTGTCCCAAAATGATTTGGTGGTTAATTATAGAAAATTTATCCATTAAAGTGTTGGTATAGTAGTG[T]AACAATTGATCATAGACTTATAAAAAGTTATACATTTTAATTTAAAAAGTAATTTTGAGAGGAGTTTGAACCATAAAAAAAAAAAAAAAAAAAAAA…	T/G	T/K
RC-QTL-C6	27.560-27.830 Mb	Cla97Chr06	27727471	T	C	Y	73	73	59	25	0.84	ttTTTttTtCTTTCCtttTttTtCt	C	99	0	60	24	0	CCCCCCCCCCCCCCCCCCCCCCCC	0.84	0.333333	-0.333333	0.416667	-0.416667	Intergenic								AAAAAAAAAAAAAAAAAAAAAAAAAAAGATGAAATGGTAATAATAGGAAATATATATAAGGGTTTAGAGAAAAAGAAAAAAGAAAAATGATGTGTGTTTATGCTAGAAAGATAATGTGTTGTCATGTCAAGTTGAAGACACTAAATTCTGTGTTTGGAGGCAAAGATTCCAACTGTCTGAAATAATAACGTGTTGTTGTGGTTGTAAGAGTCCACATCCCACACACCAATGCTATATTGGGAATCAAACTCCAAATACAGCTATCACATTTTCCCACTCTCTCCCTTAACTCTCTTCTTC[T]TCATCACTCTCTCAAATCACAAAAAAAACCCTAATTTTATCTTTCCTTTCCTCCTCTTCTTCTTCTTCTTCTTTTTTTCCCCTTTCCTTTTCCAAC…	T/T	AAAAAAAAAAAAAAAAAAAAAAAAAAAGATGAAATGGTAATAATAGGAAATATATATAAGGGTTTAGAGAAAAAGAAAAAAGAAAAATGATGTGTGTTTATGCTAGAAAGATAATGTGTTGTCATGTCAAGTTGAAGACACTAAATTCTGTGTTTGGAGGCAAAGATTCCAACTGTCTGAAATAATAACGTGTTGTTGTGGTTGTAAGAGTCCACATCCCACACACCAATGCTATATTGGGAATCAAACTCCAAATACAGCTATCACATTTTCCCACTCTCTCCCTTAACTCTCTTCTTC[C]TCATCACTCTCTCAAATCACAAAAAAAACCCTAATTTTATCTTTCCTTTCCTCCTCTTCTTCTTCTTCTTCTTTTTTTCCCCTTTCCTTTTCCAAC…	C/T	C/Y
RC-QTL-C6	27.560-27.830 Mb	Cla97Chr06	27727787	C	C	C	63	0	60	12	0	CCCCCCCCCCCC	M	48	48	57	7	0.43	CCaCAaC	-0.43	0.571429	-0.571429	0.714286	-0.714286	Intergenic								ATCACAAAAAAAACCCTAATTTTATCTTTCCTTTCCTCCTCTTCTTCTTCTTCTTCTTTTTTTCCCCTTTCCTTTTCCAACATTATCCACACGCCCAAAATTCCAATCTTTTCTCTAATCCCTTTTGTGTTGGACCATGATTTCAAATATGAATTTAGTACTTGGTGGTCCTAACAATTTTATATATATCCTCCAATTTAGATTCCAACCCAGAGTCAAAATTTTGGATCCAACACTTATAATCATCTCAATATTTCCCTTACTTCTCCTATAACATGCTTTGTCTTCACCTACATGTTT[C]TTAGGAAACAAATTTTCAAGAAGTCACTCAACTAATATATGCACACCTACGTGATTGAGCCAGTAAGAAGAAAAAGTACAATCATACTAGCACTAA…	C/A	ATCACAAAAAAAACCCTAATTTTATCTTTCCTTTCCTCCTCTTCTTCTTCTTCTTCTTTTTTTCCCCTTTCCTTTTCCAACATTATCCACACGCCCAAAATTCCAATCTTTTCTCTAATCCCTTTTGTGTTGGACCATGATTTCAAATATGAATTTAGTACTTGGTGGTCCTAACAATTTTATATATATCCTCCAATTTAGATTCCAACCCAGAGTCAAAATTTTGGATCCAACACTTATAATCATCTCAATATTTCCCTTACTTCTCCTATAACATGCTTTGTCTTCACCTACATGTTT[C]TTAGGAAACAAATTTTCAAGAAGTCACTCAACTAATATATGCACACCTACGTGATTGAGCCAGTAAGAAGAAAAAGTACAATCATACTAGCACTAA…	C/A					C/M
RC-QTL-C6	27.560-27.830 Mb	Cla97Chr06	27729092	C	G	S	89	89	60	24	0.54	cGGGGGCCcCGCCGcGcCGcGCCG	G	70	0	60	28	0.07	GGGGGGGGGGGGCGGGGGGCGGGGGGGG	0.47	0.333333	-0.333333	0.416667	-0.416667	Intergenic								TGGAATGAGATCAAAAAGATAATATATAGACAAACAAAACTCAATCATTATGGCAATCACTACCAACACAGGAAAAATATCAAACTTGGAGAGGAAGATGATCTCAACACACACATATGGGGTTTGAACTTTGAAGAAGAAAACTAATAAAGCTTAATTTGGTCAAGAGAAAAGAAAAAATGTAGACCAATTAATTTAAACTATTATCTCTCATTGCATCAGAACCTCAAAAAGGGATTTGAATAGTTATAGTTTGTTTAATATTCACAAAATATTAGAAAAGTAGTTGTTCCACCCATC[C]AAAAAGTTTTAAAAAGCTGTAATAAACTCCAACCATTACAAAATAAACATATGATTTTGGTTCCAAATCATCTCATTTAGAAACAGTTTAAGCTTA…	C/C	TGGAATGAGATCAAAAAGATAATATATAGACAAACAAAACTCAATCATTATGGCAATCACTACCAACACAGGAAAAATATCAAACTTGGAGAGGAAGATGATCTCAACACACACATATGGGGTTTGAACTTTGAAGAAGAAAACTAATAAAGCTTAATTTGGTCAAGAGAAAAGAAAAAATGTAGACCAATTAATTTAAACTATTATCTCTCATTGCATCAGAACCTCAAAAAGGGATTTGAATAGTTATAGTTTGTTTAATATTCACAAAATATTAGAAAAGTAGTTGTTCCACCCATC[G]AAAAAGTTTTAAAAAGCTGTAATAAACTCCAACCATTACAAAATAAACATATGATTTTGGTTCCAAATCATCTCATTTAGAAACAGTTTAAGCTTA…	G/C	G/S
RC-QTL-C6	27.560-27.830 Mb	Cla97Chr06	27729260	A	G	R	125	125	60	29	0.72	aGAaaaGGaGGGAaGAAaAaAAGaAaAAA	G	72	0	60	40	0.1	GGGGGGaGGGaGGGGGaGGGGGGaGGGGGGGGGGGGGGGG	0.62	0.310345	-0.310345	0.37931	-0.37931	Intergenic								GAAAAGAAAAAATGTAGACCAATTAATTTAAACTATTATCTCTCATTGCATCAGAACCTCAAAAAGGGATTTGAATAGTTATAGTTTGTTTAATATTCACAAAATATTAGAAAAGTAGTTGTTCCACCCATCCAAAAAGTTTTAAAAAGCTGTAATAAACTCCAACCATTACAAAATAAACATATGATTTTGGTTCCAAATCATCTCATTTAGAAACAGTTTAAGCTTAGGTTTGCTAACTTTAGTTAAATTCCATTTTTTTTATTCTCTTATTAGGAATAGAGAAAATGGTGCAAGTGA[A]TGATCGTCTTGTAATTGAGTTTAGGGAAAGAATTATTGGGGTTATGTGAATTTCAATTAAATATAAACAAAGAACGTGAACAATAGAGAATCAACA…	A/A	GAAAAGAAAAAATGTAGACCAATTAATTTAAACTATTATCTCTCATTGCATCAGAACCTCAAAAAGGGATTTGAATAGTTATAGTTTGTTTAATATTCACAAAATATTAGAAAAGTAGTTGTTCCACCCATCGAAAAAGTTTTAAAAAGCTGTAATAAACTCCAACCATTACAAAATAAACATATGATTTTGGTTCCAAATCATCTCATTTAGAAACAGTTTAAGCTTAGGTTTGCTAACTTTAGTTAAATTCCATTTTTTTGATTCTCTTATTAGGAATAGAGAAAATGGTGCAAGTGA[G]TGATCGTCTTGTAATTGAGTTTAGGGAAAGAATTATTGGGGTTATGTGAATTTCAATTAAATATAAACAAAGAACGTGAACAATAGAGAATCAACA…	G/A	G/R
RC-QTL-C6	27.560-27.830 Mb	Cla97Chr06	27734141	G	T	K	228	228	60	32	0.66	TGTGGggGGGggGGTTGTGgGTTTTgTgGgGT	K	4	4	60	17	0.12	gTTTTGTTTTTTTTTTT	0.54	0.352941	-0.352941	0.470588	-0.470588	Cla97C06G125850	Cla97C06G125850.1:CDS,exon	CDS,exon	Transcription factor	IPR005333 (Transcription factor, TCP)	GO:0003677, GO:0005634, GO:0006351, GO:0006355	NA	NA	TAATTTCACATCGCTCAACATCTCATTACGTAGCTCCGGCTCCAGTATGTCCGTCCCTTCACAGCTCCGATCCTCCTCTTATTACAACCCCAATTTCTCCCTTCACCAACAACGCCGAACCCTCTTCCCCGGATTCGGCCTTTCATCCGAAACTTCCTCCACCGCCCTCCTCAATTTCCAGTCCACCAACATCGGAAACTCTCTGCTCCAAGCCAAACCCGAACTCAGAGACACTACCTCTTCGTTAGACCTCTCCGAGGCGGCGGACGAAATCAGCATAGGGCGGAAGAGAAGGCCGTC[G]ACAGAGCAGGAGTTGTCGTCCTCGTCGTCCCAGCATCAAATGGGAGGGTATCTGTTGCAGTCGAGTACAGGGACGATTCCGGCGAGCCACGGAGGA…	G/G	TAATTTCACATCGCTCAACATCTCATTACGTAGCTCCGGCTCCAGTATGTCCGTCCCTTCACAGCTCCGATCCTCCTCTTATTACAACCCCAATTTCTCCCTTCACCAACAACGCCGAACCCTCTTCCCCGGATTCGGCCTTTCATCCGAAACTTCCTCCACCGCCCTCCTCAATTTCCAGTCCACCAACATCGGAAACTCTCTGCTCCAAGCCAAACCCGAACTCAGAGACACTACCTCTTCGTTAGACCTCTCCGAGGCGGCGGACGAAATCAGCATAGGGCGGAAGAGAAGGCCGTC[T]ACAGAGCAGGAGTTGTCGTCCTCGTCGTCCCAGCATCAAATGGGAGGGTATCTGTTGCAGTCGAGTACAGGGACGATTCCGGCGAGCCACGGAGGA…	T/G	T/K	SYN	SYN:Cla97C06G125850.1	S(TCT)->S(TCK):Cla97C06G125850.1	T/K	SYN	SYN:Cla97C06G125850.1	S(TCT)->S(TCK):Cla97C06G125850.1
RC-QTL-C6	27.560-27.830 Mb	Cla97Chr06	27753298	A	G	R	70	70	60	17	0.71	aaAaGAAGaAGaaGGaA	R	43	0	60	22	0.14	GGGGGGGGGGAGAGGGGGAGGG	0.57	0.352941	-0.352941	0.470588	-0.470588	Intergenic								CTAGGCACTCTGTGTAAGTATAAGATATTTACTTCTAAGTAGTTGGTCTAATATTATTATGGCTAATGTCTTGTTTGTTCTTCCCCTCAGATTTGACTTAACTTATGGTTGGAGAGTAAGTGTTCAGCTAGTTTGTTGTGCTTTCTCAGGAAGTAATTGATTGCTACTTATATCATTTTTTTTTTAAATAATTTTTTTATAATTCTTTCAATCAACTTTTGAGTAATTGTTTTAGACGACGAAATTGTTGGAAATATTTTCTAATATAGCAAAATATCAATGTTTATTATTTTTTATTTA[A]AGTAAGAAGAATTGTAGTTTATTTATTTATTTTCTTTTATTCTTTCTTTAAGCCCAAAACAAAAAGAGAAGTTAAATAACTATCTAAACAAAGAAG…	A/A	CTAGGCACTCTGTGTAAGTATAAGATATTTACTTCTAAGTAGTTGGTCTAATATTATTATGGCTAATGTCTTGTTTGTTCTTCCCCTCAGATTTGACTTAACTTATGGTTGGAGAGTAAGTGTTCAGCTAGTTTGTTGTGCTTTCTCAGGAAGTAATTGATTGCTACTTATATCATTTTTTTTTTAAATAATTTTTTTATAATTCTTTCAATCAACTTTTGAGTAATTGTTTTAGACGACGAAATTGTTGGAAATATTTTCTAATATAGCAAAATATCAATGTTTATTATTTTTTATTTA[G]AGTAAGAAGAATTGTAGTTTATTTATTTATTTTCTTTTATTCTTTCTTTAAGCCCAAAACAAAAAGAGAAGTTAAATAACTATCTAAACAAAGAAG…	G/A	G/R				G/R
RC-QTL-C6	27.560-27.830 Mb	Cla97Chr06	27759187	G	C	S	29	228	60	17	0.88	gGggGCgggGggGgGgC	S	8	0	60	23	0.13	GCCCCCCCCgGCCCCCCCCCCCC	0.75	0.352941	-0.352941	0.470588	-0.470588	Intergenic								AAAAATAATTTACGAGTAATTCTTCTTAAAAAATCGCTAGTATTGATTTAATTTTGACATTTGAATCCAATATATAGAGTATTTAAACGTGGAAGGTTTTATTTATATAAATTGATATTTTAATACATATATATGTGTGTGTTAAAGGGATAAAAACAAAGTTATGAAGTATATTCGTATACAAATGACCCTGTAATGAAATAAAGTTAGGATTTCGTCGGTGTTGAGATATAAATTAAAAATAAATTTGACAGTTTAGAGACAAAGAGATGATGCTCTCATTCCAAAGCAAAACAAATA[G]TATAATATAATATAATATAATATAATTATAATATAATATAATGTGGATAGTTGAGAAGTAGAGATTAATTTAAAGAAATAGAAAGAAGACAAATCT…	G/G	AAAAATAATTTACGAGTAATTCTTCTTAAAAAATCGCTAGTATTGATTTAATTTTGACATTTGAATCCAATATATAGAGTATTTAAACGTGGAAGGTTTTATTTATATAAATTGATATTTTAATACATATATATGTGTGTGTTAAAGGGATAAAAACAAAGTTATGAAGTATATTCGTATACAAATGACCCTGTAATGAAATAAAGTTAGGATTTCGTCGGTGTTGAGATATAAATTAAAAATAAATTTGACAGTTTAGAGACAAAGAGATGATGCTCTCATTCCAAAGCAAAACAAATA[C]TATAATATAATATAATATAATATAATTATAATATAATATAATGTGGATAGTTGAGAAGTAGAGATTAATTTAAAGAAATAGAAAGAAGACAAATCT…	C/G	C/S				C/S
RC-QTL-C6	27.560-27.830 Mb	Cla97Chr06	27777243	G	A	R	44	96	59	20	0.85	ggGgGggGGAAggGAggGGg	R	62	0	60	26	0.12	AAAAAAAAAAAAAgAAAGAAAAAGAA	0.73	0.35	-0.35	0.45	-0.45	Cla97C06G125920	Cla97C06G125920.1:Intron	Intron	ABC transporter A family member 7-like	IPR003439 (ABC transporter-like), IPR026082 (ABC transporter A, ABCA), IPR027417 (P-loop containing nucleoside triphosphate hydrolase)	GO:0000166, GO:0005524, GO:0016020, GO:0016021, GO:0016887, GO:0042626, GO:0055085	abc transporter a family member 7-like	EC:3.6.1.3	GATAGGAGACAAAAATTGACAAGTATATCTGAAAGTCATGGATGAAATGCCAAGAAATATCAATTTATGACAGTTGATCAATCATGATAAAGACCCTAATTTAGTGACAAAAAAGGACCATAACAATGATATGGATAAGGAAGGGAAATTGTGGACTAGCCCCTACCAGATTCACCGAGCGTGGAATACGCAATAATGCCGTGGGAAGATTTCCAGAGTCATTTTTAAAACTTGAATTGTACCAAACGCTCACATTAAAGTTATTTGTATTTGAGTTTAAGAAATCAAAACCTGTAAAAC[G]AATAAAACTGTGATTTCGAACATAACAGCCAAAGGAAAAAAAGAAGCTACTATATCAATGTCCCAATAGGTAACGGTAAATAACCTGCAAGGATTT…	G/G	GATAGGAGACAAAAATTGACAAGTATATCTGAAAGTCATGGATGAAATGCCAAGAAATATCAATTTATGACAGTTGATCAATCATGATAAAGACCCTAATTTAGTGACAAAAAAGGACCATAACAATGATATGGATAAGGAAGGGAAATTGTGGACTAGCCCCTACCAGATTCACCGAGCGTGGAATACGCAATAATGCCGTGGGAAGATTTCCAGAGTCATTTTTAAAACTTGAATTGTACCAAACGCTCACATTAAAGTTATTTGTATTTGAGTTTAAGAAATCAAAACCTGTAAAAC[A]AATAAAACTGTGATTTCGAACATAACAGCCAAAGGAAAAAAAGAAGCTACTATATCAATGTCCCAATAGGTAACGGTAAATAACCTGCAAGGATTT…	A/G	A/R				A/R
RC-QTL-C6	27.560-27.830 Mb	Cla97Chr06	27779988	T	C	T	25	45	60	20	0.9	ttTTTTCtttTTtTtTTCtT	Y	51	0	60	19	0.11	tCCCCCCCCCCCCCCCTCC	0.79	0.368421	-0.368421	0.473684	-0.473684	Cla97C06G125920		promoter						ATTTAGAGTTAGGACTGATTCAAATTGTATTGAAATTCGTGATCTAATAAAAATACAAAGTAGAATAAATTAAAATTAAGAAGTGAACACATAAGGTTTAGATGAAAGCAATTTTGGCAATATAAATGGTGGATTCAGTCAAACTCCATGGCCCAGCTTCATGTATTTAATCATAGAAACAATAACCTAAATATCGTCCAAAATTTTTAAATGAGAAATAACAAAAACATTTTGATCTTTATTGTTATTTTACTTTCAACCATATACAATAATTTGCAAAAGGATGCATGAATTGGAATC[T]TTCTACGAGTATATATCAATTACCATTGAATTAACCTTGCTTTAATAGATATAATATTTCTTTGAGTTTATACAATAATGTTGTGTTGGTGTATAA…	T/C	ATTTAGAGTTAGGACTGATTCAAATTGTATTGAAATTCGTGATCTAATAAAAATACAAAGTAGAATAAATTAAAATTAAGAAGTGAACACATAAGGTTTAGATGAAAGCAATTTTGGCAATATAAATGGTGGATTCAGTCAAACTCCATGGCCCAGCTTCATGTATTTAATCATAGAAACAATAACCTAAATATCGTCCAAAATTTTTAAATGAGAAATAACAAAAACATTTTGATCTTTATTGTTATTTTACTTTCAACCATATACAATAATTTGCAAAAGGATGCATGAATTGGAATC[C]TTCTACGAGTATATATCAATTACCATTGAATTAACCTTGCTTTAATAGATATAATATTTCTTTGAGTTTATACAATAATGTTGTGTTGGTGTATAA…	T/C	C/T				C/Y
RC-QTL-C6	27.560-27.830 Mb	Cla97Chr06	27781567	T	T	Y	24	0	60	5	0.4	TCTTa	C	21	75	57	8	1	cccCCccc	-0.6	0.6	-0.6	0.8	-0.8	Cla97C06G125930		promoter						TCTTTAATAACATATGTGTTTCCTCAAAACTTTTGAGGAAATAACGTAATAATTTATTTATTTTAGTTGGGTAAAAATTTGTCTAAATTAATAGTTAGACTCTTTTAAAATATAGCTAAATGAGCTAAAATATTTATAAACATAGCAAAATGTTAAATCTATCACTAATAGACATGAATATATTACTATTATATATAATTGTCCATTAGTGATAGGCACTGATAAATATCTATTACATTTTATTAGTGATAGAGATTGATCAGTTTTTTCATTTAAAACAATTAGTCTTCATAGTTAAAA[T]TTTTCTTGTTTTTTTTTTTTTTTTTTGTAAATAGTAAAACTAAAATAAAAGGTTGTGAAGTTGAGAAACTATAATGTTGATTTAAGTAACCAACAC…	C/T	TCTTTAATAACATATGTGTTTCCTCAAAACTTTTGAGGAAATAACGTAATAATTTATTTATTTTAGTTGGGTAAAAATTTGTCTAAATTAATAGTTAGACTCTTTTAAAATATAGCTAAATGAGCTAAAATATTTATAAACATAGCAAAATGTTAAATCTATCACTAATAGACATGAATATATTACTATTATATATAATTGTCCATTAGTGATAGGCACTGATAAATATCTATTACATTTTATTAGTGATAGAGATTGATCAGTTTTTTCATTTAAAACAATTAGTCTTCATAGTTAAAA[T]TTTTCTTGTTTTTTTTTTTTTTTTTTGTAAATAGTAAAACTAAAATAAAAGGTTGTGAAGTTGAGAAACTATAATGTTGATTTAAGTAACCAACAC…	C/T	T/Y				T/C
RC-QTL-C6	27.560-27.830 Mb	Cla97Chr06	27782938	A	G	A	21	98	60	8	1	aAAaaaaA	R	24	0	60	6	0.17	aGGGGG	0.83	0.5	-0.5	0.666667	-0.666667	Cla97C06G125930		promoter						AAAGTACCTCAACATGATATTAAAATAATAAATTCAAATTGAATAAATATATCTAAAATACCCATGATCATAAAAGTGTGATAGTACTTATAAATATAATATTTAAATAATAACTCTAAAAAATTATATAAAAGAAGAGATTTATGGAACATTAAAAAAAAAATGATTAAATACTGATTCCAAATTCGTACTAGAGTTTGGAGGCAATGATAGGAAGGATATAAATATAACCCGTTTTTCCATGGTCATCGTTGATAATTGAAATTTCAATCACGCGAGTGTTTTTCCTCTAATTTATTA[A]TTTTATATACTTCAATTGTAGACGTCGAAGGGGCAAAAGCGGAATTTTGTTTGTTTATTTTTACGAGGAAGATTCCTTCTGTGGTCAAAATTTGAA…	A/G	AAAGTACCTCAACATGATATTAAAATAATAAATTCAAATTGAATAAATATATCTAAAATACCCATGATCATAAAAGTGTGATAGTACTTATAAATATAATATTTAAATAATAACTCTAAAAAATTATATAAAAGAAGAGATTTATGGAACATTAAAAAAAAAATGATTAAATACTGATTCCAAATTCGTACTAGAGTTTGGAGGCAATGATAGGAAGGATATAAATATAACCCGTTTTTCCATGGTCATCGTTGATAATTGAAATTTCAATCACGCGAGTGTTTTTCCTCTAATTTATTA[G]TTTTATATACTTCAATTGTAGACGTCGAAGGGGCAAAAGCGGAATTTTGTTTGTTTATTTTTACGAGGAAGATTCCTTCTGTGGTCAAAATTTGAA…	A/G	G/A				G/R
RC-QTL-C6	27.560-27.830 Mb	Cla97Chr06	27805104	G	G	K	6	6	57	10	0.2	GGGtGtGGGG	K	4	56	56	16	0.81	TTTTTttTtGttttGa	-0.61	0.4	-0.5	0.6	-0.6	Intergenic								GCAACAAAATATATGGAATGCTTCAAATTTGTTTTCTAGCGTTTCGAACAACCAAATACAGAAGTATCCTTATATAAACTCTCTAACCCTAGAAACACTTTTGCCATATAATTTGAATGGTTCTCTTTAAAAGTAAATTGTTCTCTCTTTGTTTGTGAATATAACTAATACATTATTCTTAAACCACTTAAATATTTGTATCGATTTTTTATTGTCTACGTTTTTCATTTATACTTCGAAATATACAGACTATAATAATAATAATAATAATAATAATAATAATAATAATAATAATAATAA[G]AAGAAGAAGAAGAAGAAGAAGAAGAAGAAGAAGAAGAAGAAGAAGAAGAAGAAGAAGAAGATAGGATGAGAGGTAATGGATTTGAGGAGTAGACTT…	G/T	GCAACAAAATATATGGAATGCTTCAAATTTGTTTTCTAGCGTTTCGAACAACCAAATACAGAAGTATCCTTATATAAACTCTCTAACCCTAGAAACACTTTTGCCATATAATTTGAATGGTTCTCTTTAAAAGTAAATTGTTCTCTCTTTGTTTGTGAATATAACTAATACATTATTCTTAAACCACTTAAATATTTGTATCGATTTTTTATTGTCTACGTTTTTCATTTATACTTCGAAATATACAGACTATAATAATAATAATAATAATAATAATAATAATAATAATAATAATAATAA[G]AAGAAGAAGAAGAAGAAGAAGAAGAAGAAGAAGAAGAAGAAGAAGAAGAAGAAGAAGAAGATAGGATGAGAGGTAATGGATTTGAGGAGTAGACTT…	G/T	G/K				G/K
RC-QTL-C6	27.560-27.830 Mb	Cla97Chr06	27813469	C	T	Y	126	126	59	33	0.7	cCTcccccTCCcTTTcccCCTCCCTTCCTcCcT	Y	42	0	60	32	0.12	TcTTTTTTTTTTTTTTTTcTTTTCTTTCTTTT	0.58	0.28125	-0.28125	0.375	-0.375	Cla97C06G125960	Cla97C06G125960.1:Intron	Intron	isochorismate synthase 2, chloroplastic-like	IPR004561 (Isochorismate synthase)	GO:0008909, GO:0009058	isochorismate synthase chloroplastic isoform x1	EC:5.4.4.2	TATTAAAGTTATATTTAAAATTTTGGGCAAAATGCACTTATGGCTCCAAGGTTAATGTCTATCTCATCTAAAATGTCACAACACATGTTGTGTCATTTTTTGCCCATGCCTAATTAAACTTGTAGTTTTAACTCTGGGAGTTGAAATTTTTATTCCTTAAAAATTATTTTAAATGACCAAATTGCTAAAAATATTTACAAATAAAATAATATGATCTATATGCAATGTACACAAATAAACATATCTATAAATATTTTGGTTGATTTTAATCTACTTCTTCTTCCTGCCCAAATATACTGA[C]CGTGTGTTTTTCCCGCGAAAGATGACTTCTTTCTGATTTTGAAGGAGACTATTTTGCAGGTGCCAATCCAACAGCGCATTCAAGCAATTGATTGGC…	C/C	TATTAAAGTTATATTTAAAATTTTGGGCAAAATGCACTTATGGCTCCAAGGTTAATGTCTATCTCATCTAAAATGTCACAACACATGTTGTGTCATTTTTTGCCCATGCCTAATTAAACTTGTAGTTTTAACTCTGGGAGTTGAAATTTTTATTCCTTAAAAATTATTTTAAATGACCAAATTGCTAAAAATATTTACAAATAAAATAATATGATCTATATGCAATGTACACAAATAAACATATCTATAAATATTTTGGTTGATTTTAATCTACTTCTTCTTCCTGCCCAAATATACTGA[T]CGTGTGTTTTTCCCGCGAAAGATGACTTCTTTCTGATTTTGAAGGAGACTATTTTGCAGGTGCCAATCCAACAGCGCATTCAAGCAATTGATTGGC…	T/C	T/Y				T/Y
RC-QTL-C6	27.560-27.830 Mb	Cla97Chr06	27814425	T	C	Y	61	134	60	29	0.86	ttTTtttCtTTtCttttTCTttTTTCTtt	Y	11	11	60	37	0.24	tTCCtCCCCCTCTCtCTCCCtCCTCCCCCCCCCCCCC	0.62	0.310345	-0.310345	0.37931	-0.37931	Cla97C06G125960	Cla97C06G125960.1:CDS,exon	CDS,exon	isochorismate synthase 2, chloroplastic-like	IPR004561 (Isochorismate synthase)	GO:0008909, GO:0009058	isochorismate synthase chloroplastic isoform x1	EC:5.4.4.2	TACTGTTGCTTGGGATCATGCCTGTTCTTGGACTTGGGAAAATGCTGTTGAATCCCTTCAATCGACAATCGAACAGGTCTACTATGTCATGCAGGAGAAATATATGATTGATAATTAGTATATTTTAATTAGTTTAGACAGTCTTCAACCAGGTCTAAAGAATCTAGTTGATCGTGAAATTGACCTGGTCTCAAATCCACTGCAACAATTTGATTATCTTTGTTCATTGTATTGAAAGTAAGGATATTTTCCCGTAGATAATCATTCCCTTGTTAATGTTTTTATCATTCAGGTTTCTTC[T]AATAATGTAAATCTACAAAAAGATCTTCCACAGATACCCATACTTAGCTACACTCACGTTCCCAGCAAAACATTCTGGGATCGTGCAGTTGACAGG…	T/T	TACTGTTGCTTGGGATCATGCCTGTTCTTGGACTTGGGAAAATGCTGTTGAATCCCTTCAATCGACAATCGAACAGGTCTACTATGTCATGCAGGAGAAATATATGATTGATAATTAGTATATTTTAATTAGTTTAGACAGTCTTCAACCAGGTCTAAAGAATCTAGTTGATCGTGAAATTGACCTGGTCTCAAATCCACTGCAACAATTTGATTATCTTTGTTCATTGTATTGAAAGTAAGGATATTTTCCCGTAGATAATCATTCCCTTGTTAATGTTTTTATCATTCAGGTTTCTTC[C]AATAATGTAAATCTACAAAAAGATCTTCCACAGATACCCATACTTAGCTACACTCACGTTCCCAGCAAAACATTCTGGGATCGTGCAGTTGACAGG…	C/T	C/Y	SYN	SYN:Cla97C06G125960.1	S(TCC)->S(TCY):Cla97C06G125960.1	C/Y	SYN	SYN:Cla97C06G125960.1	S(TCC)->S(TCY):Cla97C06G125960.1
RC-QTL-C8	26.830-28.200 Mb	Cla97Chr08	26830529	G	G	K	62	62	59	22	0.68	GGTttGtGGTtTtTTGGTtTTT	K	42	0	60	21	0.14	GGGtGGGtGGGGGGTGGGGGG	0.54	0.333333	-0.333333	0.428571	-0.428571	Cla97C08G159920	Cla97C08G159920.1:Intron	Intron	Unknown protein			NA	NA	TCAATCTTGTAATCCAAACATTGTAGTCAGAAACACAGCAAACCCAACCGTGCAATCTAAACACTATCAGATTCTTAATAATCCTGATTCCATACAGCAAAACCCACTCAGATTCCCAGTAATCTTATTACATTCCAGCTCCCAAACAGCCTCTCAAGATTGTTTGGGGGACTCTAATGAAATGAGATTGTAATGTAATGTAATCCAAAATATGTTTGAATTGAGTGTTTTGTGCTTGATTTTTAATACAAAACTTATTATGTTCTGGTAGCTTTTAACTCAACCCTCTTTCTCACCATT[G]TCATGCTTCACAATCTTATTTTCATTACACCTTCAATTCCTCACCCATTCCAACACTTCTTTGAATCATAGTAATCCTAATTATATTTCAACTCCC…	G/T	TCAATCTTGTAATCCAAACATTGTAGTCAGAAACACAGCAAACCCAACCGTGCAATCTAAACACTATCAGATTCTTAATAATCCTGATTCCATACAGCAAAACCCACTCAGATTCCCAGTAATCTTATTACATTCCAGCTCCCAAACAGCCTCTCAAGATTGTTTGGGGGACTCTAATGAAATGAGATTGTAATGTAATGTAATCCAAAATATGTTTGAATTGAGTGTTTTGTGCTTGATTTTTAATACAAAACTTATTATGTTCTGGTAGCTTTTAACTCAACCCTCTTTCTCACCATT[G]TCATGCTTCACAATCTTATTTTCATTACACCTTCAATTCCTCACCCATTCCAACACTTCTTTGAATCATAGTAATCCTAATTATATTTCAACTCCC…	G/T	G/K				G/K
RC-QTL-C8	26.830-28.200 Mb	Cla97Chr08	26830631	G	G	R	110	110	60	21	0.67	AAGGAaAAAGGaGaAAAGAaG	G	59	0	60	26	0.08	AGGGGGGGGGGGGaGGGGGGGGGGGG	0.59	0.333333	-0.333333	0.428571	-0.428571	Cla97C08G159920	Cla97C08G159920.1:Intron	Intron	Unknown protein			NA	NA	CCCACTCAGATTCCCAGTAATCTTATTACATTCCAGCTCCCAAACAGCCTCTCAAGATTGTTTGGGGGACTCTAATGAAATGAGATTGTAATGTAATGTAATCCAAAATATGTTTGAATTGAGTGTTTTGTGCTTGATTTTTAATACAAAACTTATTATGTTCTGGTAGCTTTTAACTCAACCCTCTTTCTCACCATTGTCATGCTTCACAATCTTATTTTCATTACACCTTCAATTCCTCACCCATTCCAACACTTCTTTGAATCATAGTAATCCTAATTATATTTCAACTCCCAAACA[G]CCCCTAATAAATTAAAGACGGTAAAATAAAAAATAGGCTTGGGTCTTACATTGAATTACCCTCTTCTAGGAATACACCTTAGTAATTCTCTAACAT…	G/A	CCCACTCAGATTCCCAGTAATCTTATTACATTCCAGCTCCCAAACAGCCTCTCAAGATTGTTTGGGGGACTCTAATGAAATGAGATTGTAATGTAATGTAATCCAAAATATGTTTGAATTGAGTGTTTTGTGCTTGATTTTTAATACAAAACTTATTATGTTCTGGTAGCTTTTAACTCAACCCTCTTTCTCACCATTGTCATGCTTCACAATCTTATTTTCATTACACCTTCAATTCCTCACCCATTCCAACACTTCTTTGAATCATAGTAATCCTAATTATATTTCAACTCCCAAACA[G]CCCCTAATAAATTAAAGACGGTAAAATAAAAAATAGGCTTGGGTCTTACATTGAATTACCCTCTTCTAGGAATACACCTTAGTAATTCTCTAACAT…	G/A	G/R
RC-QTL-C8	26.830-28.200 Mb	Cla97Chr08	26835803	G	G	R	78	78	60	28	0.43	GGGGGGGGaaaaGaaAGaGGAGAGGAGA	G	44	0	60	29	0.1	GGaGGGGGGGGGAGGGGGGGGGGGGGGaG	0.33	0.321429	-0.321429	0.392857	-0.392857	Cla97C08G159930		promoter						CACCAACGTGAGTGTGGTTCAACTAATCAATGCATGTACTACCATTGAATAAGTTCGAATTCTCATGCGTACATATTGAATTTTAGAGTGTCATAACACAATTCGACTATTGATAGATTTACCATATGTTTAGTTTAGGTAAGCACTTGATCAGCTCCTAGTCGTGACATGTTTGATTCTTTTGAGTAACTTGTTGCAACTCAAGTTTGCGCACCAAAGTATCCCTAAATATGTTGTCCAGCAAGTAGCGTGATCATCCTCATTATAGGAGACATTTGACAATTAAGTTAGGAAGGTTTG[G]TTGATTTAAAATTTGATTGAGATCAATTCTACAAGAATGACACTCGGATTAACTTACCATATGGTAAAACATGTTTCTCTATTTTCAAACACAAAG…	G/A	CACCAACGTGAGTGTGGTTCAACTAATCAATGCATGTACTACCATTGAATAAGTTCGAATTCTCATGCGTACATATTGAATTTTAGAGTGTCATAACACAATTCGACTATTGATAGATTTACCATATGTTTAGTTTAGGTAAGCACTTGATCAGCTCCTAGTCGTGACATGTTTGATTCTTTTGAGTAACTTGTTGCAACTCAAGTTTGCGCACCAAAGTATCCCTAAATATGTTGTCCAGCAAGTAGCGTGATCATCCTCATTATAGGAGACATTTGACAATTAAGTTAGGAAGGTTTG[G]TTGATTTAAAATTTGATTGAGATCAATTCTACAAGAATGACACTCGGATTAACTTACCATATGGTAAAACATGTTTCTCTATTTTCAAACACAAAG…	G/A	G/R
RC-QTL-C8	26.830-28.200 Mb	Cla97Chr08	26835843	A	A	R	105	105	60	28	0.61	ggggAggGAgAAGAGAAGAGgGAAgAgg	A	74	0	60	31	0.06	AAAGAAAAAAAAAAAAAAgAAAAAAAAAAAA	0.55	0.321429	-0.321429	0.392857	-0.392857	Cla97C08G159930		promoter						ACCATTGAATAAGTTCGAATTCTCATGCGTACATATTGAATTTTAGAGTGTCATAACACAATTCGACTATTGATAGATTTACCATATGTTTAGTTTAGGTAAGCACTTGATCAGCTCCTAGTCGTGACATGTTTGATTCTTTTGAGTAACTTGTTGCAACTCAAGTTTGCGCACCAAAGTATCCCTAAATATGTTGTCCAGCAAGTAGCGTGATCATCCTCATTATAGGAGACATTTGACAATTAAGTTAGGAAGGTTTGGTTGATTTAAAATTTGATTGAGATCAATTCTACAAGAATG[A]CACTCGGATTAACTTACCATATGGTAAAACATGTTTCTCTATTTTCAAACACAAAGAACCCACCATTAATTTTGAAAAGTTCAAACCAAGACGAGC…	A/G	ACCATTGAATAAGTTCGAATTCTCATGCGTACATATTGAATTTTAGAGTGTCATAACACAATTCGACTATTGATAGATTTACCATATGTTTAGTTTAGGTAAGCACTTGATCAGCTCCTAGTCGTGACATGTTTGATTCTTTTGAGTAACTTGTTGCAACTCAAGTTTGCGCACCAAAGTATCCCTAAATATGTTGTCCAGCAAGTAGCGTGATCATCCTCATTATAGGAGACATTTGACAATTAAGTTAGGAAGGTTTGGTTGATTTAAAATTTGATTGAGATCAATTCTACAAGAATG[A]CACTCGGATTAACTTACCATATGGTAAAACATGTTTCTCTATTTTCAAACACAAAGAACCCACCATTAATTTTGAAAAGTTCAAACCAAGACGAGC…	A/G	A/R
RC-QTL-C8	26.830-28.200 Mb	Cla97Chr08	26835848	C	C	Y	102	102	60	28	0.57	ttCttTCtCCTCTCCTCTtTCCtCttCT	C	73	0	60	32	0.06	CCTCCCCCCCCCCCCCCtCCCCCCCCCCCCCC	0.51	0.321429	-0.321429	0.392857	-0.392857	Cla97C08G159930		promoter						TGAATAAGTTCGAATTCTCATGCGTACATATTGAATTTTAGAGTGTCATAACACAATTCGACTATTGATAGATTTACCATATGTTTAGTTTAGGTAAGCACTTGATCAGCTCCTAGTCGTGACATGTTTGATTCTTTTGAGTAACTTGTTGCAACTCAAGTTTGCGCACCAAAGTATCCCTAAATATGTTGTCCAGCAAGTAGCGTGATCATCCTCATTATAGGAGACATTTGACAATTAAGTTAGGAAGGTTTGGTTGATTTAAAATTTGATTGAGATCAATTCTACAAGAATGACACT[C]GGATTAACTTACCATATGGTAAAACATGTTTCTCTATTTTCAAACACAAAGAACCCACCATTAATTTTGAAAAGTTCAAACCAAGACGAGCAGATG…	C/T	TGAATAAGTTCGAATTCTCATGCGTACATATTGAATTTTAGAGTGTCATAACACAATTCGACTATTGATAGATTTACCATATGTTTAGTTTAGGTAAGCACTTGATCAGCTCCTAGTCGTGACATGTTTGATTCTTTTGAGTAACTTGTTGCAACTCAAGTTTGCGCACCAAAGTATCCCTAAATATGTTGTCCAGCAAGTAGCGTGATCATCCTCATTATAGGAGACATTTGACAATTAAGTTAGGAAGGTTTGGTTGATTTAAAATTTGATTGAGATCAATTCTACAAGAATGACACT[C]GGATTAACTTACCATATGGTAAAACATGTTTCTCTATTTTCAAACACAAAGAACCCACCATTAATTTTGAAAAGTTCAAACCAAGACGAGCAGATG…	C/T	C/Y
RC-QTL-C8	26.830-28.200 Mb	Cla97Chr08	26836003	T	T	Y	183	185	60	18	0.61	CTTTTCcTCCCCTTCccc	T	21	0	60	22	0.09	TCTTTTTTTTTTcTTTTTTTTT	0.52	0.333333	-0.333333	0.444444	-0.444444	Intergenic								TCAAGTTTGCGCACCAAAGTATCCCTAAATATGTTGTCCAGCAAGTAGCGTGATCATCCTCATTATAGGAGACATTTGACAATTAAGTTAGGAAGGTTTGGTTGATTTAAAATTTGATTGAGATCAATTCTACAAGAATGACACTCGGATTAACTTACCATATGGTAAAACATGTTTCTCTATTTTCAAACACAAAGAACCCACCATTAATTTTGAAAAGTTCAAACCAAGACGAGCAGATGTTTGATTTTCGTAGCTCACATACGGTAGAAAAAACTGAAGAGTTTCATAAAACATATA[T]GTGTGTGTGCATGATTTCAATGAGAAGGGAGTTGGGATGACCACCAAGCATAGTTAGTATATAGATAAAATAACATAATTACGAAGAAGTGTTTTT…	T/C	TCAAGTTTGCGCACCAAAGTATCCCTAAATATGTTGTCCAGCAAGTAGCGTGATCATCCTCATTATAGGAGACATTTGACAATTAAGTTAGGAAGGTTTGGTTGATTTAAAATTTGATTGAGATCAATTCTACAAGAATGACACTCGGATTAACTTACCATATGGTAAAACATGTTTCTCTATTTTCAAACACAAAGAACCCACCATTAATTTTGAAAAGTTCAAACCAAGACGAGCAGATGTTTGATTTTCGTAGCTCACATACGGTAGAAAAAACTGAAGAGTTTCATAAAACATATA[T]GTGTGTGTGCATGATTTCAATGAGAAGGGAGTTGGGATGACCACCAAGCATAGTTAGTATATAGATAAAATAACATAATTACGAAGAAGTGTTTTT…	T/C	T/Y
RC-QTL-C8	26.830-28.200 Mb	Cla97Chr08	26836085	C	C	Y	180	228	60	23	0.65	CTTTTCCTttttCCTttCTCtCt	Y	2	0	60	19	0.11	CCCCCCCCCCCTCCCCtCC	0.54	0.368421	-0.368421	0.473684	-0.473684	Intergenic								TTAAGTTAGGAAGGTTTGGTTGATTTAAAATTTGATTGAGATCAATTCTACAAGAATGACACTCGGATTAACTTACCATATGGTAAAACATGTTTCTCTATTTTCAAACACAAAGAACCCACCATTAATTTTGAAAAGTTCAAACCAAGACGAGCAGATGTTTGATTTTCGTAGCTCACATACGGTAGAAAAAACTGAAGAGTTTCATAAAACATATATGTGTGTGTGCATGATTTCAATGAGAAGGGAGTTGGGATGACCACCAAGCATAGTTAGTATATAGATAAAATAACATAATTA[C]GAAGAAGTGTTTTTTTTTTTTTCTTTTCAATACAATGACTTTAGGGATGGGAGATCAAACCATCGACCTCAAATAAAGAAGATTATATTAGTTATC…	C/T	TTAAGTTAGGAAGGTTTGGTTGATTTAAAATTTGATTGAGATCAATTCTACAAGAATGACACTCGGATTAACTTACCATATGGTAAAACATGTTTCTCTATTTTCAAACACAAAGAACCCACCATTAATTTTGAAAAGTTCAAACCAAGACGAGCAGATGTTTGATTTTCGTAGCTCACATACGGTAGAAAAAACTGAAGAGTTTCATAAAACATATATGTGTGTGTGCATGATTTCAATGAGAAGGGAGTTGGGATGACCACCAAGCATAGTTAGTATATAGATAAAATAACATAATTA[C]GAAGAAGTGTTTTTTTTTTTTTCTTTTCAATACAATGACTTTAGGGATGGGAGATCAAACCATCGACCTCAAATAAAGAAGATTATATTAGTTATC…	C/T	C/Y				C/Y
RC-QTL-C8	26.830-28.200 Mb	Cla97Chr08	26836166	G	G	R	62	62	60	25	0.6	GAaaGAGaGaaaGaAAGGaaAGAGG	G	55	0	60	15	0.07	GGGGaGGGGGGGGGG	0.53	0.4	-0.4	0.466667	-0.533333	Intergenic								GGTAAAACATGTTTCTCTATTTTCAAACACAAAGAACCCACCATTAATTTTGAAAAGTTCAAACCAAGACGAGCAGATGTTTGATTTTCGTAGCTCACATACGGTAGAAAAAACTGAAGAGTTTCATAAAACATATATGTGTGTGTGCATGATTTCAATGAGAAGGGAGTTGGGATGACCACCAAGCATAGTTAGTATATAGATAAAATAACATAATTACGAAGAAGTGTTTTTTTTTTTTTCTTTTCAATACAATGACTTTAGGGATGGGAGATCAAACCATCGACCTCAAATAAAGAA[G]ATTATATTAGTTATCGTTGAGGTAAGATTATACAATTATAAATGAGTGTTAATTTCATGAAAATGTTAGATGAACATACAAAGCTTGGCCAATAAA…	G/A	GGTAAAACATGTTTCTCTATTTTCAAACACAAAGAACCCACCATTAATTTTGAAAAGTTCAAACCAAGACGAGCAGATGTTTGATTTTCGTAGCTCACATACGGTAGAAAAAACTGAAGAGTTTCATAAAACATATATGTGTGTGTGCATGATTTCAATGAGAAGGGAGTTGGGATGACCACCAAGCATAGTTAGTATATAGATAAAATAACATAATTACGAAGAAGTGTTTTTTTTTTTTTCTTTTCAATACAATGACTTTAGGGATGGGAGATCAAACCATCGACCTCAAATAAAGAA[G]ATTATATTAGTTATCGTTGAGGTAAGATTATACAATTATAAATGAGTGTTAATTTCATGAAAATGTTAGATGAACATACAAAGCTTGGCCAATAAA…	G/A	G/R
RC-QTL-C8	26.830-28.200 Mb	Cla97Chr08	26836798	A	A	R	102	102	60	28	0.79	GGAGGgggAGgAgAAggGGGggAGggGg	R	18	0	60	12	0.17	GAgAAAAAAAAA	0.62	0.416667	-0.416667	0.583333	-0.5	Intergenic								TAACTTGTATGTCACGTTACTTTTTTTAAAAAAAAAAAATGAAAAACAACTCACCGTATTTCTGGTAATTTTGAATAATTGTATTTTGCTTTAATAAATTTGGTATGTTAAAAGATGTTGTAATTACTAACTATACATAATTGCAATTTCAATCTTTATTTCTGTTATTAAAAAAACTGTACAATAATTACACAAATGAGAGATTAAATCTTGACTTCTTTTAAAAATTAAAAAAAAAAATGTCCAGACTAAATTCTAACTTTAATTAAGAAAAAACACTCATTTTCTATATTTATAATA[A]ATCGTAATTTTAGGTTCTAAAGTCAATTTTTTTTAAAGTGGTTAAACAATAATAATCATTTTCTTAATTTTCAAATTTATAGCAGAAAGATTAAAT…	A/G	TAACTTGTATGTCACGTTACTTTTTTTAAAAAAAAAAAATGAAAAACAACTCACCGTATTTCTGGTAATTTTGAATAATTGTATTTTGCTTTAATAAATTTGGTATGTTAAAAGATGTTGTAATTACTAACTATACATAATTGCAATTTCAATCTTTATTTCTGTTATTAAAAAAACTGTACAATAATTACACAAATGAGAGATTAAATCTTGACTTCTTTTAAAAATTAAAAAAAAAAATGTCCAGACTAAATTCTAACTTTAATTAAGAAAAAACACTCATTTTCTATATTTATAATA[A]ATCGTAATTTTAGGTTCTAAAGTCAATTTTTTTTAAAGTGGTTAAACAATAATAATCATTTTCTTAATTTTCAAATTTATAGCAGAAAGATTAAAT…	A/G	A/R				A/R
RC-QTL-C8	26.830-28.200 Mb	Cla97Chr08	26836938	A	A	R	88	88	60	16	0.69	GgAgGAAgAgggAggg	R	60	0	60	28	0.11	AAAAAAGAAAAAAAAAAAAgAAAAAAgA	0.58	0.375	-0.375	0.5	-0.5	Intergenic								TTGCAATTTCAATCTTTATTTCTGTTATTAAAAAAACTGTACAATAATTACACAAATGAGAGATTAAATCTTGACTTCTTTTAAAAATTAAAAAAAAAAATGTCCAGACTAAATTCTAACTTTAATTAAGAAAAAACACTCATTTTCTATATTTATAATAAATCGTAATTTTAGGTTCTAAAGTCAATTTTTTTTAAAGTGGTTAAACAATAATAATCATTTTCTTAATTTTCAAATTTATAGCAGAAAGATTAAATACTAAATTGTTATTTTTTTAAAATCATCAATAAACTAGAATAC[A]GACTAAAATTAATATTTATGTAAACTACTTTACTAAAATAAATCATTTGAAAATAAAATTCAACGAGTTCAACAAGTACATAGATTACAATTGTAT…	A/G	TTGCAATTTCAATCTTTATTTCTGTTATTAAAAAAACTGTACAATAATTACACAAATGAGAGATTAAATCTTGACTTCTTTTAAAAATTAAAAAAAAAAATGTCCAGACTAAATTCTAACTTTAATTAAGAAAAAACACTCATTTTCTATATTTATAATAAATCGTAATTTTAGGTTCTAAAGTCAATTTTTTTTAAAGTGGTTAAACAATAATAATCATTTTCTTAATTTTCAAATTTATAGCAGAAAGATTAAATACTAAATTGTTATTTTTTTAAAATCATCAATAAACTAGAATAC[A]GACTAAAATTAATATTTATGTAAACTACTTTACTAAAATAAATCATTTGAAAATAAAATTCAACGAGTTCAACAAGTACATAGATTACAATTGTAT…	A/G	A/R				A/R
RC-QTL-C8	26.830-28.200 Mb	Cla97Chr08	26838944	A	A	R	35	35	60	16	0.44	AgGgAggGAAAAAAAg	A	66	0	60	19	0.05	AAAAAAAAAgAAAAAAAAA	0.39	0.375	-0.375	0.5	-0.5	Cla97C08G159940	Cla97C08G159940.1:Intron	Intron	Receptor-kinase, putative	IPR001611 (Leucine-rich repeat), IPR003591 (Leucine-rich repeat, typical subtype), IPR011009 (Protein kinase-like domain), IPR013210 (Leucine-rich repeat-containing N-terminal, type 2), IPR013320 (Concanavalin A-like lectin/glucanase domain), IPR025875 (Leucine rich repeat 4)	GO:0004672, GO:0005524, GO:0006468, GO:0016020, GO:0016021, GO:0016301, GO:0016310, GO:0016491, GO:0032440, GO:0055114	receptor-like protein kinase at3g47110	EC:2.7.11.0	TAAGTTCATAAAATTTTAAAACCTTTGTATATTTTTTTTCAAAAAATCATAAATATATTAGACACAATTAAATATTTAATAATTGATTAAACTCTAAATTTAGTTTTATGTATAATTGACTCACTAAATTTTAAAATGATTGAAAATATGTTAGGAACACATTGTCACACAAGCGAAAGTTGACAATTTTAAAGTCTAGAGTCACTGTATTGGACACAAAATTGAACTTATTAGTTGTAAGTACGTAAACTTAAAGGCCAAACTTGTTCATGAATGTAGACACAGGCATAAAAATTCAGA[A]ACCGAACTTCTACTCAAAACTAAATTAATGTATTAGGATGTGAAAGCACAAACCTGGAGGAATGTAACCAATGGAACCTTTAAGAACACGAGAGGA…	A/G	TAAGTTCATAAAATTTTAAAACCTTTGTATATTTTTTTTCAAAAAATCATAAATATATTAGACACAATTAAATATTTAATAATTGATTAAACTCTAAATTTAGTTTTATGTATAATTGACTCACTAAATTTTAAAATGATTGAAAATATGTTAGGAACACATTGTCACACAAGCGAAAGTTGACAATTTTAAAGTCTAGAGTCACTGTATTGGACACAAAATTGAACTTATTAGTTGTAAGTACGTAAACTTAAAGGCCAAACTTGTTCATGAATGTAGACACAGGCATAAAAATTCAGA[A]ACCGAACTTCTACTCAAAACTAAATTAATGTATTAGGATGTGAAAGCACAAACCTGGAGGAATGTAACCAATGGAACCTTTAAGAACACGAGAGGA…	A/G	A/R
RC-QTL-C8	26.830-28.200 Mb	Cla97Chr08	26842382	G	G	R	8	8	56	6	0.67	GAAGAa	R	48	0	59	27	0.15	GGGGGGGGGGGAGGGGGGGGaGGAGaG	0.52	0.5	-0.5	0.666667	-0.666667	Cla97C08G159940		promoter						TAACTATCATAAAATTTGTACGATTGACTTCAAAATTTCCATTCATCACCCCCACATATTAAAAAAAATAATAATAAATATATATATATATATATATATATATATATATATATATATATATATATTTTTTGAATAAACGTGATTTATTTATTCATTATAGTTATCTTTTCCCTTCTATCTTTTTCTATGAATTTTAGTTATTGGGAGATGTTTTAGCATGTGTATATATGCATGATAAATTTAGGTTATCACACTTTTATAAATATTTTATAGCATTTGCAAAAGTAGAGAAAAGAAGAA[G]AAGAAAGAATATGTTAAAAGATCACTTTTCTATTTTGTAAAAATAGCAAAATATGACGTCCTAATTTATGTATAAGATAACAGAAGTCTAATATAC…	G/A	TAACTATCATAAAATTTGTACGATTGACTTCAAAATTTCCATTCATCACCCCCACATATTAAAAAAAATAATAATAAATATATATATATATATATATATATATATATATATATATATATATATATTTTTTGAATAAACGTGATTTATTTATTCATTATAGTTATCTTTTCCCTTCTATCTTTTTCTATGAATTTTAGTTATTGGGAGATGTTTTAGCATGTGTATATATGCATGATAAATTTAGGTTATCACACTTTTATAAATATTTTATAGCATTTGCAAAAGTAGAGAAAAGAAGAA[G]AAGAAAGAATATGTTAAAAGATCACTTTTCTATTTTGTAAAAATAGCAAAATATGACGTCCTAATTTATGTATAAGATAACAGAAGTCTAATATAC…	G/A	G/R				G/R
RC-QTL-C8	26.830-28.200 Mb	Cla97Chr08	26846639	T	T	W	59	105	60	16	0.81	aTTAAAAaAaaATaaa	T	38	0	60	20	0.1	TTTaTTTTTTTTTTTTTTTa	0.71	0.375	-0.375	0.5	-0.5	Cla97C08G159960	Cla97C08G159960.1:CDS,exon	CDS,exon	Receptor-kinase, putative	IPR001611 (Leucine-rich repeat), IPR003591 (Leucine-rich repeat, typical subtype), IPR011009 (Protein kinase-like domain), IPR013210 (Leucine-rich repeat-containing N-terminal, type 2), IPR013320 (Concanavalin A-like lectin/glucanase domain)	GO:0000166, GO:0004672, GO:0004674, GO:0005524, GO:0006468, GO:0016020, GO:0016021, GO:0016301, GO:0016310, GO:0016491, GO:0016740, GO:0032440, GO:0055114	probable lrr receptor-like serine threonine-protein kinase at3g47570	EC:2.7.11.0	CTCCAAGCTTTTGCAACCACTAATTGAAGGAGGAATATTACCAGAGATATGGTTATTAGAGATATCAATGGTGACAACATTTTCAAGAGATCCAATTTCTTCAGGAAGTGACCCACTGAAAAGGTTATTGGAAAGATTCAAAACCTTGCTTAAACCAGGCAAGACAAGAGTGGCTCTTGGAATACTTCCATTAAGCTTATTTTTGGACAAATCCAAGGAAAGCAGATTCATATAATTCCCAAAAGAGGTGGGTATGTTACCAACCAAATCGTTTCCTGATAGATCAATTTGATTTAACAT[T]CTAAGATCACCCAAAGAAGTTGGAATTCTACCAGAAAGTTGATTCCTCGCCAAACCAAGCAATTGAAGCTTTTCCAATTTCCCAATGTGAGATGGG…	T/A	CTCCAAGCTTTTGCAACCACTAATTGAAGGAGGAATATTACCAGAGATATGGTTATTAGAGATATCAATGGTGACAACATTTTCAAGAGATCCAATTTCTTCAGGAAGTGACCCACTGAAAAGGTTATTGGAAAGATTCAAAACCTTGCTTAAACCAGGCAAGACAAGAGTGGCTCTTGGAATACTTCCATTAAGCTTATTTTTGGACAAATCCAAGGAAAGCAGATTCATATAATTCCCAAAAGAGGTGGGTATGTTACCAACCAAATCGTTTCCTGATAGATCAATTTGATTTAACAT[T]CTAAGATCACCCAAAGAAGTTGGAATTCTACCAGAAAGTTGATTCCTCGCCAAACCAAGCAATTGAAGCTTTTCCAATTTCCCAATGTGAGATGGG…	T/A	T/W	NONSYN_&_SYN	NONSYN_&_SYN:Cla97C08G159960.1	R(AGA)->R/S(AGW):Cla97C08G159960.1
RC-QTL-C8	26.830-28.200 Mb	Cla97Chr08	26848532	A	A	R	40	228	60	22	0.86	AgGgGGGgggGGgGGgGAGAGg	A	40	0	60	18	0.06	AAgAAAAAAAAAAAAAAA	0.8	0.333333	-0.333333	0.444444	-0.444444	Cla97C08G159960,Cla97C08G159970		promoter						GAAGTCTAGTCCAAAGTTGAACCTTTTATGTGACTAATTAAATTTCTATACTTATAAAATAATTTAAAAAGAGGTCGATGTGAACTTAGCTTAATGGTGGTTGATATGCATTTTTCCTTTTGAAGTAAGAGATTTGATTTTCATCCTTATCCTTGCTATGGTTGTATAAAAAAAGAGTTTTTAAGTGTTAAAAACCATATTTTTTTAACACTTAAAATACCATTCCAAACAAGTCCTTAATTAGTTGTACCAGTCTTCAATATGCTATGGTGAATTAGTCTTCGTAGATTCTCAAACAAT[A]CTATCTAAGTCTTCAATAAATGTTAGATTAGGTTAGGTGCTCTTTAACCTCTACTATTTATTGCAATGGACGACTTTGAGAAATTGAAAATTGAAA…	A/G	GAAGTCTAGTCCAAAGTTGAACCTTTTATGTGACTAATTAAATTTCTATACTTATAAAATAATTTAAAAAGAGGTCGATGTGAACTTAGCTTAATGGTGGTTGATATGCATTTTTCCTTTTGAAGTAAGAGATTTGATTTTCATCCTTATCCTTGCTATGGTTGTATAAAAAAAGAGTTTTTAAGTGTTAAAAACCATATTTTTTTAACACTTAAAATACCATTCCAAACAAGTCCTTAATTAGTTGTACCAGTCTTCAATATGCTATGGTGAATTAGTCTTCGTAGATTCTCAAACAAT[A]CTATCTAAGTCTTCAATAAATGTTAGATTAGGTTAGGTGCTCTTTAACCTCTACTATTTATTGCAATGGACGACTTTGAGAAATTGAAAATTGAAA…	A/G	A/R
RC-QTL-C8	26.830-28.200 Mb	Cla97Chr08	26848574	C	C	S	92	228	60	20	0.8	gggGGgGGgGCGCGgGCgCG	C	90	0	60	21	0	CCCCCCCCCCCCCCCCCCCCC	0.8	0.35	-0.35	0.45	-0.45	Cla97C08G159960,Cla97C08G159970		promoter						TTTCTATACTTATAAAATAATTTAAAAAGAGGTCGATGTGAACTTAGCTTAATGGTGGTTGATATGCATTTTTCCTTTTGAAGTAAGAGATTTGATTTTCATCCTTATCCTTGCTATGGTTGTATAAAAAAAGAGTTTTTAAGTGTTAAAAACCATATTTTTTTAACACTTAAAATACCATTCCAAACAAGTCCTTAATTAGTTGTACCAGTCTTCAATATGCTATGGTGAATTAGTCTTCGTAGATTCTCAAACAATACTATCTAAGTCTTCAATAAATGTTAGATTAGGTTAGGTGCT[C]TTTAACCTCTACTATTTATTGCAATGGACGACTTTGAGAAATTGAAAATTGAAAAAGTTTGAATGCTTTTTGTTATTGACCCTACTTGTGATTATG…	C/G	TTTCTATACTTATAAAATAATTTAAAAAGAGGTCGATGTGAACTTAGCTTAATGGTGGTTGATATGCATTTTTCCTTTTGAAGTAAGAGATTTGATTTTCATCCTTATCCTTGCTATGGTTGTATAAAAAAAGAGTTTTTAAGTGTTAAAAACCATATTTTTTTAACACTTAAAATACCATTCCAAACAAGTCCTTAATTAGTTGTACCAGTCTTCAATATGCTATGGTGAATTAGTCTTCGTAGATTCTCAAACAATACTATCTAAGTCTTCAATAAATGTTAGATTAGGTTAGGTGCT[C]TTTAACCTCTACTATTTATTGCAATGGACGACTTTGAGAAATTGAAAATTGAAAAAGTTTGAATGCTTTTTGTTATTGACCCTACTTGTGATTATG…	C/G	C/S
RC-QTL-C8	26.830-28.200 Mb	Cla97Chr08	26849178	C	C	Y	31	77	60	16	0.88	TTtTtTTttCTTtTTC	Y	23	0	59	32	0.19	tCCCCCCCCtCCCTCTCCCCCCtCCCCCCCtC	0.69	0.375	-0.375	0.5	-0.5	Cla97C08G159960,Cla97C08G159970		promoter						GTGACTAACAAGTAATTTATTCTATAAAACACTCACTAAATTCATTGAAAATCTTAGTCTGGATCAAAATTATGTACAGATCAAGCCTTACAAATAAGTCTCCCAAAATTCATGAATTTGGCATTGTCCAATTTTATTTTAGGAATATATCGCATAATTTATTGAACATGCCTTGTTTCACAATTGTAAGAAAGTAAAAATTAAAAAAGAGGAAAAATTATCGAAGGTAAGATAACATGTAATAATTATCAAACTTAAAAGTTAAAATAATGAAATTGAAAAACTAGAGCGAAAAGATCC[C]AGTGATGTATTCCCTCGACGACTCCTTGTCTTTGTTTGAGCCAGGAATGAAGCAGCGTCTGAGTTTCAGCCGTGGGGGGAGGGTGGTTCCAGGTAT…	C/T	GTGACTAACAAGTAATTTATTCTATAAAACACTCACTAAATTCATTGAAAATCTTAGTCTGGATCAAAATTATGTACAGATCAAGCCTTACAAATAAGTCTCCCAAAATTCATGAATTTGGCATTGTCCAATTTTATTTTAGGAATATATCGCATAATTTATTGAACATGCCTTGTTTCACAATTGTAAGAAAGTAAAAATTAAAAAAGAGGAAAAATTATCGAAGGTAAGATAACATGTAATAATTATCAAACTTAAAAGTTAAAATAATGAAATTGAAAAACTAGAGCGAAAAGATCC[C]AGTGATGTATTCCCTCGACGACTCCTTGTCTTTGTTTGAGCCAGGAATGAAGCAGCGTCTGAGTTTCAGCCGTGGGGGGAGGGTGGTTCCAGGTAT…	C/T	C/Y				C/Y
RC-QTL-C8	26.830-28.200 Mb	Cla97Chr08	26849206	G	G	K	53	53	60	16	0.81	TtTTttGTTtTTGGTT	K	29	0	60	32	0.19	GGGGtGGGTGTGGGGGGtGGGGGGGtGGGGTG	0.62	0.375	-0.375	0.5	-0.5	Cla97C08G159970	Cla97C08G159970.1:CDS,exon	CDS,exon	Unknown protein			NA	NA	ACACTCACTAAATTCATTGAAAATCTTAGTCTGGATCAAAATTATGTACAGATCAAGCCTTACAAATAAGTCTCCCAAAATTCATGAATTTGGCATTGTCCAATTTTATTTTAGGAATATATCGCATAATTTATTGAACATGCCTTGTTTCACAATTGTAAGAAAGTAAAAATTAAAAAAGAGGAAAAATTATCGAAGGTAAGATAACATGTAATAATTATCAAACTTAAAAGTTAAAATAATGAAATTGAAAAACTAGAGCGAAAAGATCCCAGTGATGTATTCCCTCGACGACTCCTT[G]TCTTTGTTTGAGCCAGGAATGAAGCAGCGTCTGAGTTTCAGCCGTGGGGGGAGGGTGGTTCCAGGTATATGCTTCATTTTACCTCTTCTTTCTTCT…	G/T	ACACTCACTAAATTCATTGAAAATCTTAGTCTGGATCAAAATTATGTACAGATCAAGCCTTACAAATAAGTCTCCCAAAATTCATGAATTTGGCATTGTCCAATTTTATTTTAGGAATATATCGCATAATTTATTGAACATGCCTTGTTTCACAATTGTAAGAAAGTAAAAATTAAAAAAGAGGAAAAATTATCGAAGGTAAGATAACATGTAATAATTATCAAACTTAAAAGTTAAAATAATGAAATTGAAAAACTAGAGCGAAAAGATCCCAGTGATGTATTCCCTCGACGACTCCTT[G]TCTTTGTTTGAGCCAGGAATGAAGCAGCGTCTGAGTTTCAGCCGTGGGGGGAGGGTGGTTCCAGGTATATGCTTCATTTTACCTCTTCTTTCTTCT…	G/T	G/K	NONSYN_&_SYN	NONSYN_&_SYN:Cla97C08G159970.1	L(TTG)->L/F(TTK):Cla97C08G159970.1	G/K	NONSYN_&_SYN	NONSYN_&_SYN:Cla97C08G159970.1	L(TTG)->L/F(TTK):Cla97C08G159970.1
RC-QTL-C8	26.830-28.200 Mb	Cla97Chr08	26850907	T	T	Y	220	220	60	23	0.52	CTTTTCTTcCTcCTTTcCcCCCT	T	33	0	60	15	0.07	TTcTTTTTTTTTTTT	0.45	0.4	-0.4	0.466667	-0.533333	Cla97C08G159980	Cla97C08G159980.1:Intron	Intron	Receptor-kinase, putative	IPR001611 (Leucine-rich repeat), IPR003591 (Leucine-rich repeat, typical subtype), IPR011009 (Protein kinase-like domain), IPR013210 (Leucine-rich repeat-containing N-terminal, type 2), IPR025875 (Leucine rich repeat 4)	GO:0000166, GO:0004672, GO:0004674, GO:0005524, GO:0006468, GO:0016020, GO:0016021, GO:0016301, GO:0016310, GO:0016491, GO:0016740, GO:0032440, GO:0055114	probable lrr receptor-like serine threonine-protein kinase at3g47570	EC:2.7.11.0	TCCTACTTTTGTAATCATGTCTGCATCTAGAAGAATGTTGCTGGGCTTCAAATCACAATGAATTATGGGAAAGTCACAATCATGGTGTAAATAATTTATTGCTGAAGCGATGTCGATGACAATGTTCAGTCGTGCAAGGATATTGAGGCTGCTTCCACTTTCATGGCTTCTTTGGCCTTGAATCCAGTCTTCCAAGCTTCCATTGCTTAAAAGTTCATCAAAGCTTGAAATTCCATGTTTGAGAAGTCTATGCTGGAGCATGATGTGATAAGTTTAACCAGATTTCGATGTCTCACATTG[T]GCAAGGCTTCACACTCTGCCAAAAAGCTCCTTGTAGAACCAGTCTTGTTGATGTCAAGAACCTTGATAGCCACAGGAATTCCTTGCTTTAAACTTC…	T/C	TCCTACTTTTGTAATCATGTCTGCATCTAGAAGAATGTTGCTGGGCTTCAAATCACAATGAATTATGGGAAAGTCACAATCATGGTGTAAATAATTTATTGCTGAAGCGATGTCGATGACAATGTTCAGTCGTGCAAGGATATTGAGGCTGCTTCCACTTTCATGGCTTCTTTGGCCTTGAATCCAGTCTTCCAAGCTTCCATTGCTTAAAAGTTCATCAAAGCTTGAAATTCCATGTTTGAGAAGTCTATGCTGGAGCATGATGTGATAAGTTTAACCAGATTTCGATGTCTCACATTG[T]GCAAGGCTTCACACTCTGCCAAAAAGCTCCTTGTAGAACCAGTCTTGTTGATGTCAAGAACCTTGATAGCCACAGGAATTCCTTGCTTTAAACTTC…	T/C	T/Y
RC-QTL-C8	26.830-28.200 Mb	Cla97Chr08	26854414	C	C	G	25	122	60	21	0.9	gCgGGgGGgGCggGGgggGGG	S	19	0	60	31	0.16	CCCCCGCCgCCCggCCCCCCCCCCCCCCgCC	0.74	0.333333	-0.333333	0.428571	-0.428571	Cla97C08G159980		promoter						AAATTTCTTTTCAAAGGTTAGAATTTCAAATGTCCCTAATCTTTGTTTGAAATTTGAACGAAAAAAAAATAATATATAAAAAAAAAAAAAAAGGAAAAAACAGACCTAACAAAGACGAGTGGAATGATTTAAAACACACCAGAAATATGACGTATATTGGCAAGAACTTTACTTGAGTCAATGAACCAATTACAGACCAATTCCAACTTTGATTAAAGTGTGAATGTGTTTGTCATATATGGGCAATATTGGTAAAGTCTCTACCAACCCTATCCGCTCATGGAACCCAACTTCTTATTT[C]GTATGTTGTTTAATTAATTGAACTATGTTGAAATTGACGTTTTAGATGTAAAATAGTAATAATATGTTTACATGGTTACATTTAATCAAAAAGCTC…	G/C	AAATTTCTTTTCAAAGGTTAGAATTTCAAATGTCCCTAATCTTTGTTTGAAATTTGAACGAAAAAAAAATAATATATAAAAAAAAAAAAAAAGGAAAAAACAGACCTAACAAAGACGAGTGGAATGATTTAAAACACACCAGAAATATGACGTATATTGGCAAGAACTTTACTTGAGTCAATGAACCAATTACAGACCAATTCCAACTTTGATTAAAGTGTGAATGTGTTTGTCATATATGGGCAATATTGGTAAAGTCTCTACCAACCCTATCCGCTCATGGAACCCAACTTCTTATTT[C]GTATGTTGTTTAATTAATTGAACTATGTTGAAATTGACGTTTTAGATGTAAAATAGTAATAATATGTTTACATGGTTACATTTAATCAAAAAGCTC…	G/C	C/G				C/S
RC-QTL-C8	26.830-28.200 Mb	Cla97Chr08	26854448	T	T	Y	42	108	60	22	0.86	CCcCTccCCcccCCCCCTTCcC	Y	47	0	60	26	0.12	TTccTTTTTTTTTTTTTTcTTTTTTT	0.74	0.318182	-0.318182	0.409091	-0.409091	Cla97C08G159980		promoter						CCTAATCTTTGTTTGAAATTTGAACGAAAAAAAAATAATATATAAAAAAAAAAAAAAAGGAAAAAACAGACCTAACAAAGACGAGTGGAATGATTTAAAACACACCAGAAATATGACGTATATTGGCAAGAACTTTACTTGAGTCAATGAACCAATTACAGACCAATTCCAACTTTGATTAAAGTGTGAATGTGTTTGTCATATATGGGCAATATTGGTAAAGTCTCTACCAACCCTATCCGCTCATGGAACCCAACTTCTTATTTCGTATGTTGTTTAATTAATTGAACTATGTTGAAA[T]TGACGTTTTAGATGTAAAATAGTAATAATATGTTTACATGGTTACATTTAATCAAAAAGCTCTTTATAGAATTAATCATGTACATGTCAAGAACCT…	T/C	CCTAATCTTTGTTTGAAATTTGAACGAAAAAAAAATAATATATAAAAAAAAAAAAAAAGGAAAAAACAGACCTAACAAAGACGAGTGGAATGATTTAAAACACACCAGAAATATGACGTATATTGGCAAGAACTTTACTTGAGTCAATGAACCAATTACAGACCAATTCCAACTTTGATTAAAGTGTGAATGTGTTTGTCATATATGGGCAATATTGGTAAAGTCTCTACCAACCCTATCCGCTCATGGAACCCAACTTCTTATTTCGTATGTTGTTTAATTAATTGAACTATGTTGAAA[T]TGACGTTTTAGATGTAAAATAGTAATAATATGTTTACATGGTTACATTTAATCAAAAAGCTCTTTATAGAATTAATCATGTACATGTCAAGAACCT…	T/C	T/Y				T/Y
RC-QTL-C8	26.830-28.200 Mb	Cla97Chr08	26854521	T	T	Y	123	127	60	30	0.77	cccCCCCCTTCcCcTcTcCCcCTccCcTcT	T	53	0	60	24	0.08	TTTcTTTTTTTTTTTTTTTTCTTT	0.69	0.333333	-0.333333	0.416667	-0.416667	Cla97C08G159980		promoter						AACAAAGACGAGTGGAATGATTTAAAACACACCAGAAATATGACGTATATTGGCAAGAACTTTACTTGAGTCAATGAACCAATTACAGACCAATTCCAACTTTGATTAAAGTGTGAATGTGTTTGTCATATATGGGCAATATTGGTAAAGTCTCTACCAACCCTATCCGCTCATGGAACCCAACTTCTTATTTCGTATGTTGTTTAATTAATTGAACTATGTTGAAATTGACGTTTTAGATGTAAAATAGTAATAATATGTTTACATGGTTACATTTAATCAAAAAGCTCTTTATAGAAT[T]AATCATGTACATGTCAAGAACCTTAATAGCCATAGGTATTGTAAGCTTCAAATGTCCCTTGTACTCTGACCCCAAGCTTTCTTTTCCAATTAAATT…	T/C	AACAAAGACGAGTGGAATGATTTAAAACACACCAGAAATATGACGTATATTGGCAAGAACTTTACTTGAGTCAATGAACCAATTACAGACCAATTCCAACTTTGATTAAAGTGTGAATGTGTTTGTCATATATGGGCAATATTGGTAAAGTCTCTACCAACCCTATCCGCTCATGGAACCCAACTTCTTATTTCGTATGTTGTTTAATTAATTGAACTATGTTGAAATTGACGTTTTAGATGTAAAATAGTAATAATATGTTTACATGGTTACATTTAATCAAAAAGCTCTTTATAGAAT[T]AATCATGTACATGTCAAGAACCTTAATAGCCATAGGTATTGTAAGCTTCAAATGTCCCTTGTACTCTGACCCCAAGCTTTCTTTTCCAATTAAATT…	T/C	T/Y
RC-QTL-C8	26.830-28.200 Mb	Cla97Chr08	26854789	G	G	R	74	74	60	32	0.72	GGaaAGAAGAaaaaaAGAAAGAaaGAGaAGAA	R	46	0	60	27	0.15	GGGGGaGGGAAGGGGGGGAGGGGGGGG	0.57	0.296296	-0.296296	0.407407	-0.407407	Cla97C08G159980		promoter						GTTACATTTAATCAAAAAGCTCTTTATAGAATTAATCATGTACATGTCAAGAACCTTAATAGCCATAGGTATTGTAAGCTTCAAATGTCCCTTGTACTCTGACCCCAAGCTTTCTTTTCCAATTAAATTTGTTTGCACTAAAATTTTCGATTGCCAAACCAATATTAGGTGTGAAGAATGTCTTGCATTGGCTAGAGAAGGGAGAGATTCATGGTATATAAGTGAGTATAATTATCTCCATTGGTACGGAGACCTTTTTGGGTAGTTTAAATAGCAAAACCATGAGAGTTTAGGTCCAAA[G]TAGACAATATCATACAATTGTAGAGACATGTAGAGGGTCTGTTGTACCGATCAATGAAGCTCATCATAGAAGACCATTTCGTGAAATCCCTTGAGC…	G/A	GTTACATTTAATCAAAAAGCTCTTTATAGAATTAATCATGTACATGTCAAGAACCTTAATAGCCATAGGTATTGTAAGCTTCAAATGTCCCTTGTACTCTGACCCCAAGCTTTCTTTTCCAATTAAATTTGTTTGCACTAAAATTTTCGATTGCCAAACCAATATTAGGTGTGAAGAATGTCTTGCATTGGCTAGAGAAGGGAGAGATTCATGGTATATAAGTGAGTATAATTATCTCCATTGGTACGGAGACCTTTTTGGGTAGTTTAAATAGCAAAACCATGAGAGTTTAGGTCCAAA[G]TAGACAATATCATACAATTGTAGAGACATGTAGAGGGTCTGTTGTACCGATCAATGAAGCTCATCATAGAAGACCATTTCGTGAAATCCCTTGAGC…	G/A	G/R				G/R
RC-QTL-C8	26.830-28.200 Mb	Cla97Chr08	26854913	G	G	K	59	59	60	29	0.69	TGtTGTTGTTTTtGttTTGtGGGtttGtt	G	77	0	60	28	0.07	GGGGGGGGGGGGtGGGGGGGGGT*GGGG	0.62	0.321429	-0.321429	0.392857	-0.392857	Cla97C08G159980		promoter						AAATTTGTTTGCACTAAAATTTTCGATTGCCAAACCAATATTAGGTGTGAAGAATGTCTTGCATTGGCTAGAGAAGGGAGAGATTCATGGTATATAAGTGAGTATAATTATCTCCATTGGTACGGAGACCTTTTTGGGTAGTTTAAATAGCAAAACCATGAGAGTTTAGGTCCAAAGTAGACAATATCATACAATTGTAGAGACATGTAGAGGGTCTGTTGTACCGATCAATGAAGCTCATCATAGAAGACCATTTCGTGAAATCCCTTGAGCATCCTAATCAATGATGGTGTTGTTTTT[G]ATTTTTTTTAATTGTAAAATGGATCAATGTACCACAAAAGAAAAGCATAGGGCGGATGTTGAAAATTCATTTCTAGCCATATCAATACATCTATAA…	G/T	AAATTTGTTTGCACTAAAATTTTCGATTGCCAAACCAATATTAGGTGTGAAGAATGTCTTGCATTGGCTAGAGAAGGGAGAGATTCATGGTATATAAGTGAGTATAATTATCTCCATTGGTACGGAGACCTTTTTGGGTAGTTTAAATAGCAAAACCATGAGAGTTTAGGTCCAAAGTAGACAATATCATACAATTGTAGAGACATGTAGAGGGTCTGTTGTACCGATCAATGAAGCTCATCATAGAAGACCATTTCGTGAAATCCCTTGAGCATCCTAATCAATGATGGTGTTGTTTTT[G]ATTTTTTTTAATTGTAAAATGGATCAATGTACCACAAAAGAAAAGCATAGGGCGGATGTTGAAAATTCATTTCTAGCCATATCAATACATCTATAA…	G/T	G/K
RC-QTL-C8	26.830-28.200 Mb	Cla97Chr08	26861140	G	G	A	6	29	60	3	1	AaA	R	41	41	60	14	0.43	GAGGAGAGGAGaGA	0.57	0.666667	-0.666667	1	-1	Cla97C08G160000		promoter						ACATATGCTATTTAGACCAAAACCCACATTTTTTTTTTTTTTTTTACAACTTATATTAATATAATCTTCTATGGATGAAAACCATTAATTAACTCAATGTTTTTTCTTTTTTCTGGTTCGAAAAGATATTCGAAGTTAATTTGTGTATTAAAATTAATGAGCTTTTTTTTTTTTTTTTTTTTTTTTTGTAAATTTTGATATCATTTATTAAAAAAATTAATGAGTGAATCAGTAAATATTGAAAAAGGTATGCAAAAATTGCAACACTTGATTTAAACAAGATTAAAGGAATCAAGCTTT[G]AGTGTTAGTAACTCAGTAGAACTCAACTGTGGAAGTGTATTATTGGCCAACAGGTTGGTATTTGTAATGTTCAAACATGGTTTAAGAAAGACATAA…	A/G	ACATATGCTATTTAGACCAAAACCCACATTTTTTTTTTTTTTTTTACAACTTATATTAATATAATCTTCTATGGATGAAAACCATTAATTAACTCAATGTTTTTTCTTTTTTCTGGTTCGAAAAGATATTCGAAGTTAATTTGTGTATTAAAATTAATGAGCTTTTTTTTTTTTTTTTTTTTTTTTTGTAAATTTTGATATCATTTATTAAAAAAATTAATGAGTGAATCAGTAAATATTGAAAAAGGTATGCAAAAATTGCAACACTTGATTTAAACAAGATTAAAGGAATCAAGCTTT[G]AGTGTTAGTAACTCAGTAGAACTCAACTGTGGAAGTGTATTATTGGCCAACAGGTTGGTATTTGTAATGTTCAAACATGGTTTAAGAAAGACATAA…	A/G	G/A				G/R
RC-QTL-C8	26.830-28.200 Mb	Cla97Chr08	26861175	G	G	S	40	40	60	5	0.4	GGCGc	G	84	0	60	19	0	GGGGGGGGGGGGGGGGGGG	0.4	0.6	-0.6	0.8	-0.8	Cla97C08G160000		promoter						TTTTTTTTTTACAACTTATATTAATATAATCTTCTATGGATGAAAACCATTAATTAACTCAATGTTTTTTCTTTTTTCTGGTTCGAAAAGATATTCGAAGTTAATTTGTGTATTAAAATTAATGAGCTTTTTTTTTTTTTTTTTTTTTTTTTGTAAATTTTGATATCATTTATTAAAAAAATTAATGAGTGAATCAGTAAATATTGAAAAAGGTATGCAAAAATTGCAACACTTGATTTAAACAAGATTAAAGGAATCAAGCTTTGAGTGTTAGTAACTCAGTAGAACTCAACTGTGGAA[G]TGTATTATTGGCCAACAGGTTGGTATTTGTAATGTTCAAACATGGTTTAAGAAAGACATAACATAAACCACTTCCCACGGTGGATAATTTAGAAGG…	G/C	TTTTTTTTTTACAACTTATATTAATATAATCTTCTATGGATGAAAACCATTAATTAACTCAATGTTTTTTCTTTTTTCTGGTTCGAAAAGATATTCGAAGTTAATTTGTGTATTAAAATTAATGAGCTTTTTTTTTTTTTTTTTTTTTTTTTGTAAATTTTGATATCATTTATTAAAAAAATTAATGAGTGAATCAGTAAATATTGAAAAAGGTATGCAAAAATTGCAACACTTGATTTAAACAAGATTAAAGGAATCAAGCTTTGAGTGTTAGTAACTCAGTAGAACTCAACTGTGGAA[G]TGTATTATTGGCCAACAGGTTGGTATTTGTAATGTTCAAACATGGTTTAAGAAAGACATAACATAAACCACTTCCCACGGTGGATAATTTAGAAGG…	G/C	G/S
RC-QTL-C8	26.830-28.200 Mb	Cla97Chr08	26865772	T	T	K	97	97	60	25	0.76	gGGgGGTGGTTgTTggGggGGGggT	T	62	0	59	25	0.08	TTTTTTTTTTTTTgGTTTTTTTTTT	0.68	0.32	-0.32	0.4	-0.4	Cla97C08G160020	Cla97C08G160020.1:Intron	Intron	Unknown protein			NA	NA	GCTTCCTCTCATTGCACCGTCGCCTTCACTTTCCACTTCTAAGGGGAACGCCATCGTATATTTGATGTTCCAGAATATTCCCACGATTGACCGAGTTAACGGTGGGAAAAAAACATAGGGTTAAATTCTAAGTTTTCAAACTTTTGAATTCTTTTTTCAATAATTCAAAATAATATAGTAAAATTGTTCTAAAAATACATATTTTTCTTGAAATAAAGAATGAAAATTGCTTATTATGTGAAATTTTTGTAAGACGTGGATTAATTACATAGTTAATTTTTACATTTAAACTAATATAAT[T]TATGAATTAATAAGAAAAATTATTTTAAACGACAAAATTTTTGAAAATATTACAAATAATAGTAAAATACTACAGTCTATTGTAGTCCATGGTTGA…	T/G	GCTTCCTCTCATTGCACCGTCGCCTTCACTTTCCACTTCTAAGGGGAACGCCATCGTATATTTGATGTTCCAGAATATTCCCACGATTGACCGAGTTAACGGTGGGAAAAAAACATAGGGTTAAATTCTAAGTTTTCAAACTTTTGAATTCTTTTTTCAATAATTCAAAATAATATAGTAAAATTGTTCTAAAAATACATATTTTTCTTGAAATAAAGAATGAAAATTGCTTATTATGTGAAATTTTTGTAAGACGTGGATTAATTACATAGTTAATTTTTACATTTAAACTAATATAAT[T]TATGAATTAATAAGAAAAATTATTTTAAACGACAAAATTTTTGAAAATATTACAAATAATAGTAAAATACTACAGTCTATTGTAGTCCATGGTTGA…	T/G	T/K
RC-QTL-C8	26.830-28.200 Mb	Cla97Chr08	26866533	C	C	Y	71	71	60	17	0.76	TTtttCTTCCCtttTtT	Y	27	0	59	25	0.2	tCCCCCCCCtCCCCCCTCtCCCCtC	0.56	0.352941	-0.352941	0.470588	-0.470588	Cla97C08G160020	Cla97C08G160020.1:Intron	Intron	Unknown protein			NA	NA	TGTTAAGTAATAAGTAATGAAAGCGAGATTTTTTAGCCATAGAACCACAACTTATTTGGACAAACAAACAAGAAATGAAGTTGCCTTTTGGGCAAACATGCCCTAAATGAATTTGTAGTAAAAAAAAATTACCTTAAAAAACCTTATTATTCAAAAGCTACTCTTTATAAAAGGAAATACTTCAATGTTGAAAACTTCCTTAAATCTTGTCCATTATTTAAAAAATGATTTTATGTTTTGTATTCATAAAATAATATTAAAAAATAGTCTATTTGACTTTTTATAAATGTTTCAAAATTA[C]TTTGAAGTAAAATGCAATAATTATTTAAGTATAACAACCATGGAATGAAGGATCAAACCTCTGATCTCTAAGGTGAAATGTCATGTTAACTACCAT…	C/T	TGTTAAGTAATAAGTAATGAAAGCGAGATTTTTTAGCCATAGAACCACAACTTATTTGGACAAACAAACAAGAAATGAAGTTGCCTTTTGGGCAAACATGCCCTAAATGAATTTGTAGTAAAAAAAAATTACCTTAAAAAACCTTATTATTCAAAAGCTACTCTTTATAAAAGGAAATACTTCAATGTTGAAAACTTCCTTAAATCTTGTCCATTATTTAAAAAATGATTTTATGTTTTGTATTCATAAAATAATATTAAAAAATAGTCTATTTGACTTTTTATAAATGTTTCAAAATTA[C]TTTGAAGTAAAATGCAATAATTATTTAAGTATAACAACCATGGAATGAAGGATCAAACCTCTGATCTCTAAGGTGAAATGTCATGTTAACTACCAT…	C/T	C/Y				C/Y
RC-QTL-C8	26.830-28.200 Mb	Cla97Chr08	26866649	T	T	Y	81	228	58	25	0.84	ccCcCTcCCcCTccCcccCcccTcT	Y	77	77	59	22	0.27	CTcTTTTcTTTCTcTTCTTTTT	0.57	0.318182	-0.318182	0.409091	-0.409091	Cla97C08G160020	Cla97C08G160020.1:Intron	Intron	Unknown protein			NA	NA	AGTAAAAAAAAATTACCTTAAAAAACCTTATTATTCAAAAGCTACTCTTTATAAAAGGAAATACTTCAATGTTGAAAACTTCCTTAAATCTTGTCCATTATTTAAAAAATGATTTTATGTTTTGTATTCATAAAATAATATTAAAAAATAGTCTATTTGACTTTTTATAAATGTTTCAAAATTACTTTGAAGTAAAATGCAATAATTATTTAAGTATAACAACCATGGAATGAAGGATCAAACCTCTGATCTCTAAGGTGAAATGTCATGTTAACTACCATTAAGTTGAACTCACTTTAA[T]ATAAAATGCAATAGTTGATCATATATGAAAAAGAAATTAAAAACTATTTAATTTTGTTCAACTATGTAATAGATTTCTACTCCAATTATAATTTTG…	T/C	AGTAAAAAAAAATTACCTTAAAAAACCTTATTATTCAAAAGCTACTCTTTATAAAAGGAAATACTTCAATGTTGAAAACTTCCTTAAATCTTGTCCATTATTTAAAAAATGATTTTATGTTTTGTATTCATAAAATAATATTAAAAAATAGTCTATTTGACTTTTTATAAATGTTTCAAAATTACTTTGAAGTAAAATGCAATAATTATTTAAGTATAACAACCATGGAATGAAGGATCAAACCTCTGATCTCTAAGGTGAAATGTCATGTTAACTACCATTAAGTTGAACTCACTTTAA[T]ATAAAATGCAATAGTTGATCATATATGAAAAAGAAATTAAAAACTATTTAATTTTGTTCAACTATGTAATAGATTTCTACTCCAATTATAATTTTG…	T/C	T/Y				T/Y
RC-QTL-C8	26.830-28.200 Mb	Cla97Chr08	26866700	A	A	R	99	109	58	19	0.79	GGgGAggGgggGgggAgAA	R	24	0	58	25	0.16	AAGAgAAGAAAAAAAAAAAAAAGAA	0.63	0.368421	-0.368421	0.473684	-0.473684	Cla97C08G160020	Cla97C08G160020.1:Intron	Intron	Unknown protein			NA	NA	TAAAAGGAAATACTTCAATGTTGAAAACTTCCTTAAATCTTGTCCATTATTTAAAAAATGATTTTATGTTTTGTATTCATAAAATAATATTAAAAAATAGTCTATTTGACTTTTTATAAATGTTTCAAAATTACTTTGAAGTAAAATGCAATAATTATTTAAGTATAACAACCATGGAATGAAGGATCAAACCTCTGATCTCTAAGGTGAAATGTCATGTTAACTACCATTAAGTTGAACTCACTTTAATATAAAATGCAATAGTTGATCATATATGAAAAAGAAATTAAAAACTATTTA[A]TTTTGTTCAACTATGTAATAGATTTCTACTCCAATTATAATTTTGAAACATTTGCGATGGGTCAAATGACACTACAGCTCTTAAAAGAATAAAAGT…	A/G	TAAAAGGAAATACTTCAATGTTGAAAACTTCCTTAAATCTTGTCCATTATTTAAAAAATGATTTTATGTTTTGTATTCATAAAATAATATTAAAAAATAGTCTATTTGACTTTTTATAAATGTTTCAAAATTACTTTGAAGTAAAATGCAATAATTATTTAAGTATAACAACCATGGAATGAAGGATCAAACCTCTGATCTCTAAGGTGAAATGTCATGTTAACTACCATTAAGTTGAACTCACTTTAATATAAAATGCAATAGTTGATCATATATGAAAAAGAAATTAAAAACTATTTA[A]TTTTGTTCAACTATGTAATAGATTTCTACTCCAATTATAATTTTGAAACATTTGCGATGGGTCAAATGACACTACAGCTCTTAAAAGAATAAAAGT…	A/G	A/R				A/R
RC-QTL-C8	26.830-28.200 Mb	Cla97Chr08	26869366	G	G	K	163	163	60	17	0.53	TttGGGGTGGTTTtGtG	G	43	0	60	18	0.06	GtGGGGGGGGGGGGGGGG	0.47	0.352941	-0.352941	0.470588	-0.470588	Cla97C08G160020	Cla97C08G160020.1:Intron	Intron	Unknown protein			NA	NA	CAAAATTAAAAATAAAAAATAAAAATAAATAAATAAATAAATAAAGGAATTTTACAAATTTCCAAAGCTGGGGTCCCCATATCCCTAATCAGAGAACCGCATTCAATGCTCTACCAAGTTCTTCTTCAAACTCCCCCCTTCCATTCCTTGCCACATATAAATATCATTTTCCATCTCTATTTCCTTGGCACTCACTTATTATTGAATATATTTTCTTGACACTTGAATGTTGTAAGATCATGTATACTGTCTCGTGAGATTAATTGAAGTGCATATAAATAATTAATTCGTACACTCATA[G]ATGGTAAAAAACAAACAAAAAAAAAATGATAGAAATCAATGGAGGAATTTTGTGATTGAATAGTCGAGTCAATTTTTATTTGTCCACAAATCAAAG…	G/T	CAAAATTAAAAATAAAAAATAAAAATAAATAAATAAATAAATAAAGGAATTTTACAAATTTCCAAAGCTGGGGTCCCCATATCCCTAATCAGAGAACCGCATTCAATGCTCTACCAAGTTCTTCTTCAAACTCCCCCCTTCCATTCCTTGCCACATATAAATATCATTTTCCATCTCTATTTCCTTGGCACTCACTTATTATTGAATATATTTTCTTGACACTTGAATGTTGTAAGATCATGTATACTGTCTCGTGAGATTAATTGAAGTGCATATAAATAATTAATTCGTACACTCATA[G]ATGGTAAAAAACAAACAAAAAAAAAATGATAGAAATCAATGGAGGAATTTTGTGATTGAATAGTCGAGTCAATTTTTATTTGTCCACAAATCAAAG…	G/T	G/K
RC-QTL-C8	26.830-28.200 Mb	Cla97Chr08	26869408	G	G	R	47	47	60	16	0.56	GGAGGAAAaGaGAaAG	G	87	0	60	20	0	GGGGGGGGGGGGGGGGGGGG	0.56	0.375	-0.375	0.5	-0.5	Cla97C08G160020	Cla97C08G160020.1:Intron	Intron	Unknown protein			NA	NA	AAAGGAATTTTACAAATTTCCAAAGCTGGGGTCCCCATATCCCTAATCAGAGAACCGCATTCAATGCTCTACCAAGTTCTTCTTCAAACTCCCCCCTTCCATTCCTTGCCACATATAAATATCATTTTCCATCTCTATTTCCTTGGCACTCACTTATTATTGAATATATTTTCTTGACACTTGAATGTTGTAAGATCATGTATACTGTCTCGTGAGATTAATTGAAGTGCATATAAATAATTAATTCGTACACTCATAGATGGTAAAAAACAAACAAAAAAAAAATGATAGAAATCAATG[G]AGGAATTTTGTGATTGAATAGTCGAGTCAATTTTTATTTGTCCACAAATCAAAGGGTTTGTTTAGACTTTTATATATATTTAAAAATCAATCCAAT…	G/A	AAAGGAATTTTACAAATTTCCAAAGCTGGGGTCCCCATATCCCTAATCAGAGAACCGCATTCAATGCTCTACCAAGTTCTTCTTCAAACTCCCCCCTTCCATTCCTTGCCACATATAAATATCATTTTCCATCTCTATTTCCTTGGCACTCACTTATTATTGAATATATTTTCTTGACACTTGAATGTTGTAAGATCATGTATACTGTCTCGTGAGATTAATTGAAGTGCATATAAATAATTAATTCGTACACTCATAGATGGTAAAAAACAAACAAAAAAAAAATGATAGAAATCAATG[G]AGGAATTTTGTGATTGAATAGTCGAGTCAATTTTTATTTGTCCACAAATCAAAGGGTTTGTTTAGACTTTTATATATATTTAAAAATCAATCCAAT…	G/A	G/R
RC-QTL-C8	26.830-28.200 Mb	Cla97Chr08	26869432	G	G	K	173	220	57	19	0.63	GGTTTtGtGTtTGTtGtGT	G	52	0	60	22	0.05	GGGGGGGGGGGGGGGGGGTGGG	0.58	0.368421	-0.368421	0.473684	-0.473684	Cla97C08G160020	Cla97C08G160020.1:Intron	Intron	Unknown protein			NA	NA	GCTGGGGTCCCCATATCCCTAATCAGAGAACCGCATTCAATGCTCTACCAAGTTCTTCTTCAAACTCCCCCCTTCCATTCCTTGCCACATATAAATATCATTTTCCATCTCTATTTCCTTGGCACTCACTTATTATTGAATATATTTTCTTGACACTTGAATGTTGTAAGATCATGTATACTGTCTCGTGAGATTAATTGAAGTGCATATAAATAATTAATTCGTACACTCATAGATGGTAAAAAACAAACAAAAAAAAAATGATAGAAATCAATGGAGGAATTTTGTGATTGAATAGTC[G]AGTCAATTTTTATTTGTCCACAAATCAAAGGGTTTGTTTAGACTTTTATATATATTTAAAAATCAATCCAATCAAACCTTAAATAACATATAAAAA…	G/T	GCTGGGGTCCCCATATCCCTAATCAGAGAACCGCATTCAATGCTCTACCAAGTTCTTCTTCAAACTCCCCCCTTCCATTCCTTGCCACATATAAATATCATTTTCCATCTCTATTTCCTTGGCACTCACTTATTATTGAATATATTTTCTTGACACTTGAATGTTGTAAGATCATGTATACTGTCTCGTGAGATTAATTGAAGTGCATATAAATAATTAATTCGTACACTCATAGATGGTAAAAAACAAACAAAAAAAAAATGATAGAAATCAATGGAGGAATTTTGTGATTGAATAGTC[G]AGTCAATTTTTATTTGTCCACAAATCAAAGGGTTTGTTTAGACTTTTATATATATTTAAAAATCAATCCAATCAAACCTTAAATAACATATAAAAA…	G/T	G/K
RC-QTL-C8	26.830-28.200 Mb	Cla97Chr08	26870257	A	A	R	87	87	60	18	0.72	GAgggGgGAgggggAgAA	A	65	0	60	21	0.05	AAAAAAAAAAGAAAAAAAAAA	0.67	0.333333	-0.333333	0.444444	-0.444444	Cla97C08G160020	Cla97C08G160020.1:Intron	Intron	Unknown protein			NA	NA	AACATCGTCATTTTCAATAATTTCTTCACGTATTGCCAAGTTTGGTTAGATTGGATCAATTCCTTAATTTAATTTGAAGCACAAATTAATGATAATAAAGTTGCAAACACTTCCAACACTACGTTGTTCCTAACAAAGTAAACAAAAAGAGGGATAAAAAACAGAAAGGGGAAATATATATATATAATATAGAGTCTTAGATTATGAGACCAATTTACATTTGATTTTCAAAACTTCACAATGTTATATTTTTATTTATAAAAATTTCAAAACTTACACTTTTAACTTTGACTTTTCACT[A]ATTTTTCATTTTTTTAAGAAATAAATTAATTATTACTAATTTTTTATTACTAGTAAAATTAATTATAAATTTATACAATAATTATTGAAAAGCTAT…	A/G	AACATCGTCATTTTCAATAATTTCTTCACGTATTGCCAAGTTTGGTTAGATTGGATCAATTCCTTAATTTAATTTGAAGCACAAATTAATGATAATAAAGTTGCAAACACTTCCAACACTACGTTGTTCCTAACAAAGTAAACAAAAAGAGGGATAAAAAACAGAAAGGGGAAATATATATATATAATATAGAGTCTTAGATTATGAGACCAATTTACATTTGATTTTCAAAACTTCACAATGTTATATTTTTATTTATAAAAATTTCAAAACTTACACTTTTAACTTTGACTTTTCACT[A]ATTTTTCATTTTTTTAAGAAATAAATTAATTATTACTAATTTTTTATTACTAGTAAAATTAATTATAAATTTATACAATAATTATTGAAAAGCTAT…	A/G	A/R
RC-QTL-C8	26.830-28.200 Mb	Cla97Chr08	26872023	T	T	K	47	47	59	24	0.79	TggGTGGgGGggTgGTggGGgGgT	K	43	0	59	28	0.18	TTTTTTTTTggTTGTgTTGTTTTTTTTT	0.61	0.333333	-0.333333	0.416667	-0.416667	Cla97C08G160030	Cla97C08G160030.1:Intron	Intron	Protein of unknown function (DUF620)	IPR006873 (Protein of unknown function DUF620)		NA	NA	GCCATGAACTTTTGATTGGGAGATCCGGGAGCTTGAGACCGGCGGAGGCATTGTCGCCCTTGAAGGAAGGCCCTGATCCCACGGATGGTGAGGATTCCAAAATGGAAGGGAGATGGGCGCAATGGATGAAGGGGCAGCTCTGTAGAGCTCCTTCTGTTTCCTGCTCTGCCTATAAACGCTCCGATCTGCGGCTTTTGCTTGGGGTTTTGGGCGCCCCGCTTGCCCCTGTTCATGTTTCTTCTTCGGACCCTCTGCCTCATCTCAGCATTAAAGATACCCCCATTGTCAGTCTTTTTCTTT[T]GCTCTTCCATTTCTTTTTGTTCAAATCTTTGCCAATTTGTTCTTTTCTTTAAACCCAATTCTTGCTTTCATCTGCCTCTTTGAGTCGGGGGTTGGA…	T/G	GCCATGAACTTTTGATTGGGAGATCCGGGAGCTTGAGACCGGCGGAGGCATTGTCGCCCTTGAAGGAAGGCCCTGATCCCACGGATGGTGAGGATTCCAAAATGGAAGGGAGATGGGCGCAATGGATGAAGGGGCAGCTCTGTAGAGCTCCTTCTGTTTCCTGCTCTGCCTATAAACGCTCCGATCTGCGGCTTTTGCTTGGGGTTTTGGGCGCCCCGCTTGCCCCTGTTCATGTTTCTTCTTCGGACCCTCTGCCTCATCTCAGCATTAAAGATACCCCCATTGTCAGTCTTTTTCTTT[T]GCTCTTCCATTTCTTTTTGTTCAAATCTTTGCCAATTTGTTCTTTTCTTTAAACCCAATTCTTGCTTTCATCTGCCTCTTTGAGTCGGGGGTTGGA…	T/G	T/K				T/K
RC-QTL-C8	26.830-28.200 Mb	Cla97Chr08	26874216	C	C	Y	63	63	60	26	0.81	tttttttTtCTtCTTTCTtCtttTtC	Y	42	0	60	42	0.19	TCCCCCTCCCCCCCCCCTTCCCCCCCTCCCCCCCtCCtCtCC	0.62	0.307692	-0.307692	0.384615	-0.423077	Intergenic								ACTTTAAGTTCTGAATGTAGGTTTGCGATTATCTGAACTTATGAAAATATACCTTTTGTGTTACATACTGATCTTAACAAATCAAATATAGATTACAAAGACGTAAATTAAGATTCATGTCTTGTCAGAACCGTCAACCAACATCTTCTGTTTGATCTCATTAGCCATCCGAAGTCAGCTTTGGATTGCATAATTGCTTAGTTCTATTCCCATCAAAACAATGATGAATATGAATCAGTAGAAGGAACTGTTGATCCAGAGATGATGCAATCTGGTGTTGGCATTATTGGGTGGTCTTTT[C]AAGTTTTCAACTTAGTTTCACAGAGTGAGTTTGAATTACGTATTAGAAGGGCTAAAGGTAATAAAGTAGTTAATTGTTTTGATTGATCGTTTTCAA…	C/T	ACTTTAAGTTCTGAATGTAGGTTTGCGATTATCTGAACTTATGAAAATATACCTTTTGTGTTACATACTGATCTTAACAAATCAAATATAGATTACAAAGACGTAAATTAAGATTCATGTCTTGTCAGAACCGTCAACCAACATCTTCTGTTTGATCTCATTAGCCATCCGAAGTCAGCTTTGGATTGCATAATTGCTTAGTTCTATTCCCATCAAAACAATGATGAATATGAATCAGTAGAAGGAACTGTTGATCCAGAGATGATGCAATCTGGTGTTGGCATTATTGGGTGGTCTTTT[C]AAGTTTTCAACTTAGTTTCACAGAGTGAGTTTGAATTACGTATTAGAAGGGCTAAAGGTAATAAAGTAGTTAATTGTTTTGATTGATCGTTTTCAA…	C/T	C/Y				C/Y
RC-QTL-C8	26.830-28.200 Mb	Cla97Chr08	26876562	G	G	R	41	41	60	15	0.53	AaaGaaGGaGGAGAG	G	61	0	60	17	0.06	GaGGGGGGGGGGGGGGG	0.47	0.4	-0.4	0.466667	-0.533333	Cla97C08G160040		promoter						TGTTCATTTTGTCTAATTAATTATCATGAAAATCTGCTTCTGCACTCTTTACATTATTATTTCGCCATGCCATTTCCCAATTGGGACCCCATTCTTTCAAATGCTTTGTTTCAACCTCTTTTTTAAGGCAAGAAACCCAAACACAACGTCTACTCCATAATCTAATAAGATTGACTAACAACTACGTCTATATGGACAAAGAGAGAACAATTTTATTTACAAAAAGAGGAACATAAGATAATACAAATTAAAGAGGTGTAAGTAGTGTCATAGAGTTTCGTATATAACATATCCCTTAAA[G]TCCCGTGTGTGGTCATTCAGAGTACCGGATAATAAATTCAAAGAATAACCATTCCTATGTTGATGCCAAGACCACAATAGCAACTCTGACTACTTT…	G/A	TGTTCATTTTGTCTAATTAATTATCATGAAAATCTGCTTCTGCACTCTTTACATTATTATTTCGCCATGCCATTTCCCAATTGGGACCCCATTCTTTCAAATGCTTTGTTTCAACCTCTTTTTTAAGGCAAGAAACCCAAACACAACGTCTACTCCATAATCTAATAAGATTGACTAACAACTACGTCTATATGGACAAAGAGAGAACAATTTTATTTACAAAAAGAGGAACATAAGATAATACAAATTAAAGAGGTGTAAGTAGTGTCATAGAGTTTCGTATATAACATATCCCTTAAA[G]TCCCGTGTGTGGTCATTCAGAGTACCGGATAATAAATTCAAAGAATAACCATTCCTATGTTGATGCCAAGACCACAATAGCAACTCTGACTACTTT…	G/A	G/R
RC-QTL-C8	26.830-28.200 Mb	Cla97Chr08	26876750	A	A	R	102	108	59	18	0.78	GAAgGGGgGggGgAAGgg	A	51	0	60	15	0.07	AAAAAAAAGAAAAAA	0.71	0.4	-0.4	0.466667	-0.533333	Cla97C08G160040		promoter						TATATGGACAAAGAGAGAACAATTTTATTTACAAAAAGAGGAACATAAGATAATACAAATTAAAGAGGTGTAAGTAGTGTCATAGAGTTTCGTATATAACATATCCCTTAAAGTCCCGTGTGTGGTCATTCAGAGTACCGGATAATAAATTCAAAGAATAACCATTCCTATGTTGATGCCAAGACCACAATAGCAACTCTGACTACTTTGTTCTCCTCTAAAAAAAAAAAAAAAAAAAAACAAAAAACAACATGACTTCCATTAGGGCACAATTTCAGCCTAAGAAAAAATCTCTTTGTT[A]AGGAGCTAGATAACAACAAAAAGAATATCCGAGAGTTATTTTAGAACGCCAGCTAGCTACCTAGCCCTAGCTAAGTTAGCTCTAGATCATGTTTTT…	A/G	TATATGGACAAAGAGAGAACAATTTTATTTACAAAAAGAGGAACATAAGATAATACAAATTAAAGAGGTGTAAGTAGTGTCATAGAGTTTCGTATATAACATATCCCTTAAAGTCCCGTGTGTGGTCATTCAGAGTACCGGATAATAAATTCAAAGAATAACCATTCCTATGTTGATGCCAAGACCACAATAGCAACTCTGACTACTTTGTTCTCCTCTAAAAAAAAAAAAAAAAAAAAACAAAAAACAACATGACTTCCATTAGGGCACAATTTCAGCCTAAGAAAAAATCTCTTTGTT[A]AGGAGCTAGATAACAACAAAAAGAATATCCGAGAGTTATTTTAGAACGCCAGCTAGCTACCTAGCCCTAGCTAAGTTAGCTCTAGATCATGTTTTT…	A/G	A/R
RC-QTL-C8	26.830-28.200 Mb	Cla97Chr08	26877521	A	A	W	34	228	60	18	0.89	TttTtTTTtAATtttttT	A	25	0	60	13	0.08	AAtAAAAAAAAAA	0.81	0.384615	-0.384615	0.538462	-0.538462	Cla97C08G160040		promoter						AAAATAATTTTTCTCATGAAAGTGTACAGCATTTAACCTCTAAAACAGATGTATACGTTTTAACCATTATTGATATATCATACTTTTTCTCAGTTTAGAAACAACCCTAGTCATTTATTTGAAATATTAATATGTGGGTGTACATGAATTATCCAAAGTTTTCATCTTTTTTGTCTTCTTATGTAGTTCTTCATCTAGACTTTCCATGAGAAGTTTGGAAAGATTATGGGAATTCGAGACTTTTAAATTAAACAATATGAGTTCAATTATAGAAACTCGAGCTTCCATGCGCCGCGTTGC[A]CTTTCCATCATTCAAAAAACGAAAAAAAAAAATATTTCCTTTGATCTTAAAACACATAAAAAACCCTAAAGTCACAAACTTTCTTCCGAAACCCTA…	A/T	AAAATAATTTTTCTCATGAAAGTGTACAGCATTTAACCTCTAAAACAGATGTATACGTTTTAACCATTATTGATATATCATACTTTTTCTCAGTTTAGAAACAACCCTAGTCATTTATTTGAAATATTAATATGTGGGTGTACATGAATTATCCAAAGTTTTCATCTTTTTTGTCTTCTTATGTAGTTCTTCATCTAGACTTTCCATGAGAAGTTTGGAAAGATTATGGGAATTCGAGACTTTTAAATTAAACAATATGAGTTCAATTATAGAAACTCGAGCTTCCATGCGCCGCGTTGC[A]CTTTCCATCATTCAAAAAACGAAAAAAAAAAATATTTCCTTTGATCTTAAAACACATAAAAAACCCTAAAGTCACAAACTTTCTTCCGAAACCCTA…	A/T	A/W
RC-QTL-C8	26.830-28.200 Mb	Cla97Chr08	26879904	G	G	R	48	65	60	23	0.87	aAaGaaaAAAaAAaaAGaGaaAa	R	32	0	60	25	0.2	GGAGGGAGGGGGGGGAGGGaGGGAG	0.67	0.304348	-0.347826	0.434783	-0.434783	Intergenic								GGTGATCTTGTGGAAAAAAAAAAAGTAAAAAGTACGAAAAAGTAATAAGTTACGGTAAACCTTACTATTAACTATACAAAATTTCCGTTTAGTTAGGAATCTACATTGGAAAGATGAGGAGACTTTTCAATTTGTATAAGATACACATGAGTTACTCTTTTGATTTATAATTGATTTTGAGATAAAATCTTCATGTTTATCTAATATGACACTAGAGTACATGAAATCCAAATGGGTATTTGTACTAAAATTAGAACTTGACTCAAGAATATAAATTCAAGGAGATATCATCTTGAGGGT[G]AAAATTCATATTTAAAAAAATTGAAGAGATCTCACAATCAAGTGAACCTAATTGGTATATTTTATTTGGTTTCATGATATATATAATAATGGAAAT…	G/A	GGTGATCTTGTGGAAAAAAAAAAAGTAAAAAGTACGAAAAAGTAATAAGTTACGGTAAACCTTACTATTAACTATACAAAATTTCCGTTTAGTTAGGAATCTACATTGGAAAGATGAGGAGACTTTTCAATTTGTATAAGATACACATGAGTTACTCTTTTGATTTATAATTGATTTTGAGATAAAATCTTCATGTTTATCTAATATGACACTAGAGTACATGAAATCCAAATGGGTATTTGTACTAAAATTAGAACTTGACTCAAGAATATAAATTCAAGGAGATATCATCTTGAGGGT[G]AAAATTCATATTTAAAAAAATTGAAGAGATCTCACAATCAAGTGAACCTAATTGGTATATTTTATTTGGTTTCATGATATATATAATAATGGAAAT…	G/A	G/R				G/R
RC-QTL-C8	26.830-28.200 Mb	Cla97Chr08	26880363	C	C	Y	152	228	60	20	0.7	TTTttCttTCtTCttCtCCT	Y	6	6	60	25	0.12	CCCCCCCCTCCTCCCCTCCCCCCCC	0.58	0.35	-0.35	0.45	-0.45	Intergenic								CAAAGACATTTGGGACAAAATTGAAAGCAGTAAATAGTTTTTGGTTGTGTGGTTGTTTGTAATTGCAGGTTCTTTTTGCCACCAAATGATGGAAAATTCAAAGAGGAAAGCTTTTTATGTTGCTGATTCAATGGAAGGTTCAGACAAGATTTTTCATAGCTTTAAGCAAAACAACACTACTTTTAATGGCTTAGTAATAATAATATATTTTGGCACAACATTTAAAGTATGCATTTCTGAAAGTCAACTCTCAAAACATAAATTTCAAACGTATATTCTTATGCATGTCTATAAAATTGG[C]GGACACAAAGATATAAGTTAAATATGATTTGACCTAGATTAGTATCTTTCATGTATTAAATGGACCTTTTCATTGTCTTGTCCATATGATAATATT…	C/T	CAAAGACATTTGGGACAAAATTGAAAGCAGTAAATAGTTTTTGGTTGTGTGGTTGTTTGTAATTGCAGGTTCTTTTTGCCACCAAATGATGGAAAATTCAAAGAGGAAAGCTTTTTATGTTGCTGATTCAATGGAAGGTTCAGACAAGATTTTTCATAGCTTTAAGCAAAACAACACTACTTTTAATGGCTTAGTAATAATAATATATTTTGGCACAACATTTAAAGTATGCATTTCTGAAAGTCAACTCTCAAAACATAAATTTCAAACGTATATTCTTATGCATGTCTATAAAATTGG[C]GGACACAAAGATATAAGTTAAATATGATTTGACCTAGATTAGTATCTTTCATGTATTAAATGGACCTTTTCATTGTCTTGTCCATATGATAATATT…	C/T	C/Y				C/Y
RC-QTL-C8	26.830-28.200 Mb	Cla97Chr08	26880810	G	G	R	176	228	60	23	0.7	AAaaaaAGGGGaaAGAGAAaaGa	R	60	60	60	22	0.18	GGGGGGGGGGGGGGAGAaaGGG	0.52	0.318182	-0.318182	0.409091	-0.409091	Intergenic								AACCCATTACACATGTTCAAATGAGAAAATAATTATATAAGTGGTAAAAAATTGATGCTTTTGCCAAAGATAGCTAAGAGAGAGTCAAGAGATCCATGTAGGGTTTCTGTTATCAAGGGCTAAATATAAACTTATAAATTTTCTTTTATATTTGATTTGATTTAGACTGAAATAACCTAAAATGAAAATGGATGTTTGATGTGTTTTATTAAACTGATTTTAATGTGTGCTAATCTAAGCATGTGACCCAACTAATTAAAGTATTGTACACTCTTAATTAAAATGTTAGAGATTTAAATC[G]CTGTCTGATTGAACTAAAAGAAAAATGGAGTTAGATAGAATAAAATGTATATCATATATATTCATGTAGTTTATTTTTGGTTAAACTATGTTTAAT…	G/A	AACCCATTACACATGTTCAAATGAGAAAATAATTATATAAGTGGTAAAAAATTGATGCTTTTGCCAAAGATAGCTAAGAGAGAGTCAAGAGATCCATGTAGGGTTTCTGTTATCAAGGGCTAAATATAAACTTATAAATTTTCTTTTATATTTGATTTGATTTAGACTGAAATAACCTAAAATGAAAATGGATGTTTGATGTGTTTTATTAAACTGATTTTAATGTGTGCTAATCTAAGCATGTGACCCAACTAATTAAAGTATTGTACACTCTTAATTAAAATGTTAGAGATTTAAATC[G]CTGTCTGATTGAACTAAAAGAAAAATGGAGTTAGATAGAATAAAATGTATATCATATATATTCATGTAGTTTATTTTTGGTTAAACTATGTTTAAT…	G/A	G/R				G/R
RC-QTL-C8	26.830-28.200 Mb	Cla97Chr08	26880919	G	G	K	80	121	60	24	0.83	TGTTttGtTtTttGTTttttTtGt	K	13	13	60	25	0.28	GTttGGGGGGtGtGGGGTGGGGGGT	0.55	0.333333	-0.333333	0.416667	-0.416667	Intergenic								TTATCAAGGGCTAAATATAAACTTATAAATTTTCTTTTATATTTGATTTGATTTAGACTGAAATAACCTAAAATGAAAATGGATGTTTGATGTGTTTTATTAAACTGATTTTAATGTGTGCTAATCTAAGCATGTGACCCAACTAATTAAAGTATTGTACACTCTTAATTAAAATGTTAGAGATTTAAATCGCTGTCTGATTGAACTAAAAGAAAAATGGAGTTAGATAGAATAAAATGTATATCATATATATTCATGTAGTTTATTTTTGGTTAAACTATGTTTAATCAAAATCACTTG[G]ACATTTAACTTCTACTCTCAAAATTAATCGCCAATTACTTTCTCAGCCAAAATGTCTTTAGATTTAATTTTAGGGGGACAAATTATGATACATAAT…	G/T	TTATCAAGGGCTAAATATAAACTTATAAATTTTCTTTTATATTTGATTTGATTTAGACTGAAATAACCTAAAATGAAAATGGATGTTTGATGTGTTTTATTAAACTGATTTTAATGTGTGCTAATCTAAGCATGTGACCCAACTAATTAAAGTATTGTACACTCTTAATTAAAATGTTAGAGATTTAAATCGCTGTCTGATTGAACTAAAAGAAAAATGGAGTTAGATAGAATAAAATGTATATCATATATATTCATGTAGTTTATTTTTGGTTAAACTATGTTTAATCAAAATCACTTG[G]ACATTTAACTTCTACTCTCAAAATTAATCGCCAATTACTTTCTCAGCCAAAATGTCTTTAGATTTAATTTTAGGGGGACAAATTATGATACATAAT…	G/T	G/K				G/K
RC-QTL-C8	26.830-28.200 Mb	Cla97Chr08	26979688	T	T	Y	129	228	60	19	0.74	TCCTCccTTcCcCcCcTcc	Y	32	32	60	16	0.19	TTTTTTTTCTCCTTTT	0.55	0.375	-0.375	0.5	-0.5	Intergenic								AATTTTCATCGATATTTTCATGTTTCCATGAGTTCGACATCGACATGAGAGGTTAATCGATATTTCTATTGTATCATAAAAAAAATCCACAAAACATAAGAAATAAGCAACAAAATGTTGCTAATGTACACATAATATAAATAATATATTTTTAAAAATTATGAAATATTTATTTACTAATTTAAATTTATTCTTTTAATTTTTTTATTTTTCTATAAATATTCACCGAAATCGATATATTATTTATATTTTCATCGAAATTTTCATAAATTAAGGTCTCAATATTTTCATCGACATCGA[T]ATTTTAAACCTTGATTAGAATGTGATTTCATTCAGTGAAAAATTCATTTAATAGATGAAAGTACTTATATAAATGATGCACTTTATATCAAATATA…	T/C	AATTTTCATCGATATTTTCATGTTTCCATGAGTTCGACATCGACATGAGAGGTTAATCGATATTTCTATTGTATCATAAAAAAAATCCACAAAACATAAGAAATAAGCAACAAAATGTTGCTAATGTACACATAATATAAATAATATATTTTTAAAAATTATGAAATATTTATTTACTAATTTAAATTTATTCTTTTAATTTTTTTATTTTTCTATAAATATTCACCGAAATCGATATATTATTTATATTTTCATCGAAATTTTCATAAATTAAGGTCTCAATATTTTCATCGACATCGA[T]ATTTTAAACCTTGATTAGAATGTGATTTCATTCAGTGAAAAATTCATTTAATAGATGAAAGTACTTATATAAATGATGCACTTTATATCAAATATA…	T/C	T/Y				T/Y
RC-QTL-C8	26.830-28.200 Mb	Cla97Chr08	27050411	T	T	Y	38	38	60	13	0.69	CTTCTCcccTCCc	Y	38	0	60	17	0.12	CCTTTTTTTTTTTTTTT	0.57	0.384615	-0.384615	0.538462	-0.538462	Intergenic								GTTCACTCCGATTGAGTAAAATTGTATAGAAAAATATACGCAACAATAGTCTCGATGATTTGGCTATTTTTCCAATTTAGTCGTTATTTCTCAACTTTTACCTTTTTTTTATTTGTTGGAGAAAGTCTCAAATTTTCAGTTAGAACTTTAGTAAAAGAAATGGACAAATTTTATTAAGAAAAAAAAGGGATTATATGAGGAGATGAAAGTAGTAATACATATATATCTTATAAAGATTGTGAATTTCATTCCTTTTTTTTCAACGTGAGATTCTTAATAGTTTATTTATCATAGTTGTTT[T]ATTAAGACATTTGAACACTTTAATATATCACTCTCATGAACTTTAGTATAGGAAATTCGACTCTCTTATCTTTAAAATCCAAACCATGTCTCATAA…	T/C	GTTCACTCCGATTGAGTAAAATTGTATAGAAAAATATACGCAACAATAGTCTCGATGATTTGGCTATTTTTCCAATTTAGTCGTTATTTCTCAACTTTTACCTTTTTTTTATTTGTTGGAGAAAGTCTCAAATTTTCAGTTAGAACTTTAGTAAAAGAAATGGACAAATTTTATTAAGAAAAAAAAGGGATTATATGAGGAGATGAAAGTAGTAATACATATATATCTTATAAAGATTGTGAATTTCATTCCTTTTTTTTCAACGTGAGATTCTTAATAGTTTATTTATCATAGTTGTTT[T]ATTAAGACATTTGAACACTTTAATATATCACTCTCATGAACTTTAGTATAGGAAATTCGACTCTCTTATCTTTAAAATCCAAACCATGTCTCATAA…	T/C	T/Y				T/Y
RC-QTL-C8	26.830-28.200 Mb	Cla97Chr08	27050856	A	A	M	54	54	60	15	0.8	CCCcAccCACcCAcc	M	43	0	60	26	0.15	AAAAAcAAAAAAAAACAAAAcAAAcA	0.65	0.4	-0.4	0.466667	-0.533333	Intergenic								ACAAAACAATATTATAACATTTTTTATAACTATTTGATGCTTAAAGTTATGATTTGAAACACTACTTTTAATTATAAATTTCTTTGTTTTGTTATCTATTTTTTAATAATATTTTCAAGATCTAAACTAAGGTAGGAAAAACAAATAGTTTTTTAAAAACTTGTTTTAATTTTGTTTTTCAGGTTTGGTTATCAATTCAAGTATTTTATTATCTTTTTATATAGAAAATGTGAAATCTACGGTAAAGAAATGATGATGAGAAAGTTACACAAACACATTTTTTTCTTTAAAAAAAAACTA[A]AAACAAAATAATATTCAAATAAGATTTAAAATAATTCATTCCATTCTCAATTTTCTATAATGATTTACCAACTTCTAAAAATTCAACTATTTTATT…	A/C	ACAAAACAATATTATAACATTTTTTATAACTATTTGATGCTTAAAGTTATGATTTGAAACACTACTTTTAATTATAAATTTCTTTGTTTTGTTATCTATTTTTTAATAATATTTTCAAGATCTAAACTAAGGTAGGAAAAACAAATAGTTTTTTAAAAACTTGTTTTAATTTTGTTTTTCAGGTTTGGTTATCAATTCAAGTATTTTATTATCTTTTTATATAGAAAATGTGAAATCTACGGTAAAGAAATGATGATGAGAAAGTTACACAAACACATTTTTTTCTTTAAAAAAAAACTA[A]AAACAAAATAATATTCAAATAAGATTTAAAATAATTCATTCCATTCTCAATTTTCTATAATGATTTACCAACTTCTAAAAATTCAACTATTTTATT…	A/C	A/M				A/M
RC-QTL-C8	26.830-28.200 Mb	Cla97Chr08	27056486	C	C	Y	63	228	55	19	0.84	tttCTTTtTtttTCTCtTT	Y	45	45	60	21	0.19	CCCCtCCCCCtCCCCTCCCtC	0.65	0.368421	-0.368421	0.473684	-0.473684	Intergenic								AGACACGAGGATCGTGGATTATTATTATTTTGTTGGTTTTTTGCTGTTTTTTCTTTTTCTGGAAAAATGTATTCTTTTTCTTTTACTCAATTTTATTTGGCTTTATTGTTAATGTAGCCAATTGATTGAAAATATTTGAATTATTTGGGAAGTTATTGTATTATTATTGTTGTTTTCCTAAGAAAGTGTATATTGCAAAAATAATAATAATTTTATATGATCTAGATTATATATAAAACTAGTCATTTCTTAATAATTCATATTTTGTCATTCTTACCACTATCTAAATCGAAGTGGTTG[C]ATATTTTTCTTATAAGTTTGATCTATTCTATAGACATAAAATATTACGATTTATCGATAAGATATATTTAAATTAGCAATTATGTTCTTTGTCTAT…	C/T	AGACACGAGGATCGTGGATTATTATTATTTTGTTGGTTTTTTGCTGTTTTTTCTTTTTCTGGAAAAATGTATTCTTTTTCTTTTACTCAATTTTATTTGGCTTTATTGTTAATGTAGCCAATTGATTGAAAATATTTGAATTATTTGGGAAGTTATTGTATTATTATTGTTGTTTTCCTAAGAAAGTGTATATTGCAAAAATAATAATAATTTTATATGATCTAGATTATATATAAAACTAGTCATTTCTTAATAATTCATATTTTGTCATTCTTACCACTATCTAAATCGAAGTGGTTG[C]ATATTTTTCTTATAAGTTTGATCTATTCTATAGACATAAAATATTACGATTTATCGATAAGATATATTTAAATTAGCAATTATGTTCTTTGTCTAT…	C/T	C/Y				C/Y
RC-QTL-C8	26.830-28.200 Mb	Cla97Chr08	27057032	A	A	W	49	75	58	10	0.8	ttATTtATtT	W	2	2	58	21	0.24	TAAAAAAATAAtATATAAAAA	0.56	0.4	-0.5	0.6	-0.6	Intergenic								TTTAAAATTTCACAAATTCTTATTTTGTCTTTTCCTTTAGAATACCATTCAAGTCAAATAATGTAAATAACAATCTTATTAATTCTAATTTTAATCTTTTTTTTTTCTATATATTAATATAAAACAATAAATTTCATGTGTACCTCACATAGGATGGGCTAGTAATAATAAGTTTGCAAATCTTTGTCTTTGAGAAAATTGTTGATCTTCCTCTTGTGACCTTTTTTTTAGTATAATAATTATATGGATGAGAATTGAATTTTTAACTTGAAGAGAGAAAAGTTGTGTCAATTACCATTG[A]ACCAAACTCACTCTTGTGACTTTTTGGAATAATGATGAAAAAATAACTCGATATAAAATACGAAATTTTTTAGTCGAGACACTACCACGAGAGGTT…	A/T	TTTAAAATTTCACAAATTCTTATTTTGTCTTTTCCTTTAGAATACCATTCAAGTCAAATAATGTAAATAACAATCTTATTAATTCTAATTTTAATCTTTTTTTTTTCTATATATTAATATAAAACAATAAATTTCATGTGTACCTCACATAGGATGGGCTAGTAATAATAAGTTTGCAAATCTTTGTCTTTGAGAAAATTGTTGATCTTCCTCTTGTGACCTTTTTTTTAGTATAATAATTATATGGATGAGAATTGAATTTTTAACTTGAAGAGAGAAAAGTTGTGTCAATTACCATTG[A]ACCAAACTCACTCTTGTGACTTTTTGGAATAATGATGAAAAAATAACTCGATATAAAATACGAAATTTTTTAGTCGAGACACTACCACGAGAGGTT…	A/T	A/W				A/W
RC-QTL-C8	26.830-28.200 Mb	Cla97Chr08	27057215	G	G	R	66	66	59	19	0.84	AAAGAaaaGAaGAAaAAAA	R	1	0	59	30	0.27	AGGGGaGGGaGGGAGGGGGGGGAGaAGaGG	0.57	0.368421	-0.368421	0.473684	-0.473684	Intergenic								TTGTCTTTGAGAAAATTGTTGATCTTCCTCTTGTGACCTTTTTTTTAGTATAATAATTATATGGATGAGAATTGAATTTTTAACTTGAAGAGAGAAAAGTTGTGTCAATTACCATTGAACCAAACTCACTCTTGTGACTTTTTGGAATAATGATGAAAAAATAACTCGATATAAAATACGAAATTTTTTAGTCGAGACACTACCACGAGAGGTTAGTCTAAAATAGATTATGTCACGTTATCATAAAGATATGTGAAGGCATTTAGTATATTATATATATATTTTTTAGTACAACAAGTA[G]AAGTAAAAGTGAAACGTAAAATCCGTGACATTAAAGAGTGCATGCTAATTATTTTGGTCCAATCAAATTGCACCATATAATCATCTATAGGTTCAG…	G/A	TTGTCTTTGAGAAAATTGTTGATCTTCCTCTTGTGACCTTTTTTTTAGTATAATAATTATATGGATGAGAATTGAATTTTTAACTTGAAGAGAGAAAAGTTGTGTCAATTACCATTGAACCAAACTCACTCTTGTGACTTTTTGGAATAATGATGAAAAAATAACTCGATATAAAATACGAAATTTTTTAGTCGAGACACTACCACGAGAGGTTAGTCTAAAATAGATTATGTCACGTTATCATAAAGATATGTGAAGGCATTTAGTATATTATATATATATTTTTTAGTACAACAAGTA[G]AAGTAAAAGTGAAACGTAAAATCCGTGACATTAAAGAGTGCATGCTAATTATTTTGGTCCAATCAAATTGCACCATATAATCATCTATAGGTTCAG…	G/A	G/R				G/R
RC-QTL-C8	26.830-28.200 Mb	Cla97Chr08	27064407	G	G	S	70	70	60	24	0.75	GCCGccCGCCcGCCCcCGGCcCcC	G	38	0	60	10	0.1	GGGCGGGGGG	0.65	0.4	-0.5	0.6	-0.6	Cla97C08G160300	Cla97C08G160300.1:CDS,exon	CDS,exon	Calcium-transporting ATPase	IPR001757 (P-type ATPase), IPR023214 (HAD-like domain), IPR023298 (P-type ATPase, transmembrane domain)	GO:0000166, GO:0005388, GO:0005524, GO:0005783, GO:0006811, GO:0006816, GO:0016020, GO:0016021, GO:0016787, GO:0033017, GO:0070588, GO:0099132	calcium-transporting atpase endoplasmic reticulum-type isoform x1	EC:3.6.3.35, EC:3.6.3.8	AGATGGAGCCCCTTCTTTTAGTTGTGCTCCCTTTTTGTGGGCTTGACTTTTTGTATGCTCTTGTATTTTTTTTTCATTTTTCTCAATGAAAGTTGTTATATATATATATAAAAGAAGTTGGAACGTATATAAACAAGGGAAGGACAGTTAGACACTTTTTTTCTCTTATCAGTTTTGCCGTGATTCAGAAGAAAAAATACTGATTTATGTGTCAAGTAAAGGATGGAGCATTTATTTATTGCTTATGTTTTCTTTTCTTGCACAGGTAATTCTAATGATATTGGCTGCAAACGCAGCAGT[G]GGGGTGATTACGGAAACAAATGCTGAAAAGGCCCTTGTGGTTAGTTTTATAACATTCGAATGAAACCATGTGTTTGTGTAATCTCGTGCCATGGTT…	G/C	AGATGGAGCCCCTTCTTTTAGTTGTGCTCCCTTTTTGTGGGCTTGACTTTTTGTATGCTCTTGTATTTTTTTTTCATTTTTCTCAATGAAAGTTGTTATATATATATATAAAAGAAGTTGGAACGTATATAAACAAGGGAAGGACAGTTAGACACTTTTTTTCTCTTATCAGTTTTGCCGTGATTCAGAAGAAAAAATACTGATTTATGTGTCAAGTAAAGGATGGAGCATTTATTTATTGCTTATGTTTTCTTTTCTTGCACAGGTAATTCTAATGATATTGGCTGCAAACGCAGCAGT[G]GGGGTGATTACGGAAACAAATGCTGAAAAGGCCCTTGTGGTTAGTTTTATAACATTCGAATGAAACCATGTGTTTGTGTAATCTCGTGCCATGGTT…	G/C	G/S	SYN	SYN:Cla97C08G160300.1	V(GTG)->V(GTS):Cla97C08G160300.1
RC-QTL-C8	26.830-28.200 Mb	Cla97Chr08	27066029	A	A	R	125	125	60	30	0.7	AAAggGgGGGggggGgGAgGGGAAGAAggA	A	93	0	60	22	0	AAAAAAAAAAAAAAAAAAAAAA	0.7	0.318182	-0.318182	0.409091	-0.409091	Cla97C08G160300	Cla97C08G160300.1:Intron	Intron	Calcium-transporting ATPase	IPR001757 (P-type ATPase), IPR023214 (HAD-like domain), IPR023298 (P-type ATPase, transmembrane domain)	GO:0000166, GO:0005388, GO:0005524, GO:0005783, GO:0006811, GO:0006816, GO:0016020, GO:0016021, GO:0016787, GO:0033017, GO:0070588, GO:0099132	calcium-transporting atpase endoplasmic reticulum-type isoform x1	EC:3.6.3.35, EC:3.6.3.8	TTTTGGAGTATTTGTTATGTCTATTTGATATTGATTAATATTTGAGTCATTATTTTCGTAGATAAAGGTGTGTACCTTGAAAGGGGATTCTTTTTGAATGAGAAGATAATGATTGAGGATATTGTTTGAGAATGCTTTTGGGTTTTGAGTTTTTAATATGGAAGAGGCTTAAGCCTGTGTAAGGGATCCATTTGGAAGTTCTTAAACAGGTTAGTTAGAGAGGGAAGCTGCACAATTTGGGTGAAGGGGATACAACCAAATATATTGCTCTTTTCTATTAATGCCGCTTTTGGGAGTTTC[A]ACAGTGTCTATCCTACATTATCTCCCCAGCGTAGCCTAAGCGTTTACACTTTTATTTTGACCACTATTTCTGCAGGAACTACGGGCATACCAGGCA…	A/G	TTTTGGAGTATTTGTTATGTCTATTTGATATTGATTAATATTTGAGTCATTATTTTCGTAGATAAAGGTGTGTACCTTGAAAGGGGATTCTTTTTGAATGAGAAGATAATGATTGAGGATATTGTTTGAGAATGCTTTTGGGTTTTGAGTTTTTAATATGGAAGAGGCTTAAGCCTGTGTAAGGGATCCATTTGGAAGTTCTTAAACAGGTTAGTTAGAGAGGGAAGCTGCACAATTTGGGTGAAGGGGATACAACCAAATATATTGCTCTTTTCTATTAATGCCGCTTTTGGGAGTTTC[A]ACAGTGTCTATCCTACATTATCTCCCCAGCGTAGCCTAAGCGTTTACACTTTTATTTTGACCACTATTTCTGCAGGAACTACGGGCATACCAGGCA…	A/G	A/R
RC-QTL-C8	26.830-28.200 Mb	Cla97Chr08	27067631	C	C	Y	62	112	60	16	0.81	tCTtCTTtTTtTttCT	C	87	0	60	27	0.04	CCCCCCCCCCCCCCCCCTCCCCCCCCC	0.77	0.375	-0.375	0.5	-0.5	Cla97C08G160300	Cla97C08G160300.1:Intron	Intron	Calcium-transporting ATPase	IPR001757 (P-type ATPase), IPR023214 (HAD-like domain), IPR023298 (P-type ATPase, transmembrane domain)	GO:0000166, GO:0005388, GO:0005524, GO:0005783, GO:0006811, GO:0006816, GO:0016020, GO:0016021, GO:0016787, GO:0033017, GO:0070588, GO:0099132	calcium-transporting atpase endoplasmic reticulum-type isoform x1	EC:3.6.3.35, EC:3.6.3.8	GTTTAGTCGTTCCGAGTGCATAATAATTATTTGGCATGAAGGAATGATAATGCCAATTTAGAAGAAATTAATTTGAATTTTTATGGTGGAATAGTGGGGTGCAAAATTCCAGCTGATATGAGAATGATTGAGATGCTGACTAATCAACTACGTGTTGATCAAGCAATTCTCACAGGTATTTTTTTCATACGAAATATCATGTCTCATGTCACAAATTACGAGTCAACTGAAACTTTCAGATATATTCTTTTTCAGTTCTAGAACAGAGTAACTTTCGTTCCTAACGCCCTATGACCTAGT[C]ACTGGACTAGTTTCTTGTTTCAAATGTTAATTCTTCATTTTACAGGTTTGAAGAAGTTCACTTTGAGTGTTTGTTAGCAAGCGAGTTTTGGTTTGT…	C/T	GTTTAGTCGTTCCGAGTGCATAATAATTATTTGGCATGAAGGAATGATAATGCCAATTTAGAAGAAATTAATTTGAATTTTTATGGTGGAATAGTGGGGTGCAAAATTCCAGCTGATATGAGAATGATTGAGATGCTGACTAATCAACTACGTGTTGATCAAGCAATTCTCACAGGTATTTTTTTCATACGAAATATCATGTCTCATGTCACAAATTACGAGTCAACTGAAACTTTCAGATATATTCTTTTTCAGTTCTAGAACAGAGTAACTTTCGTTCCTAACGCCCTATGACCTAGT[C]ACTGGACTAGTTTCTTGTTTCAAATGTTAATTCTTCATTTTACAGGTTTGAAGAAGTTCACTTTGAGTGTTTGTTAGCAAGCGAGTTTTGGTTTGT…	C/T	C/Y
RC-QTL-C8	26.830-28.200 Mb	Cla97Chr08	27068284	T	T	Y	67	89	60	18	0.83	CCCcCCCTTcccTccccC	T	56	0	60	22	0.09	TTTcCTTTTTTTTTTTTTTTTT	0.74	0.333333	-0.333333	0.444444	-0.444444	Cla97C08G160300	Cla97C08G160300.1:Intron	Intron	Calcium-transporting ATPase	IPR001757 (P-type ATPase), IPR023214 (HAD-like domain), IPR023298 (P-type ATPase, transmembrane domain)	GO:0000166, GO:0005388, GO:0005524, GO:0005783, GO:0006811, GO:0006816, GO:0016020, GO:0016021, GO:0016787, GO:0033017, GO:0070588, GO:0099132	calcium-transporting atpase endoplasmic reticulum-type isoform x1	EC:3.6.3.35, EC:3.6.3.8	TTAAAAAGATAATTTTAGTGGAATGTGAATAATTAAATTTTAGACGTTAATGGACTTAAGAAATATTTTGTGAGATTATTATTTTATAATTTTATACGGTGATCGATATTATTTTGTTCATAAGCCAGTCTAAGCTTTTTAGCCTTTTTTCAATTTGGACCCTAATCTTTAAAATTTAATTTCTTTCTTTTCGTATTGGTTTTTCAATATCTCTATTATCTCAAAACATTAAATTCAACTTACAAAATGATGATGTAATGCCAAAATACACTTTAATAATTGAGTTGAAAATATTTAATT[T]GATGAAGTAAACAACTTCTCACTACTCACAGTATAATAAAAACCTTTTTGTTATATGACTTAGAACATAGTTGGGAGATTGTTTCCTTTGAAGTTT…	T/C	TTAAAAAGATAATTTTAGTGGAATGTGAATAATTAAATTTTAGACGTTAATGGACTTAAGAAATATTTTGTGAGATTATTATTTTATAATTTTATACGGTGATCGATATTATTTTGTTCATAAGCCAGTCTAAGCTTTTTAGCCTTTTTTCAATTTGGACCCTAATCTTTAAAATTTAATTTCTTTCTTTTCGTATTGGTTTTTCAATATCTCTATTATCTCAAAACATTAAATTCAACTTACAAAATGATGATGTAATGCCAAAATACACTTTAATAATTGAGTTGAAAATATTTAATT[T]GATGAAGTAAACAACTTCTCACTACTCACAGTATAATAAAAACCTTTTTGTTATATGACTTAGAACATAGTTGGGAGATTGTTTCCTTTGAAGTTT…	T/C	T/Y
RC-QTL-C8	26.830-28.200 Mb	Cla97Chr08	27070884	T	T	Y	138	228	60	31	0.77	cCCCcCcTTccTCCCCccCcCcTCCcTCCTT	Y	82	82	60	25	0.2	TTCTTTTTTTTCcTcTCTTTTTTTT	0.57	0.32	-0.32	0.4	-0.4	Cla97C08G160300	Cla97C08G160300.1:Intron	Intron	Calcium-transporting ATPase	IPR001757 (P-type ATPase), IPR023214 (HAD-like domain), IPR023298 (P-type ATPase, transmembrane domain)	GO:0000166, GO:0005388, GO:0005524, GO:0005783, GO:0006811, GO:0006816, GO:0016020, GO:0016021, GO:0016787, GO:0033017, GO:0070588, GO:0099132	calcium-transporting atpase endoplasmic reticulum-type isoform x1	EC:3.6.3.35, EC:3.6.3.8	TCCCACAAAAATTCCTTCATCATCTTCTATAGACTTTTACAAACTGTAAGGATCTTAAAAATGGAAAGGAATTAAATAGGGATGCCACTAAGATAGTTTCGACAAGAGCAAGTCTCCCTCAGGATAAGGAAGCCTTCTTCCAAGAGGACAAACGCTTCTGGACCTTTCCCAAAACCGAACTCCAGAAAGACACACCCTTTGTATCATGACCTAGGGAAGGTCAAATGAGGACAGAAGCTGGTTAACCACACACCCCTCCAAAATTACAAATCTACTCAACTTGGGACTCATCACAATTAG[T]ACCCAAGACAACACTAGTATCAGTTGAAAGTTGATTATCACATTTCTTTGATAATATTCATAATCCCAATCTTCAAATTGATTATAATTGGGTAGT…	T/C	TCCCACAAAAATTCCTTCATCATCTTCTATAGACTTTTACAAACTGTAAGGATCTTAAAAATGGAAAGGAATTAAATAGGGATGCCACTAAGATAGTTTCGACAAGAGCAAGTCTCCCTCAGGATAAGGAAGCCTTCTTCCAAGAGGACAAACGCTTCTGGACCTTTCCCAAAACCGAACTCCAGAAAGACACACCCTTTGTATCATGACCTAGGGAAGGTCAAATGAGGACAGAAGCTGGTTAACCACACACCCCTCCAAAATTACAAATCTACTCAACTTGGGACTCATCACAATTAG[T]ACCCAAGACAACACTAGTATCAGTTGAAAGTTGATTATCACATTTCTTTGATAATATTCATAATCCCAATCTTCAAATTGATTATAATTGGGTAGT…	T/C	T/Y				T/Y
RC-QTL-C8	26.830-28.200 Mb	Cla97Chr08	27072745	A	A	W	70	70	60	21	0.76	AAATTttATTttTAttTTTTt	W	26	0	60	34	0.21	AAAATAATAAAtAAAtAAAAAATTtAAAAAAAAA	0.55	0.333333	-0.333333	0.428571	-0.428571	Cla97C08G160300	Cla97C08G160300.1:Intron	Intron	Calcium-transporting ATPase	IPR001757 (P-type ATPase), IPR023214 (HAD-like domain), IPR023298 (P-type ATPase, transmembrane domain)	GO:0000166, GO:0005388, GO:0005524, GO:0005783, GO:0006811, GO:0006816, GO:0016020, GO:0016021, GO:0016787, GO:0033017, GO:0070588, GO:0099132	calcium-transporting atpase endoplasmic reticulum-type isoform x1	EC:3.6.3.35, EC:3.6.3.8	TTTGTTTGTTGATATTGTACCATCTATCTTTACCACAATGTTTGATCTTCTTATTCCTTTTTAATTAGGTTATTGCTGGAATTTGTGCACTAGTATGGATAGTGAACATTGGTCACTTTCGTGATCCTTCACATGGTGGGGTTTTGAGTGGTGCAATACATTACTTCAAGGTAATTTTCCTTTGAAAGGATTTGTTCATTTAGTTGTTCTTAAATTGACTTCTGTGATGACCTTAGGCTAAAATAGACTTTGGTAGGGATGTCTCTGCATGGATGCTTTCAATATAAGGGGCCAAAAGTT[A]TAAATAGCAGAAAATGGGGAAAACATTAGAAAGAAAGGAAAAAAAACAAAGGCAATTCAGGATCCCTTAAAAAAGTAAATCACTAAACAGAGGTAG…	A/T	TTTGTTTGTTGATATTGTACCATCTATCTTTACCACAATGTTTGATCTTCTTATTCCTTTTTAATTAGGTTATTGCTGGAATTTGTGCACTAGTATGGATAGTGAACATTGGTCACTTTCGTGATCCTTCACATGGTGGGGTTTTGAGTGGTGCAATACATTACTTCAAGGTAATTTTCCTTTGAAAGGATTTGTTCATTTAGTTGTTCTTAAATTGACTTCTGTGATGACCTTAGGCTAAAATAGACTTTGGTAGGGATGTCTCTGCATGGATGCTTTCAATATAAGGGGCCAAAAGTT[A]TAAATAGCAGAAAATGGGGAAAACATTAGAAAGAAAGGAAAAAAAACAAAGGCAATTCAGGATCCCTTAAAAAAGTAAATCACTAAACAGAGGTAG…	A/T	A/W				A/W
RC-QTL-C8	26.830-28.200 Mb	Cla97Chr08	27072910	C	C	T	7	228	60	24	0.92	tTTtTTTtTtTtttTtCttTCTTt	Y	71	71	60	23	0.22	tCCTCCCCCCtCCCCCCCCTTCC	0.7	0.304348	-0.347826	0.434783	-0.434783	Cla97C08G160300	Cla97C08G160300.1:Intron	Intron	Calcium-transporting ATPase	IPR001757 (P-type ATPase), IPR023214 (HAD-like domain), IPR023298 (P-type ATPase, transmembrane domain)	GO:0000166, GO:0005388, GO:0005524, GO:0005783, GO:0006811, GO:0006816, GO:0016020, GO:0016021, GO:0016787, GO:0033017, GO:0070588, GO:0099132	calcium-transporting atpase endoplasmic reticulum-type isoform x1	EC:3.6.3.35, EC:3.6.3.8	TCAAGGTAATTTTCCTTTGAAAGGATTTGTTCATTTAGTTGTTCTTAAATTGACTTCTGTGATGACCTTAGGCTAAAATAGACTTTGGTAGGGATGTCTCTGCATGGATGCTTTCAATATAAGGGGCCAAAAGTTATAAATAGCAGAAAATGGGGAAAACATTAGAAAGAAAGGAAAAAAAACAAAGGCAATTCAGGATCCCTTAAAAAAGTAAATCACTAAACAGAGGTAGAGAGGGTTGTGAATAAGGAAGGTCAAGTCAGAGACATTTTCTTCTTTTACATAATAGAAGCCCAAGTG[C]AACAAAGAAAATGTAGAAGTGCATGATCAGACTGTAGTTCTATGATTGTTGACGATGACATCCTTGGCACACATCGGCAATGTCACCCACAAAATT…	T/C	TCAAGGTAATTTTCCTTTGAAAGGATTTGTTCATTTAGTTGTTCTTAAATTGACTTCTGTGATGACCTTAGGCTAAAATAGACTTTGGTAGGGATGTCTCTGCATGGATGCTTTCAATATAAGGGGCCAAAAGTTATAAATAGCAGAAAATGGGGAAAACATTAGAAAGAAAGGAAAAAAAACAAAGGCAATTCAGGATCCCTTAAAAAAGTAAATCACTAAACAGAGGTAGAGAGGGTTGTGAATAAGGAAGGTCAAGTCAGAGACATTTTCTTCTTTTACATAATAGAAGCCCAAGTG[C]AACAAAGAAAATGTAGAAGTGCATGATCAGACTGTAGTTCTATGATTGTTGACGATGACATCCTTGGCACACATCGGCAATGTCACCCACAAAATT…	T/C	C/T				C/Y
RC-QTL-C8	26.830-28.200 Mb	Cla97Chr08	27083483	G	G	R	48	228	59	18	0.83	aaaAAAAAAGGAAaGAaa	R	31	31	60	29	0.17	GAAGGGGaGGGGGGGGGGaGGAGGGGGGG	0.66	0.333333	-0.333333	0.444444	-0.444444	Cla97C08G160300	Cla97C08G160300.1:Intron	Intron	Calcium-transporting ATPase	IPR001757 (P-type ATPase), IPR023214 (HAD-like domain), IPR023298 (P-type ATPase, transmembrane domain)	GO:0000166, GO:0005388, GO:0005524, GO:0005783, GO:0006811, GO:0006816, GO:0016020, GO:0016021, GO:0016787, GO:0033017, GO:0070588, GO:0099132	calcium-transporting atpase endoplasmic reticulum-type isoform x1	EC:3.6.3.35, EC:3.6.3.8	ATACTAAAGTTCTCCCAGTGGATACACAATTTTCAATGCAGAGCTAAATTGTCATTGCATTCAATGTATATTCTGTTATGAGTTGTTAAGAGCTAGTAAAAAATTTCAAATGTTCTATCATTTGTGCAGCCTATGTTGGTCTTGCAACAATTGCTGGCTTCATATGGTGGTTTATATACTCGGACACTGGTCCTAAGCTAAATTACTCTGAGTTGGTAAGATTTATTTGTTATTATCTTGCTATGGCATATGTTTATTCTTGGCTTAACATATGAAGATAACCCTATGCATGTTGGTCAC[G]TGCCTCACAAATGTGTGAGGATCTTTTAACTTCAACCGATGAAACTTGAATTTCTACACTTGTCTTTCCCCTTGCACACTTCTAATTTTCAAATAA…	G/A	ATACTAAAGTTCTCCCAGTGGATACACAATTTTCAATGCAGAGCTAAATTGTCATTGCATTCAATGTATATTCTGTTATGAGTTGTTAAGAGCTAGTAAAAAATTTCAAATGTTCTATCATTTGTGCAGCCTATGTTGGTCTTGCAACAATTGCTGGCTTCATATGGTGGTTTATATACTCGGACACTGGTCCTAAGCTAAATTACTCTGAGTTGGTAAGATTTATTTGTTATTATCTTGCTATGGCATATGTTTATTCTTGGCTTAACATATGAAGATAACCCTATGCATGTTGGTCAC[G]TGCCTCACAAATGTGTGAGGATCTTTTAACTTCAACCGATGAAACTTGAATTTCTACACTTGTCTTTCCCCTTGCACACTTCTAATTTTCAAATAA…	G/A	G/R				G/R
RC-QTL-C8	26.830-28.200 Mb	Cla97Chr08	27086403	C	C	M	96	105	59	17	0.76	CAAaaaAaCCACaaAAa	C	39	0	60	11	0.09	CCCCCCCCACC	0.67	0.454545	-0.454545	0.545455	-0.545455	Intergenic								ATAATTAGAATCTAGTAGCTTTATAGTTTATAATTAGAATCTAGTCTTTATAGTATGTTAAAAGCTTCATAAATAACAGTAGGAACTATTCATGAAGATTTTATTGAACTTTAAGAACTATTTATGAGGTTGTTTTTAATTTTATCCCAACTATTGGAATCAAATTAAAAATTGAAAGGAAAAAAAAAATCCATCGTTGTACCTAAAGTAATCTTTTCCATAATGTTCAGGAAAAAAAAAATTCCTCAAGGAATTTGGTCAACCCCATCATTTGAATCTCTCTCCTTGTGCCGCCACAAG[C]ATCTGCAGAAGATCTTAAGGGATAACAAAGGAAATAAGAACCATGTTCATGTCAAAACCTTTGAAATGAAACTCATGACCCCCCCACCATCCATGG…	C/A	ATAATTAGAATCTAGTAGCTTTATAGTTTATAATTAGAATCTAGTCTTTATAGTATGTTAAAAGCTTCATAAATAACAGTAGGAACTATTCATGAAGATTTTATTGAACTTTAAGAACTATTTATGAGGTTGTTTTTAATTTTATCCCAACTATTGGAATCAAATTAAAAATTGAAAGGAAAAAAAAAATCCATCGTTGTACCTAAAGTAATCTTTTCCATAATGTTCAGGAAAAAAAAAATTCCTCAAGGAATTTGGTCAACCCCATCATTTGAATCTCTCTCCTTGTGCCGCCACAAG[C]ATCTGCAGAAGATCTTAAGGGATAACAAAGGAAATAAGAACCATGTTCATGTCAAAACCTTTGAAATGAAACTCATGACCCCCCCACCATCCATGG…	C/A	C/M
RC-QTL-C8	26.830-28.200 Mb	Cla97Chr08	27087046	T	T	Y	56	56	60	36	0.83	ccCcCTcCCCcCCcccCcTCcCCCCccCTTTccCTc	Y	27	0	60	24	0.21	TTTTTTTTcTTCTTTTTCTTcTTC	0.62	0.333333	-0.333333	0.416667	-0.416667	Intergenic								GATTTCAAACTGGGTCTATAGCCTTTAATCTGAAAGTGGGCTTGGGACTACAATCCATCAACCTTCAAAACGCCCTAATATCCTAGTGACTGCCAAAATGCCCATCTGGAGCAACAAAAAACTAATATTGCATTTGGCATTATCATGTAAACTTAACATTAGAGATAACTAATATTCGTATATCTCAAACTTTTTTTACTTAGCATAAATCTAAGTAACTTTATTTTTGGTCTCATTCAGAAGATTACATAGAGAAGTTGTCTTTCAATTACCCGATATTTTCCTTTTTCTAGTCATTTT[T]AGGACTTTGATCTCACTTCCAACAATCTTCCATCAAGTAAAGATCACTGAGTCTCCTCTCAAATATTCATCTATTCAACCACTCTTTCCTTCTCTC…	T/C	GATTTCAAACTGGGTCTATAGCCTTTAATCTGAAAGTGGGCTTGGGACTACAATCCATCAACCTTCAAAACGCCCTAATATCCTAGTGACTGCCAAAATGCCCATCTGGAGCAACAAAAAACTAATATTGCATTTGGCATTATCATGTAAACTTAACATTAGAGATAACTAATATTCGTATATCTCAAACTTTTTTTACTTAGCATAAATCTAAGTAACTTTATTTTTGGTCTCATTCAGAAGATTACATAGAGAAGTTGTCTTTCAATTACCCGATATTTTCCTTTTTCTAGTCATTTT[T]AGGACTTTGATCTCACTTCCAACAATCTTCCATCAAGTAAAGATCACTGAGTCTCCTCTCAAATATTCATCTATTCAACCACTCTTTCCTTCTCTC…	T/C	T/Y				T/Y
RC-QTL-C8	26.830-28.200 Mb	Cla97Chr08	27087064	T	T	Y	47	47	60	35	0.83	CTcCCCcCCcccCcTCcCCCCccCTTTccCTcccC	Y	5	0	60	25	0.28	TTTTTTcTTCTTTTTCTTcTTCcCT	0.55	0.32	-0.32	0.4	-0.4	Intergenic								TAGCCTTTAATCTGAAAGTGGGCTTGGGACTACAATCCATCAACCTTCAAAACGCCCTAATATCCTAGTGACTGCCAAAATGCCCATCTGGAGCAACAAAAAACTAATATTGCATTTGGCATTATCATGTAAACTTAACATTAGAGATAACTAATATTCGTATATCTCAAACTTTTTTTACTTAGCATAAATCTAAGTAACTTTATTTTTGGTCTCATTCAGAAGATTACATAGAGAAGTTGTCTTTCAATTACCCGATATTTTCCTTTTTCTAGTCATTTTTAGGACTTTGATCTCACT[T]CCAACAATCTTCCATCAAGTAAAGATCACTGAGTCTCCTCTCAAATATTCATCTATTCAACCACTCTTTCCTTCTCTCCAGAGCACACTACCTCTT…	T/C	TAGCCTTTAATCTGAAAGTGGGCTTGGGACTACAATCCATCAACCTTCAAAACGCCCTAATATCCTAGTGACTGCCAAAATGCCCATCTGGAGCAACAAAAAACTAATATTGCATTTGGCATTATCATGTAAACTTAACATTAGAGATAACTAATATTCGTATATCTCAAACTTTTTTTACTTAGCATAAATCTAAGTAACTTTATTTTTGGTCTCATTCAGAAGATTACATAGAGAAGTTGTCTTTCAATTACCCGATATTTTCCTTTTTCTAGTCATTTTTAGGACTTTGATCTCACT[T]CCAACAATCTTCCATCAAGTAAAGATCACTGAGTCTCCTCTCAAATATTCATCTATTCAACCACTCTTTCCTTCTCTCCAGAGCACACTACCTCTT…	T/C	T/Y				T/Y
RC-QTL-C8	26.830-28.200 Mb	Cla97Chr08	27089391	C	C	Y	47	47	60	22	0.77	TCTCTtCtCttTTtTTCttTTT	Y	51	0	60	22	0.14	CCCCCCCTCCCCTCCCCTCCCC	0.63	0.318182	-0.318182	0.409091	-0.409091	Cla97C08G160310		promoter						TACTAAATATTGCAAATGGTAAAGTATCATGACTAAATTGTTAGTTTTAAGTCTACGGAGTAGAACTAAATTGTTATAAATTTTAAGTTTTTGAAAGTTTGTGGACTAGAATTCAAATAGACATAAATCTCAAAATTTGATACTAAACATGTACTTTAACCTTAAAAGTATAAACAAAAACATAGAAGGTTAAATTTATCTTTATACAAAAAAAAAAAAAGTAAAGTTATAAAAAATACTCATCAACTACAGGATTAGTATCAATTCTACTTTTAAATTTTGAAAATTTTTATTTTAATC[C]TTAAACTTTTATTTACGTTTTTTTTATTATTAAATTCTTGAGAAAAATTGTATTTACCTAGTTGTTGTTTATGTGAACAAATATAAACATATACGG…	C/T	TACTAAATATTGCAAATGGTAAAGTATCATGACTAAATTGTTAGTTTTAAGTCTACGGAGTAGAACTAAATTGTTATAAATTTTAAGTTTTTGAAAGTTTGTGGACTAGAATTCAAATAGACATAAATCTCAAAATTTGATACTAAACATGTACTTTAACCTTAAAAGTATAAACAAAAACATAGAAGGTTAAATTTATCTTTATACAAAAAAAAAAAAAGTAAAGTTATAAAAAATACTCATCAACTACAGGATTAGTATCAATTCTACTTTTAAATTTTGAAAATTTTTATTTTAATC[C]TTAAACTTTTATTTACGTTTTTTTTATTATTAAATTCTTGAGAAAAATTGTATTTACCTAGTTGTTGTTTATGTGAACAAATATAAACATATACGG…	C/T	C/Y				C/Y
RC-QTL-C8	26.830-28.200 Mb	Cla97Chr08	27092075	G	G	T	11	103	60	17	0.94	GtTTttttttTTTtTtt	K	5	5	60	23	0.26	GTGGGtTtTGGGGGGGGtGGGGG	0.68	0.352941	-0.352941	0.470588	-0.470588	Intergenic								GTACGTAATATGTAGCCCATTCAATATTAAATTTTTAATACAATTTATTATATTGATGTAATGATGGATACTATGACAAAACAATTTAAATTATCGGTAGGTGGCAGAGTGGAAAGAGAAAATATCATAGCTTATAGAGAAGTGAGTTACGTGGATGAAATGGGATGTGAATCTTTAATCCTACATGAATTCCTTATTTGATTAAAAGACTCATCTCCAAACATAATATAATAAAGATGAAACTTTCTATACAAAAATTTGCAATGGTCAATATTTATGTGAATTTTTTAGCTATAAATT[G]AGCGGTTAGTGAGATGCATAATTGTAATTATTTAATATGAGAATTTTTTTTAGTATAACACGGGAAAGAATTCGAACTATAGATTTCATGATTGTT…	T/G	GTACGTAATATGTAGCCCATTCAATATTAAATTTTTAATACAATTTATTATATTGATGTAATGATGGATACTATGACAAAACAATTTAAATTATCGGTAGGTGGCAGAGTGGAAAGAGAAAATATCATAGCTTATAGAGAAGTGAGTTACGTGGATGAAATGGGATGTGAATCTTTAATCCTACATGAATTCCTTATTTGATTAAAAGACTCATCTCCAAACATAATATAATAAAGATGAAACTTTCTATACAAAAATTTGCAATGGTCAATATTTATGTGAATTTTTTAGCTATAAATT[G]AGCGGTTAGTGAGATGCATAATTGTAATTATTTAATATGAGAATTTTTTTTAGTATAACACGGGAAAGAATTCGAACTATAGATTTCATGATTGTT…	T/G	G/T				G/K
RC-QTL-C8	26.830-28.200 Mb	Cla97Chr08	27092193	A	A	R	127	127	60	29	0.72	gGggGgGGggAAGGGGAGGgAAGAgAggA	R	46	0	60	27	0.11	AAAAAAgAGAAAAAgAAAAAAAAAAAA	0.61	0.296296	-0.296296	0.407407	-0.407407	Intergenic								AAAATATCATAGCTTATAGAGAAGTGAGTTACGTGGATGAAATGGGATGTGAATCTTTAATCCTACATGAATTCCTTATTTGATTAAAAGACTCATCTCCAAACATAATATAATAAAGATGAAACTTTCTATACAAAAATTTGCAATGGTCAATATTTATGTGAATTTTTTAGCTATAAATTGAGCGGTTAGTGAGATGCATAATTGTAATTATTTAATATGAGAATTTTTTTTAGTATAACACGGGAAAGAATTCGAACTATAGATTTCATGATTGTTAACACATATTAAATACTAGTT[A]AGATATGCTCACTTTGACAATATGAAAAAGGTATTCATAAAGAAGTAACGTGTTAATTATGTTGTTCTATGTCCGATTGAAAATATCTCATATATA…	A/G	AAAATATCATAGCTTATAGAGAAGTGAGTTACGTGGATGAAATGGGATGTGAATCTTTAATCCTACATGAATTCCTTATTTGATTAAAAGACTCATCTCCAAACATAATATAATAAAGATGAAACTTTCTATACAAAAATTTGCAATGGTCAATATTTATGTGAATTTTTTAGCTATAAATTGAGCGGTTAGTGAGATGCATAATTGTAATTATTTAATATGAGAATTTTTTTTAGTATAACACGGGAAAGAATTCGAACTATAGATTTCATGATTGTTAACACATATTAAATACTAGTT[A]AGATATGCTCACTTTGACAATATGAAAAAGGTATTCATAAAGAAGTAACGTGTTAATTATGTTGTTCTATGTCCGATTGAAAATATCTCATATATA…	A/G	A/R				A/R
RC-QTL-C8	26.830-28.200 Mb	Cla97Chr08	27092574	G	G	R	45	69	60	24	0.88	AGAAGaAaaAaaaAAAaaAaGAaa	G	58	0	60	18	0.06	GGGGGGaGGGGGGGGGGG	0.82	0.333333	-0.333333	0.444444	-0.444444	Intergenic								AAATATCTCATATATAGTTGTCATATAGTGTTTTAATGAATAAATAATTTGATTGGATGAATTGTGTTAACCAATAGAAAAGAGGATAAATAAATGACGGTAAAAACTCTCTTTCTTAATTATTTTATTTTTATTTTTTACATAATTGACTATTTCAAAGATCAGCACACATGGTGTAAGATAAAAGTAGCATTGGTTTGCTTCATTTGGATATATCAATACACTAAGTGGAGTGCAACAAAAAAAACCAAATAGATGCATTGGTTTGGTTTGTTTTTTTAGTATAAAATTAGATATTTG[G]ATTTGTATTTAGAAAAACTAATAAATTATTGGTTTTGATTGATTATTTATTGAAAAGTTCATTCAAAATCGAATCGAACCAAAGTCATTTTAATTA…	G/A	AAATATCTCATATATAGTTGTCATATAGTGTTTTAATGAATAAATAATTTGATTGGATGAATTGTGTTAACCAATAGAAAAGAGGATAAATAAATGACGGTAAAAACTCTCTTTCTTAATTATTTTATTTTTATTTTTTACATAATTGACTATTTCAAAGATCAGCACACATGGTGTAAGATAAAAGTAGCATTGGTTTGCTTCATTTGGATATATCAATACACTAAGTGGAGTGCAACAAAAAAAACCAAATAGATGCATTGGTTTGGTTTGTTTTTTTAGTATAAAATTAGATATTTG[G]ATTTGTATTTAGAAAAACTAATAAATTATTGGTTTTGATTGATTATTTATTGAAAAGTTCATTCAAAATCGAATCGAACCAAAGTCATTTTAATTA…	G/A	G/R
RC-QTL-C8	26.830-28.200 Mb	Cla97Chr08	27094811	C	C	Y	82	82	60	29	0.83	tTttTTTTtTCTTttTtttTTCttCCtTC	Y	33	0	58	30	0.17	CTCCCCCCCCtCCCCCCCCCCCTCtCCCtC	0.66	0.310345	-0.310345	0.37931	-0.37931	Cla97C08G160320		promoter						AGGAAGCTTTGGAATTGGGGAAGGAAAATTCTCGTAGCCTTCATCTTTTGTTTTGGTGATGATGATGATTGATAGTGTAATGAAGAAGAAGGAGATATCCTTTTGACTAGAGAAGAAAAGAAGAAAAAGATCAGATAAAGTAAGAGAGGGGGGAAAAAAAAAGAATAGAAAAGCAACAAAGTGAGCAAACATTGCTGCCTGTGATTGTCAATGAGAGTGACAGTGTAGTGTAGGAAGGTGAAAGCAAAAAAAAGAAAAAGAGAAACAAACAAACAACAAACACCCGTCTCCTCCTTTCTT[C]TCTCTGTTTTTTCTTCCTCACTTTTTCTTCCTTTTCCTTCCCACACGTTCCTCTGGTCTCCCCTGTTCAACTTTGCTCTGTTTTTTATACGATTTT…	C/T	AGGAAGCTTTGGAATTGGGGAAGGAAAATTCTCGTAGCCTTCATCTTTTGTTTTGGTGATGATGATGATTGATAGTGTAATGAAGAAGAAGGAGATATCCTTTTGACTAGAGAAGAAAAGAAGAAAAAGATCAGATAAAGTAAGAGAGGGGGGAAAAAAAAAGAATAGAAAAGCAACAAAGTGAGCAAACATTGCTGCCTGTGATTGTCAATGAGAGTGACAGTGTAGTGTAGGAAGGTGAAAGCAAAAAAAAGAAAAAGAGAAACAAACAAACAACAAACACCCGTCTCCTCCTTTCTT[C]TCTCTGTTTTTTCTTCCTCACTTTTTCTTCCTTTTCCTTCCCACACGTTCCTCTGGTCTCCCCTGTTCAACTTTGCTCTGTTTTTTATACGATTTT…	C/T	C/Y				C/Y
RC-QTL-C8	26.830-28.200 Mb	Cla97Chr08	27097637	C	C	M	35	35	60	15	0.4	CCCCAaaaCCCCCAA	C	48	0	60	13	0.08	CCCCACCCCCCCC	0.32	0.384615	-0.384615	0.538462	-0.538462	Intergenic								TAAGTAATTCATCTTTTAATAAATATTAGAAAAGAAAAAAAAAAATTCTTTTTTCTTTCTCCAAATTTCGAAGAATAGCACACGTCTTTAAATTTTTCAAAATATACTTTTTCTTTAGACCTCCAATTTTTAATAATATGTACATATGGTCACTCAATCATCAAAATATACTTTTTTTTCTTTTTCTTTTTTTCTTTTTTAGTATTCGAGTTTTAAGAATGAATTATAAAAGTTTTTGGAGTAATTTTTTTTTATTATTTTAAATAATTATGTAACATTTTAAACTGGAAAATAATTTGA[C]AGAGAAGGGAGGAACCATTAAGCTACATTTTGACTACGTAGAGGCTAAATATAGAGTTTAAAAAATCTAAAGACAAAATAGACATTTTTCAATTCA…	C/A	TAAGTAATTCATCTTTTAATAAATATTAGAAAAGAAAAAAAAAAATTCTTTTTTCTTTCTCCAAATTTCGAAGAATAGCACACGTCTTTAAATTTTTCAAAATATACTTTTTCTTTAGACCTCCAATTTTTAATAATATGTACATATGGTCACTCAATCATCAAAATATACTTTTTTTTCTTTTTCTTTTTTTCTTTTTTAGTATTCGAGTTTTAAGAATGAATTATAAAAGTTTTTGGAGTAATTTTTTTTTATTATTTTAAATAATTATGTAACATTTTAAACTGGAAAATAATTTGA[C]AGAGAAGGGAGGAACCATTAAGCTACATTTTGACTACGTAGAGGCTAAATATAGAGTTTAAAAAATCTAAAGACAAAATAGACATTTTTCAATTCA…	C/A	C/M
RC-QTL-C8	26.830-28.200 Mb	Cla97Chr08	27098813	G	G	K	95	95	60	15	0.73	ttGtGTGTtTTGttt	K	6	0	60	20	0.2	GTTGGGGGGtGGGGTGGGGG	0.53	0.4	-0.4	0.466667	-0.533333	Cla97C08G160330		promoter						GTTTTTAAGTCTGCTAAATAGAATCTCCTTATTATAATTGTTGTAACCAAATAGCCAGCTTAAAGCGTAGGCAAATGTGCTTTAATGGGTTCTTTAACTTTTTTAATATATATTTTTAAATTTGTTTTGACGAGATATTATTCGCTTTAACTCCTCCAATTATCTTGGATTGTTTATTTTTAAAATATCATTATCATATGCGATACGTTTCTCAATCTTATTTATTTGACTGAAACCGCAAGTTTATTTTAAATATAAAATGTTTATGGGTTAAATTATGAACTTTCAGTTTGTTGTGAT[G]ATATATTTAAGACTTCAAAATTTTTCATTCACTTTTGAAAATTTAAGTTTATTTTAAATAAAATATGTAGATTGACCTGATAATTGATATTTAAAA…	G/T	GTTTTTAAGTCTGCTAAATAGAATCTCCTTATTATAATTGTTGTAACCAAATAGCCAGCTTAAAGCGTAGGCAAATGTGCTTTAATGGGTTCTTTAACTTTTTTAATATATATTTTTAAATTTGTTTTGACGAGATATTATTCGCTTTAACTCCTCCAATTATCTTGGATTGTTTATTTTTAAAATATCATTATCATATGCGATACGTTTCTCAATCTTATTTATTTGACTGAAACCGCAAGTTTATTTTAAATATAAAATGTTTATGGGTTAAATTATGAACTTTCAGTTTGTTGTGAT[G]ATATATTTAAGACTTCAAAATTTTTCATTCACTTTTGAAAATTTAAGTTTATTTTAAATAAAATATGTAGATTGACCTGATAATTGATATTTAAAA…	G/T	G/K				G/K
RC-QTL-C8	26.830-28.200 Mb	Cla97Chr08	27098850	G	G	S	81	85	60	13	0.77	CGCcCCGcccGCC	S	39	39	60	22	0.23	CCGGGGGGcGGGGCGGGGGGcG	0.54	0.384615	-0.384615	0.538462	-0.538462	Cla97C08G160330		promoter						TTGTTGTAACCAAATAGCCAGCTTAAAGCGTAGGCAAATGTGCTTTAATGGGTTCTTTAACTTTTTTAATATATATTTTTAAATTTGTTTTGACGAGATATTATTCGCTTTAACTCCTCCAATTATCTTGGATTGTTTATTTTTAAAATATCATTATCATATGCGATACGTTTCTCAATCTTATTTATTTGACTGAAACCGCAAGTTTATTTTAAATATAAAATGTTTATGGGTTAAATTATGAACTTTCAGTTTGTTGTGATGATATATTTAAGACTTCAAAATTTTTCATTCACTTTT[G]AAAATTTAAGTTTATTTTAAATAAAATATGTAGATTGACCTGATAATTGATATTTAAAAATTAGAAGGTGTTTAATATTATTTACAATTCAATAGA…	G/C	TTGTTGTAACCAAATAGCCAGCTTAAAGCGTAGGCAAATGTGCTTTAATGGGTTCTTTAACTTTTTTAATATATATTTTTAAATTTGTTTTGACGAGATATTATTCGCTTTAACTCCTCCAATTATCTTGGATTGTTTATTTTTAAAATATCATTATCATATGCGATACGTTTCTCAATCTTATTTATTTGACTGAAACCGCAAGTTTATTTTAAATATAAAATGTTTATGGGTTAAATTATGAACTTTCAGTTTGTTGTGATGATATATTTAAGACTTCAAAATTTTTCATTCACTTTT[G]AAAATTTAAGTTTATTTTAAATAAAATATGTAGATTGACCTGATAATTGATATTTAAAAATTAGAAGGTGTTTAATATTATTTACAATTCAATAGA…	G/C	G/S				G/S
RC-QTL-C8	26.830-28.200 Mb	Cla97Chr08	27098853	A	A	W	42	42	60	13	0.77	TATtTTAtttATT	W	7	0	60	23	0.22	TTAAAAAAtAAAATAAAAAAtAA	0.55	0.384615	-0.384615	0.538462	-0.538462	Cla97C08G160330		promoter						TTGTAACCAAATAGCCAGCTTAAAGCGTAGGCAAATGTGCTTTAATGGGTTCTTTAACTTTTTTAATATATATTTTTAAATTTGTTTTGACGAGATATTATTCGCTTTAACTCCTCCAATTATCTTGGATTGTTTATTTTTAAAATATCATTATCATATGCGATACGTTTCTCAATCTTATTTATTTGACTGAAACCGCAAGTTTATTTTAAATATAAAATGTTTATGGGTTAAATTATGAACTTTCAGTTTGTTGTGATGATATATTTAAGACTTCAAAATTTTTCATTCACTTTTGAA[A]ATTTAAGTTTATTTTAAATAAAATATGTAGATTGACCTGATAATTGATATTTAAAAATTAGAAGGTGTTTAATATTATTTACAATTCAATAGAAAA…	A/T	TTGTAACCAAATAGCCAGCTTAAAGCGTAGGCAAATGTGCTTTAATGGGTTCTTTAACTTTTTTAATATATATTTTTAAATTTGTTTTGACGAGATATTATTCGCTTTAACTCCTCCAATTATCTTGGATTGTTTATTTTTAAAATATCATTATCATATGCGATACGTTTCTCAATCTTATTTATTTGACTGAAACCGCAAGTTTATTTTAAATATAAAATGTTTATGGGTTAAATTATGAACTTTCAGTTTGTTGTGATGATATATTTAAGACTTCAAAATTTTTCATTCACTTTTGAA[A]ATTTAAGTTTATTTTAAATAAAATATGTAGATTGACCTGATAATTGATATTTAAAAATTAGAAGGTGTTTAATATTATTTACAATTCAATAGAAAA…	A/T	A/W				A/W
RC-QTL-C8	26.830-28.200 Mb	Cla97Chr08	27099070	T	T	Y	40	69	60	15	0.8	TcccCCCCCcTTccc	Y	27	0	59	22	0.18	TTTTTTCTcTTTTTTTTTCcTT	0.62	0.4	-0.4	0.466667	-0.533333	Cla97C08G160330		promoter						AAATGTTTATGGGTTAAATTATGAACTTTCAGTTTGTTGTGATGATATATTTAAGACTTCAAAATTTTTCATTCACTTTTGAAAATTTAAGTTTATTTTAAATAAAATATGTAGATTGACCTGATAATTGATATTTAAAAATTAGAAGGTGTTTAATATTATTTACAATTCAATAGAAAACTAAACTCTTTTTTTTCTTTACTTTAGGTTAAATTATATATAAAAAAAAATGACTTTTAACCATGCATTTTGAGTTAAAAATACCTCTTAGTTTTTAAAAAAATTTAAAATGCTTTTAAA[T]TTTAAAGAAGAGTTAAAAATATCTCTACTGTTAGTTTTGGATAAAAACTATTAAAATTTTGTTTAAAAAATACTCCTAACTCAAAAAAAAAGTTCA…	T/C	AAATGTTTATGGGTTAAATTATGAACTTTCAGTTTGTTGTGATGATATATTTAAGACTTCAAAATTTTTCATTCACTTTTGAAAATTTAAGTTTATTTTAAATAAAATATGTAGATTGACCTGATAATTGATATTTAAAAATTAGAAGGTGTTTAATATTATTTACAATTCAATAGAAAACTAAACTCTTTTTTTTCTTTACTTTAGGTTAAATTATATATAAAAAAAAATGACTTTTAACCATGCATTTTGAGTTAAAAATACCTCTTAGTTTTTAAAAAAATTTAAAATGCTTTTAAA[T]TTTAAAGAAGAGTTAAAAATATCTCTACTGTTAGTTTTGGATAAAAACTATTAAAATTTTGTTTAAAAAATACTCCTAACTCAAAAAAAAAGTTCA…	T/C	T/Y				T/Y
RC-QTL-C8	26.830-28.200 Mb	Cla97Chr08	27099298	T	T	Y	47	47	58	17	0.82	ccCTcTcCCcCCcccTc	Y	25	0	56	18	0.22	CTTCCcTTTTTTTTTTTT	0.6	0.352941	-0.352941	0.470588	-0.470588	Cla97C08G160330		promoter						AATGACTTTTAACCATGCATTTTGAGTTAAAAATACCTCTTAGTTTTTAAAAAAATTTAAAATGCTTTTAAATTTTAAAGAAGAGTTAAAAATATCTCTACTGTTAGTTTTGGATAAAAACTATTAAAATTTTGTTTAAAAAATACTCCTAACTCAAAAAAAAAGTTCAAAATACATTACGGCGTAAGTATATGAATAGAAACCGTTTATGTTGCAAAAACAACTTTAAAATTGAAAAAAAAAAAGTAACTTTAAAACAAATTATATATACATTCTATTTTTTTCACATAGTTTATTTTT[T]TCTTAGTTTTCCAATTCTCAACTTGCACCAATTTTCTACTCACCAAAATTTTAAGTTAAAACATAAAATCTCATAGAATACATTTTTTATTTGACT…	T/C	AATGACTTTTAACCATGCATTTTGAGTTAAAAATACCTCTTAGTTTTTAAAAAAATTTAAAATGCTTTTAAATTTTAAAGAAGAGTTAAAAATATCTCTACTGTTAGTTTTGGATAAAAACTATTAAAATTTTGTTTAAAAAATACTCCTAACTCAAAAAAAAAGTTCAAAATACATTACGGCGTAAGTATATGAATAGAAACCGTTTATGTTGCAAAAACAACTTTAAAATTGAAAAAAAAAAAGTAACTTTAAAACAAATTATATATACATTCTATTTTTTTCACATAGTTTATTTTT[T]TCTTAGTTTTCCAATTCTCAACTTGCACCAATTTTCTACTCACCAAAATTTTAAGTTAAAACATAAAATCTCATAGAATACATTTTTTATTTGACT…	T/C	T/Y				T/Y
RC-QTL-C8	26.830-28.200 Mb	Cla97Chr08	27101746	C	C	M	134	228	60	26	0.77	CaCAACaaAACaaAAaaaAACCAaaa	M	40	0	60	19	0.11	CCCCCCCCCCCCCaCCCCA	0.66	0.368421	-0.368421	0.473684	-0.473684	Intergenic								TTTTATTTCTTTAAAATTAAGCTTATAATCGACATTTTACTAATTTTTTTTCTTAAAAAAACAATCAAAATTTGAAAACATGAATTTAAAGAAAGTATTTATTTATAAATTATAAAACTCGTTGTTATGGTGGTTGACAATAAACTATTATTAATTTATTAATGGGTCTGATTTATGTTAAAAAAAATTATATAATTGTTATTTTGTAATGTTATATAATTTATAATACATCACATAATAAATATTCTAATTTTTAAAAAAAGAATTGAGGTTGTAAGGTGATTTTTTAAATATTTTGAT[C]TTTGTTTAATATAATTCTACATTAAAATTTAAAAAGGTGAAAATCTAGATACAGCAAAAACAATTTTACATAACTATTTGAATCACATAGAATAGT…	C/A	TTTTATTTCTTTAAAATTAAGCTTATAATCGACATTTTACTAATTTTTTTTCTTAAAAAAACAATCAAAATTTGAAAACATGAATTTAAAGAAAGTATTTATTTATAAATTATAAAACTCGTTGTTATGGTGGTTGACAATAAACTATTATTAATTTATTAATGGGTCTGATTTATGTTAAAAAAAATTATATAATTGTTATTTTGTAATGTTATATAATTTATAATACATCACATAATAAATATTCTAATTTTTAAAAAAAGAATTGAGGTTGTAAGGTGATTTTTTAAATATTTTGAT[C]TTTGTTTAATATAATTCTACATTAAAATTTAAAAAGGTGAAAATCTAGATACAGCAAAAACAATTTTACATAACTATTTGAATCACATAGAATAGT…	C/A	C/M				C/M
RC-QTL-C8	26.830-28.200 Mb	Cla97Chr08	27103202	A	A	W	109	228	60	25	0.8	TtAtTATtttTTTATtAttTTTtAt	W	120	120	60	26	0.27	AAAATAAtAtAttAAAAAAATtAAAA	0.53	0.32	-0.32	0.4	-0.4	Intergenic								CAACTACCCCCAATGGGCAATGGGCAGGGGATTTGTGGATGAAGAGGCAGAGCCCAAAGGAGATGTTTGGATCACTCAACTTGCCTTCATAATCACTTTTGTGGCTTTCATGCTTCCTTCCGCACCTCAAAATCTGACCTCAAACCTACTTTCAAATATCCTATATAATAATTCCATTAATTTAATATGTATATTTATAAATCAAATAAAGATAAAATTTTCACAGAAATACATTTTTTGATCCAGGAACATTCAAATTTTATTTAGAATTAAATTGAATTAGACTTCAAATTCAAATGG[A]CTATCTGTATTTCAAAAATTGTTCGTTTTTAATTCTCCTTTTTGGGTATGAAAGGGAGATTCCATCGTAAAAATAGAATTTTTTTTTCTAGGTCAA…	A/T	CAACTACCCCCAATGGGCAATGGGCAGGGGATTTGTGGATGAAGAGGCAGAGCCCAAAGGAGATGTTTGGATCACTCAACTTGCCTTCATAATCACTTTTGTGGCTTTCATGCTTCCTTCCGCACCTCAAAATCTGACCTCAAACCTACTTTCAAATATCCTATATAATAATTCCATTAATTTAATATGTATATTTATAAATCAAATAAAGATAAAATTTTCACAGAAATACATTTTTTGATCCAGGAACATTCAAATTTTATTTAGAATTAAATTGAATTAGACTTCAAATTCAAATGG[A]CTATCTGTATTTCAAAAATTGTTCGTTTTTAATTCTCCTTTTTGGGTATGAAAGGGAGATTCCATCGTAAAAATAGAATTTTTTTTTCTAGGTCAA…	A/T	A/W				A/W
RC-QTL-C8	26.830-28.200 Mb	Cla97Chr08	27103207	C	C	Y	92	92	60	24	0.79	tCtTCTtttTTTCTtCttTTTtCt	Y	8	8	60	26	0.27	CCCCTCCtCtCttACCCCCCTtCCCC	0.52	0.333333	-0.333333	0.416667	-0.416667	Intergenic								ACCCCCAATGGGCAATGGGCAGGGGATTTGTGGATGAAGAGGCAGAGCCCAAAGGAGATGTTTGGATCACTCAACTTGCCTTCATAATCACTTTTGTGGCTTTCATGCTTCCTTCCGCACCTCAAAATCTGACCTCAAACCTACTTTCAAATATCCTATATAATAATTCCATTAATTTAATATGTATATTTATAAATCAAATAAAGATAAAATTTTCACAGAAATACATTTTTTGATCCAGGAACATTCAAATTTTATTTAGAATTAAATTGAATTAGACTTCAAATTCAAATGGACTAT[C]TGTATTTCAAAAATTGTTCGTTTTTAATTCTCCTTTTTGGGTATGAAAGGGAGATTCCATCGTAAAAATAGAATTTTTTTTTCTAGGTCAATCCTC…	C/T	ACCCCCAATGGGCAATGGGCAGGGGATTTGTGGATGAAGAGGCAGAGCCCAAAGGAGATGTTTGGATCACTCAACTTGCCTTCATAATCACTTTTGTGGCTTTCATGCTTCCTTCCGCACCTCAAAATCTGACCTCAAACCTACTTTCAAATATCCTATATAATAATTCCATTAATTTAATATGTATATTTATAAATCAAATAAAGATAAAATTTTCACAGAAATACATTTTTTGATCCAGGAACATTCAAATTTTATTTAGAATTAAATTGAATTAGACTTCAAATTCAAATGGACTAT[C]TGTATTTCAAAAATTGTTCGTTTTTAATTCTCCTTTTTGGGTATGAAAGGGAGATTCCATCGTAAAAATAGAATTTTTTTTTCTAGGTCAATCCTC…	C/T	C/Y				C/Y
RC-QTL-C8	26.830-28.200 Mb	Cla97Chr08	27105097	T	C	Y	143	211	60	14	0.64	ttTTCTTtCtTCCC	Y	2	0	60	19	0.11	CCCCCCCtCCTCCCCCCCC	0.53	0.428571	-0.357143	0.5	-0.5	Intergenic								TACGAATTTCTATTTGTAACCTAATTTTTTTAGTATTGAAATGTTTTGGAATCAAACTTTAAGTCGATTTCATTAAAAATTATGGCATAAACACGAATGGGCATCAATATAATATATAAAGAGTATGCAACATGCCTCTTTAAGATGATGTTTTTTTGGGAGAGGGAGTTAACCATTTTTTATTTGAGATGATATTGGTTAGGTTTATGTGCTCTAGTACCATATTAGATAATATGATAATAGAGTATTGAATTTCGAAATCAATTGACAAAGAAAAAATAACTCGATCTATTTATTTAA[T]GTGAGATCTTCTAGTAATAGGAAGTCAAGATGATTAAAATAATAACATTGAGAGAGAATGCCAAATAGTGCATAATGAGTTAGTTTATAATTCAAA…	T/T	TACGAATTTCTATTTGTAACCTAATTTTTTTAGTATTGAAATGTTTTGGAATCAAACTTTAAGTCGATTTCATTAAAAATTATGGCATAAACACGAATGGGCATCAATATAATATATAAAGAGTATGCAACATGCCTCTTTAAGATGATGTTTTTTTGGGAGAGGGAGTTAACCATTTTTTATTTGAGATGATATTGGTTAGGTTTATGTGCTCTAGTACCATATTAGATAATATGATAATAGAGTATTGAATTTCGAAATCAATTGACAAAGAAAAAATAACTCGATCTATTTATTTAA[C]GTGAGATCTTCTAGTAATAGGAAGTCAAGATGATTAAAATAATAACATTGAGAGAGAATGCCAAATAGTGCATAATGAGTTAGTTTATAATTCAAA…	C/T	C/Y				C/Y
RC-QTL-C8	26.830-28.200 Mb	Cla97Chr08	27105967	A	G	R	117	117	60	26	0.65	aGAAAaAaaaGGaAGaaAGGaGGAaG	G	48	0	60	15	0.07	GGGGGaGGGGGGGGG	0.58	0.4	-0.4	0.466667	-0.533333	Intergenic								TGACTTGTTAATTATGTGAGTTTTTAGAAAAAAATAAAATAAAAATGAACAACCAATTGCTTTAGTTTCTTGGAATAAAAAAAAATTGTGTTCGTTTGTTGAATTTAGAGAAAAAATATATCTTTAATGAGTATCTGACCTTTTTATTTTGCTTCTAAATAGATTATTGAGATGTACTAACAAAAATTATTGGTAAATATTAACCTCTATCCCTATATTTTATCGATGCATTTTTATTTATGAATTTTCATTTTCATTTTCATTTGGCCTCTAGATTTTAAACTACTACACTCCTACACT[A]GAATTTATTTTTTATTTAATCTTTAAGTTTCGAATTTTTACATTTTAAAATTTGATCTTTTACATTAATTTTTATATTTTAGTATGGTCACGGATG…	A/A	TGACTTGTTAATTATGTGAGTTTTTAGAAAAAAATAAAATAAAAATGAACAACCAATTGCTTTAGTTTCTTGGAATAAAAAAAAATTGTGTTCGTTTGTTGAATTTAGAGAAAAAATATATCTTTAATGAGTATCTGACCTTTTTATTTTGCTTCTAAATAGATTATTGAGATGTACTAACAAAAATTATTGGTAAATATTAACCTCTATCCCTATATTTTATCGATGCATTTTTATCTATGAATTTTCATTTTCATTTTCATTTGGCCTCTAGATTTTAAACTACTACACTCCTACACT[G]GAATTTATTTTTTATTTAATCTTTAAGTTTCGAATTTTTACATTTTAAAATTTGATCTTTTACATTAATTTTTATATTTTAGTATGGTCACGGATG…	G/A	G/R
RC-QTL-C8	26.830-28.200 Mb	Cla97Chr08	27108996	A	A	R	78	78	57	25	0.76	ggGAAGgggAgGggGAgAgGgAGgG	R	38	0	60	9	0.11	AAAAAAgAA	0.65	0.444444	-0.444444	0.555556	-0.666667	Cla97C08G160340		promoter						TAAAATTAAAATTGTAAAAAACAAAACTTTATAACTAAAAAAAAAAGGATCACTCAGACAATTAGTGTAGTAAAGAAAATTCAAGATAACTTTTTCCTTTCTCGAAAAATACATATGGTATTGAATAGTTTAATTGAGGATTGTAGTTGGAAGTTGGGAGTTGAATAATTGAAGATGAAATCGGCAAAAATAAGGAAAGTATTGGGACTTGGAAGAAAGCAAGGAAGAAGGAATCTAACTATCACTCACTCAATTTTTTTAAGTTCAAGTAAAAAATATTTTTTTGGTTCTTAAATTTTA[A]GCATGATTTTTATTTAATTTTTAAATTTTAATTATTTTTAGATTTTGATTTTGATTTCAATTTAGTACATAAGTTTCAAAATGTTACAATTTTACC…	A/G	TAAAATTAAAATTGTAAAAAACAAAACTTTATAACTAAAAAAAAAAGGATCACTCAGACAATTAGTGTAGTAAAGAAAATTCAAGATAACTTTTTCCTTTCTCGAAAAATACATATGGTATTGAATAGTTTAATTGAGGATTGTAGTTGGAAGTTGGGAGTTGAATAATTGAAGATGAAATCGGCAAAAATAAGGAAAGTATTGGGACTTGGAAGAAAGCAAGGAAGAAGGAATCTAACTATCACTCACTCAATTTTTTTAAGTTCAAGTAAAAAATATTTTTTTGGTTCTTAAATTTTA[A]GCATGATTTTTATTTAATTTTTAAATTTTAATTATTTTTAGATTTTGATTTTGATTTCAATTTAGTACATAAGTTTCAAAATGTTACAATTTTACC…	A/G	A/R				A/R
RC-QTL-C8	26.830-28.200 Mb	Cla97Chr08	27109002	A	A	R	121	121	57	22	0.73	AAGgggAgGggGAgAgGgAGgG	A	36	0	60	10	0.1	AAAAAAgAAA	0.63	0.4	-0.5	0.6	-0.6	Cla97C08G160340		promoter						TAAAATTGTAAAAAACAAAACTTTATAACTAAAAAAAAAAGGATCACTCAGACAATTAGTGTAGTAAAGAAAATTCAAGATAACTTTTTCCTTTCTCGAAAAATACATATGGTATTGAATAGTTTAATTGAGGATTGTAGTTGGAAGTTGGGAGTTGAATAATTGAAGATGAAATCGGCAAAAATAAGGAAAGTATTGGGACTTGGAAGAAAGCAAGGAAGAAGGAATCTAACTATCACTCACTCAATTTTTTTAAGTTCAAGTAAAAAATATTTTTTTGGTTCTTAAATTTTAAGCATG[A]TTTTTATTTAATTTTTAAATTTTAATTATTTTTAGATTTTGATTTTGATTTCAATTTAGTACATAAGTTTCAAAATGTTACAATTTTACCTTCGAC…	A/G	TAAAATTGTAAAAAACAAAACTTTATAACTAAAAAAAAAAGGATCACTCAGACAATTAGTGTAGTAAAGAAAATTCAAGATAACTTTTTCCTTTCTCGAAAAATACATATGGTATTGAATAGTTTAATTGAGGATTGTAGTTGGAAGTTGGGAGTTGAATAATTGAAGATGAAATCGGCAAAAATAAGGAAAGTATTGGGACTTGGAAGAAAGCAAGGAAGAAGGAATCTAACTATCACTCACTCAATTTTTTTAAGTTCAAGTAAAAAATATTTTTTTGGTTCTTAAATTTTAAGCATG[A]TTTTTATTTAATTTTTAAATTTTAATTATTTTTAGATTTTGATTTTGATTTCAATTTAGTACATAAGTTTCAAAATGTTACAATTTTACCTTCGAC…	A/G	A/R
RC-QTL-C8	26.830-28.200 Mb	Cla97Chr08	27109091	C	C	M	73	73	56	18	0.72	aCaAaCAaAACCACaaaA	C	54	0	60	15	0.07	aCCCCCCCCCCCCCC	0.65	0.4	-0.4	0.466667	-0.533333	Intergenic								CCTTTCTCGAAAAATACATATGGTATTGAATAGTTTAATTGAGGATTGTAGTTGGAAGTTGGGAGTTGAATAATTGAAGATGAAATCGGCAAAAATAAGGAAAGTATTGGGACTTGGAAGAAAGCAAGGAAGAAGGAATCTAACTATCACTCACTCAATTTTTTTAAGTTCAAGTAAAAAATATTTTTTTGGTTCTTAAATTTTAAGCATGATTTTTATTTAATTTTTAAATTTTAATTATTTTTAGATTTTGATTTTGATTTCAATTTAGTACATAAGTTTCAAAATGTTACAATTTTA[C]CTTCGACATTTGAGCTTAAATCATTTTGCCTTTAGTATTGTTGTATTTTAATTAATTTAAAATAATTATAATTAAATAAGTTGAACTAATTTCCAT…	C/A	CCTTTCTCGAAAAATACATATGGTATTGAATAGTTTAATTGAGGATTGTAGTTGGAAGTTGGGAGTTGAATAATTGAAGATGAAATCGGCAAAAATAAGGAAAGTATTGGGACTTGGAAGAAAGCAAGGAAGAAGGAATCTAACTATCACTCACTCAATTTTTTTAAGTTCAAGTAAAAAATATTTTTTTGGTTCTTAAATTTTAAGCATGATTTTTATTTAATTTTTAAATTTTAATTATTTTTAGATTTTGATTTTGATTTCAATTTAGTACATAAGTTTCAAAATGTTACAATTTTA[C]CTTCGACATTTGAGCTTAAATCATTTTGCCTTTAGTATTGTTGTATTTTAATTAATTTAAAATAATTATAATTAAATAAGTTGAACTAATTTCCAT…	C/A	C/M
RC-QTL-C8	26.830-28.200 Mb	Cla97Chr08	27109483	T	T	Y	52	52	60	20	0.65	TCTTcTcTCccCcCTccCCT	Y	65	0	59	19	0.11	TTcTTTTTTTTTTTTTTTC	0.54	0.368421	-0.368421	0.473684	-0.473684	Intergenic								TCCATCAAAATTAAATTTAATTAATAAACTCTAACACCAATAACTGAAAGTTAGTATTTAGTTAAAAATATAAATCTTAAAATTAATGACTAAATTAAAACAAAACTTAAATCTAAAATGGTAATATTTTGAAATTTAAAGATCAAATTGAAATGAAAATCAAAACTTAAAGAATTAAAAGCGAAATATGTTATAATTTATGGACCAAATAAAAAGTATACAAAATTAAAGAAGAAAAGAGAAGGTAAGTTTTCCTTTATTTTATGAACAATAATGAGGTGCAACTTAGTCTCAAATCTT[T]TTATTTATTTAGTTATTTATTTAAAAGAACCTTTACTACAAAACAATTCTTTATTAAATAAAGTTTCTCTTATTTTATAAAGGATCTCCGTTTTCA…	T/C	TCCATCAAAATTAAATTTAATTAATAAACTCTAACACCAATAACTGAAAGTTAGTATTTAGTTAAAAATATAAATCTTAAAATTAATGACTAAATTAAAACAAAACTTAAATCTAAAATGGTAATATTTTGAAATTTAAAGATCAAATTGAAATGAAAATCAAAACTTAAAGAATTAAAAGCGAAATATGTTATAATTTATGGACCAAATAAAAAGTATACAAAATTAAAGAAGAAAAGAGAAGGTAAGTTTTCCTTTATTTTATGAACAATAATGAGGTGCAACTTAGTCTCAAATCTT[T]TTATTTATTTAGTTATTTATTTAAAAGAACCTTTACTACAAAACAATTCTTTATTAAATAAAGTTTCTCTTATTTTATAAAGGATCTCCGTTTTCA…	T/C	T/Y				T/Y
RC-QTL-C8	26.830-28.200 Mb	Cla97Chr08	27109962	G	G	R	78	78	60	24	0.75	GaaAGGaaAGAAAaAAaaaaGGaA	R	51	0	60	29	0.14	AGGGGGGGGGaaGGGGGaGGGGGGGGGGG	0.61	0.333333	-0.333333	0.416667	-0.416667	Intergenic								CCATGGAGTAGCCAGTGGCGGTATCCAAACAGTATTCCTTTTGTTGGGTCGTAATCCAATTTATTCATATTTGGAAGAAATAACTAACACCACACACACAACCCATGCTTTCCCTACCATTTTTCTCTCCATTTATTCTAATAACCTTTCTTCTACCACCTTTTCTGTTTGTTTTGTTTTGGATTTACCCTCTTCCATAGGGCATTAATCTATCATTTATGTCTCTCTTGTAATCCATTCAAATGTCCGAATCCTAAAAATGCGATCATTATCGATTACATATAGAGTAGATTAGAATAA[G]ATTTGTTTGTTTTTGATCGACTTTATTGTTTCTTTCACTTGTTGATTTTGTATTTAGATCATTATTTTTCTTTTATAACAACATTTTACATATAGA…	G/A	CCATGGAGTAGCCAGTGGCGGTATCCAAACAGTATTCCTTTTGTTGGGTCGTAATCCAATTTATTCATATTTGGAAGAAATAACTAACACCACACACACAACCCATGCTTTCCCTACCATTTTTCTCTCCATTTATTCTAATAACCTTTCTTCTACCACCTTTTCTGTTTGTTTTGTTTTGGATTTACCCTCTTCCATAGGGCATTAATCTATCATTTATGTCTCTCTTGTAATCCATTCAAATGTCCGAATCCTAAAAATGCGATCATTATCGATTACATATAGAGTAGATTAGAATAA[G]ATTTGTTTGTTTTTGATCGACTTTATTGTTTCTTTCACTTGTTGATTTTGTATTTAGATCATTATTTTTCTTTTATAACAACATTTTACATATAGA…	G/A	G/R				G/R
RC-QTL-C8	26.830-28.200 Mb	Cla97Chr08	27111994	G	G	R	57	72	59	22	0.86	aGAaaAaAaaaAaAAAaAGAGA	R	8	8	59	27	0.33	AGGGGGGGGGGGaAaaaaGAGAGGGGG	0.53	0.318182	-0.318182	0.409091	-0.409091	Intergenic								AAAAAATTGGTATAAGAATTGGACAAATAGGAGAAAAATGAAAGTGTGTATATATATAAAAAAGAGGATATCTATATAATTTATTTTAACATTGATTTTTTTAGAACTCAAGAAAAATTCAAACAAATTGATCATTATACTACGGTAAACTTTTTTTTAAAAAGAATTTTAAAATTATTTTTGTAACAAAATATTAATGATTTTTGTTCATATACTAATAGTAAGGGTACTTAAATTTTTCTTTTTAAGTTTAAGGGTACTTTTTATACTTTTGAAACTTCAAAAGTATTTTTGAAACAA[G]ACAATTTCTATCCAAAATTAACGATAAGAGTATATTTTTTTTAAATCATTTTTTAAACTTTTGAAAGTCAATGACACAAAGTATAATGTTCAACAA…	G/A	AAAAAATTGGTATAAGAATTGGACAAATAGGAGAAAAATGAAAGTGTGTATATATATAAAAAAGAGGATATCTATATAATTTATTTTAACATTGATTTTTTTAGAACTCAAGAAAAATTCAAACAAATTGATCATTATACTACGGTAAACTTTTTTTTAAAAAGAATTTTAAAATTATTTTTGTAACAAAATATTAATGATTTTTGTTCATATACTAATAGTAAGGGTACTTAAATTTTTCTTTTTAAGTTTAAGGGTACTTTTTATACTTTTGAAACTTCAAAAGTATTTTTGAAACAA[G]ACAATTTCTATCCAAAATTAACGATAAGAGTATATTTTTTTTAAATCATTTTTTAAACTTTTGAAAGTCAATGACACAAAGTATAATGTTCAACAA…	G/A	G/R				G/R
RC-QTL-C8	26.830-28.200 Mb	Cla97Chr08	27113203	A	A	R	42	42	60	25	0.68	GAgAGggGAAgGAAAGGGGGgGGgA	R	57	0	60	30	0.17	AAAAAAAGAGAAAAAGAAgAAAAAAAAAAg	0.51	0.32	-0.32	0.4	-0.4	Cla97C08G160350		promoter						AGGTATTTTTGAGAAGAGGAAAAAGAGAGAGAGAGAAAGCATTGCTAAAACGGTTTCCATAAAAGCACTTTAAGTATTTGAATTTTCAAAATTATTCTATATAAGTTACTATTTTTAATTATCTACATTGACATTTATCGTATATATATTTTGAAGGAGAATGAGAGTCTTTATTATCTTTGTACTTTGTTGTCTGCACGTTATATTTGAGAATGGTGGAACTATATTTTTAAAGGCTTTGATTGATCTAATTGCAAGATGAGATGATCTAAATAATCCGAAATGAAAATTAGTTTTTGG[A]ATAATAATTTCTCCAATATATGTTTGAGTTTGTTAAGGGTTATCAAGATGAAGCCCAGAGTTTACAAGCAAGTTCAAGTCCACAAAATTATAATAA…	A/G	AGGTATTTTTGAGAAGAGGAAAAAGAGAGAGAGAGAAAGCATTGCTAAAACGGTTTCCATAAAAGCACTTTAAGTATTTGAATTTTCAAAATTATTCTATATAAGTTACTATTTTTAATTATCTACATTGACATTTATCGTATATATATTTTGAAGGAGAATGAGAGTCTTTATTATCTTTGTACTTTGTTGTCTGCACGTTATATTTGAGAATGGTGGAACTATATTTTTAAAGGCTTTGATTGATCTAATTGCAAGATGAGATGATCTAAATAATCCGAAATGAAAATTAGTTTTTGG[A]ATAATAATTTCTCCAATATATGTTTGAGTTTGTTAAGGGTTATCAAGATGAAGCCCAGAGTTTACAAGCAAGTTCAAGTCCACAAAATTATAATAA…	A/G	A/R				A/R
RC-QTL-C8	26.830-28.200 Mb	Cla97Chr08	27114319	A	A	R	75	75	58	20	0.7	gggAAAAAGggGgGggAggG	R	20	0	58	23	0.17	AAAAAAAAAAAAAGAGggAAAAA	0.53	0.35	-0.35	0.45	-0.45	Cla97C08G160350		promoter						ATATAAATCGCTTAAAAAATTTAGAATTTAAATTGATACAACCCTCAAATTTAAGTGTATATATATATCAATCGGAAGAAATTGTTAATTTTGGACATACATATACCCTATTTGGACCATAAGAGGAGTCGTTAATTTCGGGCCACCATTGTTCTTAGTAAAAACTACGGGTTACCATTGCTAAAAAATGAAAAATTACGGCTACTATTAATAAGAAGAAACGGTCGGCAAGGAGAAGAATTTCGTTGAAAAGAAAAATATCACCGTTATCGGGGATCGAACCCACCCGCGTGACAAGCG[A]GAATACTCACCACTATACTACAACGACCACATGCTTAGGACAGACAAATATTTTTAATTAATCTTTTAATACGTCCTCATGACAATTTACGCAAAA…	A/G	ATATAAATCGCTTAAAAAATTTAGAATTTAAATTGATACAACCCTCAAATTTAAGTGTATATATATATCAATCGGAAGAAATTGTTAATTTTGGACATACATATACCCTATTTGGACCATAAGAGGAGTCGTTAATTTCGGGCCACCATTGTTCTTAGTAAAAACTACGGGTTACCATTGCTAAAAAATGAAAAATTACGGCTACTATTAATAAGAAGAAACGGTCGGCAAGGAGAAGAATTTCGTTGAAAAGAAAAATATCACCGTTATCGGGGATCGAACCCACCCGCGTGACAAGCG[A]GAATACTCACCACTATACTACAACGACCACATGCTTAGGACAGACAAATATTTTTAATTAATCTTTTAATACGTCCTCATGACAATTTACGCAAAA…	A/G	A/R				A/R
RC-QTL-C8	26.830-28.200 Mb	Cla97Chr08	27124316	C	C	M	63	63	57	32	0.62	ACCCAaaACCaaaAaCaACaCCaCCaaAAaCA	C	57	0	60	20	0.1	aCCCaCCCCCCCCCCCCCCC	0.52	0.35	-0.35	0.45	-0.45	Cla97C08G160360		promoter						TTATTTTACATACATTCCCCGCCCATCCTTTATAGGCAAAAATACAGCTTGTTGGTCTCCACACTGTAGGGACCAAATAAGTAGGGTTAACGTCCTTCAGATGAGGCCATAATTCCTCAAGACTCATTTTGACAAAACTTTTGGGTATTGGTTAATGAGAGAGAAGGGTAAAAATCAGAATAAAAAAGACAAATAAGAACAACTTCCATGCTGGTAGCTTTGGGTTCTGTCTTTCCTTTTTTAGGCTAATTTTTTATTCATTCTCATCCAACTGTTCATCAGTTGGTTTACACTTTGTTG[C]AAAAGTAATGGGCTCAACCATACAATACCATACCACACTCCCTTGAAGCTTTTTAAGCTTCATGACATCTCCATTCCGCCGTGTCGTTTTTTGCTT…	C/A	TTATTTTACATACATTCCCCGCCCATCCTTTATAGGCAAAAATACAGCTTGTTGGTCTCCACACTGTAGGGACCAAATAAGTAGGGTTAACGTCCTTCAGATGAGGCCATAATTCCTCAAGACTCATTTTGACAAAACTTTTGGGTATTGGTTAATGAGAGAGAAGGGTAAAAATCAGAATAAAAAAGACAAATAAGAACAACTTCCATGCTGGTAGCTTTGGGTTCTGTCTTTCCTTTTTTAGGCTAATTTTTTATTCATTCTCATCCAACTGTTCATCAGTTGGTTTACACTTTGTTG[C]AAAAGTAATGGGCTCAACCATACAATACCATACCACACTCCCTTGAAGCTTTTTAAGCTTCATGACATCTCCATTCCGCCGTGTCGTTTTTTGCTT…	C/A	C/M
RC-QTL-C8	26.830-28.200 Mb	Cla97Chr08	27127203	T	T	Y	51	51	60	18	0.78	CTCccccCTcTcCCTCcc	Y	46	0	60	21	0.14	TCCTTTTTTTTTTTTCTTTTT	0.64	0.333333	-0.333333	0.444444	-0.444444	Intergenic								GCATCTCAATATAATTCTATTTTGACCTCTTTTTTAAAAAATAATAAATAGTAATAATAATAATAACACTAAAATAAAACCAAACCTTTTTATGTTGGAACTCTCTGACATCGATGAACTGAACGCTTTTTTAAAAAAAAAAAAAAAAAAAAAAATTAAATAATACCAAGTTGTTTGTTTGCTGCCAGTCTTTTTTTAGTTCTTCAGAACGGTTAGGATATATTTAACTTGTACTCTTTATTTGCTTCAATGAGTTTATAGATTCCATCGCTAAAATATAATAATTTCATGACTTATCAA[T]TTTTCAAATTCAATAATATTATGTACGAAACAATTTTACTATTTGCTCCAAATGTCTTTTGTTGTAGGTGAAATTGGACTAGACAAATAAGCCACG…	T/C	GCATCTCAATATAATTCTATTTTGACCTCTTTTTTAAAAAATAATAAATAGTAATAATAATAATAACACTAAAATAAAACCAAACCTTTTTATGTTGGAACTCTCTGACATCGATGAACTGAACGCTTTTTTAAAAAAAAAAAAAAAAAAAAAAATTAAATAATACCAAGTTGTTTGTTTGCTGCCAGTCTTTTTTTAGTTCTTCAGAACGGTTAGGATATATTTAACTTGTACTCTTTATTTGCTTCAATGAGTTTATAGATTCCATCGCTAAAATATAATAATTTCATGACTTATCAA[T]TTTTCAAATTCAATAATATTATGTACGAAACAATTTTACTATTTGCTCCAAATGTCTTTTGTTGTAGGTGAAATTGGACTAGACAAATAAGCCACG…	T/C	T/Y				T/Y
RC-QTL-C8	26.830-28.200 Mb	Cla97Chr08	27127273	G	G	R	70	70	60	23	0.83	aAGaGaAAGAaaAAAAGaaaAAa	R	56	0	60	26	0.12	GGGGAGGGGGGGaGGGGaGGGGGGGG	0.71	0.304348	-0.347826	0.434783	-0.434783	Intergenic								AAAATAAAACCAAACCTTTTTATGTTGGAACTCTCTGACATCGATGAACTGAACGCTTTTTTAAAAAAAAAAAAAAAAAAAAAAATTAAATAATACCAAGTTGTTTGTTTGCTGCCAGTCTTTTTTTAGTTCTTCAGAACGGTTAGGATATATTTAACTTGTACTCTTTATTTGCTTCAATGAGTTTATAGATTCCATCGCTAAAATATAATAATTTCATGACTTATCAATTTTTCAAATTCAATAATATTATGTACGAAACAATTTTACTATTTGCTCCAAATGTCTTTTGTTGTAGGT[G]AAATTGGACTAGACAAATAAGCCACGAATCTAGAAAAGATAAGAAAAAATAAATACAAAATGAATTTGGAATCAAATAAATCAAGATGTCAACTAA…	G/A	AAAATAAAACCAAACCTTTTTATGTTGGAACTCTCTGACATCGATGAACTGAACGCTTTTTTAAAAAAAAAAAAAAAAAAAAAAATTAAATAATACCAAGTTGTTTGTTTGCTGCCAGTCTTTTTTTAGTTCTTCAGAACGGTTAGGATATATTTAACTTGTACTCTTTATTTGCTTCAATGAGTTTATAGATTCCATCGCTAAAATATAATAATTTCATGACTTATCAATTTTTCAAATTCAATAATATTATGTACGAAACAATTTTACTATTTGCTCCAAATGTCTTTTGTTGTAGGT[G]AAATTGGACTAGACAAATAAGCCACGAATCTAGAAAAGATAAGAAAAAATAAATACAAAATGAATTTGGAATCAAATAAATCAAGATGTCAACTAA…	G/A	G/R				G/R
RC-QTL-C8	26.830-28.200 Mb	Cla97Chr08	27127494	G	G	R	92	104	59	19	0.79	AAAaAAaGaAaaAAAGGAG	G	53	0	60	29	0.1	GGGGGaGGGGGGGGGGGGAGGGGGGAGGG	0.69	0.368421	-0.368421	0.473684	-0.473684	Intergenic								ACTTATCAATTTTTCAAATTCAATAATATTATGTACGAAACAATTTTACTATTTGCTCCAAATGTCTTTTGTTGTAGGTGAAATTGGACTAGACAAATAAGCCACGAATCTAGAAAAGATAAGAAAAAATAAATACAAAATGAATTTGGAATCAAATAAATCAAGATGTCAACTAATCATTGGTCCAATCAGATCTAATCCTAACTTATGTAGGGTAAGAGAAAATTCATCTCACCCAATCTTTAGAATAAAAGGTAAATTCTATCTCATTTCCCTTATTATTTTCCTATGAGTCAACTT[G]ATTTTGGATCTAGATTCTTAATTTAGAATATGAAATTCTGACTTCTTTTTTATTCTACAGTTGTCTACCTCTACTTTGCCATCAAAGTCATTTTCA…	G/A	ACTTATCAATTTTTCAAATTCAATAATATTATGTACGAAACAATTTTACTATTTGCTCCAAATGTCTTTTGTTGTAGGTGAAATTGGACTAGACAAATAAGCCACGAATCTAGAAAAGATAAGAAAAAATAAATACAAAATGAATTTGGAATCAAATAAATCAAGATGTCAACTAATCATTGGTCCAATCAGATCTAATCCTAACTTATGTAGGGTAAGAGAAAATTCATCTCACCCAATCTTTAGAATAAAAGGTAAATTCTATCTCATTTCCCTTATTATTTTCCTATGAGTCAACTT[G]ATTTTGGATCTAGATTCTTAATTTAGAATATGAAATTCTGACTTCTTTTTTATTCTACAGTTGTCTACCTCTACTTTGCCATCAAAGTCATTTTCA…	G/A	G/R
RC-QTL-C8	26.830-28.200 Mb	Cla97Chr08	27128428	T	T	K	75	76	57	27	0.85	ggggggGGgTGGGgGGggTgTgGgGTg	T	70	0	59	20	0.05	TTTTTTTTTTTTTTTTTGTT	0.8	0.35	-0.35	0.45	-0.45	Intergenic								AAGTTTAAAAACGAAAGATATAAATAGTTTATAGTATGGTATTATTTAATATGAGTAAACTTATTTTTATATATTTGGGAATTCGAAAAAAAGGTACAATTTAAATAAACAAAGACGTGAGACCTCTATGGGAAAAATAAAAATACATGGCAGTTATTGAAATTATATTATATATTTCAACACCTTCTACTAATCTTTGTAGTAAGATTATATTCTATTTTAGGTTGGAATTAATTCTTTTCATGTTTAATAATAAATCTAGTCTCTATAATTTAACGAAAGTTAAAACTCAATCTATTT[T]ATTTCAAAAGTTCAAATTTTGTACTTATGATTGGTTGTTTGATGAAATATCATAAGAAGTCTATCGTTTAAAATTTCTCATAGATTGAGTATGTGA…	T/G	AAGTTTAAAAACGAAAGATATAAATAGTTTATAGTATGGTATTATTTAATATGAGTAAACTTATTTTTATATATTTGGGAATTCGAAAAAAAGGTACAATTTAAATAAACAAAGACGTGAGACCTCTATGGGAAAAATAAAAATACATGGCAGTTATTGAAATTATATTATATATTTCAACACCTTCTACTAATCTTTGTAGTAAGATTATATTCTATTTTAGGTTGGAATTAATTCTTTTCATGTTTAATAATAAATCTAGTCTCTATAATTTAACGAAAGTTAAAACTCAATCTATTT[T]ATTTCAAAAGTTCAAATTTTGTACTTATGATTGGTTGTTTGATGAAATATCATAAGAAGTCTATCGTTTAAAATTTCTCATAGATTGAGTATGTGA…	T/G	T/K
RC-QTL-C8	26.830-28.200 Mb	Cla97Chr08	27129605	C	C	Y	49	185	60	10	0.8	tttTCTTCtT	C	20	0	60	10	0.1	tCCCCCCCCC	0.7	0.4	-0.5	0.6	-0.6	Intergenic								AAAGAAATTTTCCCTTTTTGTTTCCCTTTTTTATATATGTAACAAATTTACTTTCAAACCAGACTTTTTTTTTTTTTTTAATAAGTAAGGAAAATTTTGCACTTTCTTCATCTTTTTTTAATTTCCTTGAATTTTTTAAGATAACATAATGGACACATCATCAAGATTAGTGTTGTAAGTATTTAGGTGGCCCATACTAGAACAACATACAATATTTTAATTAACAATAGTTATAAAAAGGTTGTTGTTGAGAGGTATAATATATTCTTAATGCGTGAAATAACTAGGAACAAATCAAAA[C]AATTTAGGATAAAGCTAGATTCAATCGTGTAGAAATTAATCGAGGCCAACATTTAAAAGGAAATTTTTTTTTTCATATCCGAATTTACTTTTATTA…	C/T	AAAGAAATTTTCCCTTTTTGTTTCCCTTTTTTATATATGTAACAAATTTACTTTCAAACCAGACTTTTTTTTTTTTTTTAATAAGTAAGGAAAATTTTGCACTTTCTTCATCTTTTTTTAATTTCCTTGAATTTTTTAAGATAACATAATGGACACATCATCAAGATTAGTGTTGTAAGTATTTAGGTGGCCCATACTAGAACAACATACAATATTTTAATTAACAATAGTTATAAAAAGGTTGTTGTTGAGAGGTATAATATATTCTTAATGCGTGAAATAACTAGGAACAAATCAAAA[C]AATTTAGGATAAAGCTAGATTCAATCGTGTAGAAATTAATCGAGGCCAACATTTAAAAGGAAATTTTTTTTTTCATATCCGAATTTACTTTTATTA…	C/T	C/Y
RC-QTL-C8	26.830-28.200 Mb	Cla97Chr08	27129647	G	G	R	49	49	60	8	0.75	aAGAAGaA	R	27	0	60	7	0.14	GGGGGGA	0.61	0.571429	-0.571429	0.714286	-0.714286	Intergenic								CAAATTTACTTTCAAACCAGACTTTTTTTTTTTTTTTAATAAGTAAGGAAAATTTTGCACTTTCTTCATCTTTTTTTAATTTCCTTGAATTTTTTAAGATAACATAATGGACACATCATCAAGATTAGTGTTGTAAGTATTTAGGTGGCCCATACTAGAACAACATACAATATTTTAATTAACAATAGTTATAAAAAGGTTGTTGTTGAGAGGTATAATATATTCTTAATGCGTGAAATAACTAGGAACAAATCAAAACAATTTAGGATAAAGCTAGATTCAATCGTGTAGAAATTAATC[G]AGGCCAACATTTAAAAGGAAATTTTTTTTTTCATATCCGAATTTACTTTTATTAGAAAAAGAACAAAAAAAAAAAATGAATGGAACTATGACTTAA…	G/A	CAAATTTACTTTCAAACCAGACTTTTTTTTTTTTTTTAATAAGTAAGGAAAATTTTGCACTTTCTTCATCTTTTTTTAATTTCCTTGAATTTTTTAAGATAACATAATGGACACATCATCAAGATTAGTGTTGTAAGTATTTAGGTGGCCCATACTAGAACAACATACAATATTTTAATTAACAATAGTTATAAAAAGGTTGTTGTTGAGAGGTATAATATATTCTTAATGCGTGAAATAACTAGGAACAAATCAAAACAATTTAGGATAAAGCTAGATTCAATCGTGTAGAAATTAATC[G]AGGCCAACATTTAAAAGGAAATTTTTTTTTTCATATCCGAATTTACTTTTATTAGAAAAAGAACAAAAAAAAAAAATGAATGGAACTATGACTTAA…	G/A	G/R				G/R
RC-QTL-C8	26.830-28.200 Mb	Cla97Chr08	27132089	A	A	R	96	190	56	13	0.69	ggAGGgAGggAAg	R	27	0	59	19	0.11	AAAAAAAAAAAGAAAAAAG	0.58	0.384615	-0.384615	0.538462	-0.538462	Intergenic								CTTTTAGGGTTAACGTCAAATTCTTAAAAATGTGAGAATAACAATAAAAATATTAACACGTTGATGTACTTTTTTTTTTTAACAAACATAAGGATGTAAATTTAAAAATCAAATATAAAATATTTAGTCGAAATTTTAATGAGCCATTATTTGAATAGATAGGCATCTAGTGATACGGGTAGTATCATGTTCTTCATTCATGATGTTTTAAAAGTTGAAAACATGTCCCTTCTTTCACCCTTTTTTAGATATCAAAATATCAAATCACCATGTCTTTCACCTTCTCTTAGATATCAAATC[A]CTGTGTTTCTTACATTTTACATTTATGTTGAATATATATATATATTTTTTTTTAATAATTATTGAACAGAGATCATCCCACCCATTTTTCAAAGCA…	A/G	CTTTTAGGGTTAACGTCAAATTCTTAAAAATGTGAGAATAACAATAAAAATATTAACACGTTGATGTACTTTTTTTTTTTAACAAACATAAGGATGTAAATTTAAAAATCAAATATAAAATATTTAGTCGAAATTTTAATGAGCCATTATTTGAATAGATAGGCATCTAGTGATACGGGTAGTATCATGTTCTTCATTCATGATGTTTTAAAAGTTGAAAACATGTCCCTTCTTTCACCCTTTTTTAGATATCAAAATATCAAATCACCATGTCTTTCACCTTCTCTTAGATATCAAATC[A]CTGTGTTTCTTACATTTTACATTTATGTTGAATATATATATATATTTTTTTTTAATAATTATTGAACAGAGATCATCCCACCCATTTTTCAAAGCA…	A/G	A/R				A/R
RC-QTL-C8	26.830-28.200 Mb	Cla97Chr08	27134225	G	G	K	50	50	60	17	0.71	ttGTtTGtGtTttTGtG	K	41	0	60	30	0.2	tGGGGGGTGGGGtGGGGGTGGGGGGTGGtG	0.51	0.352941	-0.352941	0.470588	-0.470588	Cla97C08G160370		promoter						GACAACCGGACGAATCCCAACAAATGGCGGACAAAGAAAGACGAACGAAAATTTGATAACCTACAAAACAACCTAAAAGTATTCCCAAAAGTATAGTGATACTTTCCATCTAGTAAAAGAATAAAATAAAAAATATTAAATGAAATTTCCAACCTTAATTACAATATATCTGAATTTAATGGATATTACAAAATAAAAACAAAAAGTAATTAAGATATAAAAATTGGTGAGTTTTTTTATTAATACAAATTATATATAAAAAAAACTAGAAATTAATAAATGAGCCATAGGGTTAAATTT[G]TCTCAAAATTTGCAAAAATCTATATATGTAATTTAATTCAAACTTATGTTATTTGTGAAATATTGTATTCGAGGTAGGTCATATCTCTAAATCTTT…	G/T	GACAACCGGACGAATCCCAACAAATGGCGGACAAAGAAAGACGAACGAAAATTTGATAACCTACAAAACAACCTAAAAGTATTCCCAAAAGTATAGTGATACTTTCCATCTAGTAAAAGAATAAAATAAAAAATATTAAATGAAATTTCCAACCTTAATTACAATATATCTGAATTTAATGGATATTACAAAATAAAAACAAAAAGTAATTAAGATATAAAAATTGGTGAGTTTTTTTATTAATACAAATTATATATAAAAAAAACTAGAAATTAATAAATGAGCCATAGGGTTAAATTT[G]TCTCAAAATTTGCAAAAATCTATATATGTAATTTAATTCAAACTTATGTTATTTGTGAAATATTGTATTCGAGGTAGGTCATATCTCTAAATCTTT…	G/T	G/K				G/K
RC-QTL-C8	26.830-28.200 Mb	Cla97Chr08	27135971	G	G	R	74	74	60	29	0.76	GaaGaGGAAaaaaGaaAGAAaaaaaAaGa	G	85	0	60	25	0.04	GGGGGGGGGGGGGGGGGGGGGGGGA	0.72	0.32	-0.32	0.4	-0.4	Cla97C08G160370	Cla97C08G160370.1:Intron	Intron	Kinesin-like protein	IPR001752 (Kinesin motor domain), IPR027417 (P-loop containing nucleoside triphosphate hydrolase), IPR027640 (Kinesin-like protein)	GO:0000166, GO:0003774, GO:0003777, GO:0005524, GO:0005874, GO:0007018, GO:0008017	kinesin-like protein kin-7n	NA	TTCTTTTTTGAGACATTTGAAAACAGAACTGACAGGGCTCTCTCTTTAGCGTGGGATATTTGTTGCAGGTCTCAAGGAGGAAATTGTCACTAATGCTGATCAAGTATTAAAGCTCATCAAGCAGGGTGAAGGTCTGGAAGAAAATATGAACTATATTTTGGTTAAATTTTGTTCCTTGAAATCAAAACACTAAGGCAGACATACATTTTGTCTTGCAGTAAATAAACATTTCGGTGAAACGAATATGAATGCAAGGAGCAGTAGATCGCACACAATATTCAGAATGGTAGGTTTATGTTA[G]GTCTATGGACAGGGAGAGGGAGCTCATTTTACCAATACCTTTATTTATGTTAGTTCAACTTATGCAGGTAATTGAAAGCAAGGGGAAGGACATCGG…	G/A	TTCTTTTTTGAGACATTTGAAAACAGAACTGACAGGGCTCTCTCTTTAGCGTGGGATATTTGTTGCAGGTCTCAAGGAGGAAATTGTCACTAATGCTGATCAAGTATTAAAGCTCATCAAGCAGGGTGAAGGTCTGGAAGAAAATATGAACTATATTTTGGTTAAATTTTGTTCCTTGAAATCAAAACACTAAGGCAGACATACATTTTGTCTTGCAGTAAATAAACATTTCGGTGAAACGAATATGAATGCAAGGAGCAGTAGATCGCACACAATATTCAGAATGGTAGGTTTATGTTA[G]GTCTATGGACAGGGAGAGGGAGCTCATTTTACCAATACCTTTATTTATGTTAGTTCAACTTATGCAGGTAATTGAAAGCAAGGGGAAGGACATCGG…	G/A	G/R
RC-QTL-C8	26.830-28.200 Mb	Cla97Chr08	27138118	G	G	A	1	57	60	16	0.94	GaAaAAaAAAAAAaaa	R	31	0	60	26	0.15	GAGGGGGGGGGGGAGGGGGGaGaGGG	0.79	0.375	-0.375	0.5	-0.5	Cla97C08G160370	Cla97C08G160370.1:CDS,exon	CDS,exon	Kinesin-like protein	IPR001752 (Kinesin motor domain), IPR027417 (P-loop containing nucleoside triphosphate hydrolase), IPR027640 (Kinesin-like protein)	GO:0000166, GO:0003774, GO:0003777, GO:0005524, GO:0005874, GO:0007018, GO:0008017	kinesin-like protein kin-7n	NA	ACTTTGTTGAGGCATTATCTCTGTTAGTCTATACCTATGAAAGTTTCTTAACTTTTTTTTTTTTTTTTTTCTTCTTCTTTTCTGGAGTTTGTCTTCCTTACATAAAAAATTATTACTTCAAATTTAGGTTGTACTCCTGTTTATGGCATATGATAATTTCTATATTACATGTTCCTCACTTGAATGGTTTCAACTTTTAATGATTGTAAATCTGATGCAATTTTAGTTGAATTACAGGGTAAGGGTCTCTCCAATGAGAACCATAAACAAGAGATTCAAAATCTTGAGAGACAACTGGAG[G]ATGCCATCATGGAGAAAAATAAGCTTCAGGTTGATTTTTAACTTTTTTTGTTTCTTCTTCTACTTCTCTGTGCTTGTAGATTAAATGAGGTTAGGA…	A/G	ACTTTGTTGAGGCATTATCTCTGTTAGTCTATACCTATGAAAGTTTCTTAACTTTTTTTTTTTTTTTTTTCTTCTTCTTTTCTGGAGTTTGTCTTCCTTACATAAAAAATTATTACTTCAAATTTAGGTTGTACTCCTGTTTATGGCATATGATAATTTCTATATTACATGTTCCTCACTTGAATGGTTTCAACTTTTAATGATTGTAAATCTGATGCAATTTTAGTTGAATTACAGGGTAAGGGTCTCTCCAATGAGAACCATAAACAAGAGATTCAAAATCTTGAGAGACAACTGGAG[G]ATGCCATCATGGAGAAAAATAAGCTTCAGGTTGATTTTTAACTTTTTTTGTTTCTTCTTCTACTTCTCTGTGCTTGTAGATTAAATGAGGTTAGGA…	A/G	G/A	NONSYN	NONSYN:Cla97C08G160370.1	D(GAT)->N(AAT):Cla97C08G160370.1	G/R	NONSYN_&_SYN	NONSYN_&_SYN:Cla97C08G160370.1	D(GAT)->N/D(RAT):Cla97C08G160370.1
RC-QTL-C8	26.830-28.200 Mb	Cla97Chr08	27139583	T	T	Y	61	125	60	20	0.85	CccccTcCcTccCCCTCccC	T	75	0	60	30	0.07	TTTcTTTTTTTTTTTTTTTTTTTTCTTTTT	0.78	0.35	-0.35	0.45	-0.45	Cla97C08G160370	Cla97C08G160370.1:CDS,exon	CDS,exon	Kinesin-like protein	IPR001752 (Kinesin motor domain), IPR027417 (P-loop containing nucleoside triphosphate hydrolase), IPR027640 (Kinesin-like protein)	GO:0000166, GO:0003774, GO:0003777, GO:0005524, GO:0005874, GO:0007018, GO:0008017	kinesin-like protein kin-7n	NA	TGAGATTGCCTTCAACATCCTATAAATTATTATGTTCATGACTTAGTTGCATGACCACAATTATTAAGGACTATGACTAGTTGCTCAATATGAAATTTCATATACTATGTTAGTTCACAATTAAGTAGATGATTATACTACCAAACTTCCTAGAAGGAATCATGGCCTTGTACTTTTAAGTTATGCATATCTCTTTTAAGGCAATTGAGTGATTCTGTATTCTTATCAATTATGTAACTATTGAATCTTTTCTGACAAAGGGATGTGCTGAAGACGACTTTTGGAAGGAAAGTTTGAGTA[T]TGAACTTGATGACATTAGGAAAACATGTCACGACCTCGAGAAAGAGCTAGTATCCAACAACCAACGTTTAGAGTTATCCAAGCAACAATATGACAA…	T/C	TGAGATTGCCTTCAACATCCTATAAATTATTATGTTCATGACTTAGTTGCATGACCACAATTATTAAGGACTATGACTAGTTGCTCAATATGAAATTTCATATACTATGTTAGTTCACAATTAAGTAGATGATTATACTACCAAACTTCCTAGAAGGAATCATGGCCTTGTACTTTTAAGTTATGCATATCTCTTTTAAGGCAATTGAGTGATTCTGTATTCTTATCAATTATGTAACTATTGAATCTTTTCTGACAAAGGGATGTGCTGAAGACGACTTTTGGAAGGAAAGTTTGAGTA[T]TGAACTTGATGACATTAGGAAAACATGTCACGACCTCGAGAAAGAGCTAGTATCCAACAACCAACGTTTAGAGTTATCCAAGCAACAATATGACAA…	T/C	T/Y	NONSYN_&_SYN	NONSYN_&_SYN:Cla97C08G160370.1	I(ATT)->T/I(AYT):Cla97C08G160370.1
RC-QTL-C8	26.830-28.200 Mb	Cla97Chr08	27139985	A	A	R	125	125	60	32	0.62	GGGAAAgAAAgAGgGggGGGGAAgGAGGGAgA	A	61	0	60	32	0.09	AAAAAAAAAgAAAGAGAAAAAAAAAAAAAAAA	0.53	0.28125	-0.28125	0.375	-0.375	Intergenic								AAAGAGAGTTCAAGCTTATGAAAGATGAAAGAGACTCTTTACGTAAAATAGTGTCTGAATTTGTTCAGAAACTAGAGCTGGAGAAGGAGCAGAAAGAAACTGCATTAAAGGAACTGAACACTGAACTCCAGAGACAAAGAGATCTAGGGGAAGGAATTAAGCGATTTAGTGCAGCATTTGCCTCTCGACACAGGTCATTCATGTCATTCAACAGTGAGCTAAAGTCTAAAATTGAGGAACTGAAGACCCATAATCGAGTTGTCGTTCCTGTTCCCAAATCTCTTGGGTGTTGAAAATTTT[A]GCCATTGTATAATGTCTTCTGTAATTATGATCGTATAAAATTTGCTGATTTGATTATTGGGTGTGGATTTGTTTTGACCACACAGTCACCTTCAAA…	A/G	AAAGAGAGTTCAAGCTTATGAAAGATGAAAGAGACTCTTTACGTAAAATAGTGTCTGAATTTGTTCAGAAACTAGAGCTGGAGAAGGAGCAGAAAGAAACTGCATTAAAGGAACTGAACACTGAACTCCAGAGACAAAGAGATCTAGGGGAAGGAATTAAGCGATTTAGTGCAGCATTTGCCTCTCGACACAGGTCATTCATGTCATTCAACAGTGAGCTAAAGTCTAAAATTGAGGAACTGAAGACCCATAATCGAGTTGTCGTTCCTGTTCCCAAATCTCTTGGGTGTTGAAAATTTT[A]GCCATTGTATAATGTCTTCTGTAATTATGATCGTATAAAATTTGCTGATTTGATTATTGGGTGTGGATTTGTTTTGACCACACAGTCACCTTCAAA…	A/G	A/R
RC-QTL-C8	26.830-28.200 Mb	Cla97Chr08	27140030	C	C	Y	125	125	60	30	0.77	tCTtTttTTTTCCtTCTTTCtCtttTCttt	C	53	0	60	22	0.09	CTCTCCCCCCCCCCCCCCCCCC	0.68	0.318182	-0.318182	0.409091	-0.409091	Intergenic								AAATAGTGTCTGAATTTGTTCAGAAACTAGAGCTGGAGAAGGAGCAGAAAGAAACTGCATTAAAGGAACTGAACACTGAACTCCAGAGACAAAGAGATCTAGGGGAAGGAATTAAGCGATTTAGTGCAGCATTTGCCTCTCGACACAGGTCATTCATGTCATTCAACAGTGAGCTAAAGTCTAAAATTGAGGAACTGAAGACCCATAATCGAGTTGTCGTTCCTGTTCCCAAATCTCTTGGGTGTTGAAAATTTTAGCCATTGTATAATGTCTTCTGTAATTATGATCGTATAAAATTTG[C]TGATTTGATTATTGGGTGTGGATTTGTTTTGACCACACAGTCACCTTCAAAAGACAATAGAGATGACTTATGAGCTTGTGCAGTTGGGTGGTAATG…	C/T	AAATAGTGTCTGAATTTGTTCAGAAACTAGAGCTGGAGAAGGAGCAGAAAGAAACTGCATTAAAGGAACTGAACACTGAACTCCAGAGACAAAGAGATCTAGGGGAAGGAATTAAGCGATTTAGTGCAGCATTTGCCTCTCGACACAGGTCATTCATGTCATTCAACAGTGAGCTAAAGTCTAAAATTGAGGAACTGAAGACCCATAATCGAGTTGTCGTTCCTGTTCCCAAATCTCTTGGGTGTTGAAAATTTTAGCCATTGTATAATGTCTTCTGTAATTATGATCGTATAAAATTTG[C]TGATTTGATTATTGGGTGTGGATTTGTTTTGACCACACAGTCACCTTCAAAAGACAATAGAGATGACTTATGAGCTTGTGCAGTTGGGTGGTAATG…	C/T	C/Y
RC-QTL-C8	26.830-28.200 Mb	Cla97Chr08	27142420	C	C	M	127	208	57	18	0.72	ACCACACAaAACaAaAAa	M	11	11	60	12	0.17	CCCaCCACCCCC	0.55	0.416667	-0.416667	0.583333	-0.5	Intergenic								CTTAACGGGGGCTAACTTTTTTTTTATAAATGCACAATTTGAAAGTATCTATCAATATTAATAAAGATAATAATAGTTGGATTAATAACTTAGTTGTGCAGGAAAAATAAAATTACTTATTAAATTATCACTCAATTTTAATATGGATGTTTTGTTAATACATTCATACCATTGAAATTTTGATACTAACTTGAAATTTTAGTGCTAGCTCAGTCAATTGTATGAGCATTTTGAATGTATTGAAAGTTCCTAGGAAGGAAAACCTCTTTGAATTCCCTCAATAGAAATCTAAAAAAATTT[C]TATATTGATGGGTTTTTTCTTAAGAAAGAAAATTCATTAAAAAACTAACCACAACCACAACTCTCCTTCTTAAAGACCGAGGAAAAAGATTCTGGA…	C/A	CTTAACGGGGGCTAACTTTTTTTTTATAAATGCACAATTTGAAAGTATCTATCAATATTAATAAAGATAATAATAGTTGGATTAATAACTTAGTTGTGCAGGAAAAATAAAATTACTTATTAAATTATCACTCAATTTTAATATGGATGTTTTGTTAATACATTCATACCATTGAAATTTTGATACTAACTTGAAATTTTAGTGCTAGCTCAGTCAATTGTATGAGCATTTTGAATGTATTGAAAGTTCCTAGGAAGGAAAACCTCTTTGAATTCCCTCAATAGAAATCTAAAAAAATTT[C]TATATTGATGGGTTTTTTCTTAAGAAAGAAAATTCATTAAAAAACTAACCACAACCACAACTCTCCTTCTTAAAGACCGAGGAAAAAGATTCTGGA…	C/A	C/M				C/M
RC-QTL-C8	26.830-28.200 Mb	Cla97Chr08	27142441	T	T	K	99	110	59	21	0.81	GTGTGgGGTgGgGGgGGTggG	K	8	0	60	14	0.21	TTgTTGTTTTTTgT	0.6	0.428571	-0.357143	0.5	-0.5	Intergenic								TTTTATAAATGCACAATTTGAAAGTATCTATCAATATTAATAAAGATAATAATAGTTGGATTAATAACTTAGTTGTGCAGGAAAAATAAAATTACTTATTAAATTATCACTCAATTTTAATATGGATGTTTTGTTAATACATTCATACCATTGAAATTTTGATACTAACTTGAAATTTTAGTGCTAGCTCAGTCAATTGTATGAGCATTTTGAATGTATTGAAAGTTCCTAGGAAGGAAAACCTCTTTGAATTCCCTCAATAGAAATCTAAAAAAATTTCTATATTGATGGGTTTTTTCT[T]AAGAAAGAAAATTCATTAAAAAACTAACCACAACCACAACTCTCCTTCTTAAAGACCGAGGAAAAAGATTCTGGAATGGTACAAGGAATCCTTACT…	T/G	TTTTATAAATGCACAATTTGAAAGTATCTATCAATATTAATAAAGATAATAATAGTTGGATTAATAACTTAGTTGTGCAGGAAAAATAAAATTACTTATTAAATTATCACTCAATTTTAATATGGATGTTTTGTTAATACATTCATACCATTGAAATTTTGATACTAACTTGAAATTTTAGTGCTAGCTCAGTCAATTGTATGAGCATTTTGAATGTATTGAAAGTTCCTAGGAAGGAAAACCTCTTTGAATTCCCTCAATAGAAATCTAAAAAAATTTCTATATTGATGGGTTTTTTCT[T]AAGAAAGAAAATTCATTAAAAAACTAACCACAACCACAACTCTCCTTCTTAAAGACCGAGGAAAAAGATTCTGGAATGGTACAAGGAATCCTTACT…	T/G	T/K				T/K
RC-QTL-C8	26.830-28.200 Mb	Cla97Chr08	27142465	C	C	M	37	44	60	17	0.88	AACaAaAAaAACaaAAa	M	21	0	60	17	0.29	aCCACCCCCCaCCCCAA	0.59	0.352941	-0.352941	0.470588	-0.470588	Intergenic								TATCTATCAATATTAATAAAGATAATAATAGTTGGATTAATAACTTAGTTGTGCAGGAAAAATAAAATTACTTATTAAATTATCACTCAATTTTAATATGGATGTTTTGTTAATACATTCATACCATTGAAATTTTGATACTAACTTGAAATTTTAGTGCTAGCTCAGTCAATTGTATGAGCATTTTGAATGTATTGAAAGTTCCTAGGAAGGAAAACCTCTTTGAATTCCCTCAATAGAAATCTAAAAAAATTTCTATATTGATGGGTTTTTTCTTAAGAAAGAAAATTCATTAAAAAA[C]TAACCACAACCACAACTCTCCTTCTTAAAGACCGAGGAAAAAGATTCTGGAATGGTACAAGGAATCCTTACTACTTCTTTAGAGCTAGAAGAAGAA…	C/A	TATCTATCAATATTAATAAAGATAATAATAGTTGGATTAATAACTTAGTTGTGCAGGAAAAATAAAATTACTTATTAAATTATCACTCAATTTTAATATGGATGTTTTGTTAATACATTCATACCATTGAAATTTTGATACTAACTTGAAATTTTAGTGCTAGCTCAGTCAATTGTATGAGCATTTTGAATGTATTGAAAGTTCCTAGGAAGGAAAACCTCTTTGAATTCCCTCAATAGAAATCTAAAAAAATTTCTATATTGATGGGTTTTTTCTTAAGAAAGAAAATTCATTAAAAAA[C]TAACCACAACCACAACTCTCCTTCTTAAAGACCGAGGAAAAAGATTCTGGAATGGTACAAGGAATCCTTACTACTTCTTTAGAGCTAGAAGAAGAA…	C/A	C/M				C/M
RC-QTL-C8	26.830-28.200 Mb	Cla97Chr08	27142504	A	A	G	7	78	60	17	0.94	gGgGGgGGAggGGggGG	R	18	0	60	16	0.25	AAAAgAAAAGGAAGAA	0.69	0.375	-0.375	0.5	-0.5	Intergenic								ATAACTTAGTTGTGCAGGAAAAATAAAATTACTTATTAAATTATCACTCAATTTTAATATGGATGTTTTGTTAATACATTCATACCATTGAAATTTTGATACTAACTTGAAATTTTAGTGCTAGCTCAGTCAATTGTATGAGCATTTTGAATGTATTGAAAGTTCCTAGGAAGGAAAACCTCTTTGAATTCCCTCAATAGAAATCTAAAAAAATTTCTATATTGATGGGTTTTTTCTTAAGAAAGAAAATTCATTAAAAAACTAACCACAACCACAACTCTCCTTCTTAAAGACCGAGGA[A]AAAGATTCTGGAATGGTACAAGGAATCCTTACTACTTCTTTAGAGCTAGAAGAAGAATAATACAAGGGAATAATACAAGGAATCCTTACTACTTCT…	G/A	ATAACTTAGTTGTGCAGGAAAAATAAAATTACTTATTAAATTATCACTCAATTTTAATATGGATGTTTTGTTAATACATTCATACCATTGAAATTTTGATACTAACTTGAAATTTTAGTGCTAGCTCAGTCAATTGTATGAGCATTTTGAATGTATTGAAAGTTCCTAGGAAGGAAAACCTCTTTGAATTCCCTCAATAGAAATCTAAAAAAATTTCTATATTGATGGGTTTTTTCTTAAGAAAGAAAATTCATTAAAAAACTAACCACAACCACAACTCTCCTTCTTAAAGACCGAGGA[A]AAAGATTCTGGAATGGTACAAGGAATCCTTACTACTTCTTTAGAGCTAGAAGAAGAATAATACAAGGGAATAATACAAGGAATCCTTACTACTTCT…	G/A	A/G				A/R
RC-QTL-C8	26.830-28.200 Mb	Cla97Chr08	27142640	T	T	Y	94	94	60	23	0.74	CCcCTTCTCCccccCcTTTccCC	T	89	0	60	27	0.04	TTTTTTTTTTTTTTTTTTTTTTTcTTT	0.7	0.304348	-0.347826	0.434783	-0.434783	Intergenic								TATGAGCATTTTGAATGTATTGAAAGTTCCTAGGAAGGAAAACCTCTTTGAATTCCCTCAATAGAAATCTAAAAAAATTTCTATATTGATGGGTTTTTTCTTAAGAAAGAAAATTCATTAAAAAACTAACCACAACCACAACTCTCCTTCTTAAAGACCGAGGAAAAAGATTCTGGAATGGTACAAGGAATCCTTACTACTTCTTTAGAGCTAGAAGAAGAATAATACAAGGGAATAATACAAGGAATCCTTACTACTTCTTCAGAGCTAGAAGAAGAATAATACAAGGGATTCTTACTA[T]TTCTTTACAGCTAGAAGAAGAATAACTATGTTGGGTAGAAGTGGCCAAAGATTCAATCTCCTCAACAAAATTTGACAGTTTTGACAGGTTTGGAGT…	T/C	TATGAGCATTTTGAATGTATTGAAAGTTCCTAGGAAGGAAAACCTCTTTGAATTCCCTCAATAGAAATCTAAAAAAATTTCTATATTGATGGGTTTTTTCTTAAGAAAGAAAATTCATTAAAAAACTAACCACAACCACAACTCTCCTTCTTAAAGACCGAGGAAAAAGATTCTGGAATGGTACAAGGAATCCTTACTACTTCTTTAGAGCTAGAAGAAGAATAATACAAGGGAATAATACAAGGAATCCTTACTACTTCTTCAGAGCTAGAAGAAGAATAATACAAGGGATTCTTACTA[T]TTCTTTACAGCTAGAAGAAGAATAACTATGTTGGGTAGAAGTGGCCAAAGATTCAATCTCCTCAACAAAATTTGACAGTTTTGACAGGTTTGGAGT…	T/C	T/Y
RC-QTL-C8	26.830-28.200 Mb	Cla97Chr08	27143686	A	A	W	40	40	60	26	0.54	ATAttAATATAtTAAAATAtttAtTt	A	109	0	59	40	0.05	AAAAATAAAAAAAAAAtAAAAAAAAAAAAAAAAAAAAAAA	0.49	0.307692	-0.307692	0.384615	-0.423077	Intergenic								TAAATTTGTTGCCAAGTAGAAGATGTATGGTGAAAAAAATAGCTTAGATTAATTGAAGGGCAGAACAGGAAATACCATAAAATTTACACATCATGCCCCACATCATCTTCACCAAGAAAAATGTTATTGATAAGGTTAGAATCAAAATTGATTTTCTCAAGAAAATCTGAAAATTGTTTAAAGCATCTTGGGCCTTTTGGACTCATAGGCAGAGCCCATTAAGAAGTAACATGATGACCCAAAAGCACTCCCCTCTTCCAAAATCAATGGCGGCCTTTGCATGAACAAGGTGCTGTTCAA[A]TCCGTCACATTATTTTGTGTTTCATTTTAAGTTCCGGCAATAACCCTCTAATAGCAATTAATTAAGATCCACTACTTGAACGATGGGGAAGTCCCT…	A/T	TAAATTTGTTGCCAAGTAGAAGATGTATGGTGAAAAAAATAGCTTAGATTAATTGAAGGGCAGAACAGGAAATACCATAAAATTTACACATCATGCCCCACATCATCTTCACCAAGAAAAATGTTATTGATAAGGTTAGAATCAAAATTGATTTTCTCAAGAAAATCTGAAAATTGTTTAAAGCATCTTGGGCCTTTTGGACTCATAGGCAGAGCCCATTAAGAAGTAACATGATGACCCAAAAGCACTCCCCTCTTCCAAAATCAATGGCGGCCTTTGCATGAACAAGGTGCTGTTCAA[A]TCCGTCACATTATTTTGTGTTTCATTTTAAGTTCCGGCAATAACCCTCTAATAGCAATTAATTAAGATCCACTACTTGAACGATGGGGAAGTCCCT…	A/T	A/W
RC-QTL-C8	26.830-28.200 Mb	Cla97Chr08	27143714	T	T	K	54	54	60	24	0.58	TTGTGTgGTTTTGTgggTgGgGGG	T	97	0	59	36	0.06	TTTTTTTTTgTTTTTTTTTTTTTTTTTTTTTTTTTG	0.52	0.333333	-0.333333	0.416667	-0.416667	Intergenic								GGTGAAAAAAATAGCTTAGATTAATTGAAGGGCAGAACAGGAAATACCATAAAATTTACACATCATGCCCCACATCATCTTCACCAAGAAAAATGTTATTGATAAGGTTAGAATCAAAATTGATTTTCTCAAGAAAATCTGAAAATTGTTTAAAGCATCTTGGGCCTTTTGGACTCATAGGCAGAGCCCATTAAGAAGTAACATGATGACCCAAAAGCACTCCCCTCTTCCAAAATCAATGGCGGCCTTTGCATGAACAAGGTGCTGTTCAAATCCGTCACATTATTTTGTGTTTCATTT[T]AAGTTCCGGCAATAACCCTCTAATAGCAATTAATTAAGATCCACTACTTGAACGATGGGGAAGTCCCTTAGGGGATTCATTCATATTCTGAAAATC…	T/G	GGTGAAAAAAATAGCTTAGATTAATTGAAGGGCAGAACAGGAAATACCATAAAATTTACACATCATGCCCCACATCATCTTCACCAAGAAAAATGTTATTGATAAGGTTAGAATCAAAATTGATTTTCTCAAGAAAATCTGAAAATTGTTTAAAGCATCTTGGGCCTTTTGGACTCATAGGCAGAGCCCATTAAGAAGTAACATGATGACCCAAAAGCACTCCCCTCTTCCAAAATCAATGGCGGCCTTTGCATGAACAAGGTGCTGTTCAAATCCGTCACATTATTTTGTGTTTCATTT[T]AAGTTCCGGCAATAACCCTCTAATAGCAATTAATTAAGATCCACTACTTGAACGATGGGGAAGTCCCTTAGGGGATTCATTCATATTCTGAAAATC…	T/G	T/K
RC-QTL-C8	26.830-28.200 Mb	Cla97Chr08	27144194	T	T	K	128	228	60	17	0.71	GgTGGggGggTGGgTTT	K	25	25	60	28	0.14	TGTTTTTTTTTTTTTTTGTTTTTGGTTT	0.57	0.352941	-0.352941	0.470588	-0.470588	Intergenic								TTTTTGTTCGTATGTTTTGAAAATGCAGTCATGGTCAAAATTTATTTGAGGGGGTTATTGCCAGTGAAAAAAAAAAAAAACACGAAATCTTGTGTTTTCTTAAAGAAATATTTATATATAATATAAAGGAAAAATCATCCTAGATAGGGCTAGTGGTAAAAAAAAGAAACAATCTCAACAAAATCACGACAAAGGAAAGAGTGACAAAGAGCTTTAATATCATTTGTATAACAAAACAAATGGTTTGGCACTTAGGCTAACTAACTTCCAGAAAGTCTCACTCCCTAAACATACCCAAAA[T]CACAAATTATAGGTAACCCAAAGCACCCAATAATGAAATTTTCCAGTTATGTACACACCACATAACTTTTCTTTTCGAGTTTGGAAAATTTGGTAT…	T/G	TTTTTGTTCGTATGTTTTGAAAATGCAGTCATGGTCAAAATTTATTTGAGGGGGTTATTGCCAGTGAAAAAAAAAAAAAACACGAAATCTTGTGTTTTCTTAAAGAAATATTTATATATAATATAAAGGAAAAATCATCCTAGATAGGGCTAGTGGTAAAAAAAAGAAACAATCTCAACAAAATCACGACAAAGGAAAGAGTGACAAAGAGCTTTAATATCATTTGTATAACAAAACAAATGGTTTGGCACTTAGGCTAACTAACTTCCAGAAAGTCTCACTCCCTAAACATACCCAAAA[T]CACAAATTATAGGTAACCCAAAGCACCCAATAATGAAATTTTCCAGTTATGTACACACCACATAACTTTTCTTTTCGAGTTTGGAAAATTTGGTAT…	T/G	T/K				T/K
RC-QTL-C8	26.830-28.200 Mb	Cla97Chr08	27144755	G	G	R	90	90	60	25	0.76	AGGaAGAaGAaAaAAAAaGGaaAaa	R	34	0	60	20	0.15	GGGGGGAGGGGaaGGGGGGG	0.61	0.35	-0.35	0.45	-0.45	Intergenic								AAATCCATAATAGAGTCTAACCACAACGACCGAGTCGATTATCTTCATGCGTAAGGATACTAGATCACCTAGTATAAAATATTTTTAAAATCATCACAAACCTCACTTTTTCTTTTCTATTGCAATTTTTGGATTATTATATGATTTTTTTTAACTTTCCATATATATAGAAATAGAAATAGACTAGAAACAATATCTCTTATCTCAATGACACCATAGTGATATTAAATGGATGGAATATAATGAAATAGAGCAACTTTGAGGTTCTCTATGAAACGAGGCATGGAACGGAGCCACTAC[G]AAGAAATTTTGAGAGTTACAAAGAAAACCTCGAGCTCATATTGGTCATGGGTTGAAAATGTGAATTGAATTCTCAGAGACTTCACAAGCATGCAAA…	G/A	AAATCCATAATAGAGTCTAACCACAACGACCGAGTCGATTATCTTCATGCGTAAGGATACTAGATCACCTAGTATAAAATATTTTTAAAATCATCACAAACCTCACTTTTTCTTTTCTATTGCAATTTTTGGATTATTATATGATTTTTTTTAACTTTCCATATATATAGAAATAGAAATAGACTAGAAACAATATCTCTTATCTCAATGACACCATAGTGATATTAAATGGATGGAATATAATGAAATAGAGCAACTTTGAGGTTCTCTATGAAACGAGGCATGGAACGGAGCCACTAC[G]AAGAAATTTTGAGAGTTACAAAGAAAACCTCGAGCTCATATTGGTCATGGGTTGAAAATGTGAATTGAATTCTCAGAGACTTCACAAGCATGCAAA…	G/A	G/R				G/R
RC-QTL-C8	26.830-28.200 Mb	Cla97Chr08	27146694	T	T	Y	91	104	59	20	0.8	cccCCccTCTCTcTccccCc	Y	9	0	60	22	0.23	TcTTTcTTCTTTTTTTTTCCTT	0.57	0.35	-0.35	0.45	-0.45	Intergenic								AAAGAAATGTTGCAACTTTAGTCTTGTAATAAAATTTCACTCTAATTATCATTTTAAACTATATGCATTTATTGAATTATAGGATTTGCAAATATAACAATCACGCCCAATGTACTAGCAGATTTAACACAATGAAAAATTTTTGCAAATATTGCAAAATTTAAATTTTGTTTATGGAGTCTATCAATGATAGACATTGGGAGTCTATTAGAGATAAAGTCTATCACTGATATGGTTTTGCTATATTTGCAATTCTTTAAAAAAAAAATTCTATACACTTAATTATTATTCCTAAAAATG[T]TACCTATTCCAATTACTTTAGAATTTAGAATATATATGATATGAAATTGATAATTTATTTAGAGAAAAAACAACACATTATAGGTTTTTTTTTAAT…	T/C	AAAGAAATGTTGCAACTTTAGTCTTGTAATAAAATTTCACTCTAATTATCATTTTAAACTATATGCATTTATTGAATTATAGGAGTTGCAAATATAACAATCACGCCCAATGTACTAGCAGATTTAACACAATGAAAAATTTTTGCAAATATTGCAAAATTTAAATTTTGTTTATGGAGTCTATCAATGATAGACATTGGGAGTCTATTAGAGATAAAGTCTATCACTGATATGGTTTTGCTATATTTGCAATTCTTTAAAAAAAAAATTCTATACACTTAATTATTATTCCTAAAAATG[T]TACCTATTCCAATTACTTTAGAATTTAGAATATATATGATATGAAATTGATAATTTATTTAGAGAAAAAACAACACATTATAGGTTTTTTTTTAAT…	T/C	T/Y				T/Y
RC-QTL-C8	26.830-28.200 Mb	Cla97Chr08	27146697	C	C	Y	91	100	59	21	0.81	tttTTttCTCTCtCttttTtt	Y	9	0	60	22	0.23	CtCCCtCCTCCCCCCCCCTTCC	0.58	0.333333	-0.333333	0.428571	-0.428571	Intergenic								GAAATGTTGCAACTTTAGTCTTGTAATAAAATTTCACTCTAATTATCATTTTAAACTATATGCATTTATTGAATTATAGGATTTGCAAATATAACAATCACGCCCAATGTACTAGCAGATTTAACACAATGAAAAATTTTTGCAAATATTGCAAAATTTAAATTTTGTTTATGGAGTCTATCAATGATAGACATTGGGAGTCTATTAGAGATAAAGTCTATCACTGATATGGTTTTGCTATATTTGCAATTCTTTAAAAAAAAAATTCTATACACTTAATTATTATTCCTAAAAATGTTA[C]CTATTCCAATTACTTTAGAATTTAGAATATATATGATATGAAATTGATAATTTATTTAGAGAAAAAACAACACATTATAGGTTTTTTTTTAATTTT…	C/T	GAAATGTTGCAACTTTAGTCTTGTAATAAAATTTCACTCTAATTATCATTTTAAACTATATGCATTTATTGAATTATAGGAGTTGCAAATATAACAATCACGCCCAATGTACTAGCAGATTTAACACAATGAAAAATTTTTGCAAATATTGCAAAATTTAAATTTTGTTTATGGAGTCTATCAATGATAGACATTGGGAGTCTATTAGAGATAAAGTCTATCACTGATATGGTTTTGCTATATTTGCAATTCTTTAAAAAAAAAATTCTATACACTTAATTATTATTCCTAAAAATGTTA[C]CTATTCCAATTACTTTAGAATTTAGAATATATATGATATGAAATTGATAATTTATTTAGAGAAAAAACAACACATTATAGGTTTTTTTTTAATTTT…	C/T	C/Y				C/Y
RC-QTL-C8	26.830-28.200 Mb	Cla97Chr08	27148102	C	C	M	84	84	53	21	0.81	aaaCCaaaACAaAAACAAaAA	M	37	0	58	33	0.15	CCCaCCCCCCCaCCCCCCCCCCCCACAACCCCC	0.66	0.333333	-0.333333	0.428571	-0.428571	Intergenic								AGTGGAATTATATAAACATATTAAGTTTGTTAAACCAGCTATATTAATAAATAAGTTTATTGTTTATGTTATATTTATATTATTCAACTTTTCTTGTTTTATTATTTGTTCAATCTTTTTAAAGATATGATGAATATGTTGATTCAATCGCTTTCTCAACGTCAAAGTCAAGAAATTAAGGTTAGAAAACTAAAACCGAGCCTTAATTTTGGTTCTTGAAAACTAAGCGCGTAAATAATATTATTTTCACCCATTAATTTATTTTCTTTGTTAGATACTCTTTAAAAATACTTTAAACAA[C]TTTTTTTAAAATATACATTTTTATAAATATTTTCAAAATTTGGAAAATAATTCAAATATTTTCTTATGAAAAGATGAAAATTATCTTAACAAATTG…	C/A	AGTGGAATTATATAAACATATTAAGTTTGTTAAACCAGCTATATTAATAAATAAGTTTATTGTTTATGTTATATTTATATTATTCAACTTTTCTTGTTTTATTATTTGTTCAATCTTTTTAAAGATATGATGAATATGTTGATTCAATCGCTTTCTCAACGTCAAAGTCAAGAAATTAAGGTTAGAAAACTAAAACCGAGCCTTAATTTTGGTTCTTGAAAACTAAGCGCGTAAATAATATTATTTTCACCCATTAATTTATTTTCTTTGTTAGATACTCTTTAAAAATACTTTAAACAA[C]TTTTTTTAAAATATACATTTTTATAAATATTTTCAAAATTTGGAAAATAATTCAAATATTTTCTTATGAAAAGATGAAAATTATCTTAACAAATTG…	C/A	C/M				C/M
RC-QTL-C8	26.830-28.200 Mb	Cla97Chr08	27149464	G	G	R	28	28	60	13	0.69	aAAGAGAGaaGAA	G	39	0	60	10	0.1	GGGGGaGGGG	0.59	0.4	-0.5	0.6	-0.6	Intergenic								AATTCAGTACATATACAAATAAAATTCAGTACATATACAAACACTTAATTTTATCAGTACCTAAACCTTATATCAATTAAAATTCTGAACTTTTGTGGTTGTATCAACTTACACTATTTACTATATCTTATGTGAAACTAATAATTGTGTCAACTAGACATCTAAACTATCATAAATAAATCAATTTAGATTAGTAAATAGAAATTTCTTTGAAAATCAATCATCAATGTATTTACTCTAACAATCTATTTTGTAAAATTCATATTTGAAAAAGTAAGAAGAAAGTTTGAGTATATAATT[G]AAAAATATTTAATTTGATGCACTCGAAAAAATTTAAATGGATGATATTCGGCAGAAAGAAAGAAAAAAAGAAAAAGAAAAAAAAAAAAGAAAAAAG…	G/A	AATTCAGTACATATACAAATAAAATTCAGTACATATACAAACACTTAATTTTATCAGTACCTAAACCTTATATCAATTAAAATTCTGAACTTTTGTGGTTGTATCAACTTACACTATTTACTATATCTTATGTGAAACTAATAATTGTGTCAACTAGACATCTAAACTATCATAAATAAATCAATTTAGATTAGTAAATAGAAATTTCTTTGAAAATCAATCATCAATGTATTTACTCTAACAATCTATTTTGTAAAATTCATATTTGAAAAAGTAAGAAGAAAGTTTGAGTATATAATT[G]AAAAATATTTAATTTGATGCACTCGAAAAAATTTAAATGGATGATATTCGGCAGAAAGAAAGAAAAAAAGAAAAAGAAAAAAAAAAAAGAAAAAAG…	G/A	G/R
RC-QTL-C8	26.830-28.200 Mb	Cla97Chr08	27150148	C	C	Y	43	85	60	12	0.83	TCttCtTTTTtT	Y	30	0	60	8	0.12	CCCCCCtC	0.71	0.5	-0.5	0.625	-0.625	Intergenic								ATTCATTATTATTATTATTATTATTTTTTTTTTTTTTTTATTATTACTTTTTTTTTTTTTTACTTTTTGACGCCAGAGTAAGAGAATTACAGAAGACATGCCTTTGGGATTAAACAACCATCCTCGATTCTCTAAAACCCACACCCAATATATTGTCCCCACTATATCAAATTCTTATAATTTAGTCTTAGTATCAGTAGTTTCAATTTTGCATTAATGTCGTCCCCACTGTATAAAATCTTATTTTATTGTAACAGTTTAATAGAGGTTTCTATATATATATATATATATATATGTTAA[C]TGATGCCGTAATTAGAGGCTCCGATTTTCTCATTCCACTTATTTTATATTTATACACTATTCTAAACTAGATGGTTACGTTTTACTTAAAATGCAA…	C/T	ATTCATTATTATTATTATTATTATTTTTTTTTTTTTTTTATTATTACTTTTTTTTTTTTTTACTTTTTGACGCCAGAGTAAGAGAATTACAGAAGACATGCCTTTGGGATTAAACAACCATCCTCGATTCTCTAAAACCCACACCCAATATATTGTCCCCACTATATCAAATTCTTATAATTTAGTCTTAGTATCAGTAGTTTCAATTTTGCATTAATGTCGTCCCCACTGTATAAAATCTTATTTTATTGTAACAGTTTAATAGAGGTTTCTATATATATATATATATATATATGTTAA[C]TGATGCCGTAATTAGAGGCTCCGATTTTCTCATTCCACTTATTTTATATTTATACACTATTCTAAACTAGATGGTTACGTTTTACTTAAAATGCAA…	C/T	C/Y				C/Y
RC-QTL-C8	26.830-28.200 Mb	Cla97Chr08	27155405	T	A	W	45	45	60	20	0.7	TATATTAttAttTAttTTtA	W	62	0	60	26	0.12	AATAAAAAAAAAAAAAAAAAtATAAA	0.58	0.35	-0.35	0.45	-0.45	Intergenic								CCTCACACTATCCCACATTTGTTAAGATATAATTTAATGAAAGGGTATTTTGAATAGTCCAAGAGTAAGGTAATAAGTAAAAATTTTAGGGTGTGTTAAAAAGTGTGTCTACAAATTTAGAGTATCAAAAAGATGTTGGAATAATATTGAATGTGTTTTTTTGTAAGGTGGGGTGGGGGAAACCGCGAGGATGTCATTGCCATTAGGTTTACGACAAATAAGATTACACAACCAACGCGACCAATATGCTTAAAAGCTGCATGCCCCATAGACAAAATTAAATTTTAAAATAAAATAAAA[T]AACACCTTTTATTATATAAACAAAACTAAACAAAAAGACATTTTATGTAACCTCAACGCACATCTTACAAAATATTGCAAAAAAAAGGGGAGAGAT…	T/T	CCTCACACTATCCCACATTTGTTAAGATATAATTTAATGAAAGGGTATTTTGAATAGTCCAAGAGTAAGGTAATAAGTAAAAATTTTAGGGTGTGTTAAAAAGTGTGTCTACAAATTTAGAGTATCAAAAAGATGTTGGAATAATATTGAATGTGTTTTTTTGTAAGGTGGGGTGGGGGAAACCGCGAGGATGTCATTGCCATTAGGTTTACGACAAATAAGATTACACAACCAACGCGACCAATATGCTTAAAAGCTGCATGCCCCATAGACAAAATTAAATTTTAAAATAAAATAAAA[A]AACACCTTTTATTATATAAACAAAACTAAACAAAAAGACATTTTATGTAACCTCAACGCACATCTTACAAAATATTGCAAAAAAAAGGGGAGAGAT…	A/T	A/W				A/W
RC-QTL-C8	26.830-28.200 Mb	Cla97Chr08	27235537	C	T	Y	62	62	60	24	0.62	TTCcTTTCcTTcCCCCccTCcccT	Y	53	0	60	19	0.11	TTTTTTCTTTcTTTTTTTT	0.51	0.368421	-0.368421	0.473684	-0.473684	Intergenic								TTTAAAAAGGGGAGGATTTGAGTAAAAGTAATTTCATGAAATTAAGGTCGGTAAAAACCTAATTTGGAGAGTAATAATTGAGAAGAATCGAATTATACGATTGAATTCGAATTTTGAAGTCGACATAGAAAATTGACAGCATGAAGGTTGCAAGGTAAAAGTAAAACATATATGGAAGCAGTAAATTGTGTTGGTCAAATTCAATCACGACAAATCCTTAAATTATATTAAACTTTTTAGTCAAACTTAAATTATAATAAAGATTAATCAAATGATTGATTAAAATTTTCTCTTAAATTT[C]TAGTAATATGTATATTTTGCTATTAGTAAAATTTAAAAATGATAGAATACGTTAATATTATGGAATTTGATATAAGTGTATCAACGCATTGATGTC…	C/C	TTTAAAAAGGGGAGGATTTGAGTAAAAGTAATTTCATGAAATTAAGGTCGGTAAAAACCTAATTTGGAGAGTAATAATTGAGAAGAATCGAATTATACGATTGAATTCGAATTTTGAAGTCGACATAGAAAATTGACAGCATGAAGGTTGCAAGGTAAAAGTAAAACATATATGGAAGCAGTAAATTGTGTTGGTCAAATTCAATCACGACAAATCCTTAAATTATATTAAACTTTTTAGTCAAACTTAAATTATAATAAAGATTAATCAAATGATTGATTAAAATTTCCTCTTAAATTT[T]TAGTAATATGTATATTTTGCTATTAGTAAAATTTAAAAATGATAGAATACGTTAATATTATGGAATTTGATATAAGTGTATCAACGCATTGATGTC…	T/C	T/Y				T/Y
RC-QTL-C8	26.830-28.200 Mb	Cla97Chr08	27259805	G	T	K	68	68	60	16	0.75	TTGgGTTgGGGggggg	K	36	0	58	12	0.17	TTTTTTTTTgTg	0.58	0.416667	-0.416667	0.583333	-0.5	Intergenic								TAACTTGCTTTATTGTTTGTGTCTAAAACCTAATTAATGTTGAAGGGAAAATTGCAAAACTTTATAAGTATAGCTTGAAGAAGAGGGACGTGAATATAATATGTGCATGCTTGGTAGATTAATTATATTAATCAGATTTTAATTCATAAATGTTGTTTTATTTGATTTCTAAAGTATTTTTCAAACATTGTGTGTGATCCAACTTTCAATTTGAAAGACAGTTATTGGATAATAAATGAGACAATTTGACTCATTATTGGCAGCTTCAAAGTGGGTTTGACTTGGTTGGCTCTTTTTCTT[G]TTGTTTTTTTTGTTTTTTTTGTTTTTTTTGTTTTTTTTTTTCTTTTTCCCAATTAACCCTATAAATGGGCATAGAATGTTGCTCTTTGTTCTTTCA…	G/G	TAACTTGCTTTATTGTTTGTGTCTAAAACCTAATTAATGTTGAAGGGAAAATTGCAAAACTTTATAAGTATAGCTTGAAGAAGAGGGACGTGAATATAATATGTGCATGCTTGGTAGATTAATTATATTAATCAGATTTTAATTCATAAATGTTGTTTTATTTGATTTCTAAAGTATTTTTCAAACATTGTGTGTGATCCAACTTTCAATTTGAAAGACAGTTATTGGATAATAAATGAGACAATTTGACTCATTATTGGCAGCTTCAAAGTGGGTTTGACTTGGTTGGCTCTTTTTCTT[T]TTGTTTTTTTTGTTTTTTTTGTTTTTTTTGTTTTTTTTTTTCTTTTTCCCAATTAACCCTATAAATGGGCATAGAATGTTGCTCTTTGTTCTTTCA…	T/G	T/K				T/K
RC-QTL-C8	26.830-28.200 Mb	Cla97Chr08	27281331	T	C	Y	48	48	60	16	0.75	CtttCTTtTtTCTTCt	C	80	0	59	23	0.04	CCCCCCCCCCCCCTCCCCCCCCC	0.71	0.375	-0.375	0.5	-0.5	Cla97C08G160490	Cla97C08G160490.1:Intron	Intron	Knotted-like homeobox protein	IPR005539 (ELK), IPR005540 (KNOX1), IPR005541 (KNOX2), IPR009057 (Homeodomain-like)	GO:0003677, GO:0005634, GO:0006355, GO:0043565	knat1	NA	GTTTAAAAAAAATTCAGACATTTTTAATATTATTTTGGACTAAATGGAGACAAATCAAGAAATTTGAAAACTAAACTTATGATTTGAATGTAAATGTGTGAGATGTATATGGTTATGAGATGCACTCCTATCGTGATAGTTACTTTTGATTTTTTTTTCTTTTATATATATAATTGAAAGTTTGTTGGTTTATTAAAATTTGTACAGAGACTAATAGAGATATTTTAGAAGTTTGTTGGTTTATTAACATTAGATTAAGGTAGTTTGGATTAATTTAAAAAATTTATTTTTAGTTAAACA[T]TTTTATAACGACAATTTAAAATAAAGACACTAATTACTTTTAAATTTTATTTTAAGTGGTTATCAAACATTTATATTTCTTTCTAAATTACTTATA…	T/T	GTTTAAAAAAAATTCAGACATTTTTAATATTATTTTGGACTAAATGGAGACAAATCAAGAAATTTGAAAACTAAACTTATGATTTGAATGTAAATGTGTGAGATGTATATGGTTATGAGATGCACTCCTATCGTGATAGTTACTTTTGATTTTTTTTTCTTTTATATATATAATTGAAAGTTTGTTGGTTTATTAAAATTTGTACAGAGACTAATAGAGATATTTTAGAAGTTTGTTGGTTTATTAACATTAGATTAAGGTAGTTTGGATTAATTTAAAAAATTTATTTTTAGTTAAACA[C]TTTTATAACGACAATTTAAAATAAAGACACTAATTACTTTTAAATTTTATTTTAAGTGGTTATCAAACATTTATATTTCTTTCTAAATTACTTATA…	C/T	C/Y
RC-QTL-C8	26.830-28.200 Mb	Cla97Chr08	27311424	G	A	R	57	57	58	16	0.69	TGgAAgAGGGggGgGA	A	75	0	60	16	0	AAAAAAAAAAAAAAAA	0.69	0.375	-0.375	0.5	-0.5	Cla97C08G160530		promoter						AAAAATCAATTTACACTCTAAATTTAAATCATAATTAATTTAGATTATTAAACTAGTAAAAAACTTTTATACACATATAAGAGTTCTTCAAGTTCAAATGCAATGATTGGTATAAATTAAACAACTTTCTCAAAAAAAAAAGAAAAAAAAAAGGCGAAAATCAACTAAATAATAGTTATTATTATTATTATTTTTTTATTAAATTTGAGTGGTATTTTCATCTACCTCTTATCCTCCATTGTTCTCTGCTGTTTTTAGAAAAAACTTATTTGAGAAATAATTTTTTTTTCTAATGTGGTG[G]AATAGTAGTAAGATGATTTTATTTAAGTGCTTTTTGAGCTAATTTTTAACTAAAATAGAGTGAAAATAGTTATAAATCACTCACAAATAATCTAAT…	G/G	AAAAATCAATTTACACTCTAAATTTAAATCATAATTAATTTAGATTATTAAACTAGTAAAAAACTTTTATACACATATAAGAGTTCTTCAAGTTCAAATGCAATGATTGGTATAAATTAAACAACTTTCTCAAAAAAAAAAGAAAAAAAAAAGGCGAAAATCAACTAAATAATAGTTATTATTATTATTATTTTTTTATTAAATTTGAGTGGTATTTTCATCTACCTCTTATCCTCCATTGTTCTCTGCTGTTTTTAGAAAAAACTTATTTGAGAAATAATTTTTTTTTCTAATGTGGTG[A]AATAGTAGTAAGATGATTTTATTTAAGTGCTTTTTGAGCTAATTTTTAACTAAAATAGAGTGAAAATAGTTATAAATCACTCACAAATAATCTAAT…	A/G	A/R
RC-QTL-C8	26.830-28.200 Mb	Cla97Chr08	27364094	G	G	T	11	81	58	13	0.92	TttTtGTtTTTtT	G	72	0	60	15	0	GGGGGGGGGGGGGGG	0.92	0.384615	-0.384615	0.538462	-0.538462	Intergenic								AAAGTAATCATTAAATTCGACTCTATATTACTTCATTCTTTTTCTTTTCAAGTTTCCAAAACCTTACATGCAATTAATTTTGTCTTTAGACTTTGACTTCCATTCCATTTCCATCGTATTATACTTCTTTTTTGAAAAATACTTTTGAACATTTTGATTAAATTTTATTTTTTTATGTCCGATCATAAATTATCGTGTAGTAAAATTTTTATATTTAAAAAAATATATATTTTTATTTTTTTTATTGCTATTAAAGGGGATGCATGAAAATAAGTATAGTATAGGCTACATTCAAGTATT[G]CCCATCTCGTTATTTTGATACCTTAACATTTAGTTGAATATAAAGAAGATTTAAAAAAAAAAAAAAAATAGAGTTGCACCTTAGTTTAGAGGGTGT…	G/T	AAAGTAATCATTAAATTCGACTCTATATTACTTCATTCTTTTTCTTTTCAAGTTTCCAAAACCTTACATGCAATTAATTTTGTCTTTAGACTTTGACTTCCATTCCATTTCCATCGTATTATACTTCTTTTTTGAAAAATACTTTTGAACATTTTGATTAAATTTTATTTTTTTATGTCCGATCATAAATTATCGTGTAGTAAAATTTTTATATTTAAAAAAATATATATTTTTATTTTTTTTATTGCTATTAAAGGGGATGCATGAAAATAAGTATAGTATAGGCTACATTCAAGTATT[G]CCCATCTCGTTATTTTGATACCTTAACATTTAGTTGAATATAAAGAAGATTTAAAAAAAAAAAAAAAATAGAGTTGCACCTTAGTTTAGAGGGTGT…	G/T	G/T
RC-QTL-C8	26.830-28.200 Mb	Cla97Chr08	27386584	C	G	S	36	36	60	16	0.75	cGCCGcCcCCCCGGCC	S	51	0	60	19	0.11	GGGGCGGGcGGGGGGGGGG	0.64	0.375	-0.375	0.5	-0.5	Cla97C08G160620		promoter						TACAATCACTGACCTCCAACACCCTCAAACAAAGAGGAAAATTACATTATTTGAAAAAAACAAAAAAGGAAAATTTTTTTAAAAAAATGTATCCTTAAGAGTTAAGAAGAGATCAAAGTTGCGATTGCACGAAGAGATTTGTTCTCTGTTGAAGTATGAGAAATAGGATGAATTCCAATTTTTAAATTATAGAGATGATAAAGTTTAATTAAATTATAGGAATAAATTCTAGTTTTTAAATTTGAGATTAAATTTTAATATTTTTTCTGACTTGCAACTTAACGAAATGGCCAGTTTTAG[C]CCACACGTACTGGCGTAGAGTCTTCAACACGAAACCGACTCTGAATATATAATGGTGAGAGAGTGGTTGGCGCTCGCTCCCAAGGCCTAACTTCCG…	C/C	TACAATCACTGACCTCCAACACCCTCAAACAAAGAGGAAAATTACATTATTTGAAAAAAACAAAAAAGGAAAATTTTTTTAAAAAAATGTATCCTTAAGAGTTAAGAAGAGATCAAAGTTGCGATTGCACGAAGAGATTTGTTCTCTGTTGAAGTATGAGAAATAGGATGAATTCCAATTTTTAAATTATAGAGATGATAAAGTTTAATTAAATTATAGGAATAAATTCTAGTTTTTAAATTTGAGATTAAATTTTAATATTTTTTCTGACTTGCAACTTAACGAAATGGCCAGTTTTAG[G]CCACACGTACTGGCGTAGAGTCTTCAACACGAAACCGACTCTGAATATATAATGGTGAGAGAGTGGTTGGCGCTCGCTCCCAAGGCCTAACTTCCG…	G/C	G/S				G/S
RC-QTL-C8	26.830-28.200 Mb	Cla97Chr08	27431380	C	C	M	110	110	59	20	0.75	AAAaaAaaCCCaaCAaAAAC	C	99	0	60	31	0.03	CCCCCCCaCCCCCCCCCCCCCCCCCCCCCCC	0.72	0.35	-0.35	0.45	-0.45	Cla97C08G160670		promoter						CTAAAAATTTCGAATAGAAATCGAGATTTTAAATGATAGAGCCATAACTTAAAATGATATGGTGATCTAAAATTTTGGGTTAGATCACACCATAATTTTCATATACCAATTTTCATAAAAAAAATTTTGGATAAAATTATCTAAGGATAATTTTGAAACATTTAGGAAAGTTCAAAAGTTATATTATATCTTTCAACGTATAGGAATATCTTTAAAACAAAAAATATATTGTTATAAACTTATAGAGTGAACTCGAACCTGACAAAATAAGCCAAAAATCAGGAAAGATAAAATTTAATC[C]TAGCTTGTTGGTGATTAGGAAAAACTCATATTCTTATTTTAGGAGGATTAACATTAACCCTAGGTGAAATCTCCTATGACGAAAATCTTTGACTTC…	C/A	CTAAAAATTTCGAATAGAAATCGAGATTTTAAATGATAGAGCCATAACTTAAAATGATATGGTGATCTAAAATTTTGGGTTAGATCACACCATAATTTTCATATACCAATTTTCATAAAAAAAATTTTGGATAAAATTATCTAAGGATAATTTTGAAACATTTAGGAAAGTTCAAAAGTTATATTATATCTTTCAACGTATAGGAATATCTTTAAAACAAAAAATATATTGTTATAAACTTATAGAGTGAACTCGAACCTGACAAAATAAGCCAAAAATCAGGAAAGATAAAATTTAATC[C]TAGCTTGTTGGTGATTAGGAAAAACTCATATTCTTATTTTAGGAGGATTAACATTAACCCTAGGTGAAATCTCCTATGACGAAAATCTTTGACTTC…	C/A	C/M
RC-QTL-C8	26.830-28.200 Mb	Cla97Chr08	27435360	C	C	Y	110	110	60	26	0.65	tCCTTTCCTTTttCTCCtCtTtTCTT	C	52	0	60	29	0.1	CCCCCCCtCCCCCCCCTtCCCCCCCCCCC	0.55	0.307692	-0.307692	0.384615	-0.423077	Intergenic								TGAATTTTGAATTTTAAAATGCATAATTGTATTAAATAAAGATAAAACATTGTAAATAAACTAATCTGGTTAACATAAAACACGTTCATAAATAAATTAATAACAATTTGTTGTCAAATAATACTTAGTGGGTAGCTACAACTAGGTTTATGATTTATATGTATAATATCAAATACGTTTTAAGCAATTATTTAAATGAGAAGTCAATTTCTGAATCTGCTTTCAAACACATATCTGAAAACATATGAAATACAACTCTGTTTTTATTGAATTCATTGTTTACATATTTTTGTCTTCAAA[C]TCTCTAACAAACAAGCACTAACATTTTCTAACTCCAAAGAGGGTCATTTTTTGAAAGTTTGAGAACCAAAATTAACATTTTGAAAGTACAAAGCCT…	C/T	TGAATTTTGAATTTTAAAATGCATAATTGTATTAAATAAAGATAAAACATTGTAAATAAACTAATCTGGTTAACATAAAACACGTTCATAAATAAATTAATAACAATTTGTTGTCAAATAATACTTAGTGGGTAGCTACAACTAGGTTTATGATTTATATGTATAATATCAAATACGTTTTAAGCAATTATTTAAATGAGAAGTCAATTTCTGAATCTGCTTTCAAACACATATCTGAAAACATATGAAATACAACTCTGTTTTTATTGAATTCATTGTTTACATATTTTTGTCTTCAAA[C]TCTCTAACAAACAAGCACTAACATTTTCTAACTCCAAAGAGGGTCATTTTTTGAAAGTTTGAGAACCAAAATTAACATTTTGAAAGTACAAAGCCT…	C/T	C/Y
RC-QTL-C8	26.830-28.200 Mb	Cla97Chr08	27436505	G	G	R	78	208	60	13	0.77	AAAGaaaaGaGaa	R	43	43	60	24	0.17	GGGGGGGGGAaGGGGGaGGGaGGG	0.6	0.384615	-0.384615	0.538462	-0.538462	Intergenic								TTCTAGACAATTTCCCTATCCCATCTGGAGTTGTTTTTAGACTAGATAGTTATGTGGTGGAGGAAATCAATATTTAGGGTAAGACTATTTAGAGCTATTTTAGATTGTATATTTTGAAACCAAACAGACATCAACCCTAGATGAGGAATCAAAAGTAAACTTTTTTTCCCTTTGTTTTAACATCAAAATGATTTTACTGGTGAAAACTAAAATAAATACTCTCCCTACTGGATGTTAACATAACATTGAAATTATAAAGTAATGCGTTTGTTTTGACCTACCCTCCAATATGTTTTTATC[G]CATTGGGTTTTTTTTTTCCTTTTTTTTTTTTCCCTATTATTTACTGGTATTAATAGAAATCCCCGGTGGGGTGATATTTACACGGGAATTAACATT…	G/A	TTCTAGACAATTTCCCTATCCCATCTGGAGTTGTTTTTAGACTAGATAGTTATGTGGTGGAGGAAATCAATATTTAGGGTAAGACTATTTAGAGCTATTTTAGATTGTATATTTTGAAACCAAACAGACATCAACCCTAGATGAGGAATCAAAAGTAAACTTTTTTTCCCTTTGTTTTAACATCAAAATGATTTTACTGGTGAAAACTAAAATAAATACTCTCCCTACTGGATGTTAACATAACATTGAAATTATAAAGTAATGCGTTTGTTTTGACCTACCCTCCAATATGTTTTTATC[G]CATTGGGTTTTTTTTTTCCTTTTTTTTTTTTCCCTATTATTTACTGGTATTAATAGAAATCCCCGGTGGGGTGATATTTACACGGGAATTAACATT…	G/A	G/R				G/R
RC-QTL-C8	26.830-28.200 Mb	Cla97Chr08	27442074	C	C	Y	99	99	60	22	0.64	CtTtCTtCTCtCCttTCTCttt	C	72	0	60	22	0.05	CCCCCTCCCCCCCCCCCCCCCC	0.59	0.318182	-0.318182	0.409091	-0.409091	Cla97C08G160690	Cla97C08G160690.1:Intron	Intron	K(+) efflux antiporter 6	IPR006153 (Cation/H+ exchanger)	GO:0006812, GO:0015299, GO:0016020, GO:0016021, GO:0055085, GO:1902600	k(+) efflux antiporter 6	NA	TTCCCAATCTTCTGTTATCAATAATAACCAACCATCTGCAAAAGGCTTAAAAAAACTAGTTCCATGTGGCTTTGATGGTAAATACACTATCAAAACCAACCATCTGCAAAAGGCTTAAAAAAGCTAGTTCCATGTGGTTTTGATAGTAAATGCACTATGGTTTTGCTCACCAACTTTAGCTCTTCCTTTTATAATAAACAAATATCTCACAAGAAGGAATGACACTCAACAAGTTTGTAATCAAAACAAAAATTATCCCAAAGCTCCCTAATCCCAAACATTTTAGAGAACTCTCCAGTC[C]ATTCTTTAAGTGTTCTAAATAGAACACCTCTAATAGCATTAAGCCCAAAATTTTAAATTGCTATTTTATTTTACTTTTTTAAAAAGTGTGAGTGTC…	C/T	TTCCCAATCTTCTGTTATCAATAATAACCAACCATCTGCAAAAGGCTTAAAAAAACTAGTTCCATGTGGCTTTGATGGTAAATACACTATCAAAACCAACCATCTGCAAAAGGCTTAAAAAAGCTAGTTCCATGTGGTTTTGATAGTAAATGCACTATGGTTTTGCTCACCAACTTTAGCTCTTCCTTTTATAATAAACAAATATCTCACAAGAAGGAATGACACTCAACAAGTTTGTAATCAAAACAAAAATTATCCCAAAGCTCCCTAATCCCAAACATTTTAGAGAACTCTCCAGTC[C]ATTCTTTAAGTGTTCTAAATAGAACACCTCTAATAGCATTAAGCCCAAAATTTTAAATTGCTATTTTATTTTACTTTTTTAAAAAGTGTGAGTGTC…	C/T	C/Y
RC-QTL-C8	26.830-28.200 Mb	Cla97Chr08	27442305	T	T	Y	59	59	60	20	0.65	CccTcTCTTTcccCTCCTcc	Y	51	0	59	19	0.11	TTTTTTTTTCTTTTcTTTT	0.54	0.368421	-0.368421	0.473684	-0.473684	Cla97C08G160690	Cla97C08G160690.1:Intron	Intron	K(+) efflux antiporter 6	IPR006153 (Cation/H+ exchanger)	GO:0006812, GO:0015299, GO:0016020, GO:0016021, GO:0055085, GO:1902600	k(+) efflux antiporter 6	NA	AGTTTGTAATCAAAACAAAAATTATCCCAAAGCTCCCTAATCCCAAACATTTTAGAGAACTCTCCAGTCCATTCTTTAAGTGTTCTAAATAGAACACCTCTAATAGCATTAAGCCCAAAATTTTAAATTGCTATTTTATTTTACTTTTTTAAAAAGTGTGAGTGTCCACAAGCCAACTAGCGAGCACCTTGAATATTCTCGTAAGATGAGACAACCGTTCGATCCTACTATGTTGCCAACGTAACAACTAGATTTGAAGGTATGCTCGCGTAAACAAATAAATAAATAAATAAATCCTAT[T]CATACGTACACTTTACTCATGGATATTACTCCTTGAAGAATACCAGAATTCCCACCTAGTACTGGAAGCAAAGCAAACAGTAACCCAACAGCACAG…	T/C	AGTTTGTAATCAAAACAAAAATTATCCCAAAGCTCCCTAATCCCAAACATTTTAGAGAACTCTCCAGTCCATTCTTTAAGTGTTCTAAATAGAACACCTCTAATAGCATTAAGCCCAAAATTTTAAATTGCTATTTTATTTTACTTTTTTAAAAAGTGTGAGTGTCCACAAGCCAACTAGCGAGCACCTTGAATATTCTCGTAAGATGAGACAACCGTTCGATCCTACTATGTTGCCAACGTAACAACTAGATTTGAAGGTATGCTCGCGTAAACAAATAAATAAATAAATAAATCCTAT[T]CATACGTACACTTTACTCATGGATATTACTCCTTGAAGAATACCAGAATTCCCACCTAGTACTGGAAGCAAAGCAAACAGTAACCCAACAGCACAG…	T/C	T/Y				T/Y
RC-QTL-C8	26.830-28.200 Mb	Cla97Chr08	27446482	G	G	S	83	83	60	18	0.61	GCCGCCCGcGcCccGCGG	G	63	0	60	19	0.05	GGGGCGGGGGGGGGGGGGG	0.56	0.333333	-0.333333	0.444444	-0.444444	Cla97C08G160690		promoter						TGTGAATCGTTGTTCGATGCCGCGAAGCAATCCGCATGGGCGACTTCTGGCGGTACTCGTGGGTGTCCTCCATTTATATGCTTTTTTTTTCTCCTTCAAAATACTTAGATGGGAGGAAAATTTTCTATATTAGGGTGGTGTCTTAGTACTCGCCATTCAATCATTTATTCATTTATTATTCATTTATTTTCAACTTCATCTCATTCTTAAATCTTGTTTATGTGGTAACCAAGGAACGAATTTAGTATGAAAATTTTTTATCTTATTATAATATAAGAAAATTTTTCGAGATAGGGATAG[G]TATGTAGACATCGAAATTAATAGTATAAATTTGTGTTAGTTGAAATATATTTATATTGACATTATTTTTTAATATTGAGATTTGAAGAATTTGTAC…	G/C	TGTGAATCGTTGTTCGATGCCGCGAAGCAATCCGCATGGGCGACTTCTGGCGGTACTCGTGGGTGTCCTCCATTTATATGCTTTTTTTTTCTCCTTCAAAATACTTAGATGGGAGGAAAATTTTCTATATTAGGGTGGTGTCTTAGTACTCGCCATTCAATCATTTATTCATTTATTATTCATTTATTTTCAACTTCATCTCATTCTTAAATCTTGTTTATGTGGTAACCAAGGAACGAATTTAGTATGAAAATTTTTTATCTTATTATAATATAAGAAAATTTTTCGAGATAGGGATAG[G]TATGTAGACATCGAAATTAATAGTATAAATTTGTGTTAGTTGAAATATATTTATATTGACATTATTTTTTAATATTGAGATTTGAAGAATTTGTAC…	G/C	G/S
RC-QTL-C8	26.830-28.200 Mb	Cla97Chr08	27446802	A	A	R	35	83	53	12	0.83	GGgGgGgAgAgg	A	63	0	60	29	0.07	AAAAAAAAGAAAAAAAAgAAAAAAAAAAA	0.76	0.416667	-0.416667	0.583333	-0.5	Cla97C08G160690		promoter						ATAGTATAAATTTGTGTTAGTTGAAATATATTTATATTGACATTATTTTTTAATATTGAGATTTGAAGAATTTGTACATTTAATATGTTAAATTTTAAAATACATCATTTTAGTTTTAAGAATATGTTTAAAATATGTCTGAAGTTTTTTTTTATTATTATTTTAAATAATGATTTGACATTTAAATTTAGAAAAAAATAAGTAAAGTGAATATTAAATTTTTAGTCACTAAATTTTAAGAGATAAAGTGTATTTTATCCCTAAATTTTTAAAATGTATTGTTTTAGCATGTGAGTTTTT[A]AGTTTTCAATTATATGTTTAATATGTGGTTGGCTTATTTTGTATTTTTTAAAAATTAATCCATTAGTTTATTAAATATAAAATTGAAAATTGAATG…	A/G	ATAGTATAAATTTGTGTTAGTTGAAATATATTTATATTGACATTATTTTTTAATATTGAGATTTGAAGAATTTGTACATTTAATATGTTAAATTTTAAAATACATCATTTTAGTTTTAAGAATATGTTTAAAATATGTCTGAAGTTTTTTTTTATTATTATTTTAAATAATGATTTGACATTTAAATTTAGAAAAAAATAAGTAAAGTGAATATTAAATTTTTAGTCACTAAATTTTAAGAGATAAAGTGTATTTTATCCCTAAATTTTTAAAATGTATTGTTTTAGCATGTGAGTTTTT[A]AGTTTTCAATTATATGTTTAATATGTGGTTGGCTTATTTTGTATTTTTTAAAAATTAATCCATTAGTTTATTAAATATAAAATTGAAAATTGAATG…	A/G	A/R
RC-QTL-C8	26.830-28.200 Mb	Cla97Chr08	27447198	G	G	R	37	37	57	15	0.73	aAAGAGaaAaAGAGA	G	80	0	60	30	0.07	GGGGGGGGGGGaGGGGGGGGGGGaGGGGGG	0.66	0.4	-0.4	0.466667	-0.533333	Cla97C08G160690		promoter						GTTTTATATGTGCTAACTTTAAAAGCCAATCAACATGTAAGAAACTATTAACCACAAGTTGAAAGTTCATAAAACTATTTTATTTTATTTTATTGCAATAAAGAAACATGATTTTACGGTCTAAGGTCAATGCACAAACAAATCGCATCCGATAATTGTAATACAAATAAGCAAATCCCAAGGAAAAGATTTGACATAACTATCCTTAGTGGATGCCCCATGCTACGTAAAATAAAATGTGAACAATTTACTCGGAGGAGCGATGTAGCACCATGCATACGAAAGTCATGCTCCTGCCAA[G]GACGATAAATAATCACACATCATGTCACTATCCAAACCTCCTAATGCCATGAAACTATCTAACATTTTAAAAGTACTAGATCTTCACAAAACTATA…	G/A	GTTTTATATGTGCTAACTTTAAAAGCCAATCAACATGTAAGAAACTATTAACCACAAGTTGAAAGTTCATAAAACTATTTTATTTTATTTTATTGCAATAAAGAAACATGATTTTACGGTCTAAGGTCAATGCACAAACAAATCGCATCCGATAATTGTAATACAAATAAGCAAATCCCAAGGAAAAGATTTGACATAACTATCCTTAGTGGATGCCCCATGCTACGTAAAATAAAATGTGAACAATTTACTCGGAGGAGCGATGTAGCACCATGCATACGAAAGTCATGCTCCTGCCAA[G]GACGATAAATAATCACACATCATGTCACTATCCAAACCTCCTAATGCCATGAAACTATCTAACATTTTAAAAGTACTAGATCTTCACAAAACTATA…	G/A	G/R
RC-QTL-C8	26.830-28.200 Mb	Cla97Chr08	27447202	G	G	R	90	90	57	16	0.75	aAAGAGaaAaAGAGAA	G	70	0	60	28	0.07	GGGGGGGGaGGGGGGGGGGGaGGGGGGG	0.68	0.375	-0.375	0.5	-0.5	Cla97C08G160690		promoter						TATATGTGCTAACTTTAAAAGCCAATCAACATGTAAGAAACTATTAACCACAAGTTGAAAGTTCATAAAACTATTTTATTTTATTTTATTGCAATAAAGAAACATGATTTTACGGTCTAAGGTCAATGCACAAACAAATCGCATCCGATAATTGTAATACAAATAAGCAAATCCCAAGGAAAAGATTTGACATAACTATCCTTAGTGGATGCCCCATGCTACGTAAAATAAAATGTGAACAATTTACTCGGAGGAGCGATGTAGCACCATGCATACGAAAGTCATGCTCCTGCCAAGGAC[G]ATAAATAATCACACATCATGTCACTATCCAAACCTCCTAATGCCATGAAACTATCTAACATTTTAAAAGTACTAGATCTTCACAAAACTATAACTA…	G/A	TATATGTGCTAACTTTAAAAGCCAATCAACATGTAAGAAACTATTAACCACAAGTTGAAAGTTCATAAAACTATTTTATTTTATTTTATTGCAATAAAGAAACATGATTTTACGGTCTAAGGTCAATGCACAAACAAATCGCATCCGATAATTGTAATACAAATAAGCAAATCCCAAGGAAAAGATTTGACATAACTATCCTTAGTGGATGCCCCATGCTACGTAAAATAAAATGTGAACAATTTACTCGGAGGAGCGATGTAGCACCATGCATACGAAAGTCATGCTCCTGCCAAGGAC[G]ATAAATAATCACACATCATGTCACTATCCAAACCTCCTAATGCCATGAAACTATCTAACATTTTAAAAGTACTAGATCTTCACAAAACTATAACTA…	G/A	G/R
RC-QTL-C8	26.830-28.200 Mb	Cla97Chr08	27447218	T	T	Y	89	89	57	17	0.71	CTCTccCcCTCTCCcTC	T	70	0	60	28	0.07	TTTTTcTTTTTTTTTTTcTTTTTTTTTT	0.64	0.352941	-0.352941	0.470588	-0.470588	Cla97C08G160690		promoter						AAAAGCCAATCAACATGTAAGAAACTATTAACCACAAGTTGAAAGTTCATAAAACTATTTTATTTTATTTTATTGCAATAAAGAAACATGATTTTACGGTCTAAGGTCAATGCACAAACAAATCGCATCCGATAATTGTAATACAAATAAGCAAATCCCAAGGAAAAGATTTGACATAACTATCCTTAGTGGATGCCCCATGCTACGTAAAATAAAATGTGAACAATTTACTCGGAGGAGCGATGTAGCACCATGCATACGAAAGTCATGCTCCTGCCAAGGACGATAAATAATCACACA[T]CATGTCACTATCCAAACCTCCTAATGCCATGAAACTATCTAACATTTTAAAAGTACTAGATCTTCACAAAACTATAACTACAGTGACTTATCTACA…	T/C	AAAAGCCAATCAACATGTAAGAAACTATTAACCACAAGTTGAAAGTTCATAAAACTATTTTATTTTATTTTATTGCAATAAAGAAACATGATTTTACGGTCTAAGGTCAATGCACAAACAAATCGCATCCGATAATTGTAATACAAATAAGCAAATCCCAAGGAAAAGATTTGACATAACTATCCTTAGTGGATGCCCCATGCTACGTAAAATAAAATGTGAACAATTTACTCGGAGGAGCGATGTAGCACCATGCATACGAAAGTCATGCTCCTGCCAAGGACGATAAATAATCACACA[T]CATGTCACTATCCAAACCTCCTAATGCCATGAAACTATCTAACATTTTAAAAGTACTAGATCTTCACAAAACTATAACTACAGTGACTTATCTACA…	T/C	T/Y
RC-QTL-C8	26.830-28.200 Mb	Cla97Chr08	27447458	T	T	Y	93	93	59	26	0.73	CcTcCcTTTcCCCcCTcCcccTCTcc	T	56	0	60	22	0.09	TTcTTTTTTTTTTTCTTTTTTT	0.64	0.318182	-0.318182	0.409091	-0.409091	Cla97C08G160690		promoter						CGATGTAGCACCATGCATACGAAAGTCATGCTCCTGCCAAGGACGATAAATAATCACACATCATGTCACTATCCAAACCTCCTAATGCCATGAAACTATCTAACATTTTAAAAGTACTAGATCTTCACAAAACTATAACTACAGTGACTTATCTACATATTTTTTGAAATGTCATAATTCTATTAAATGTTTAACATGGAAGTCAATGGACTAAACTTTGCAATTTAGCTCACAATAGCTATATGAAAATATAAGGTTTCAACCTCATTTCAACACGTAAACTTTAATGTTTGTTATATT[T]GTTTCCACACTATTTCAAAATGTATGTTTTTCAATTTCTAAGTTCAGTATACTCTTATCATTTCAATTAAAAATGTTTATTTCAATCCATAGCTAT…	T/C	CGATGTAGCACCATGCATACGAAAGTCATGCTCCTGCCAAGGACGATAAATAATCACACATCATGTCACTATCCAAACCTCCTAATGCCATGAAACTATCTAACATTTTAAAAGTACTAGATCTTCACAAAACTATAACTACAGTGACTTATCTACATATTTTTTGAAATGTCATAATTCTATTAAATGTTTAACATGGAAGTCAATGGACTAAACTTTGCAATTTAGCTCACAATAGCTATATGAAAATATAAGGTTTCAACCTCATTTCAACACGTAAACTTTAATGTTTGTTATATT[T]GTTTCCACACTATTTCAAAATGTATGTTTTTCAATTTCTAAGTTCAGTATACTCTTATCATTTCAATTAAAAATGTTTATTTCAATCCATAGCTAT…	T/C	T/Y
RC-QTL-C8	26.830-28.200 Mb	Cla97Chr08	27449198	G	G	R	113	118	60	21	0.76	GAAGaaAAAAaaGGaaAaaGa	R	16	0	60	28	0.18	GAGGGGGGGGGGGAGGGGaGAGGGAGGG	0.58	0.333333	-0.333333	0.428571	-0.428571	Intergenic								ACCATTTTGCACGCTTCTTTTCGGTTTTCTCAAATTGAAAGCTACCATTGATAGCAGTTATCAATGAAAGCCACTAATAGCTGCTATCAATTGTTATCACTGATAGCTACTATCAGTGATAACTTTCAATTTGAGAAATGTGCTATCAGTTATAGCCTTCGATTTGAAAAATGTGCTATAATTTGTTATCAACGATAGCTACTATCAGTGATAGCTTTCAATTTGAGAAATATTAAGTTTTATGTCAATGATACATGAATATCACTGATATCTACCTAAGTTTTATCACCGATATCATTG[G]TAATTAATATATCGATACACAATTATTACTGATATACGGATATCACTAATATCTACCTAAGGTATATCACTGTTATCATTGATCATTCATGTTAGC…	G/A	ACCATTTTGCACGCTTCTTTTCGGTTTTCTCAAATTGAAAGCTACCATTGATAGCAGTTATCAATGAAAGCCACTAATAGCTGCTATCAATTGTTATCACTGATAGCTACTATCAGTGATAACTTTCAATTTGAGAAATGTGCTATCAGTTATAGCCTTCGATTTGAAAAATGTGCTATAATTTGTTATCAACGATAGCTACTATCAGTGATAGCTTTCAATTTGAGAAATATTAAGTTTTATGTCAATGATACATGAATATCACTGATATCTACCTAAGTTTTATCACCGATATCATTG[G]TAATTAATATATCGATACACAATTATTACTGATATACGGATATCACTAATATCTACCTAAGGTATATCACTGTTATCATTGATCATTCATGTTAGC…	G/A	G/R				G/R
RC-QTL-C8	26.830-28.200 Mb	Cla97Chr08	27449255	C	C	S	120	120	60	26	0.73	GGGggCCggGggCgCGGGCGgggCCg	S	2	0	60	30	0.2	CCCCCCCCGCCCCgCGCCCGCCCgCCCgCC	0.53	0.307692	-0.307692	0.384615	-0.423077	Intergenic								TTATCAATGAAAGCCACTAATAGCTGCTATCAATTGTTATCACTGATAGCTACTATCAGTGATAACTTTCAATTTGAGAAATGTGCTATCAGTTATAGCCTTCGATTTGAAAAATGTGCTATAATTTGTTATCAACGATAGCTACTATCAGTGATAGCTTTCAATTTGAGAAATATTAAGTTTTATGTCAATGATACATGAATATCACTGATATCTACCTAAGTTTTATCACCGATATCATTGGTAATTAATATATCGATACACAATTATTACTGATATACGGATATCACTAATATCTAC[C]TAAGGTATATCACTGTTATCATTGATCATTCATGTTAGCATTACTAATACACGAATATCATTGATATTTACTTAAGTTATACCACTAATATCCATG…	C/G	TTATCAATGAAAGCCACTAATAGCTGCTATCAATTGTTATCACTGATAGCTACTATCAGTGATAACTTTCAATTTGAGAAATGTGCTATCAGTTATAGCCTTCGATTTGAAAAATGTGCTATAATTTGTTATCAACGATAGCTACTATCAGTGATAGCTTTCAATTTGAGAAATATTAAGTTTTATGTCAATGATACATGAATATCACTGATATCTACCTAAGTTTTATCACCGATATCATTGGTAATTAATATATCGATACACAATTATTACTGATATACGGATATCACTAATATCTAC[C]TAAGGTATATCACTGTTATCATTGATCATTCATGTTAGCATTACTAATACACGAATATCATTGATATTTACTTAAGTTATACCACTAATATCCATG…	C/G	C/S				C/S
RC-QTL-C8	26.830-28.200 Mb	Cla97Chr08	27450012	T	T	W	102	102	59	21	0.67	TTaTATAaaAaaaAAATATTA	T	108	0	59	27	0	TTTTTTTTTTTTTTTTTTTTTTTTTTT	0.67	0.333333	-0.333333	0.428571	-0.428571	Intergenic								TATTTTTACATTCAAATAGGACTTTAGTATATCAATGACTATCACCGATAGACTTCTATTATTATGATAATAATAATAGAAGTCTATCGATAATAGCTACTAATAGATTTTATAGGTTTTAGACTTTTAGTTTGAACTTAAGTATATACTAATAAATTATTATACATTAGTTAACATAAGTCTATAAGGAATAGACTTTTATCACTGATTGAAGTAGTCTGTCAATGATAGAAGCATGTCACTGATAGACTATGACTTAGTCTATTAGTGATATCTTAGACTATCAATGATATGATAATG[T]TCTCATTTCTCATTTTTTGAGAAATAAACTTTGTTTGATAAACATTATTTTGTTTCTTATTTCTAAATTTAAAAAGTAGTTCTAAAAAATGTGCAA…	T/A	TATTTTTACATTCAAATAGGACTTTAGTATATCAATGACTATCACCGATAGACTTCTATTATTATGATAATAATAATAGAAGTCTATCGATAATAGCTACTAATAGATTTTATAGGTTTTAGACTTTTAGTTTGAACTTAAGTATATACTAATAAATTATTATACATTAGTTAACATAAGTCTATAAGGAATAGACTTTTATCACTGATTGAAGTAGTCTGTCAATGATAGAAGCATGTCACTGATAGACTATGACTTAGTCTATTAGTGATATCTTAGACTATCAATGATATGATAATG[T]TCTCATTTCTCATTTTTTGAGAAATAAACTTTGTTTGATAAACATTATTTTGTTTCTTATTTCTAAATTTAAAAAGTAGTTCTAAAAAATGTGCAA…	T/A	T/W
RC-QTL-C8	26.830-28.200 Mb	Cla97Chr08	27450068	C	C	M	110	228	59	23	0.78	aAaaaAAACACCaCaaAaCaaAa	C	99	0	59	25	0	CCCCCCCCCCCCCCCCCCCCCCCCC	0.78	0.304348	-0.347826	0.434783	-0.434783	Intergenic								TATTATTATGATAATAATAATAGAAGTCTATCGATAATAGCTACTAATAGATTTTATAGGTTTTAGACTTTTAGTTTGAACTTAAGTATATACTAATAAATTATTATACATTAGTTAACATAAGTCTATAAGGAATAGACTTTTATCACTGATTGAAGTAGTCTGTCAATGATAGAAGCATGTCACTGATAGACTATGACTTAGTCTATTAGTGATATCTTAGACTATCAATGATATGATAATGTTCTCATTTCTCATTTTTTGAGAAATAAACTTTGTTTGATAAACATTATTTTGTTT[C]TTATTTCTAAATTTAAAAAGTAGTTCTAAAAAATGTGCAAAATCGATAATTTAAAAAAGTGGTTTCTTTCAAATCTGTTTTCATTTGGTATTTATA…	C/A	TATTATTATGATAATAATAATAGAAGTCTATCGATAATAGCTACTAATAGATTTTATAGGTTTTAGACTTTTAGTTTGAACTTAAGTATATACTAATAAATTATTATACATTAGTTAACATAAGTCTATAAGGAATAGACTTTTATCACTGATTGAAGTAGTCTGTCAATGATAGAAGCATGTCACTGATAGACTATGACTTAGTCTATTAGTGATATCTTAGACTATCAATGATATGATAATGTTCTCATTTCTCATTTTTTGAGAAATAAACTTTGTTTGATAAACATTATTTTGTTT[C]TTATTTCTAAATTTAAAAAGTAGTTCTAAAAAATGTGCAAAATCGATAATTTAAAAAAGTGGTTTCTTTCAAATCTGTTTTCATTTGGTATTTATA…	C/A	C/M
RC-QTL-C8	26.830-28.200 Mb	Cla97Chr08	27450392	A	A	R	75	75	60	19	0.74	AGggGGAggggggggGAAA	A	78	0	60	24	0.04	AAAgAAAAAAAAAAAAAAAAAAAA	0.7	0.368421	-0.368421	0.473684	-0.473684	Intergenic								TTCTAAAAAATGTGCAAAATCGATAATTTAAAAAAGTGGTTTCTTTCAAATCTGTTTTCATTTGGTATTTATATTTATCGTTTCGTTTTAAATATAAAATTTGACAACTGACTTGTTGGTATTAAAGCACTTATAAAAATGATGATGATTACGAAACTCTCAAATCTTGGGTCTGAGACTCCAACTCATCTATTTTTTAAAAATAAAAATAATTAATTTTTAAGTAAAAAGATAGATACTTTTATGAGAGGTAGAGGGAGATAAAATTGTGTTTCTTAAGTAAAAAATTAGTACTTTGAC[A]AAGGAGAGAGAGGGAGTTAAAATTGTGAGCGAGAGGGAGAGAGAGAGGGGGATAACAATCTGGGGTGAGAGAGAAGTCAGGAAAGAGGAGTGACAG…	A/G	TTCTAAAAAATGTGCAAAATCGATAATTTAAAAAAGTGGTTTCTTTCAAATCTGTTTTCATTTGGTATTTATATTTATCGTTTCGTTTTAAATATAAAATTTGACAACTGACTTGTTGGTATTAAAGCACTTATAAAAATGATGATGATTACGAAACTCTCAAATCTTGGGTCTGAGACTCCAACTCATCTATTTTTTAAAAATAAAAATAATTAATTTTTAAGTAAAAAGATAGATACTTTTATGAGAGGTAGAGGGAGATAAAATTGTGTTTCTTAAGTAAAAAATTAGTACTTTGAC[A]AAGGAGAGAGAGGGAGTTAAAATTGTGAGCGAGAGGGAGAGAGAGAGGGGGATAACAATCTGGGGTGAGAGAGAAGTCAGGAAAGAGGAGTGACAG…	A/G	A/R
RC-QTL-C8	26.830-28.200 Mb	Cla97Chr08	27450730	C	C	Y	101	101	60	20	0.65	CTTTCttTtTTCCTttCtCC	C	60	0	59	25	0.08	CCCCCCTCCCtCCCCCCCCCCCCCC	0.57	0.35	-0.35	0.45	-0.45	Intergenic								AGAGAGAGAGGGGGATAACAATCTGGGGTGAGAGAGAAGTCAGGAAAGAGGAGTGACAGTGGGAGAAAAAATTGGGGAGACAAGGAGAAATTGGGAGAGAAAATTGGGGTGGGAGAGAGGAATGAAAGGGGGAGAAGGCCAAATTTGGAATTTAAAAAAAAAATTAAAAGTTGACTAGTCAAAATTTGCTATATTTATAAATATTTTTAAAATGTGCTATATTTTTAGATTATTTTTCTAATTGTGCTATATGCTATAATTTCTCTTCAAAACATGTTAATTTTATGTTTACTTTAAGAT[C]AGTATCCTATTAGCTTTTAAATTCTCATAAAATCAAGTAAAATTTTTAATTAATATTTAGTTTTCAATTTTATACTTTAAAAAGAATATTTATTTT…	C/T	AGAGAGAGAGGGGGATAACAATCTGGGGTGAGAGAGAAGTCAGGAAAGAGGAGTGACAGTGGGAGAAAAAATTGGGGAGACAAGGAGAAATTGGGAGAGAAAATTGGGGTGGGAGAGAGGAATGAAAGGGGGAGAAGGCCAAATTTGGAATTTAAAAAAAAAATTAAAAGTTGACTAGTCAAAATTTGCTATATTTATAAATATTTTTAAAATGTGCTATATTTTTAGATTATTTTTCTAATTGTGCTATATGCTATAATTTCTCTTCAAAACATGTTAATTTTATGTTTACTTTAAGAT[C]AGTATCCTATTAGCTTTTAAATTCTCATAAAATCAAGTAAAATTTTTAATTAATATTTAGTTTTCAATTTTATACTTTAAAAAGAATATTTATTTT…	C/T	C/Y
RC-QTL-C8	26.830-28.200 Mb	Cla97Chr08	27451398	T	T	Y	32	32	51	10	0.6	CTTccCcTTc	T	90	0	59	28	0.04	TTTTTTTTTTTTTTTTTTTTTTTTTTcT	0.56	0.4	-0.5	0.6	-0.6	Intergenic								GCCTACTTTTTCAAATTTAAGTTGAAATTTATCAAATATTATTATTATTATTATTATTATTATTATTTTCACAGGTTATTTTTTTTGAAATCACAATCACCATAAATTATTTTAAAAACTATAACAATCTTAAACAGAGCTTTAATCACTAAAAATGAATTCAGTGTTTAATTTATATTTTTAACATAATTTATATACTACTAAAATTAGTAAATTTGAATGGTTAAAAGTAATTTTATCTGACAGTTTTATTATTATTGTAATAGTATGAAATATGAATCGCTATGAGGAAAAAAACTA[T]TAATATTTGTAAAAATGGCTTAGGTATAAAAATGTTGACCATATTTTGTATGTATTAAATATTTAAAACAAATAATGGAGAGAGGATGGTCTATTC…	T/C	GCCTACTTTTTCAAATTTAAGTTGAAATTTATCAAATATTATTATTATTATTATTATTATTATTATTTTCACAGGTTATTTTTTTTGAAATCACAATCACCATAAATTATTTTAAAAACTATAACAATCTTAAACAGAGCTTTAATCACTAAAAATGAATTCAGTGTTTAATTTATATTTTTAACATAATTTATATACTACTAAAATTAGTAAATTTGAATGGTTAAAAGTAATTTTATCTGACAGTTTTATTATTATTGTAATAGTATGAAATATGAATCGCTATGAGGAAAAAAACTA[T]TAATATTTGTAAAAATGGCTTAGGTATAAAAATGTTGACCATATTTTGTATGTATTAAATATTTAAAACAAATAATGGAGAGAGGATGGTCTATTC…	T/C	T/Y
RC-QTL-C8	26.830-28.200 Mb	Cla97Chr08	27452289	T	T	Y	111	111	60	23	0.61	TTCTCTTTTccCTcCcCcTCCcc	T	70	0	59	35	0.09	TTTTTTTTTTTTTTTTTTTCTCTTTTcTTTTTTTT	0.52	0.304348	-0.347826	0.434783	-0.434783	Intergenic								ATTATTTGCTATGCACTTGATGCAAACAGACTACAACAATCATCTCAACAAGACACAACGACTAACTCTAGTAGAACTGCAACCTTGAACGACTCAGATCTGGCAAACTCTTGGATACTTCTCTCAACTCAACTCAAGATGAAAAGAAATAAATAAAGAAAGGAGATAATTCTTCAGTTTGAAGTGAGATGCTACAAATGAAGAAACAAGTTGTTATTTCTAAGCGAACAACTTAGTAACTCTCCAAAATACAAAATAAAATCAAATAAATACAAAAATTGAAACATTTATCAGATTAAA[T]TCAGTTTAATTGTTACTTGACAAAATCAAATACAACTCATTCAAATTGAAGAAACTATAGATTAACATTCATACCTGTTAAATTTGTTCATGAAAC…	T/C	ATTATTTGCTATGCACTTGATGCAAACAGACTACAACAATCATCTCAACAAGACACAACGACTAACTCTAGTAGAACTGCAACCTTGAACGACTCAGATCTGGCAAACTCTTGGATACTTCTCTCAACTCAACTCAAGATGAAAAGAAATAAATAAAGAAAGGAGATAATTCTTCAGTTTGAAGTGAGATGCTACAAATGAAGAAACAAGTTGTTATTTCTAAGCGAACAACTTAGTAACTCTCCAAAATACAAAATAAAATCAAATAAATACAAAAATTGAAACATTTATCAGATTAAA[T]TCAGTTTAATTGTTACTTGACAAAATCAAATACAACTCATTCAAATTGAAGAAACTATAGATTAACATTCATACCTGTTAAATTTGTTCATGAAAC…	T/C	T/Y
RC-QTL-C8	26.830-28.200 Mb	Cla97Chr08	27453784	C	C	G	24	225	60	10	1	gGgGgGggGG	S	104	104	60	34	0.21	GCCGCgCCCGCCCCCCCCCgCCgCCCCCCCCCCg	0.79	0.4	-0.5	0.6	-0.6	Cla97C08G160700		promoter						TCTAAAGTATAAGAACCAAAACAATATTTTAACCCTACACTTATTTTAAGCATGTAGTTAAAATGACCTAAAAGAAAATTAGGAGTGATTTGTTGTTTTCTTTTTCAATTAAAATACGAAGTATGTTGGTATAAATAATATACCTTTTTTAAGGCTCCAAAACAATAATAAATTAGAATAAACAACAATACTGCATACAAATCAAAGTCATTTTAAAGAGTTTGAAATCAATCTAACTCAACTAATATAAAATTTATATTATGGATCTTAAAGTTATCGTTTATCTTTCTTATTTTCATT[C]AAAGTTTGAATAGATTAGAATAATGTTTTATAACGTTACATGAAAAAATAATGATAAAAAATAAAGCCGATCATATCTTTCCTTACACAGAATCTT…	G/C	TCTAAAGTATAAGAACCAAAACAATATTTTAACCCTACACTTATTTTAAGCATGTAGTTAAAATGACCTAAAAGAAAATTAGGAGTGATTTGTTGTTTTCTTTTTCAATTAAAATACGAAGTATGTTGGTATAAATAATATACCTTTTTTAAGGCTCCAAAACAATAATAAATTAGAATAAACAACAATACTGCATACAAATCAAAGTCATTTTAAAGAGTTTGAAATCAATCTAACTCAACTAATATAAAATTTATATTATGGATCTTAAAGTTAGCGTTTATCTTTCTTATTTTCATT[C]AAAGTTTGAATAGATTAGAATAATGTTTTATAACGTTACATGAAAAAATAATGATAAAAAATAAAGCCGATCATATCTTTCCTTACACAGAATCTT…	G/C	C/G				C/S
RC-QTL-C8	26.830-28.200 Mb	Cla97Chr08	27453809	G	G	R	52	215	60	11	0.82	AaAaAaaAAGG	R	12	12	60	33	0.12	GAGGGGGGGGGaGGaGGGGGGGGGGaGGGGGGG	0.7	0.454545	-0.454545	0.545455	-0.545455	Cla97C08G160700		promoter						ATTTTAACCCTACACTTATTTTAAGCATGTAGTTAAAATGACCTAAAAGAAAATTAGGAGTGATTTGTTGTTTTCTTTTTCAATTAAAATACGAAGTATGTTGGTATAAATAATATACCTTTTTTAAGGCTCCAAAACAATAATAAATTAGAATAAACAACAATACTGCATACAAATCAAAGTCATTTTAAAGAGTTTGAAATCAATCTAACTCAACTAATATAAAATTTATATTATGGATCTTAAAGTTATCGTTTATCTTTCTTATTTTCATTCAAAGTTTGAATAGATTAGAATAAT[G]TTTTATAACGTTACATGAAAAAATAATGATAAAAAATAAAGCCGATCATATCTTTCCTTACACAGAATCTTATAACTTAACCTAGAGATAATATAA…	G/A	ATTTTAACCCTACACTTATTTTAAGCATGTAGTTAAAATGACCTAAAAGAAAATTAGGAGTGATTTGTTGTTTTCTTTTTCAATTAAAATACGAAGTATGTTGGTATAAATAATATACCTTTTTTAAGGCTCCAAAACAATAATAAATTAGAATAAACAACAATACTGCATACAAATCAAAGTCATTTTAAAGAGTTTGAAATCAATCTAACTCAACTAATATAAAATTTATATTATGGATCTTAAAGTTAGCGTTTATCTTTCTTATTTTCATTCAAAGTTTGAATAGATTAGAATAAT[G]TTTTATAACGTTACATGAAAAAATAATGATAAAAAATAAAGCCGATCATATCTTTCCTTACACAGAATCTTATAACTTAACCTAGAGATAATATAA…	G/A	G/R				G/R
RC-QTL-C8	26.830-28.200 Mb	Cla97Chr08	27454598	C	C	Y	98	228	60	30	0.83	CCtTttTtTTCTTttttTCTtTtTttttCt	C	41	0	60	32	0.06	CCCCTCCCCCCCCCCCCCCCCCCCCCCCtCCC	0.77	0.3	-0.3	0.366667	-0.366667	Cla97C08G160700		promoter						TCATGTTGAGAAGACCTAAATGCTTAAGTTAGAGAATGAAATAGCGTGACAACTTTAAGATTTGAGAGTGAGAATAAAATTACTTACCTTCAAGTTGTAATAATCATGTATTTATAGGAGTAGATGACTAGAAATATCTCCAATAGAGTTTTGGAACTACGTTACGATAACCCAACTCAATAGACCAAGACATGCAAGGGGCGTGCCTCATTAGGCATTTTTTAAGGCTCAACTTCAACTAAAGGTTAATCACCTTCTCTTAAGTCCATTTTGATCATAGAGCAAAGTTTTGGATAGAGA[C]AGGTATGAGCCATACTCCATCTAAGCCACATTTTGGTCCACTTCTCCTTAGTCCATTTTGACACTACAGTGATGTTTTAGATAGAGGCATGCACTG…	C/T	TCATGTTGAGAAGACCTAAATGCTTAAGTTAGAGAATGAAATAGCGTGACAACTTTAAGATTTGAGAGTGAGAATAAAATTACTTACCTTCAAGTTGTAATAATCATGTATTTATAGGAGTAGATGACTAGAAATATCTCCAATAGAGTTTTGGAACTACGTTACGATAACCCAACTCAATAGACCAAGACATGCAAGGGGCGTGCCTCATTAGGCATTTTTTAAGGCTCAACTTCAACTAAAGGTTAATCACCTTCTCTTAAGTCCATTTTGATCATAGAGCAAAGTTTTGGATAGAGA[C]AGGTATGAGCCATACTCCATCTAAGCCACATTTTGGTCCACTTCTCCTTAGTCCATTTTGACACTACAGTGATGTTTTAGATAGAGGCATGCACTG…	C/T	C/Y
RC-QTL-C8	26.830-28.200 Mb	Cla97Chr08	27454878	T	T	Y	62	62	60	17	0.65	cTCTTTcCcCcTccCcT	Y	53	0	60	30	0.13	TTTCcTTTTcTTTCTTTTTTTTTTTTTTTT	0.52	0.352941	-0.352941	0.470588	-0.470588	Cla97C08G160700		promoter						AGCAAAGTTTTGGATAGAGACAGGTATGAGCCATACTCCATCTAAGCCACATTTTGGTCCACTTCTCCTTAGTCCATTTTGACACTACAGTGATGTTTTAGATAGAGGCATGCACTGGCCATGAGCCATTTAAACTTTATTACGGTCTTAGACTACTATTCCACAGTGATACTTCTCTTTTTTTATTCACATCGATTATGGCTTTCGATCTAAAATTGGTTGGGTCATTCTGCATGATAAAGCTAACAATAATATGATTTGTTTTAAGCTTAAAGCTATTAAATAAAAAAAGGGGTTAAT[T]TTCTATGTAAAAATTTGATTAAAAGTCCCATTTTCAATGCACTTGATTTTTGCTCCACTTTTTTAAAACTTAAGAATTTACAAAGTTACCCTTATG…	T/C	AGCAAAGTTTTGGATAGAGACAGGTATGAGCCATACTCCATCTAAGCCACATTTTGGTCCACTTCTCCTTAGTCCATTTTGACACTACAGTGATGTTTTAGATAGAGGCATGCACTGGCCATGAGCCATTTAAACTTTATTACGGTCTTAGACTACTATTCCACAGTGATACTTCTCTTTTTTTATTCACATCGATTATGGCTTTCGATCTAAAATTGGTTGGGTCATTCTGCATGATAAAGCTAACAATAATATGATTTGTTTTAAGCTTAAAGCTATTAAATAAAAAAAGGGGTTAAT[T]TTCTATGTAAAAATTTGATTAAAAGTCCCATTTTCAATGCACTTGATTTTTGCTCCACTTTTTTAAAACTTAAGAATTTACAAAGTTACCCTTATG…	T/C	T/Y				T/Y
RC-QTL-C8	26.830-28.200 Mb	Cla97Chr08	27455109	T	T	W	29	93	60	28	0.89	aTATTAAaAaaaAaAAaaaAaAaaaAaA	T	84	0	60	31	0.06	TTTaTTTTTTTTTTTTTTTTTTTTTTTTTTA	0.83	0.321429	-0.321429	0.392857	-0.392857	Cla97C08G160700		promoter						GCATGATAAAGCTAACAATAATATGATTTGTTTTAAGCTTAAAGCTATTAAATAAAAAAAGGGGTTAATTTTCTATGTAAAAATTTGATTAAAAGTCCCATTTTCAATGCACTTGATTTTTGCTCCACTTTTTTAAAACTTAAGAATTTACAAAGTTACCCTTATGTCTTACTTTTCTTCTAGTGTGAACAACTTTGACGAGATCACAAACCGACTTCGATGAGTCCACAAGAGCAAGTATTCCAACCATCTTCTCTTTTCCTTTCTCCCTCTATTCAGTTTGCATTGTAGACTAAACCA[T]AGAGTGAGAGTTCAAAAATGTAGATTGTAAGAGAAAGGGAGAGAGGAGAGCAATTTGTGAGAGAAAAGAAAGCGAGAAAAAAAGTAAAAGAGTGAG…	T/A	GCATGATAAAGCTAACAATAATATGATTTGTTTTAAGCTTAAAGCTATTAAATAAAAAAAGGGGTTAATTTTCTATGTAAAAATTTGATTAAAAGTCCCATTTTCAATGCACTTGATTTTTGCTCCACTTTTTTAAAACTTAAGAATTTACAAAGTTACCCTTATGTCTTACTTTTCTTCTAGTGTGAACAACTTTGACGAGATCACAAACCGACTTCGATGAGTCCACAAGAGCAAGTATTCCAACCATCTTCTCTTTTCCTTTCTCCCTCTATTCAGTTTGCATTGTAGACTAAACCA[T]AGAGTGAGAGTTCAAAAATGTAGATTGTAAGAGAAAGGGAGAGAGGAGAGCAATTTGTGAGAGAAAAGAAAGCGAGAAAAAAAGTAAAAGAGTGAG…	T/A	T/W
RC-QTL-C8	26.830-28.200 Mb	Cla97Chr08	27456181	G	G	K	26	26	60	14	0.57	GtttGtGtTGGttG	G	55	0	60	15	0.07	GGGGtGGGGGGGGGG	0.5	0.428571	-0.357143	0.5	-0.5	Cla97C08G160700	Cla97C08G160700.1:Intron	Intron	calcineurin B-like protein 10	IPR011992 (EF-hand domain pair)	GO:0005509, GO:0016020, GO:0016021	calcineurin b-like protein 10 isoform x2	NA	TTTCTCGTTAAGTGAACGGATCTGTGTCGCATTTATACCAATCATTGCGGTTGTTGAGGCTTTGATTATGGCGATGAGCAGGTGCTTCAATTGTTCCCCTGAGAGTCAGAAAGGTCTTCGCCGCTACGGTGAACTTTCCCGGCTTGCTAATGAAACTATATGTAAGGGTTTCTCTCGATGTTGCATTGGGCTGCTATTTTTTTTTTTTTTTTAAATTCTTTTCTTATCTAGAAAATTAGACTGCTTGTATAATCTGATTTCTTCTTCGGACTTTCAATGGGTTTTAAATTTTAGTTATGG[G]GTGTGTGATGCAGTTTCTGTTAATGAAGTGGAAGCGTTGTATGAGCTTTTTAAGAAGCTGAGCAGTTCGATCATTGATGATGGATTGATTCACAAG…	G/T	TTTCTCGTTAAGTGAACGGATCTGTGTCGCATTTATACCAATCATTGCGGTTGTTGAGGCTTTGATTATGGCGATGAGCAGGTGCTTCAATTGTTCCCCTGAGAGTCAGAAAGGTCTTCGCCGCTACGGTGAACTTTCCCGGCTTGCTAATGAAACTATATGTAAGGGTTTCTCTCGATGTTGCATTGGGCTGCTATTTTTTTTTTTTTTTTAAATTCTTTTCTTATCTAGAAAATTAGACTGCTTGTATAATCTGATTTCTTCTTCGGACTTTCAATGGGTTTTAAATTTTAGTTATGG[G]GTGTGTGATGCAGTTTCTGTTAATGAAGTGGAAGCGTTGTATGAGCTTTTTAAGAAGCTGAGCAGTTCGATCATTGATGATGGATTGATTCACAAG…	G/T	G/K
RC-QTL-C8	26.830-28.200 Mb	Cla97Chr08	27460796	A	A	M	55	55	60	28	0.57	ccAcCCcACCACAAcACAACAAAcCCcA	A	79	0	60	23	0.04	AAAAAAAAAAcAAAAAAAAAAAA	0.53	0.304348	-0.347826	0.434783	-0.434783	Cla97C08G160710		promoter						ATTCCAATATTTGAGTTAGAGACAAAAATGGTTTGTCTGTTTTTCCAGAAAGGTGAGTAAGTGTTGCATACTCTACTCCAAAATTTCATCCAGAGGAATGTTATAGAGTGAGAAAAGAGACCAACAAAGAGTAAAAAATTTTAGAGAAAAAAATTCATTGCATTTTCACCAGAGAAAAAGCTTTGAGAATCGCATTAAAGGGGAATAAAGGAGGAAGGAGAAAGGCAGGGGAAGAAAGAGAGACAACTATCAATCAAATCATCTTTATTTTGGTGAATTAATGCTCAAGCAACCTTTTAA[A]ACTAATTTCAACGTCAGAGATTAAACTATCAATTTTTTAAATTTTGTGATGAAAATGAAACCTATTTTCAAATTCAAGATCCAAAGTTGTATTTTA…	A/C	ATTCCAATATTTGAGTTAGAGACAAAAATGGTTTGTCTGTTTTTCCAGAAAGGTGAGTAAGTGTTGCATACTCTACTCCAAAATTTCATCCAGAGGAATGTTATAGAGTGAGAAAAGAGACCAACAAAGAGTAAAAAATTTTAGAGAAAAAAATTCATTGCATTTTCACCAGAGAAAAAGCTTTGAGAATCGCATTAAAGGGGAATAAAGGAGGAAGGAGAAAGGCAGGGGAAGAAAGAGAGACAACTATCAATCAAATCATCTTTATTTTGGTGAATTAATGCTCAAGCAACCTTTTAA[A]ACTAATTTCAACGTCAGAGATTAAACTATCAATTTTTTAAATTTTGTGATGAAAATGAAACCTATTTTCAAATTCAAGATCCAAAGTTGTATTTTA…	A/C	A/M
RC-QTL-C8	26.830-28.200 Mb	Cla97Chr08	27461040	G	G	R	84	84	59	23	0.78	AAAAaAGaGaaaAAAAGaGaAaG	R	34	0	60	20	0.15	GGGGGGAGGaGGGGGGGGAG	0.63	0.35	-0.35	0.45	-0.45	Cla97C08G160710		promoter						AACTATCAATCAAATCATCTTTATTTTGGTGAATTAATGCTCAAGCAACCTTTTAAAACTAATTTCAACGTCAGAGATTAAACTATCAATTTTTTAAATTTTGTGATGAAAATGAAACCTATTTTCAAATTCAAGATCCAAAGTTGTATTTTACCATTTTTCAAAACTACAATAGCTCGAGTTAAAACTAACTCTTCAGTAAACATTTGACTGAAAAACTACCCGAATATAAAATATTGTAATTGAGTAAACAAAATCAATAGATCTGTCGCTTTTCAAAAATTTAATGGTCAAGTTAAT[G]AAGAGTTCATTGCAAGATGAAAATTGAACGACTAATTTTTTAGATTAATTTAAGGTCCATATAGATTAATTAATTTCAAAAATAAATATTTTTTTT…	G/A	AACTATCAATCAAATCATCTTTATTTTGGTGAATTAATGCTCAAGCAACCTTTTAAAACTAATTTCAACGTCAGAGATTAAACTATCAATTTTTTAAATTTTGTGATGAAAATGAAACCTATTTTCAAATTCAAGATCCAAAGTTGTATTTTACCATTTTTCAAAACTACAATAGCTCGAGTTAAAACTAACTCTTCAGTAAACATTTGACTGAAAAACTACCCGAATATAAAATATTGTAATTGAGTAAACAAAATCAATAGATCTGTCGCTTTTCAAAAATTTAATGGTCAAGTTAAT[G]AAGAGTTCATTGCAAGATGAAAATTGAACGACTAATTTTTTAGATTAATTTAAGGTCCATATAGATTAATTAATTTCAAAAATAAATATTTTTTTT…	G/A	G/R				G/R
RC-QTL-C8	26.830-28.200 Mb	Cla97Chr08	27466244	A	A	R	105	105	59	25	0.72	GGAGAGAGgAAggGGgGggGGGAAG	A	60	0	60	18	0.06	AAAAAAAAAAAgAAAAAA	0.66	0.333333	-0.333333	0.444444	-0.444444	Cla97C08G160720	Cla97C08G160720.1:CDS,exon	CDS,exon	Glycine cleavage system P protein	IPR020581 (Glycine cleavage system P protein)	GO:0003824, GO:0004375, GO:0005739, GO:0006544, GO:0006546, GO:0016491, GO:0055114	glycine dehydrogenase mitochondrial	EC:1.4.4.2	ACTCCATGAGTGGAAGGATATGTAACCTATCATCATTTCAAGGAAATAAACTCACATTACACTCAAGTTTTATTTCCTCTAGTTCTAATTCTCTACCAGCATCAAAGAAGGCTATATCTGATCTAACCATGAGTGCTGAGAGATTCTCCTTGTTGGCTTCTGCAGCCTTCTTCAGCTCTGCAATGTTGATGTTTCCCTTTGAATCGGTTCCAACAGACACGATCTTCATTCCACACATGGCAGCACTTGCAGGGTTCGTCCCGTGTGCTGAGAGCGGAATGATGCACACATCGCGGTGGT[A]GTCTCCCCTTGCCTGCAAAATTTTGAGTTTGTCAATTATTTGCCAGCAACTTTTTTTTCCCCCTTTTTTATTCTGACAAATGCGACAGATAAATTG…	A/G	ACTCCATGAGTGGAAGGATATGTAACCTATCATCATTTCAAGGAAATAAACTCACATTACACTCAAGTTTTATTTCCTCTAGTTCTAATTCTCTACCAGCATCAAAGAAGGCTATATCTGATCTAACCATGAGTGCTGAGAGATTCTCCTTGTTGGCTTCTGCAGCCTTCTTCAGCTCTGCAATGTTGATGTTTCCCTTTGAATCGGTTCCAACAGACACGATCTTCATTCCACACATGGCAGCACTTGCAGGGTTCGTCCCGTGTGCTGAGAGCGGAATGATGCACACATCGCGGTGGT[A]GTCTCCCCTTGCCTGCAAAATTTTGAGTTTGTCAATTATTTGCCAGCAACTTTTTTTTCCCCCTTTTTTATTCTGACAAATGCGACAGATAAATTG…	A/G	A/R	NONSYN_&_SYN	NONSYN_&_SYN:Cla97C08G160720.1	Y(TAC)->H/Y(YAC):Cla97C08G160720.1
RC-QTL-C8	26.830-28.200 Mb	Cla97Chr08	27466328	G	G	R	99	99	59	26	0.62	AaaAAAGGAGAGAGGAAGaCAGaaGa	G	53	0	60	22	0.09	GGGaGGGGGGGGaGGGGGGGGG	0.53	0.318182	-0.318182	0.409091	-0.409091	Cla97C08G160720	Cla97C08G160720.1:Intron	Intron	Glycine cleavage system P protein	IPR020581 (Glycine cleavage system P protein)	GO:0003824, GO:0004375, GO:0005739, GO:0006544, GO:0006546, GO:0016491, GO:0055114	glycine dehydrogenase mitochondrial	EC:1.4.4.2	CTAATTCTCTACCAGCATCAAAGAAGGCTATATCTGATCTAACCATGAGTGCTGAGAGATTCTCCTTGTTGGCTTCTGCAGCCTTCTTCAGCTCTGCAATGTTGATGTTTCCCTTTGAATCGGTTCCAACAGACACGATCTTCATTCCACACATGGCAGCACTTGCAGGGTTCGTCCCGTGTGCTGAGAGCGGAATGATGCACACATCGCGGTGGTAGTCTCCCCTTGCCTGCAAAATTTTGAGTTTGTCAATTATTTGCCAGCAACTTTTTTTTCCCCCTTTTTTATTCTGACAAATGC[G]ACAGATAAATTGAAGCAGGTTGCTCTGAAGAGAAAGTCCTAAGATGGACGATGAATTCATGATACTATGTCATGCTTTCTTCCACATGAATATTCC…	G/A	CTAATTCTCTACCAGCATCAAAGAAGGCTATATCTGATCTAACCATGAGTGCTGAGAGATTCTCCTTGTTGGCTTCTGCAGCCTTCTTCAGCTCTGCAATGTTGATGTTTCCCTTTGAATCGGTTCCAACAGACACGATCTTCATTCCACACATGGCAGCACTTGCAGGGTTCGTCCCGTGTGCTGAGAGCGGAATGATGCACACATCGCGGTGGTAGTCTCCCCTTGCCTGCAAAATTTTGAGTTTGTCAATTATTTGCCAGCAACTTTTTTTTCCCCCTTTTTTATTCTGACAAATGC[G]ACAGATAAATTGAAGCAGGTTGCTCTGAAGAGAAAGTCCTAAGATGGACGATGAATTCATGATACTATGTCATGCTTTCTTCCACATGAATATTCC…	G/A	G/R
RC-QTL-C8	26.830-28.200 Mb	Cla97Chr08	27467412	G	G	K	80	80	60	18	0.56	tGGGTtTttGTtGTGGTG	G	63	0	60	19	0.05	GGGGGtGGGGGGGGGGGGG	0.51	0.333333	-0.333333	0.444444	-0.444444	Cla97C08G160720	Cla97C08G160720.1:Intron	Intron	Glycine cleavage system P protein	IPR020581 (Glycine cleavage system P protein)	GO:0003824, GO:0004375, GO:0005739, GO:0006544, GO:0006546, GO:0016491, GO:0055114	glycine dehydrogenase mitochondrial	EC:1.4.4.2	TATATAACATCCACATGCCGGTGTTATCGATTCTTTTAGTTCATAATGATTATGATAACTCTAATCAAATATTTAAATAATTTTTTAATTTTGTGAAAGTAACGGAAACTTATATTAATTTAATTTAATTTAGTACATATTTTCTAAATTACAATATTAAAAATTAATGTTTATTGTAGCTTTTCTTATTTAAATAATTTTCTCTTGAAATTTCCACACAAATGCAAATACTCTTGAAAACGCCTATCATACATTAATGAGGCCTAAATTCTCTAAATTTCTTCACCTTTTTTTCTGAAT[G]AACATCTCTAAATTTTTCTTAAAATCCCATCACCCCTCCAAAATAATAATGATAATAATAAAATATATTTTTTTTTATTAATTAAGTTATAGAAGG…	G/T	TATATAACATCCACATGCCGGTGTTATCGATTCTTTTAGTTCATAATGATTATGATAACTCTAATCAAATATTTAAATAATTTTTTAATTTTGTGAAAGTAACGGAAACTTATATTAATTTAATTTAATTTAGTACATATTTTCTAAATTACAATATTAAAAATTAATGTTTATTGTAGCTTTTCTTATTTAAATAATTTTCTCTTGAAATTTCCACACAAATGCAAATACTCTTGAAAACGCCTATCATACATTAATGAGGCCTAAATTCTCTAAATTTCTTCACCTTTTTTTCTGAAT[G]AACATCTCTAAATTTTTCTTAAAATCCCATCACCCCTCCAAAATAATAATGATAATAATAAAATATATTTTTTTTTATTAATTAAGTTATAGAAGG…	G/T	G/K
RC-QTL-C8	26.830-28.200 Mb	Cla97Chr08	27467463	G	G	R	76	76	60	19	0.63	GAaGAGGAGAAAAGaAaaG	G	90	0	60	21	0	GGGGGGGGGGGGGGGGGGGGG	0.63	0.368421	-0.368421	0.473684	-0.473684	Cla97C08G160720	Cla97C08G160720.1:Intron	Intron	Glycine cleavage system P protein	IPR020581 (Glycine cleavage system P protein)	GO:0003824, GO:0004375, GO:0005739, GO:0006544, GO:0006546, GO:0016491, GO:0055114	glycine dehydrogenase mitochondrial	EC:1.4.4.2	ATGATAACTCTAATCAAATATTTAAATAATTTTTTAATTTTGTGAAAGTAACGGAAACTTATATTAATTTAATTTAATTTAGTACATATTTTCTAAATTACAATATTAAAAATTAATGTTTATTGTAGCTTTTCTTATTTAAATAATTTTCTCTTGAAATTTCCACACAAATGCAAATACTCTTGAAAACGCCTATCATACATTAATGAGGCCTAAATTCTCTAAATTTCTTCACCTTTTTTTCTGAATGAACATCTCTAAATTTTTCTTAAAATCCCATCACCCCTCCAAAATAATAAT[G]ATAATAATAAAATATATTTTTTTTTATTAATTAAGTTATAGAAGGTTTAACTTTATGGTTAATAATAATTATGCACATCTTTCTTACTAAACATAA…	G/A	ATGATAACTCTAATCAAATATTTAAATAATTTTTTAATTTTGTGAAAGTAACGGAAACTTATATTAATTTAATTTAATTTAGTACATATTTTCTAAATTACAATATTAAAAATTAATGTTTATTGTAGCTTTTCTTATTTAAATAATTTTCTCTTGAAATTTCCACACAAATGCAAATACTCTTGAAAACGCCTATCATACATTAATGAGGCCTAAATTCTCTAAATTTCTTCACCTTTTTTTCTGAATGAACATCTCTAAATTTTTCTTAAAATCCCATCACCCCTCCAAAATAATAAT[G]ATAATAATAAAATATATTTTTTTTTATTAATTAAGTTATAGAAGGTTTAACTTTATGGTTAATAATAATTATGCACATCTTTCTTACTAAACATAA…	G/A	G/R
RC-QTL-C8	26.830-28.200 Mb	Cla97Chr08	27469231	G	G	R	208	228	60	29	0.66	GAGGaaAGAGaGGGAaaaAaAAaaAAGaG	R	42	42	60	34	0.15	AAGGGGGGGGGGGGGGGGGGGGaGGGGAGGGAGG	0.51	0.310345	-0.310345	0.37931	-0.37931	Cla97C08G160720	Cla97C08G160720.1:CDS,exon	CDS,exon	Glycine cleavage system P protein	IPR020581 (Glycine cleavage system P protein)	GO:0003824, GO:0004375, GO:0005739, GO:0006544, GO:0006546, GO:0016491, GO:0055114	glycine dehydrogenase mitochondrial	EC:1.4.4.2	TACCTGAGCAGTACAAATGTTGCTGGTAGCCTTGTCCCTCCTGATATGCTGTTCTCTCGTCTGCATCGCCATACGCAGGGCAGGTTTACCCGATGAATCAACACTAACACCGATGATTCTTCCTGGCATCATCCTCTTATATTCTTGAGAGGTGGCCAAAAAAGCAGCATGAGGACCTCCATACCCCATTGGAACACCAAACCTCTGTGCAGATCCAACAACGATATCGGCCCCCAATTCACCTGGTGGCTTCAACACCGTCAATGCCAGAAGATCGGTCGCCATCACAACCTTAACTCC[G]TTAGCATGAGCATTCTTAATAAACTCCCCATAGTCCAATACTTCCCCTTCAGTGCCAGGATACTGAACAAGAACACCACAAACATCACCTGATTTA…	G/A	TACCTGAGCAGTACAAATGTTGCTGGTAGCCTTGTCCCTCCTGATATGCTGTTCTCTCGTCTGCATCGCCATACGCAGGGCAGGTTTACCCGATGAATCAACACTAACACCGATGATTCTTCCTGGCATCATCCTCTTATATTCTTGAGAGGTGGCCAAAAAAGCAGCATGAGGACCTCCATACCCCATTGGAACACCAAACCTCTGTGCAGATCCAACAACGATATCGGCCCCCAATTCACCTGGTGGCTTCAACACCGTCAATGCCAGAAGATCGGTCGCCATCACAACCTTAACTCC[G]TTAGCATGAGCATTCTTAATAAACTCCCCATAGTCCAATACTTCCCCTTCAGTGCCAGGATACTGAACAAGAACACCACAAACATCACCTGATTTA…	G/A	G/R	SYN	SYN:Cla97C08G160720.1	N(AAC)->N(AAY):Cla97C08G160720.1	G/R	SYN	SYN:Cla97C08G160720.1	N(AAC)->N(AAY):Cla97C08G160720.1
RC-QTL-C8	26.830-28.200 Mb	Cla97Chr08	27469835	G	G	R	84	84	59	22	0.59	aaAAGAGGaGaAGGaAaAGGAG	G	93	0	60	22	0	GGGGGGGGGGGGGGGGGGGGGG	0.59	0.318182	-0.318182	0.409091	-0.409091	Cla97C08G160720	Cla97C08G160720.1:CDS,exon	CDS,exon	Glycine cleavage system P protein	IPR020581 (Glycine cleavage system P protein)	GO:0003824, GO:0004375, GO:0005739, GO:0006544, GO:0006546, GO:0016491, GO:0055114	glycine dehydrogenase mitochondrial	EC:1.4.4.2	GTGAGATCTGTGATTAAAGTTTGATAATTAAGCAAAGATTCAAGACGTCCCTGTGAAATCTCAGCTTGATATGGCGTGTACTGAGTATACCAAGCAGGATTCTCCATTATATTCCTCAAAATTACAGGAGGAACAAAGGTATTATAATACCCCATCCCAATATAAGATTTGAAAATCTTGTTCTTAGCAGCCAAATTCTGCATATGTTCAATCATTTGGCTCTCCGTTAACCCTTCATCAAACTTAGAGAATTTCATCGATTGAAGCCTAATCGATTTAGGAACAGTGGCATCGACAAGT[G]AATCGAGGCTATCAAATCCACAAGCCTCTGCCATTTTGTTCTGTTCTTCAGGGGTAGCAGAGTTGTGGCGACGGGGAAAAGTGTCGCTAGGTTTCA…	G/A	GTGAGATCTGTGATTAAAGTTTGATAATTAAGCAAAGATTCAAGACGTCCCTGTGAAATCTCAGCTTGATATGGCGTGTACTGAGTATACCAAGCAGGATTCTCCATTATATTCCTCAAAATTACAGGAGGAACAAAGGTATTATAATACCCCATCCCAATATAAGATTTGAAAATCTTGTTCTTAGCAGCCAAATTCTGCATATGTTCAATCATTTGGCTCTCCGTTAACCCTTCATCAAACTTAGAGAATTTCATCGATTGAAGCCTAATCGATTTAGGAACAGTGGCATCGACAAGT[G]AATCGAGGCTATCAAATCCACAAGCCTCTGCCATTTTGTTCTGTTCTTCAGGGGTAGCAGAGTTGTGGCGACGGGGAAAAGTGTCGCTAGGTTTCA…	G/A	G/R	NONSYN_&_SYN	NONSYN_&_SYN:Cla97C08G160720.1	S(TCA)->S/L(TYA):Cla97C08G160720.1
RC-QTL-C8	26.830-28.200 Mb	Cla97Chr08	27472545	G	G	R	52	52	59	25	0.76	aAAaaaaaAaAAGGaaGaaGGAaaG	G	60	0	60	21	0.1	GGGGGGGGGGGGGGGGGGGAa	0.66	0.333333	-0.333333	0.428571	-0.428571	Intergenic								TAATAATATTTAAAACCTTCCTAATATTCTTTAAAAAAAAAAAAAAAAAAAAAAAAAAAAAAAAAAAAAAAAAAACCTTCGCTTTTTACGAAACATACCACAATTAACAACAGTTTATTTTTAAATACAATAAGCTAAAGTGATTCAAATTATAAACCTCTTGATTGTTAAGACCTATGTTATAGAGATGAGTTAAGTTTATTTTTGACAATTGCTCTTTCTATTTAGCCATAAAATATTTTATTTACAATAAAATATGATGGACTAAATTTCACTCTTCAATTTCATTGTCATCTGCAT[G]AAAAATCAAAAGTTTATTAATTGAAGGGAGAAGATAATAGCTTTGAATGGTTTGAAGTGAAGTATAATTCATGGGTGGGATTGAAGCAAGAGGGGG…	G/A	TAATAATATTTAAAACCTTCCTAATATTCTTTAAAAAAAAAAAAAAAAAAAAAAAAAAAAAAAAAAAAAAAAAAACCTTCGCTTTTTACGAAACATACCACAATTAACAACAGTTTATTTTTAAATACAATAAGCTAAAGTGATTCAAATTATAAACCTCTTGATTGTTAAGACCTATGTTATAGAGATGAGTTAAGTTTATTTTTGACAATTGCTCTTTCTATTTAGCCATAAAATATTTTATTTACAATAAAATATGATGGACTAAATTTCACTCTTCAATTTCATTGTCATCTGCAT[G]AAAAATCAAAAGTTTATTAATTGAAGGGAGAAGATAATAGCTTTGAATGGTTTGAAGTGAAGTATAATTCATGGGTGGGATTGAAGCAAGAGGGGG…	G/A	G/R
RC-QTL-C8	26.830-28.200 Mb	Cla97Chr08	27472998	T	T	Y	15	15	60	4	0.5	CTTc	T	75	0	60	16	0	TTTTTTTTTTTTTTTT	0.5	0.75	-0.75	0.75	-0.75	Intergenic								GGAAAAGTTTGTGTGTTGAAACTTTGAAAATGGTACCATTTTTTAAAAAATAAATAAATAAAAGAATAAAAATATTGTATTGAGTCCAAAATGAGATGGGATATTCTTTTTTAGCCACTATTTGCAAAGCCTTATCTTCCATGAGATGAGATACACATGAACAAGCCTAGTCTATTTATTTATTTATTTTTTTTTTTTGGGGGGGGGGGGAGGTATACAAAGGAGACATAGTAAATAAAAATCTATATGGAATTATTATTTATTACTCATTTATGTAATTATCAAACATATAGATTCTTA[T]ATTCTAGATTTTTTTAAAAAATATTTGCAGTGATAAATTAATGTAATAAAATTTTGTTCAAATTACAATTCCAGTTTACTAACTTTTAAGTTTATG…	T/C	GGAAAAGTTTGTGTGTTGAAACTTTGAAAATGGTACCATTTTTTAAAAAATAAATAAATAAAAGAATAAAAATATTGTATTGAGTCCAAAATGAGATGGGATATTCTTTTTTAGCCACTATTTGCAAAGCCTTATCTTCCATGAGATGAGATACACATGAACAAGCCTAGTCTATTTATTTATTTATTTTTTTTTTTTGGGGGGGGGGGGAGGTATACAAAGGAGACATAGTAAATAAAAATCTATATGGAATTATTATTTATTACTCATTTATGTAATTATCAAACATATAGATTCTTA[T]ATTCTAGATTTTTTTAAAAAATATTTGCAGTGATAAATTAATGTAATAAAATTTTGTTCAAATTACAATTCCAGTTTACTAACTTTTAAGTTTATG…	T/C	T/Y
RC-QTL-C8	26.830-28.200 Mb	Cla97Chr08	27473155	T	T	Y	103	103	60	20	0.75	TTCcCCCcCTCTCTCcCccC	T	84	0	60	19	0	TTTTTTTTTTTTTTTTTTT	0.75	0.368421	-0.368421	0.473684	-0.473684	Intergenic								TGAACAAGCCTAGTCTATTTATTTATTTATTTTTTTTTTTTGGGGGGGGGGGGAGGTATACAAAGGAGACATAGTAAATAAAAATCTATATGGAATTATTATTTATTACTCATTTATGTAATTATCAAACATATAGATTCTTATATTCTAGATTTTTTTAAAAAATATTTGCAGTGATAAATTAATGTAATAAAATTTTGTTCAAATTACAATTCCAGTTTACTAACTTTTAAGTTTATGTTAAAACAGTTCTAAATTTTAAGAAGTGTCTAATAAGTAATTGGTCTGTCAACTTTGTAT[T]AAATACGTCCTCAAACTTTAAAAATGTCTAATAAGTCTAATAACTTTCAATTTTAATTTGTGTCTAATCGGTGTCATATTGAAAATTTAAAAGATT…	T/C	TGAACAAGCCTAGTCTATTTATTTATTTATTTTTTTTTTTTGGGGGGGGGGGGAGGTATACAAAGGAGACATAGTAAATAAAAATCTATATGGAATTATTATTTATTACTCATTTATGTAATTATCAAACATATAGATTCTTATATTCTAGATTTTTTTAAAAAATATTTGCAGTGATAAATTAATGTAATAAAATTTTGTTCAAATTACAATTCCAGTTTACTAACTTTTAAGTTTATGTTAAAACAGTTCTAAATTTTAAGAAGTGTCTAATAAGTAATTGGTCTGTCAACTTTGTAT[T]AAATACGTCCTCAAACTTTAAAAATGTCTAATAAGTCTAATAACTTTCAATTTTAATTTGTGTCTAATCGGTGTCATATTGAAAATTTAAAAGATT…	T/C	T/Y
RC-QTL-C8	26.830-28.200 Mb	Cla97Chr08	27475932	G	G	R	20	228	60	21	0.86	TaaAAAAAGGAaaAaAAaaaA	G	93	0	60	22	0	GGGGGGGGGGGGGGGGGGGGGG	0.86	0.333333	-0.333333	0.428571	-0.428571	Intergenic								TTACTACTTTTTACTTTGAGTTCATTTTATCTTTATGTATTTCAAATTTTTGTTTATTTTTGGGACTACACTTTTAAAACGTCTAATTAGGATCTCTATACTTTAAAAAAGGACCATTTTGATATATATTTACAAAATTTTAAAAAATTTTATACAATGAAAATTTTTATTTTAATGGATGAAATGTCATACTAAATAATCATGGGTTGGTCTAGTGATAAATAGGGGCATAGCCTTAAATAAAGACCTAATAGGTCATAGGTTCAATCTATGGTAGTCGTCGATAGAAAATTTGGCCTC[G]CCTTTCTGGCCATCTGATCACAACAATAGACTTCTCAAATTCAATGGTGATTAAGCTTGGACCACAATCGATAAACTTGGTAAGTTGTCTGATTGG…	G/A	TTACTACTTTTTACTTTGAGTTCATTTTATCTTTATGTATTTCAAATTTTTGTTTATTTTTGGGACTACACTTTTAAAACGTCTAATTAGGATCTCTATACTTTAAAAAAGGACCATTTTGATATATATTTACAAAATTTTAAAAAATTTTATACAATGAAAATTTTTATTTTAATGGATGAAATGTCATACTAAATAATCATGGGTTGGTCTAGTGATAAATAGGGGCATAGCCTTAAATAAAGACCTAATAGGTCATAGGTTCAATCTATGGTAGTCGTCGATAGAAAATTTGGCCTC[G]CCTTTCTGGCCATCTGATCACAACAATAGACTTCTCAAATTCAATGGTGATTAAGCTTGGACCACAATCGATAAACTTGGTAAGTTGTCTGATTGG…	G/A	G/R
RC-QTL-C8	26.830-28.200 Mb	Cla97Chr08	27476235	A	A	R	21	21	60	17	0.53	AGAGggAAggAgggAAA	A	75	0	60	22	0.05	AAAAAAAAAAAAAAAAAAAGAA	0.48	0.352941	-0.352941	0.470588	-0.470588	Intergenic								TTTCTGGCCATCTGATCACAACAATAGACTTCTCAAATTCAATGGTGATTAAGCTTGGACCACAATCGATAAACTTGGTAAGTTGTCTGATTGGACTTGAAATTATAAAGAAATTATAAATTGGCTCGAGCCCAAGTAATTAAAGTTGTTTGGGTCCAAACCTCACCCTAATTTAAGCCCATGGTGGGAAATTGGGCCGAGGCCCAAGTTCAACTAGAGCCCTTGAAAACTCTATAAATAAAGCCCTTGTCCTTCATTTTGAGGGGGAAGTTAGAAAAAAAGACTAAAATTTCAAGGTCG[A]AAGCTCCAAAGACCCAAAGATTGAAGCTTTGAATATTTGAAGAATAAGATCTAAAGACTAAAACTCAGATTTTTAGGAGATTAGAAATCTCTTTGA…	A/G	TTTCTGGCCATCTGATCACAACAATAGACTTCTCAAATTCAATGGTGATTAAGCTTGGACCACAATCGATAAACTTGGTAAGTTGTCTGATTGGACTTGAAATTATAAAGAAATTATAAATTGGCTCGAGCCCAAGTAATTAAAGTTGTTTGGGTCCAAACCTCACCCTAATTTAAGCCCATGGTGGGAAATTGGGCCGAGGCCCAAGTTCAACTAGAGCCCTTGAAAACTCTATAAATAAAGCCCTTGTCCTTCATTTTGAGGGGGAAGTTAGAAAAAAAGACTAAAATTTCAAGGTCG[A]AAGCTCCAAAGACCCAAAGATTGAAGCTTTGAATATTTGAAGAATAAGATCTAAAGACTAAAACTCAGATTTTTAGGAGATTAGAAATCTCTTTGA…	A/G	A/R
RC-QTL-C8	26.830-28.200 Mb	Cla97Chr08	27476894	A	A	R	147	228	59	21	0.71	gGgAGgAgAgGAgAGAGGgGG	A	49	0	60	21	0.05	AAAAAAAAAAAGAAAAAAAAA	0.66	0.333333	-0.333333	0.428571	-0.428571	Intergenic								AGCTACAAAACCCTATTCAAGAGAAATGATCATTTACTAGAGATTGTACTCACTATGCTAAAAACAATATAAATTCAAAATTCATTCAACGAATTAATTTTTTCGAAAATCTCATCAAACACATACAACTGTTATTTTACCAAATCTCTATTTTCAAATCATTTATCAAATGCACACCCTAAATTATTATTTTTGTTGATATTACCTTGCTTTACTTTGGATGAGAAGACTTAATATTTAAATATTTTTTCAGAAAACTTGGCAAGTTATATCACATCATCAAGTCCTTAGCCATCGAGC[A]CTGTGGTCCGACCTCGAGCCATATAGTTACATATATGCTTATGAAGAACTAGCTGCTTCCGGCATTGTCTTTGTCACCCCCAATTTGATTTTTTAA…	A/G	AGCTACAAAACCCTATTCAAGAGAAATGATCATTTACTAGAGATTGTACTCACTATGCTAAAAACAATATAAATTCAAAATTCATTCAACGAATTAATTTTTTCGAAAATCTCATCAAACACATACAACTGTTATTTTACCAAATCTCTATTTTCAAATCATTTATCAAATGCACACCCTAAATTATTATTTTTGTTGATATTACCTTGCTTTACTTTGGATGAGAAGACTTAATATTTAAATATTTTTTCAGAAAACTTGGCAAGTTATATCACATCATCAAGTCCTTAGCCATCGAGC[A]CTGTGGTCCGACCTCGAGCCATATAGTTACATATATGCTTATGAAGAACTAGCTGCTTCCGGCATTGTCTTTGTCACCCCCAATTTGATTTTTTAA…	A/G	A/R
RC-QTL-C8	26.830-28.200 Mb	Cla97Chr08	27507769	T	A	W	49	49	60	20	0.75	AtTtTAtTATtTtTtTTAAt	A	75	0	60	16	0	AAAAAAAAAAAAAAAA	0.75	0.375	-0.375	0.5	-0.5	Intergenic								TCACTCGACTTAAAATTTGTATTATTATATTGAAAATACAAACTTAAGTCTTTCACTCCATATACCGTTACAAAAAAAAAAAATTAACATTTTTATATTAAAATAAGAAAAGATATTAATTTATAATGTTAAAATTTTAATAGTTATTTTCTCTCCTGAGTCTATTTTCAAAATTTAGAATCGTAAATTAAATTTTTTTTTGTAAAAATTAAAAACTTCAACTTTTTTGTTAGTTTAAAAATCATGAAAGTTATTTTATAGACTAATTGAAACGTCTAATGATAAATCAATTAATTAATT[T]ATTTATTTATTTATTTATTATTTTGGAGAATGAATCAGTCAAGTATGTGGTGTGGAGTAGCCTAGAACTCTCTCGATAGAAATTTATGGTTCTATG…	T/T	TCACTCGACTTAAAATTTGTATTATTATATTGAAAATACAAACTTAAGTCTTTCACTCCATATACCGTTACAAAAAAAAAAAATTAACATTTTTATATTAAAATAAGAAAAGATATTAATTTATAATGTTAAAATTTTAATAGTTATTTTCTCTCCTGAGTCTATTTTCAAAATTTAGAATCGTAAATTAAATTTTTTTTTGTAAAAATTAAAAACTTCAACTTTTTTGTTAGTTTAAAAATCATGAAAGTTATTTTATAGACTAATTGAAACGTCTAATGATAAATCAATTAATTAATT[A]ATTTATTTATTTATTTATTATTTTGGAGAATGAATCAGTCAAGTATGTGGTGTGGATTAGCCTAGAACTCTCTCGATAGAAATTTATGGTTCTATG…	A/T	A/W
RC-QTL-C8	26.830-28.200 Mb	Cla97Chr08	27536579	C	T	Y	80	80	60	23	0.65	CCcCTccCTCcCcTTCTTTTcCc	T	76	0	60	22	0.05	TTTTTTTTTTTTTTTTTTTTcT	0.6	0.318182	-0.318182	0.409091	-0.409091	Cla97C08G160830	Cla97C08G160830.1:Intron	Intron	CTD small phosphatase-like protein 2	IPR004274 (NLI interacting factor), IPR023214 (HAD-like domain)	GO:0016311, GO:0016791	ctd small phosphatase-like protein 2 isoform x1	EC:3.1.3.0	TTGGAAGAAAGGAATCTAATTGAAGTTAAGTTTATTTATGAAGAGTTATGAGTGCCATTTTTAAGAGTTTGTCTCATTTTCAGGTGGTTTTCCATCAAAAAAGAATGAAGAAGATGTTCTAACAGATTTAAACATTAAATATGATTTTCTACGCAATGAGACATCCGGTGCTTGTTTGGACCATGATGCAACCGATGGTGCGACGTTGGGCTTCAAGGTAAATTATTCATAAATTCTGCCTAGACAAACGAACATACATGCATGTGTAGCTTTACGTTGATGGTTCTTTCTTATCTGGTT[C]TGGTGGGGAGGATCGTCTCACTATTTATTATGGACGAGATTACACCTGTACTTCATTTGGCAGGCTTATGGTGATGACACCGACAACTCTGCATCA…	C/C	TTGGAAGAAAGGAATCTAATTGAAGTTAAGTTTATTTATGAAGAGTTATGAGTGCCATTTTTAAGAGTTTGTCTCATTTTCAGGTGGTTTTCCATCAAAAAAGAATGAAGAAGATGTTCTAACAGATTTAAACATTAAATATGATTTTCTACGCAATGAGACATCCGGTGCTTGTTTGGACCATGATGCAACCGATGGTGCGACCTTGGGCTTCAAGGTAAATTATTCATAAATTCTGCCTAGACAAACGAACATACATGCATGTGTAGCTTTACGTTGATGGTTCTTTCTTATCTGGTT[T]TGGTGGGGAGGATCGTCTCACTATTTATTATGGATGAGATTACACCTGTACTTCATTTGGCAGGCTTATGGTGATGACACCGACAACTCTGCATCA…	T/C	T/Y
RC-QTL-C8	26.830-28.200 Mb	Cla97Chr08	27561351	C	T	Y	56	56	60	22	0.55	TTCTTCTTcCcCTCcTCTTcCc	T	93	0	59	22	0	TTTTTTTTTTTTTTTTTTTTTT	0.55	0.318182	-0.318182	0.409091	-0.409091	Intergenic								ATTAAACTCCATCTAAGAACGAAAATGATAATGATAATAATAATAAAAAAAAAATTTGTCATTATGTAACTCTTATTTTACCCTTATGGTTAGTTGTTTGGTAAAGATATATAATCTTGAAATTATTTTTTTTAATAAAACCTAAATTTAAATGAGTGGTAGTTTATTGTAGGGGCGAAGATACGTAGGTGATAACTTGTAGAAATACAAGTTATATATTGTACTATTTATTTGAAATAATTAGAATAATTTAGAAGATGAACGCATGAATTTAAGAATGAAATAGTGTGGTATGAATAA[C]TTTACGTTCATGATGTTTACAAAATCTTCTATATGGAAATTATGAGTTTTTATCTTTTGAATGCATGATGTGGCAAAAGAAGCCAAAAACGCTAAA…	C/C	ATTAAACTCCATCTAAGAACGAAAATGATAATGATAATAATAATAAAAAAAAAATTTGTCATTATGTAACTCTTATTTTACCCTTATGGTTAGTTGTTTGGTAAAGATATATAATCTTGAAATTATTTTTTTTAATAAAACCTAAATTTAAATGAGTGGTAGTTTATTGTAGGGGCGAAGATACGTAGGTGATAACTTGTAGAAATACAAGTTATATATTGTACTATTTATTTGAAATAATTAGAATAATTTAGAAGATGAACGCATGAATTTAAGAATGAAATAGTGTGGTATGAATAA[T]TTTACGTTCATGATGTTTACAAAATCTTCTATATGGAAATTATGAGTTTTTATCTTTTGAATGCATGATGTGGCAAAAGAAGCCAAAAACGCTAAA…	T/C	T/Y
RC-QTL-C8	26.830-28.200 Mb	Cla97Chr08	27561517	C	T	Y	107	107	60	25	0.72	TCTTccCccCTcCCcCccCcTcTCT	T	120	0	60	32	0	TTTTTTTTTTTTTTTTTTTTTTTTTTTTTTTT	0.72	0.32	-0.32	0.4	-0.4	Intergenic								TTGTAGGGGCGAAGATACGTAGGTGATAACTTGTAGAAATACAAGTTATATATTGTACTATTTATTTGAAATAATTAGAATAATTTAGAAGATGAACGCATGAATTTAAGAATGAAATAGTGTGGTATGAATAACTTTACGTTCATGATGTTTACAAAATCTTCTATATGGAAATTATGAGTTTTTATCTTTTGAATGCATGATGTGGCAAAAGAAGCCAAAAACGCTAAAAGACAAGAAAAATATGTTGCCAGAATCACGAAGTTCACATCGTTCCAATGATCAACGCGTCGAAGAACC[C]GATGTCAAAAAGAAAAAGAATCATTAGACGCATGGGTGATGGCTGTCGTGTCTATGAGCAAGTGGATGACTGATTTGACCGGGCTACGACAGAACC…	C/C	TTGTAGGGGCGAAGATACGTAGGTGATAACTTGTAGAAATACAAGTTATATATTGTACTATTTATTTGAAATAATTAGAATAATTTAGAAGATGAACGCATGAATTTAAGAATGAAATAGTGTGGTATGAATAATTTTACGTTCATGATGTTTACAAAATCTTCTATATGGAAATTATGAGTTTTTATCTTTTGAATGCATGATGTGGCAAAAGAAGCCAAAAACGCTAAAAGACAAGAAAAATATGTTGCCAGAATCACGAAGTTCACATCGTTCCAATGATCAACGCGTCGAAGAACC[T]GATGTCAAAAAGAAAAAGAATCATTAGACGCATGGGTGATGGCTGTCGTGTCTATGAGCAAGTGGATGACTGATTTGACCGGGCTACGACAGAACC…	T/C	T/Y
RC-QTL-C8	26.830-28.200 Mb	Cla97Chr08	27562347	G	A	R	66	66	60	26	0.81	GGGAGGgAgGAgGgGGGggGGAgAGG	A	96	0	60	23	0	AAAAAAAAAAAAAAAAAAAAAAA	0.81	0.304348	-0.347826	0.434783	-0.434783	Intergenic								ATTGATTTCATATTTCCATCCCTTATCGTCTTTAACATCCTAGATCACGGGTGATTAAATTTCTTAATGGGTTGAGGAATGAAACTACATTTTTTAAGTTTTACTTGAGTTGCCTTCATCTTGTTTAAATGTGTGCTAAAAACCTTGCATAAATCTATCGAACAAATAGGTTTAAATAAGTATGATCAACTGCTCGAGAGAGTAAGTAATTGACTAATCCCGTTTAAACAAGAAAAGAATTGGCTTTAGAGATAAAGTTGATCTTTTGTAAGAAGAACTCATCATGCGTATTAGAAATAA[G]ATAAATGTGGCGTCGAAGCATCGAGAGATGCTTTCCCAATTTCGAGTTTGCAACATGAACATCTGCTTAAGTATTACTTAGAAATATGCTAGTGCA…	G/G	ATTGATTTCATATTTCCATCCCTTATCGTCTTTAACATCCTAGATCACGGGTGATTAAATTTCTTAATGGGTTGAGGAATGAAACTACATTTTTTAAGTTTTACTTGAGTTGCCTTCATCTTGTTTAAATGTGTGCTAAAAACCTTGCATAAATCTATCGAACAAATAGGTTTAAATAAGTATGATCAACTGCTCGAGAGAGTAAGTAATTGACTAATCCCGTTTAAACAAGAAAAGAATTGGCTTTAGAGATAAAGTTGATCTTTTGTAAGAAGAACTCATCATGCGTATTAGAAATAA[A]ATAAATGTGGCGTCGAAGCATCGAGAGATGCTTTCCCAATTTCGAGTTTGCAACATGAACATCTGCTTAAGTATTACTTAGAAATATGCTAGTGCA…	A/G	A/R
RC-QTL-C8	26.830-28.200 Mb	Cla97Chr08	27562476	C	C	Y	105	0	60	39	0.33	CtCTCCtCCCtCCCCTCCCTCtttCCTTCttCCCCCCCC	T	12	37	60	36	1	tttTTTTTTTttTttTttTTttttTtttttttTtTt	-0.67	0.277778	-0.277778	0.361111	-0.361111	Intergenic								TGTGTGCTAAAAACCTTGCATAAATCTATCGAACAAATAGGTTTAAATAAGTATGATCAACTGCTCGAGAGAGTAAGTAATTGACTAATCCCGTTTAAACAAGAAAAGAATTGGCTTTAGAGATAAAGTTGATCTTTTGTAAGAAGAACTCATCATGCGTATTAGAAATAAGATAAATGTGGCGTCGAAGCATCGAGAGATGCTTTCCCAATTTCGAGTTTGCAACATGAACATCTGCTTAAGTATTACTTAGAAATATGCTAGTGCAATCGTCTCAACCCTAATTTTTCCATGGACTTT[C]CCATCCTAATGTATGTTGTTTTGATTGTATTTGTACTTGACACTTTCAACAATTTCCTCCACGCATCATCATCCCATATGTTCATCCACCATTTTT…	T/C	TGTGTGCTAAAAACCTTGCATAAATCTATCGAACAAATAGGTTTAAATAAGTATGATCAACTGCTCGAGAGAGTAAGTAATTGACTAATCCCGTTTAAACAAGAAAAGAATTGGCTTTAGAGATAAAGTTGATCTTTTGTAAGAAGAACTCATCATGCGTATTAGAAATAAAATAAATGTGGCGTCGAAGCATCGAGAGATGCTTTCCCAATTTCGAGTTTGCAACATGAACATCTGCTTAAGTATTACTTAGAAATATGCTAGTGCAATCGTCTCAACCCTAATTTTTCCATGGACTTT[C]CCATCCTAATGTATGTTGTTTTGATTGTATTTGTACTTGACACTTTCAACAATTTCCTCCACGCATCATCATCCCATATGTTCATCCACCATTTTT…	T/C	C/Y				C/T
RC-QTL-C8	26.830-28.200 Mb	Cla97Chr08	27562938	T	C	Y	63	63	60	28	0.57	ttCtCtTTTCTCCtCCCtTCCCTTtCtt	C	87	0	59	21	0	CCCCCCCCCCCCCCCCCCCCC	0.57	0.333333	-0.333333	0.428571	-0.428571	Intergenic								TTGTATAGCAAACAACATTAAATCAAAGAACTTTCTTAACATCAGATTGTTACAAATTCTTGTGTTTGGACATGGACTCTCTAGGAAACCTATTTTAAACTCACTTGAGTTTTTAATAGGAACACTTGCGTTTAAACGAACCAATCTAAAGCAACATCAACGCGGGATAACCCCAATTCAACGCATCATGCACAATCTATTTTCAATGCAACTATAGACTAGGGGTTCGTACTTCCCTCAACTTTTAACTTTTATGAATTGGTGATTATTATGTGGCACGGTTTGGAAGTAGTTGATGTA[T]TTTGGTCTGATGGTATAAATCTCTAATATCTTCAAAGCTTTGGTTCAAGACTCAAGAAGATGATGCACTAAAGTTCGAGACCACTTCAATAATAAG…	T/T	TTGTATAGCAAACAACATTAAATCAAAGAACTTTCTTAACATCAGATTGTTACAAATTCTTGTGTTTGGACATGGACTCTCTAGGAAACCTATTTTAAACTCACTTGAGTTTTTAATAGGAACACTTGCGTTTAAACGAACCAATCTAAAGCAACATCAACGCGGGATAACCCCAATTCAACGCATCATGCACAATCTATTTTCAATGCAACTATAGACTAGGGGTTCGTACTTCCCTCAACTTTTAACTTTTATGAATTGGTGATTATTATGTGGCACGGTTTGGAAGTAGTTGATGTA[C]TTTGGTCTGATGGTATAAATCTCTAATATCTTCAAAGCTTTGGTTCAAGACTCAAGAAGATGATGCACTAAAGTTCGAGACCACTTCAATAATAAG…	C/T	C/Y
RC-QTL-C8	26.830-28.200 Mb	Cla97Chr08	27563819	C	T	Y	114	228	60	24	0.79	ccTCccCCTCcTCcTCCccCccCT	T	99	0	60	24	0	TTTTTTTTTTTTTTTTTTTTTTTT	0.79	0.333333	-0.333333	0.416667	-0.416667	Intergenic								AATGATCACTTATTATAATAACCAACTAAGTGCTCCAAACTTGTGTTTTTATTATGATATTATATTATTAAAGAAAAAAAAGGGGGGGATGATGCACTATTTTCTTTTCTGAAAAGAAAAATCATATGGCTTTTGAAGGGATTGGAAGAGTAATGAGATTAGGTATTTATGGTGAAGCAAACAAAGTAATAGATGCATCATTGAATCCCATTAATTTAAAAGAGTCGGCATCTAATCTCTTTAATTATGATTACGACTCCTCCAAATTTCTCAGTTTTTTGTTCAATTAAATTATACTTA[C]ACAATTTTTTTTGTTTGAAATATATGCAAATCTTTTTCTAATTAACTAAAATGCATACGTTTTTAATCACTGAAAATTAAATTAGTTTCCACTACT…	C/C	AATGATCACTTATTATAATAACCAACTAAGTGCTCCAAACTTGTGTTTTTATTATGATATTATATTATTAAAGAAAAAAAAGGGGGGGATGATGCACTATTTTCTTTTCTGAAAAGAAAAATCATATGGCTTTTGAAGGGATTGGAAGAGTAATGAGATTAGGTATTTATGGTGAAGCAAACAAAGTAATAGATGCATCATTGAATCCCATTAATTTAAAAGAGTCGGCATCTAATCTCTTTAATTATGATTACGACTCCTCCAAATTTCTCAGTTTTTTGTTCAATTAAATTATACTTA[T]ACAATTTTTTTTGTTTGAAATATATGCAAATCTTTTTCTAATTAACTAAAATGCATACGTTTTTAATCACTGAAAATTAAATTAGTTTCCACTACT…	T/C	T/Y
RC-QTL-C8	26.830-28.200 Mb	Cla97Chr08	27637944	T	C	Y	112	123	60	24	0.79	TTCtCCTTtTTTCttTtTTttCtt	C	111	0	60	28	0	CCCCCCCCCCCCCCCCCCCCCCCCCCCC	0.79	0.333333	-0.333333	0.416667	-0.416667	Cla97C08G160960		promoter						ATGAAACAATAAATGATCTATTTATGAGGGGAGGAAAAAAAAAACAAAAAGAGTATTCGAGACTCGAGAGTTCAATTTGAAAATTATAGAAAAATAATATAATTCAACCACAATAAAATATGTACAATCCATCAATAAATTAGTTGGAGCCTCGCATTGGTGTTGTATTGAGCCTAATACGCTTTGATGTATATAGAGAGAGGTCTTTCTTTGGATCTTATGTTAAGGTGAATAACTGTTTGGAGATAGATCTAGTTGCACATTTGATCATATTTCATATGCTACATATGAGGTTTTTGT[T]AGGCATAATATGACAAGAAATTGTTTTATTATGTATATTGAATTGCTTTATATTCTATATTATACCATGACATTTTTTTTTTTTGTAAATATTTTG…	T/T	ATGAAACAATAAATGATCTATTTATGAGGGGAGGAAAAAAAAAACAAAAAGAGTATTCGAGACTCGAGAGTTCAATTTGAAAATTATAGAAAAATAATATAATTCAACCACAATAAAATATGTACAATCCATCAATAAATTAGTTGGAGCCTCGCATTGGTGTTGTATTGAGCCTAATACGCTTTGATGTATATAGAGAGAGGTCTTTCTTTGGATCTTATGTTAAGGTGAATAACTGTTTGGAGATAGATCTAGTTGCACATTTGATCATATTTCATATGCTACATATGAGGTTTTTGT[C]AGGCATAATATGACAAGAAATTGTTTTATTATGTATATTGAATTGCTTTATATTCTATATTATACCATGACATTTTTTTTTTTTGTAAATATTTTG…	C/T	C/Y
RC-QTL-C8	26.830-28.200 Mb	Cla97Chr08	27682157	T	C	T	12	25	36	5	1	TTTTt	Y	18	0	30	7	0.29	CCCTCCT	0.71	0.6	-0.6	0.8	-0.8	Intergenic								AGAAAACAACATTGACTATCAAGAAATGTCGTTTTCTTGATGGCCAAAAAACATCAACATAAGCCATATCTAGATGATTTTGCCCATCAAGAAAGGTTGTGTTGATGTTTTTTGGCCATCAAGTATTCGTAAATAACCATCAAGAAAACCATTTTTATTGACGTTTTTTGGCCATCAAGATAAATGTAGTATGGTGTGTTTTTATTGACGTTTTTTGGCCATAAAAAATTCCACATTTCTTGACGTTTTTTGGCCATCAACTATAACAATTTGAGAAAAATAAAAAAAAAAAAACAAAAT[T]CGGGTCATTGTGACCCCCACATGCAACCTGTAATCAACCCCAAAAATGTTTTATACCTGCAATCTGCAAACACTCTAAACAACTTAATACAATTTT…	T/C	AGAAAACAACATTGACTATCAAGAAATGTCGTTTTCTTGATGGCCAAAAAACATCAACATAAGCCATATCTAGATGATTTTGCCCATCAAGAAAGGTTGTGTTGATGTTTTTTGGCCATCAAGTATTCGTAAATAACCATCAAGAAAACCATTTTTATTGACGTTTTTTGGCCATCAAGATAAATGTAGTATGGTGTGTTTTTATTAACGTTTTTTGGCCATAAAAAATTCCACATTTCTTGACGTTTTTTGGCCATCAACTATAACAATTTGAGAAAAATAAAAAAAAAAAAACAAAAT[C]CGGGTCATTGTGACCCCCACATGCAACCTGTAATCAACCCCAAAAATGTTTTATACCTGCAATCTGCAAACACTCTAAACAACTTAATACAATTTT…	T/C	C/T				C/Y
RC-QTL-C8	26.830-28.200 Mb	Cla97Chr08	27688266	C	C	Y	43	225	33	30	0.87	TTTCCTCTTTtTTTTtTtTTTtTtttCtTT	T	40	225	40	22	0.91	CtttTCtTTTTTtTtTTttTtT	-0.04	0.318182	-0.318182	0.409091	-0.409091	Intergenic								TCATTCCAAAGAATTTTCAAATCATCTATTAAAGGAGCCAAATATACGTTTATGTTGTATCCCGGTTGCTTTGGCCCAAAAATTAACATTGTTAACATCATAAATTTACGTCTCATACATAACCAGAGTGGGAGATTATATGTCGTCAAAATCACAGGCCAACAACTATACTTACTATTCATCTCGCTATGAGGATTTATCCCATCAGTTGATAAAGTAAGGCGAAGGTTCCTCTCTTCATTTCCAAACTCAGGCCATAAATGATCGACCAATTTCCAAGATGGAGAGTCAGCTGGATGG[C]GTAAGTTTCCATCAACCAATCTTTCATTAGCATGCCATGTTAGATTCTTTAAATGCATCGGATTATTGAACATTCTTTGAAATCGTGGTATTGGTG…	T/C	TCATTCCAAAGAATTTTCAAATCATCTATTAAAGGAGCCAAATATACGTTTATGTTGTATCCCGGTTGCTTTGGCCCAAAAATTAACATTGTTAACATCATAAATTTACGTCTCATACATAACCAGAGTGGGAGATTATATGTCGTCAAAATCACAGGCCAACAACTATACTTACTATTCATCTCGCTATGAGGATTTATCCCATCAGTTGATAAAGTAAGGCGAAGGTTCCTCTCTTCATTTCCAAACTCAGGCCATAAATGATCGACCAATTTCCAAGATGGAGAGTCAGCTGGATGG[C]GTAAGTTTCCATCAACCAATCTTTCATTAGCATGCCATGTTAGATTCTTTAAATGCATCGGACTATTGAACATTCTTTGAAATCGTGGTATTGGTG…	T/C	C/Y				C/T
RC-QTL-C8	26.830-28.200 Mb	Cla97Chr08	27698091	A	G	A	11	97	60	12	0.92	AAaAaAaaAGaA	G	120	0	60	31	0	GGGGGGGGGGGGGGGGGGGGGGGGGGGGGGG	0.92	0.416667	-0.416667	0.583333	-0.5	Cla97C08G161010		promoter						AACTTTTATTTAATCTTATGCTTACAATTGTCAAACGGAAACTTTATTGCTTAAGTTATTTAAGTAATCGAAGCACTTTTAACAAGAGTTAAGCCACATTTCAATATTATTAATATTAATACGAGAGATACAAATTTAAAATAAACAGTTATAAATGTTTATTTGTTTTGAATTAAATTAAGTATATATGTTTACTTATTTCCACAACCCAATTGAAAATAGAATGTGCATTTGTAATCTTATTGTTAATTATTTTTATATGTGATTAATTTATTTAATACTTTGTTTCAGATGTATGAT[A]GTAAAAAGAAATAAATATTTTGCTTTACCTTAAACCAATAGACAAAAGTTATTCCTCAGAAAAAACAAAACAAAACAAAAGTGACTCAAGGTGCAC…	A/A	AACTTTTATTTAATCTTATGCTTACAATTGTCAAACGGAAACTTTATTGCTTAAGTTATTTAAGTAATCGAAGCACTTTTAACAAGAGTTAAGCCACATTTCAATATTATTAATATTAATACGAGAGATACAAATTTAAAATAAACAGTTATAAATGTTTATTTGTTTTGAATTAAATTAAGTATATATGTTTACTTATTTCCACAACCCAATTGAAAATAGAATGTGCATTTGTAATCTTATTGTTAATTATTTTTATATGTGATTAATTTATTTAATACTTTGTTTCAGATGTATGAT[G]GTAAAAAGAAATAAATATTTTGCTTTACCTTAAACCAATAGACAAAAGTTATTCCTCAGAAAAAACAAAACAAAACAAAAGTGACTCAAGGTGCAC…	G/A	G/A
RC-QTL-C8	26.830-28.200 Mb	Cla97Chr08	27709457	C	G	S	210	210	60	22	0.5	cCCGGcCcGcGCGGGCcGGGcG	G	108	0	60	30	0.03	GGGGGGGGGGGTGGGGGGGGGGGGGGGGGG	0.47	0.318182	-0.318182	0.409091	-0.409091	Cla97C08G161030		promoter						TACCATATTCACATAGGTTATAGTATATATATGAGATTTATTTGACATTTTGTTTTCAATTTCAAATTTATATGGGTATATTTCAGATAATCAGAGGACATCATCTACGTTAATATAACATACATGTGTATATATGACAAAATATGTATAAATATATATCTCAATAGAAATAAGACTAACATTAAAATATGAGGTATATATTATATAAAACCTTAATTTGTATTTGTTCTAAATACATTTAGAATAAACCCCATACATATTTGAAATAAGTACATATTTAAAATAAACATTGCATATATA[C]ATAAATACCATATAAGTGAGAATAAAATAATATTTATTAAATAATACCCTTAATTAATTACAAAATATACCGTATTAATTGATGATATGATTTCTT…	C/C	TACCATATTCACATAGGTTATAGTATATATATGAGATTTATTTGACATTTTGTTTTCAATTTCAAATTTATATGGGTATATTTCAGATAATCAGAGGACATCATCTACGTTAATATAACATACATGTGTATATATGACAAAATATGTATAAATATATATCTCAATAGAAATAAGACTAACATTAAAATATGAGGTATATATTATATAAAACCTTAATTTGTATTTGTTCTAAATACATTTAGAATAAACCCCATACATATTTGAAATAAGTACATATTTAAAATAAACATTGCATATATA[G]ATAAATACCATATAAGTGAGAATAAAATAATATTTATTAAATAATACCCTTAATTAATTACAAAATATACCGTATTAATTGATGATATGATTTCTT…	G/C	G/S
RC-QTL-C8	26.830-28.200 Mb	Cla97Chr08	27710480	C	T	Y	82	82	60	15	0.67	CTTccCCccTTCCca	T	72	0	58	16	0	TTTTTTTTTTTTTTTT	0.67	0.4	-0.4	0.466667	-0.533333	Cla97C08G161030		promoter						TCGTAGAAAGTAAACCAAACAATTCAAGGAGATAAGAAACCGACACACCTTAAATAGAATCTTAATTTTCTAGTAGTAACCGTCCAATTAGCCTAAATGCCTACATACTGTATGTTATTATTTTCATTTTTCGTATTTATGATAAAATATTTTCTAAGAGATGTTGGTAAAATGTTAATTACCTCTCTATGCTTATGTTGCAGTTTTCTTTTTAGAGATATTAATATTTCTTATGAGATTTATGTTCATCGAAGCGCATGTTCAAAATCTACCCTTCCTTCCTTTCTCATTTACAATGTA[C]TAAAAAAAAAAAAATTTAAAAATTAAAAATTAAAATATTTTTCAAACAATGGTCAAATTTATCATCCGTGTACCTAAAAGAAAGGGTCTTGGTTTA…	C/C	TCGTAGAAAGTAAACCAAACAATTCAAGGAGATAAGAAACCGACACACCTTAAATAGAATCTTAATTTTCTAGTAGTAACCGTCCAATTAGCCTAAATGCCTACATACTGTATGTTATTATTTTCATTTTTCGTATTTATGATAAAATATTTTCTAAGAGATGTTGGTAAAATGTTAATTACCTCTCTATGCTTATGTTGCAGTTTTCTTTTTAGAGATATTAATATTTCTTATGAGATTTATGTTCATCGAAGCGCATGTTCAAAATCTACCCTTCCTTCCTTTCTCATTTACAATGTA[T]TAAAAAAAAAAAAATTTAAAAATTAAAAATTAAAATATTTTTCAAACAATGGTCAAATTTATCATCCGTGTACCTAAAAGAAAGGGTCTTGGTTTA…	T/C	T/Y
RC-QTL-C8	26.830-28.200 Mb	Cla97Chr08	27711109	A	T	W	33	33	60	21	0.81	TAaaaaTAAAAAaAATAAAaT	T	84	0	60	19	0	TTTTTTTTTTTTTTTTTTT	0.81	0.368421	-0.368421	0.473684	-0.473684	Cla97C08G161030	Cla97C08G161030.1:Intron	Intron	B12D protein	IPR010530 (NADH-ubiquinone reductase complex 1 MLRQ subunit)	GO:0016020, GO:0016021	uncharacterized protein loc107886512	NA	TTCTTCCAAAGAACAGCCATTCTCTTCTCTATATTGCCATGCCCACCGCTAACAGATGGTTAAAGCCGGAGGTTTCTTTTTTATGCCTTTCATTTTCTATTACTTTCTGTTTGGCTGCTAAGAAAAAACATTAAGAAAACAACGAATTTACCATTCAAAACTTGATTTCCTTGAATACATATGCAGGTGTATCCTCTCTTTGCTGCAGTTGGTGTGGCTGTTGGCATCTGTGGGTTGCAGCTTTTTAGAAACATAACCACCAATCCTGAAGTCAGGTAAATATTTCAAGTTGTAGAAAAA[A]AATATGTTCAACATAATGTAGAAAAAAAAATGTAAATATTTTGATCAAGAGAAGAGAAGGGGTTAAAAAAAGTGTCCTGATTTGTTCTGAATGGAA…	A/A	TTCTTCCAAAGAACAGCCATTCTCTTCTCTATATTGCCATGCCCACCGCTAACAGATGGTTAAAGCCGGAGGTTTCTTTTTTATGCCTTTCATTTTCTATTACTTTCTGTTTGGCTGCTAAGAAAAAACATTAAGAAAACAACGAATTTACCATTCAAAACTTGATTTCCTTGAATACATATGCAGGTGTATCCTCTCTTTGCTGCAGTTGGTGTGGCTGTTGGCATCTGTGGGTTGCAGCTTTTTAGAAACATAACCACCAATCCTGAAGTCAGGTAAATATTTCAAGTTGTAGAAAAA[T]AATATGTTCAACATAATGTAGAAAAAAAAATGTAAATATTTTGATCAAGAGAAGAGAAGGGGTTAAAAAAAGTGTCCTGATTTGTTCTGAATGGAA…	T/A	T/W
RC-QTL-C8	26.830-28.200 Mb	Cla97Chr08	27711517	A	G	R	120	228	60	21	0.76	aGaaaGaAaGaAAaaAaAGGa	G	93	0	60	22	0	GGGGGGGGGGGGGGGGGGGGGG	0.76	0.333333	-0.333333	0.428571	-0.428571	Intergenic								TATCAAAGAGAAGAGAGCTGCTGGAGTGCTTGACAACTTTGAAGAAGGTGAGAAGTATGCAGAGCATGGTCTTAGGAAGTTCCTCAGAACAAGACCACCTCAGATTATGCCTTCCATCAACAAATTCTTCTCAGATCCAAACTAAATACAATTCTGTTACTGACCTTTGAATTTAGTTGTTGATTGCCTGCTGAATTTGTTGGCGATGTATAAGTCGAGTCCTTCCAAATTATATGCTTCTTCTGTTATGGCTCGAAAAAAAACAGATGAAGCACTACTCATCTATAGCATATCTGAGAT[A]TTAGCTCAATTTTTTAAGAAGGAAACCAAACCCCACTGTCTAACATTTCCTCGGACTTCTTTCATCTGAGAAAATAGTGAACATTCAAAATTCCAA…	A/A	TATCAAAGAGAAGAGAGCTGCTGGAGTGCTTGACAACTTTGAAGAAGGTGAGAAGTATGCAGAGCATGGTCTTAGGAAGTTCCTCAGAACAAGACCACCTCAGATTATGCCTTCCATCAACAAATTCTTCTCAGATCCAAACTAAATACAATTCTGTTACTGACCTTTGAATTTAGTTGTTGATTGCCTGCTGAATTTGTTGGCGATGTATAAGTCGAGTCCTTCCAAATTATATGCTTCTTCTGTTATGGCTCGAAAAAAAACAGATGAAGCACTACTCATCTATAGCATATCTGAGAT[G]TTAGCTCAATTTTTTAAGAAGGAAACCAAACCCCACTGTCTAACATTTCCTCGGACTTCTTTCATCTGAGAAAATAGTGAACATTCAAAATTCCAA…	G/A	G/R
RC-QTL-C8	26.830-28.200 Mb	Cla97Chr08	27712546	A	G	R	143	228	60	24	0.75	AAAaAaGAGGaAGAAAaAGAaaaG	G	96	0	58	23	0	GGGGGGGGGGGGGGGGGGGGGGG	0.75	0.304348	-0.347826	0.434783	-0.434783	Cla97C08G161040	Cla97C08G161040.1:CDS,exon	CDS,exon	trihelix transcription factor GT-1	IPR009057 (Homeodomain-like), IPR027775 (C2H2- zinc finger protein family)		trihelix transcription factor gt-1-like isoform x2	NA	TAAGTGGTCAGATTCATCATATAGGCAGATTTTAACAGCCACACCTGAAATTAGAAGTTCAACTGCATTACTTGTCCAAAATGTGTCAGCTTAGCGATATAAGTTTTACAAGAATCACAAGTCAATACAAACACAGAACGACGTACCTTCATCAAGGTGAAGAGTGTAGTTTCCTAAAGGCATGTCCCTGTCCAGACTTCTGACAACCTGGTCCTCATCCTCTAACCAAAATGCACGTTTGGTTCTCAATCTGAATGCAGACTTGATTGCCTCCTTGATTGCCTCTGAGGTGCCATCAAC[A]CCAATTCTTCTTGTGTAGTCCCCCCACTTCACTGATATTACTCTCCCGCCAAATGCTTGACTCTCCCCACCTGCCAAGGAGGTAAATGAATTGAAA…	A/A	TAAGTGGTCAGATTCATCATATAGGCAGATTTTAACAGCCACACCTGAAATTAGAAGTTCAACTGCATTACTTGTCCAAAATGTGTCAGCTTAGCGATATAAGTTTTACAAGAATCACAAGTCAATACAAACACAGAACGACGTACCTTCATCAAGGTGAAGAGTGTAGTTTCCTAAAGGCATGTCCCTGTCCAGACTTCTGACAACCTGGTCCTCATCCTCTAACCAAAATGCACGTTTGGTTCTCAATCTGAATGCAGACTTGATTGCCTCCTTGATTGCCTCTGAGGTGCCATCAAC[G]CCAATTCTTCTTGTGTAGTCCCCCCACTTCACTGATATTACTCTCCCGCCAAATGCTTGACTCTCCCCACCTGCCAAGGAGGTAAATGAATTGAAA…	G/A	G/R	SYN	SYN:Cla97C08G161040.1	G(GGC)->G(GGY):Cla97C08G161040.1
RC-QTL-C8	26.830-28.200 Mb	Cla97Chr08	27712847	C	C	Y	183	183	60	24	0.46	ttCCCTCCtCTTCCCCCTCCtTtT	T	75	225	60	28	1	ttTTtTtTTtTTTTttTTTTTTtTTtTT	-0.54	0.333333	-0.333333	0.416667	-0.416667	Cla97C08G161040	Cla97C08G161040.1:Intron	Intron	trihelix transcription factor GT-1	IPR009057 (Homeodomain-like), IPR027775 (C2H2- zinc finger protein family)		trihelix transcription factor gt-1-like isoform x2	NA	CCAATTCTTCTTGTGTAGTCCCCCCACTTCACTGATATTACTCTCCCGCCAAATGCTTGACTCTCCCCACCTGCCAAGGAGGTAAATGAATTGAAACTTATTTTTTCTTTGAATTGAAACTATTAAAGATTCATAAGCAGCATGCATAAAAAACAAAGACAGGATCCGCATCAACTACAAAGTTATATATCCTCATATAAAGGGCCCTCTTCCAATGTGATCAAAATGGTAGTCTCCGAAATACTACAGGCTTTTTAGCAGGTGAATCATGAGTGGAATCTCAAAAAACAAAAGTGAGGG[C]GATTTTGACATAAAAGTCATTTGACTGAAATGCACGAAGCCAAATCTCGATACCAGGATTGCTAATGCATAAATGCAGGCTCTAAACCCTACAAGG…	T/C	CCAATTCTTCTTGTGTAGTCCCCCCACTTCACTGATATTACTCTCCCGCCAAATGCTTGACTCTCCCCACCTGCCAAGGAGGTAAATGAATTGAAACTTATTTTTTCTTTGAATTGAAACTATTAAAGATTCATAAGCAGCATGCATAAAAAACAAAGACAGGATCCGCATCAACTACAAAGTTATATATCCTCATATAAAGGGCCCTCTTCCAATGTGATCAAAATGGTAGTCTCCGAAATACTACAGGCTTTTTAGCAGGTGAATCATGAGTGGAATCTCAAAAAACAAAAGTGAGGG[C]GATTTTGACATAAAAGTCATTTGACTGAAATGCACGAAGCCAAATCTCGATACCAGGATTGCTAATGCATAAATGCAGGCTCTAAACCCTACAAGG…	T/C	C/Y				C/T
RC-QTL-C8	26.830-28.200 Mb	Cla97Chr08	27716035	G	A	R	34	63	60	15	0.87	ggGGGgAgAggGGgG	A	84	0	60	19	0	AAAAAAAAAAAAAAAAAAA	0.87	0.4	-0.4	0.466667	-0.533333	Cla97C08G161040		promoter						CAGGTCCGTAAAAAGTCTGAGGGCTCAGCTCAAGCCACTGGACTCAAAGACGAAGGTCGCGTGTGATGCCGGAGAAACAGGGAATAATTGTACGGATACAAATGGGGCAAAATTAGGAATTTTCTGAATTTTGTGTGACTCTTTTGGAATTTATGATGAAATTTTACCTTTTTGGACTTCGATTTTAGGGTGGATCAGTCTTGTGATTTGGTTACTGCAATTTTAATTCAATTTTATTTGGATTTTATTTTAATTTGGTGTAATTTTAAAAGTATCTACTAAATTAGTCAATTCAATAAA[G]TTTTGTGGTTAAATCTTGAGATTAATTGGCATCACAATCACATTCTCCTCTTAAGTTAAAATTTTGATCTTTTATTTCTACATTTGTTGTCTTGAA…	G/G	CAGGTCCGTAAAAAGTCTGAGGGCTCAGCTCAAGCCACTGGACTCAAAGACGAAGGTCGCGTGTGATGCCGGAGAAACAGGGAATAATTGTACGGATACAAATGGGGCAAAATTAGGAATTTTCTGAATTTTGTGTGACTCTTTTGGAATTTATGATGAAATTTTACCTTTTTGGACTTCGATTTTAGGGTGGATCAGTCTTGTGATTTGGTTACTGCAATTTTAATTCAATTTTATTTGGATTTTATTTTAATTTGGTGTAATTTTAAAAGTATCTACTAAATTAGTCAATTCAATAAA[A]TTTTGTGGTTAAATCTTGAGATTAATTGGCATCACAATCACATTCTCCTCTTAGGTTAAAATTTTGATCTTTTATTTCTACATTTGTTGTCTTGAA…	A/G	A/R
RC-QTL-C8	26.830-28.200 Mb	Cla97Chr08	27716089	A	G	R	60	60	60	23	0.65	AAaGaGaaAAaAAGAGGAGaGGA	G	72	0	60	16	0	GGGGGGGGGGGGGGGG	0.65	0.375	-0.375	0.5	-0.5	Cla97C08G161040		promoter						GGTCGCGTGTGATGCCGGAGAAACAGGGAATAATTGTACGGATACAAATGGGGCAAAATTAGGAATTTTCTGAATTTTGTGTGACTCTTTTGGAATTTATGATGAAATTTTACCTTTTTGGACTTCGATTTTAGGGTGGATCAGTCTTGTGATTTGGTTACTGCAATTTTAATTCAATTTTATTTGGATTTTATTTTAATTTGGTGTAATTTTAAAAGTATCTACTAAATTAGTCAATTCAATAAAGTTTTGTGGTTAAATCTTGAGATTAATTGGCATCACAATCACATTCTCCTCTTA[A]GTTAAAATTTTGATCTTTTATTTCTACATTTGTTGTCTTGAAAATAATTGTGGATTTATTTTTTTAAAAAAAAATGCAATATGATTTAGTCAAATC…	A/A	GGTCGCGTGTGATGCCGGAGAAACAGGGAATAATTGTACGGATACAAATGGGGCAAAATTAGGAATTTTCTGAATTTTGTGTGACTCTTTTGGAATTTATGATGAAATTTTACCTTTTTGGACTTCGATTTTAGGGTGGATCAGTCTTGTGATTTGGTTACTGCAATTTTAATTCAATTTTATTTGGATTTTATTTTAATTTGGTGTAATTTTAAAAGTATCTACTAAATTAGTCAATTCAATAAAATTTTGTGGTTAAATCTTGAGATTAATTGGCATCACAATCACATTCTCCTCTTA[G]GTTAAAATTTTGATCTTTTATTTCTACATTTGTTGTCTTGAAAATAATTGTGGATTTATTTTTTTAAAAAAAAATGCAATATGATTTAGTCAAATC…	G/A	G/R
RC-QTL-C8	26.830-28.200 Mb	Cla97Chr08	27716552	G	G	R	117	117	60	31	0.61	AGAaAAaAaaaAAaGGAGGaGGGAGaAaGGG	G	135	0	59	36	0	GGGGGGGGGGGGGGGGGGGGGGGGGGGGGGGGGGGG	0.61	0.290323	-0.290323	0.387097	-0.387097	Cla97C08G161040		promoter						GGTTTGACGTCTTAACCAACAAGTCCAAATTTTTTCTAAGATATCAACGATTTTATCTTCATTCCCAAATCAAAAGTAGTGTAACAAAGAGGAACTATTTTGAGGTAAAAAAGAATGGTAGCATAAGTAGGTGTATAACAAAGAAAATCTTTTGATACAATATTAGAAGAAAGATGTCTCCAACGACTTTAGAAAGGACCTTAGCCTTAGCTTCAACATCTTAGTTTGCACCCGGATCATCATACCAATTAGTAAAGTGGAGGGGGACATACAAGTATGCAAAGGGAAGAGAGTTGAGAC[G]GAGACAAATCCAAGCCAACGAGGTTACAAAAGGTACGAACAAGTTGGATAACCAATTGACAGTTACTTTTCTAATTATTCCTACTTGAGTGGAGAT…	G/A	GGTTTGACGTCTTAACCAACAAGTCCAAATTTTTTCTAAGATATCAACGATTTTATCTTCATTCCCAAATCAAAAGTAGTGTAACAAAGAGGAACTATTTTGAGGTAAAAAAGAATGGTAGCATAAGTAGGTGTATAACAAAGAAAATCTTTTGATACAATATTAGAAGAAAGATGTCTCCAACGACTTTAGAAAGGACCTTAGCCTTAGCTTCAACATCTTAGTTTGCACCCGGGTCATCATACCAATTAGTAAAGTGGAGGGGGACATACAAGTATGCAAAGGGAAGAGAGTTGAGAC[G]GAGACAAATCCAAGCCAACGAGGTTACAAAAGGTACGTACAAGTTGGATAACCAATTGACAGTTACTTTTCTAATTATTCCTACTTGAGTGGAGAT…	G/A	G/R
RC-QTL-C8	26.830-28.200 Mb	Cla97Chr08	27716590	A	T	W	99	99	60	27	0.56	aaAAaTTATTaTTTATaAaTTTaAaAT	T	132	0	59	35	0	TTTTTTTTTTTTTTTTTTTTTTTTTTTTTTTTTTT	0.56	0.296296	-0.296296	0.407407	-0.407407	Cla97C08G161040		promoter						AGATATCAACGATTTTATCTTCATTCCCAAATCAAAAGTAGTGTAACAAAGAGGAACTATTTTGAGGTAAAAAAGAATGGTAGCATAAGTAGGTGTATAACAAAGAAAATCTTTTGATACAATATTAGAAGAAAGATGTCTCCAACGACTTTAGAAAGGACCTTAGCCTTAGCTTCAACATCTTAGTTTGCACCCGGATCATCATACCAATTAGTAAAGTGGAGGGGGACATACAAGTATGCAAAGGGAAGAGAGTTGAGACGGAGACAAATCCAAGCCAACGAGGTTACAAAAGGTACG[A]ACAAGTTGGATAACCAATTGACAGTTACTTTTCTAATTATTCCTACTTGAGTGGAGATTGCTTGCTTTCTCAATGGGAATTGGTAATACTTGGTCT…	A/A	AGATATCAACGATTTTATCTTCATTCCCAAATCAAAAGTAGTGTAACAAAGAGGAACTATTTTGAGGTAAAAAAGAATGGTAGCATAAGTAGGTGTATAACAAAGAAAATCTTTTGATACAATATTAGAAGAAAGATGTCTCCAACGACTTTAGAAAGGACCTTAGCCTTAGCTTCAACATCTTAGTTTGCACCCGGGTCATCATACCAATTAGTAAAGTGGAGGGGGACATACAAGTATGCAAAGGGAAGAGAGTTGAGACGGAGACAAATCCAAGCCAACGAGGTTACAAAAGGTACG[T]ACAAGTTGGATAACCAATTGACAGTTACTTTTCTAATTATTCCTACTTGAGTGGAGATTGCTTGCTTTCTCAATGGGAATTGGTAATACTTGGTCT…	T/A	T/W
RC-QTL-C8	26.830-28.200 Mb	Cla97Chr08	27716882	G	A	R	126	228	60	20	0.75	AgGGGgGAggGAgGGAGGAG	A	84	0	60	19	0	AAAAAAAAAAAAAAAAAAA	0.75	0.368421	-0.368421	0.473684	-0.473684	Cla97C08G161040		promoter						AAGGTACGAACAAGTTGGATAACCAATTGACAGTTACTTTTCTAATTATTCCTACTTGAGTGGAGATTGCTTGCTTTCTCAATGGGAATTGGTAATACTTGGTCTTGGTCTTTGATGAGGAAGATGAATATTCTGGACCAACATTTATACTTTAAATTGAAACCACGAGTCATTAATGCATACTATATATAAGTTGAATTAAGCTCGCTCTAATGAAATATTTTACTATCTTACTAAAATATAAAATATATTTAAAAATTATATAATAACTAAATTATAACGTATTAACCGATTCACATC[G]TGTATAAGTTATAAAACATTTATAATTTAAAATATACTTCTTTAAAATAAAGGTTGTTATTGTCTTAAAAAAGTGTTTTTAATATGATTTTAGATC…	G/G	AAGGTACGTACAAGTTGGATAACCAATTGACAGTTACTTTTCTAATTATTCCTACTTGAGTGGAGATTGCTTGCTTTCTCAATGGGAATTGGTAATACTTGGTCTTGGTCTTTGATGAGGAAGATGAATATTCTGGACCAACATTTATACTTTAAATTGAAACCACGAGTCATTAATGCATACTATATATAAGTTGAATTAAGCTCGCTCTAATGAAATATTTTACTATCTTACTAAAATATAAAATATATTTAAAAATTATATAATAACTAAATTATAACGTATTAACCGATTCACATC[A]TGTATAAGTTATAAAACATTTATAATTTAAAATATACTTCTTTAAAATAAAGGTTGTTATTGTCTTAAAAAAGTGTTTTTAATATGATTTTAGATC…	A/G	A/R
RC-QTL-C8	26.830-28.200 Mb	Cla97Chr08	27717691	C	T	Y	200	226	60	20	0.6	TTCcTCTCCTCCCTcTTccc	T	81	0	60	18	0	TTTTTTTTTTTTTTTTTT	0.6	0.333333	-0.333333	0.444444	-0.444444	Intergenic								AATTAATATGGATTTTCAGTCATTGGGTCTTCTTCATATATCAAACCCATAATAGATTTTTAGTCATTGGGTCTTCTTCCTATATCAAGGCCACAAGTGAGCGGATTTTATATGATATTAAATTTGTTTTCACCAATTAACTAAAGTTTTTGAATTGATGAGCAATTTAACTCAACAGTTAAAAAAAAATGAAATGACAAATAAATTATGTATTAAAAATGAATTTTTTTAAATGATATTATTTTAATAAATAATGATAAAAGTAGAGTTTGGTTGAAATTATTGACAAAAATAGGATAG[C]GAAATCGAATTTTGACATGGCATATAAATCGTGGATCTGGTCCATGATTTACCCTCCACATGGCATCGTGGACCCGGTCCACGATTTGTCATGTTC…	C/C	AATTAATATGGATTTTCAGTCATTGGGTCTTCTTCATATATCAAACCCATAATAGATTTTTAGTCATTGGGTCTTCTTCCTATATCAAGGCCACAAGTGAGCGGATTTTATATGATATTAAATTTGTTTTCACCAATTAACTAAAGTTTTTGAATTGATGAGCAATTTAACTCAACAGTTAAAAAAAAATGAAATGACAAATAAATTATGTATTAAAAATGAATTTTTTTAAATGATATTATTTTAATAAATAATGATAAAAGTAGAGTTTGGTTGAAATTATTGACAAAAATAGGATAG[T]GAAATCGAATTTTGACATGGCATATAAATCGTGGATCTGGTCCATGATTTACCCTCCACATGGCATCGTGGACCCGGTCCACGATTTGTCATGTTC…	T/C	T/Y
RC-QTL-C8	26.830-28.200 Mb	Cla97Chr08	27717918	A	G	R	52	52	60	11	0.64	GaGGaAGAaAA	G	87	0	58	20	0	GGGGGGGGGGGGGGGGGGGG	0.64	0.454545	-0.454545	0.545455	-0.545455	Cla97C08G161050		promoter						TTTAAATGATATTATTTTAATAAATAATGATAAAAGTAGAGTTTGGTTGAAATTATTGACAAAAATAGGATAGCGAAATCGAATTTTGACATGGCATATAAATCGTGGATCTGGTCCATGATTTACCCTCCACATGGCATCGTGGACCCGGTCCACGATTTGTCATGTTCTTTTTTTTTTTTTTTGCTTTGTTGCTCCCTCTCTTTCCCTTTCTTCCTTTCCCTTTCTTTCTCTTCTTCTCCTGCATCTTCTTCTTTTGGTCCACAATCCAACACTACCAACAGAGGCGAACGTGAGAGC[A]AGAGATGAAAGAGAGAGCGAGAGCGAGACTTCTTCTTCTTCTCTTGCTCTCGCCTTCGTCTCGCTCTCTCTTTCGTCTCTTTCGTCTCGCTCGTCT…	A/A	TTTAAATGATATTATTTTAATAAATAATGATAAAAGTAGAGTTTGGTTGAAATTATTGACAAAAATAGGATAGTGAAATCGAATTTTGACATGGCATATAAATCGTGGATCTGGTCCATGATTTACCCTCCACATGGCATCGTGGACCCGGTCCACGATTTGTCATGTTCTTTTTTTTTTTTTTTGCTTTGTTGCTCCCTCTCTTTCCCTTTCTTCCTTTCCCTTTCTTTCTCTTCTTCTCCTGCATCTTCTTCTTTTGGTCCACAATCCAACACTACCAACAGAGGCGAACGTGAGAGC[G]AGAGATGAAAGAGAGAGCGAGAGCGAGACTTCTTCTTCTTCTCTTGCTCTCGCCTTCGTCTCGCTCTCTCTTTCGTCTCTTTCGTCTCGCTCGTCT…	G/A	G/R
RC-QTL-C8	26.830-28.200 Mb	Cla97Chr08	27718516	T	T	K	64	0	60	24	0.33	TTTTGgggTTTTTTgGTTTTTTGg	G	6	15	52	20	1	ggGgggggGgGgGGgGgGgG	-0.67	0.35	-0.35	0.45	-0.45	Cla97C08G161050		promoter						TTGGCAAATCGTGGACCGGGTCCACAGTTTGCATGCCATATGGAAGGTGAAATCGTGGACCGGGTCCACGATTTCCATGCCATGTGGAAATCGTGAACCCCATCCATGATTTCGCTATCCTAATTTTGTCAATACTTTCAACCCAACCCTATTTTTTTCATTATTTATTAAAATAACATTATTTATCAAAATAACCAATTAAAAATTATATACATTTGTTACTAACAACATTTTTAGACGGTTAAAACATATACCTTTAACAATAATTTTGAATCCATCATGGCTCATCCCACATTTTTT[T]TTCCAATCAACATCTGCCCTAAACTATCTTGATCTAGTTATGATAGCTAAAATAGTCTTATTCTAAAACTTTTTTTTAATAACATATAATTTTAAA…	G/T	TTGGCAAATCGTGGACCGGGTCCACAGTTTGCATGCCATATGGAAGGTGAAATCGTGGACCGGGTCCACGATTTCCATGCCATGTGGAAATCGTGAACCCCATCCATGATTTCGCTATCCTAATTTTGTCAATACTTTCAACCCAACCCTATTTTTTTCATTATTTATTAAAATAACATTATTTATCAAAATAACCAATTAAAAATTATATACATTTGTTACTAACAACATTTTTAGACGGTTAAAACATATACCTTTAACAATAATTTTGAATCCATCATGGCTCATCCCACATTTTTT[T]TTCCAATCAACATCTGCCCTAAACTATCTTGATCTAGTTATGATAGCTAAAATAGTCTTATTCTAAAACTTTTTTTTAATAACATATAATTTTAAA…	G/T	T/K				T/G
RC-QTL-C8	26.830-28.200 Mb	Cla97Chr08	27718823	T	A	W	73	73	60	24	0.79	tATttTtAATtAtTttTtTtAttT	A	123	0	59	32	0	AAAAAAAAAAAAAAAAAAAAAAAAAAAAAAAA	0.79	0.333333	-0.333333	0.416667	-0.416667	Cla97C08G161050		promoter						TCAACATCTGCCCTAAACTATCTTGATCTAGTTATGATAGCTAAAATAGTCTTATTCTAAAACTTTTTTTTAATAACATATAATTTTAAATAACTATTTATAATGTTATATTTTGTTTACTCTAATTAATTTTTAAATATTAAGTGAAATAGCTCTATTTTAAAAAAATAATACGGTATAATTGTTTCAAAATTGCGTTAACTGATAAGTGATTTTAACCCTAATTGATCTACTAGATATAAATTAAAATTTTATGTCTACTAAATTCTTAAACATTCAATTTTATTATATCGAATACAT[T]TTGAATTTAAAATATTTAATTACAAATTTAGTCTTTATGGTTTGGAAAAAGTTAAAGTTTAGTCCTTATGGTTTAAAATTAGAATCGAATCTCTAT…	T/T	TCAACATCTGCCCTAAACTATCTTGATCTAGTTATGATAGCTAAAATAGTCTTATTCTAAAACTTTTTTTTAATAACATATAATTTTAAATAACTATTTATAATGTTATATTTTGTTTACTCTAATTAATTTTTAAATATTAAGTGAAATAGCTCTATTTTAAAAAAATAATACGGTATAATTGTTTCAAAATTGCGTTAACTGATAAGTGATTTTAACCCTAATTGATCTACTAGATATAAATTAAAATTTTATGTCTACTAAATTCTTAAACATTCAATTTTATTATATCGAATACAT[A]TTGAATTTAAAATATTTAATTACAAATTTAGTCTTTATGGTTTGGAAAAAGTTAAAGTTTAGTCCTTATGGTTTAAAATTAGAATCGAATCTCTAT…	A/T	A/W
RC-QTL-C8	26.830-28.200 Mb	Cla97Chr08	27719441	G	A	R	174	200	59	17	0.59	gAAGAgGgGgAAgAggA	A	84	0	55	19	0	AAAAAAAAAAAAAAAAAAA	0.59	0.352941	-0.352941	0.470588	-0.470588	Cla97C08G161050		promoter						GTAATTTATGACATGTTTGGGAGGAAATCTGAAAACAATGGATTCAATGAAACATGGTTATATTTCATGTTTTAATTTAAACAATTGTTTAAAATGTATTTGACACTATTCATATAAACCATAAATTTAGTTGTAGGTACACACTAAATATTATTTGACAATAAACTATTATTAATTTATTTATTAACATGTCAAAATTGTTTGTATAATTGTTATTTGATAATGTAATATAATCTATAATATATTACATAGTACATATTTTAATTTTAAAAAATAAATTAAATTTATATCACGTGAAAT[G]TTATATTTATAAATATTTTTTCTTTATTTCATTTAAAATTTAGATAAAATTAAAAAGAATTTATATTTTTTGTATCTTTCAAACACATATTGGTTA…	G/G	GTAATTTATGACATGTTTGGGAGGAAATCTGAAAACAATGGATTCAATGAAACATGGTTATATTTCATGTTTTAATTTAAACAATTGTTTAAAATGTATTTGACACTATTCATATAAACCATAAATTTAGTTGTAGGTACACACTAAATATTATTTGACAATAAACTATTATTAATTTATTTATTAACATGTCAAAATTGTTTGTATAATTGTTATTTGATAATGTAATATAATCTATAATATATTACATAGTACATATTTTAATTTTAAAAAATAAATTAAATTTATATCACGTGAAAT[A]TTATATTTATAAATATTTTTTCTTTATTTCATTTAAAATTTAGATAAAATTAAAAAGAATTTATATTTTTTGTATCTTTCAAACACATATTGGTTA…	A/G	A/R
RC-QTL-C8	26.830-28.200 Mb	Cla97Chr08	27720596	C	T	Y	86	86	60	26	0.46	ccCTTTTTTcTTccTCTCTCTcCcTT	T	102	0	60	25	0	TTTTTTTTTTTTTTTTTTTTTTTTT	0.46	0.32	-0.32	0.4	-0.4	Cla97C08G161050	Cla97C08G161050.1:Intron	Intron	Restriction endonuclease type II-like protein	IPR011335 (Restriction endonuclease type II-like)	GO:0004519, GO:0090305	uncharacterized protein loc109019112 isoform x1	NA	GCTAAAGCTATTTCATCTTCTGAACTACAACTTTCAAGTTACCTTTGTGCTAAGTCGAGCTGAATTGAAAAAATTGTCCTTCGGTTGTTTTTGGTATGTTTCTATGAATTTGCGGGGCGTTGATTGCTTGATGCTACTGAGGTTCATGTGGATTGAGAAGCTATGGAAATTGAGCAATCAATACCGACAAATGCATATTATGTTAGATGTATTCCCAAGAAAAAACTGTAGGAAAATTGTCTTTTTTCAGCTAACTTAGCACAGTTGTAATTTGCAAGTTGAAATAACTAGAAGAGATGA[C]CAATTTCCATTCCACGTCTTTTTGAGAATAGCGTACAGATTCTTTGAATTCTATTCAGGACGGAAAAAGAAGAGTAGATATCTTGAATTATCATTT…	C/C	GCTAAAGCTATTTCATCTTCTGAACTACAACTTTCAAGTTACCTTTGTGCTAAGTCGAGCTGAATTGAAAAAATTGTCCTTCGGTTGTTTTTGGTATGTTTCTATGAATTTGCGGGGCGTTGATTGCTTGATGCTACTGAGGTTCATGTGGATTGAGAAGCTATGGAAATTGAGCAATCAATACCGACAAATGCATATTATGTTAGATGTATTCCCAAGAAAAAACTGTAGGAAAATTGTCTTTTTTCAGCTAACTTAGCACAGTTGTAATTTGCAAGTTGAAATAACTAGAAGAGATGA[T]CAATTTCCATTCCACGTCTTTTTGAGAATAGCGTACAGATTCTTTGAATTCTATTCAGGACGGAAAAAGAAGAGTAGATATCTTGAATTATCATTT…	T/C	T/Y
RC-QTL-C8	26.830-28.200 Mb	Cla97Chr08	27721174	C	T	Y	94	94	60	38	0.82	CcCccCCTCcTcccCcTTTcTccCTCCCCCCcCCccCc	T	102	0	60	25	0	TTTTTTTTTTTTTTTTTTTTTTTTT	0.82	0.32	-0.32	0.4	-0.4	Cla97C08G161050	Cla97C08G161050.1:CDS,exon	CDS,exon	Restriction endonuclease type II-like protein	IPR011335 (Restriction endonuclease type II-like)	GO:0004519, GO:0090305	uncharacterized protein loc109019112 isoform x1	NA	GGTAACAAGCTCGTCAACAACAGCATTGCTAATTTGCCACATCATTAGTTTGTATGACCTTTTTGAATGCTTTACCAGCGAAAACTGTCTAGATCTATTTTGCATTTTTCACTTCTTCCTCGCAATCCTTAACTTAACTTTTTGCAGTCTGTGGGTTGTGCAGAACGCTTCATCATAGTAATTCTTCAGTCGACACTGCCATTATGTCAACAATGAACAACACCTCCATTGCTAGAATCTGCTGCAGACGCTCTAGAACAAATGAAAAACTGTTCTTAAAACAGAAGCATGGGAGCAGTT[C]GAGAACCTTTTCAACATCTGCCTCGCCATCTAGCTCCATAGCCAATCCTCTAGTCATCCACATACCCTCAGCTTTGATTTTGGCTTCCCGTGTCAC…	C/C	GGTAACAAGCTCGTCAACAACAGCATTGCTAATTTGCCACATCATTAGTTTGTATGACCTTTTTGAATGCTTTACCAGCGAAAACTGTCTAGATCTATTTTGCATTTTTCACTTCTTCCTCGCAATCCTTAACTTAACTTTTTGCAGTCTGTGGGTTGTGCAGAACGCTTCATCATAGTAATTCTTCAGTCGACACTGCCATTATGTCAACAATGAACAACACCTCCATTGCTAGAATCTGCTGCAGACGCTCTAGAACAAATGAAAAACTGTTCTTAAAACAGAAGCATGGGAGCAGTT[T]GAGAACCTTTTCAACATCTGCCTCGCCATCTAGCTCCATAGCCAATCCTCTAGTCATCCACATACCCTCAGCTTTGATTTTGGCTTCCCGTGTCAC…	T/C	T/Y	NONSYN_&_SYN	NONSYN_&_SYN:Cla97C08G161050.1	L(TTG)->S/L(TYG):Cla97C08G161050.1
RC-QTL-C8	26.830-28.200 Mb	Cla97Chr08	27722537	G	A	R	119	119	60	29	0.59	gGGAAGAAAGgAGGgGggGAGgAAGAAAg	A	81	0	60	18	0	AAAAAAAAAAAAAAAAAA	0.59	0.333333	-0.333333	0.444444	-0.444444	Intergenic								TAGTTATTTTCATATTTTGATGTAAATAGCCATTTTAAAGTTGTATTAGGGAGTAGAGATGTACAGTGGTAGTTCGAAATCGATTTTTCAAACAAACAGCCACCAAACCAACTATGATTGATTTAGTAAATGTTCAAGCTGATCTCAACCGTTGAGGGGTCAACATTGGACTTTTTTTCATAACCGACGCCGATCAAGTACCTTCTCACTTTTAGTCGGTTAACTCGGTTTTTTGATCTATCATGCTCACCCTACTGATGAGAAGGCTTTGTGGCTATTAAAGACAAATCTATTTCTAAG[G]TTGAGAGAACTCCCTCCGAAAACAAATGTATATTTAAAAGGTAATAAAAACTTCTAATTAAAATCCTAAAGCTTACTTACAACTTTACAATAAAAT…	G/G	TAGTTATTTTCATATTTTGATGTAAATAGCCATTTTAAAGTTGTATTAGGGAGTAGAGATGTACAGTGGTAGTTCGAAATCGATTTTTCAAACAAACAGCCACCAAACCAACTATGATTGATTTAGTAAATGTTCAAGCTGATCTCAACCGTTGAGGGGTCAACATTGGACTTTTTTTCATAACCGACGCCGATCAAGTACCTTCTCACTTTTAGTCGGTTAACTCGGTTTTTTGATCTATCATGCTCACCCTACTGATGAGAAGGCTTTGTGGCTATTAAAGACAAATCTATTTCTAAG[A]TTGAGAGAACTCCCTCCGAAAACAAATGTATATTTAAAAGGTAATAAAAACTTCTAATTAAAATCCTAAAGCTTACTTACAACTTTACAATAAAAT…	A/G	A/R
RC-QTL-C8	26.830-28.200 Mb	Cla97Chr08	27722909	T	C	Y	162	162	60	15	0.6	TtTCtCtTCCTCTtC	C	120	0	60	33	0	CCCCCCCCCCCCCCCCCCCCCCCCCCCCCCCCC	0.6	0.4	-0.4	0.466667	-0.533333	Intergenic								CTTACTTACAACTTTACAATAAAATATAAAAATAACTAATTAAACAATTAATTAATCTAAACTATCACCTAATATACTAGTTATATAGTCATTCTTTTCATCTCTATCATTGTTATACTTAAAAAAATTATATATATATAAAGATTTAGTTTGATTATTAGAACATCCATATTGCAAGTGTTGGTATAACAAAACCGAGTGTCCATATAGTCATAATCTAGTGTATAATATGTACATGACATGTTATCCAAATTAAACTTAGACAACGACAGATTTACTATCATTGGCATACAAAAAACA[T]ATGTAAACATATTTTCCATCTCATAAATCATATATTCATAACAATAAGAAACATGCCTGAGCAAGTTTTCTGGTGATAACGACGCTAGAACTAATC…	T/T	CTTACTTACAACTTTACAATAAAATATAAAAATAACTAATTAAACAATTAATTAATCTAAACTATCACCTAATATACTAGTTATATAGTCATTCTTTTCATCTCTATCATTGTTATACTTAAAAAAATTATATATATATAAAGATTTAGTTTGATTATTAGAACATCCATATTGCAAGTGTTGGTATAACAAAACCGAGTGTCCATATAGTCATAATCTAGTGTATAATATGTACATGACATGTTATCCAAATTAAACTTAGACAACGACAGATTTACTATCATTGGCATACAAAAAACA[C]ATGTAAACATATTTTCCATCTCATAAATCATATATTCATAACAATAAGAAACATGCCTGAGCAAGTTTTCTGGTGATAACGACGCTAGAACTAATC…	C/T	C/Y
RC-QTL-C8	26.830-28.200 Mb	Cla97Chr08	27723576	T	C	Y	138	228	60	24	0.75	CCtCtTTTttCtTCttTtTTTTCt	C	117	0	60	30	0	CCCCCCCCCCCCCCCCCCCCCCCCCCCCCC	0.75	0.333333	-0.333333	0.416667	-0.416667	Cla97C08G161060	Cla97C08G161060.1:Intron	Intron	Photosystem II reaction center protein J	IPR002682 (Photosystem II PsbJ)	GO:0009507, GO:0009523, GO:0009535, GO:0009536, GO:0009539, GO:0009579, GO:0015979, GO:0016020, GO:0016021	photosystem ii protein j	NA	CTTTTTTCATGAAGATACCAGGGCTATAACAGCGACGCTAAACTTCCCGCATTAAACAGATACCATGCTTGTGTTCTCCTTTTTCATAATCTTAGAGCCGAGCTTCCGGAATATGAACCATAAAAGAAAATACCGACTAAACCGATCACAAGAATACTAGTTACAGTACCTATTATCCAAAGAGGAATCCTTCCAGTAGTCTCGGCCATTTGTCCCACTTCCCTCCCCATTTCATCAAGTGGTCGTGCTAGAGACAGAAACAGTCATAGATAATTATGAGATGATATCCTTCCAATTACA[T]AGGGCAGAGCCCATCCTTGTAGGTAGACACTACTAGAAAAAGACATCCTCATCTCGCTTTTGAAGAATCTCGACCCTTCTCGCCTCCAGGTAAGAA…	T/T	CTTTTTTCATGAAGATACCAGGGCTATAACAGCGACGCTAAACTTCCCGCATTAAACAGATACCATGCTTGTGTTCTCCTTTTTCATAATCTTAGAGCCGAGCTTCCGGAATATGAACCATAAAAGAAAATACCGACTAAACCGATCACAAGAATACTAGTTACAGTACCTATTATCCAAAGAGGAATCCTTCCAGTAGTCTCGGCCATTTGTCCCACTTCCCTCCCCATTTCATCAAGTGGTCGTGCTAGAGACAGAAACAGTCATAGATAATTATGAGATGATATCCTTCCAATTACA[C]AGGACAGAGCCCATCCTTGTAGGTAGACACTACTAGAAAAAGACATCCTCATCTCGCTTTTGAAGAATCTCGACCCTTCTCGCCTCCAGGTAAGAA…	C/T	C/Y
RC-QTL-C8	26.830-28.200 Mb	Cla97Chr08	27723580	G	A	R	83	86	60	22	0.82	gAgGGGggAgGAggGgGGGGAg	A	117	0	60	30	0	AAAAAAAAAAAAAAAAAAAAAAAAAAAAAA	0.82	0.318182	-0.318182	0.409091	-0.409091	Cla97C08G161060	Cla97C08G161060.1:Intron	Intron	Photosystem II reaction center protein J	IPR002682 (Photosystem II PsbJ)	GO:0009507, GO:0009523, GO:0009535, GO:0009536, GO:0009539, GO:0009579, GO:0015979, GO:0016020, GO:0016021	photosystem ii protein j	NA	TTTCATGAAGATACCAGGGCTATAACAGCGACGCTAAACTTCCCGCATTAAACAGATACCATGCTTGTGTTCTCCTTTTTCATAATCTTAGAGCCGAGCTTCCGGAATATGAACCATAAAAGAAAATACCGACTAAACCGATCACAAGAATACTAGTTACAGTACCTATTATCCAAAGAGGAATCCTTCCAGTAGTCTCGGCCATTTGTCCCACTTCCCTCCCCATTTCATCAAGTGGTCGTGCTAGAGACAGAAACAGTCATAGATAATTATGAGATGATATCCTTCCAATTACATAGG[G]CAGAGCCCATCCTTGTAGGTAGACACTACTAGAAAAAGACATCCTCATCTCGCTTTTGAAGAATCTCGACCCTTCTCGCCTCCAGGTAAGAATGGT…	G/G	TTTCATGAAGATACCAGGGCTATAACAGCGACGCTAAACTTCCCGCATTAAACAGATACCATGCTTGTGTTCTCCTTTTTCATAATCTTAGAGCCGAGCTTCCGGAATATGAACCATAAAAGAAAATACCGACTAAACCGATCACAAGAATACTAGTTACAGTACCTATTATCCAAAGAGGAATCCTTCCAGTAGTCTCGGCCATTTGTCCCACTTCCCTCCCCATTTCATCAAGTGGTCGTGCTAGAGACAGAAACAGTCATAGATAATTATGAGATGATATCCTTCCAATTACACAGG[A]CAGAGCCCATCCTTGTAGGTAGACACTACTAGAAAAAGACATCCTCATCTCGCTTTTGAAGAATCTCGACCCTTCTCGCCTCCAGGTAAGAATGGT…	A/G	A/R
RC-QTL-C8	26.830-28.200 Mb	Cla97Chr08	27723875	T	C	Y	71	71	58	20	0.55	CCTCTCCtTtCtttTTtCCC	C	111	0	55	28	0	CCCCCCCCCCCCCCCCCCCCCCCCCCCC	0.55	0.35	-0.35	0.45	-0.45	Cla97C08G161060	Cla97C08G161060.1:Intron	Intron	Photosystem II reaction center protein J	IPR002682 (Photosystem II PsbJ)	GO:0009507, GO:0009523, GO:0009535, GO:0009536, GO:0009539, GO:0009579, GO:0015979, GO:0016020, GO:0016021	photosystem ii protein j	NA	ATAGGGCAGAGCCCATCCTTGTAGGTAGACACTACTAGAAAAAGACATCCTCATCTCGCTTTTGAAGAATCTCGACCCTTCTCGCCTCCAGGTAAGAATGGTACTAATGGAGATGAGCATTCCAATATCCACACAATGTCAACAGCACGACGAAGATCCTACACAGAGATCATCATCCAAGCTTGATCAACTATACACAGTACATCAAACAATGATAGTAAGAAGCCTTCTGCAGCATAAGAGATTCTTCTTCTTATTCATTACCTCACTTACTACTTATTCTCTTAAAGCTTTCCCCTT[T]AACACTGGAGGATTAGCATGGCAATAGAACCTGAAGGAAGCTGACTCTAGAGCTCTAGATTAAAATAACAGGAACCATAAACTTGAATGATTCTAG…	T/T	ACAGGACAGAGCCCATCCTTGTAGGTAGACACTACTAGAAAAAGACATCCTCATCTCGCTTTTGAAGAATCTCGACCCTTCTCGCCTCCAGGTAAGAATGGTACTAATGGAGATGAGCATTCCAATATCCACACAATGTCAACAGCACGACGAAGATCCTACACAGAGATCATCATCCAAGCTTGATCAACTATACACAGTACATCAAACAATGATAGTAAGAAGCCTTCTGCAGCATAAGAGATTCTTCTTCTTATTCATTACCTCACTTACTACTTATTCTCTTAAAGCTTTCCCCTT[C]AACACTGGAGGATTAGCATGGCAATAGAACCTGAAGGAAGCTGACTCTAGAGCTCTAGATTAAAATAACAGGAACCATAAACTTGAATGATTCTAG…	C/T	C/Y
RC-QTL-C8	26.830-28.200 Mb	Cla97Chr08	27727148	A	G	R	94	94	60	34	0.62	AAAGAaGAaGGaAAGAAGaGaGaGGAAaaGGAaG	G	93	0	60	22	0	GGGGGGGGGGGGGGGGGGGGGG	0.62	0.318182	-0.318182	0.409091	-0.409091	Cla97C08G161070		promoter						AGTAATCAAGAAACAAAACAATGGATCTCTTGGAATCGAATCCTCGAATATGAAGCTTTTTTCCTCCAGATATGAATTTTACACGGAAAAGAAGAAGAAAGATTATCTTTCTCGAGAGGAAATTCGACTCCAAGAGAGAGAGAGAGAGAAGGGAGGGTAAGGAACCTGCCGATCGAGTTCAGAGCACGAGAGAGAGAGAGAGAGAGTGCGAAAAAATAAAATAGAATTACCACGAGAAAAACAAATTTAACACGAGATAATTAAAAATTAAAAATTAAAAATTAAAAAAAGATAAATCAG[A]GAGGGAGAAACTCAAGTGTAACGGTGAGTTTGTCCAAATTGGAAGAGAAATTGAAGGAGAAAATGACACGTGTTAGTTGAATGCGAGTGATTGTGT…	A/A	AGTAATCAAGAAACAAAACAATGGATCTCTTGGAATCGAATCCTCGAATATGAAGCTTTTTTCCTCCAGATATGAATTTTACACGGAAAAGAAGAAGAAAGATTATCTTTCTCGAGAGGAAATTCGACTCCAAGAGAGAGAGAGAGAGAAGGGAGGGTAAGGAACCTGCCGATCGAGTTCAGAGCACGAGAGAGAGAGAGAGAGAGTGCGAAAAAATAAAATAGAATTACCACGAGAAAAACAAATTTAACACGAGATAATTAAAAATTAAAAATTAAAAATTAAAAAAAGATAAATCAG[G]GAGGGAGAAACTCAAGTGTAACGGTGAGTTTGTCCAAATTAGAAGAGAAATTGAAGGAGAAAATGACACGTGTTAGTTGAATGCGAGTGATTGTGT…	G/A	G/R
RC-QTL-C8	26.830-28.200 Mb	Cla97Chr08	27727189	G	A	R	118	118	60	34	0.59	gAAgGGAGGAgAgAgAAGGggAAGgAgggAgAAg	A	90	0	60	21	0	AAAAAAAAAAAAAAAAAAAAA	0.59	0.333333	-0.333333	0.428571	-0.428571	Cla97C08G161070		promoter						CCTCGAATATGAAGCTTTTTTCCTCCAGATATGAATTTTACACGGAAAAGAAGAAGAAAGATTATCTTTCTCGAGAGGAAATTCGACTCCAAGAGAGAGAGAGAGAGAAGGGAGGGTAAGGAACCTGCCGATCGAGTTCAGAGCACGAGAGAGAGAGAGAGAGAGTGCGAAAAAATAAAATAGAATTACCACGAGAAAAACAAATTTAACACGAGATAATTAAAAATTAAAAATTAAAAATTAAAAAAAGATAAATCAGAGAGGGAGAAACTCAAGTGTAACGGTGAGTTTGTCCAAATT[G]GAAGAGAAATTGAAGGAGAAAATGACACGTGTTAGTTGAATGCGAGTGATTGTGTTGTGGCGGGAGCGGGAATCTAATACGTTGCAGCTTTGATTT…	G/G	CCTCGAATATGAAGCTTTTTTCCTCCAGATATGAATTTTACACGGAAAAGAAGAAGAAAGATTATCTTTCTCGAGAGGAAATTCGACTCCAAGAGAGAGAGAGAGAGAAGGGAGGGTAAGGAACCTGCCGATCGAGTTCAGAGCACGAGAGAGAGAGAGAGAGAGTGCGAAAAAATAAAATAGAATTACCACGAGAAAAACAAATTTAACACGAGATAATTAAAAATTAAAAATTAAAAATTAAAAAAAGATAAATCAGGGAGGGAGAAACTCAAGTGTAACGGTGAGTTTGTCCAAATT[A]GAAGAGAAATTGAAGGAGAAAATGACACGTGTTAGTTGAATGCGAGTGATTGTGTTGTGGCGGGAGCGGGAATCTAATACGTTGCAGCTTTGATTT…	A/G	A/R
RC-QTL-C8	26.830-28.200 Mb	Cla97Chr08	27727659	T	C	Y	67	67	60	14	0.57	tCttCtCTCTCTCT	C	66	0	60	13	0	CCCCCCCCCCCCC	0.57	0.384615	-0.384615	0.538462	-0.538462	Cla97C08G161070		promoter						CCTTTGGATTTGATGGGCTTTTGAGTCAGATCAGTGGTTTGATCGGACGGTCCAGATAGGATGATGAGTTCAAAAAGGTGGTTTTGGATTACGATGGATATCTCCAGCTGGACTTCCCGCTTCAAACTTGCGTCTGTTTCTTGTCATCTTGTATAGTCGATAAGAATTCTATTAATTTTTAATAAATGTAACTTCTAAATTCATAAGATTATGGCAAAATATTAAATTTTCATATTTCATTGGTATTTATAAATTTCTGTAAGTTCTAACACTAATATAAGAATCGACATTGGTTTCTAT[T]ATGTTATAAGAACATTTATTAATTATAAAAACTAAGTAATAAAATGTGACTAATATAATATAATATAAATAATAAATATTTTAATTTATTTTAAAG…	T/T	CCTTTGGATTTGATGGGCTTTTGAGTCAGATCAGTGGTTTGATCGGACGGTCCAGATAGGATGATGAGTTCAAAAAGGTGGTTTTGGATTACGATGGATATCTCCAGCTGGACTTCCCGCTTCAAACTTGCGTCTGTTTCTTGTCATCTTGTATAGTCGATAAGAATTCTATTAATTTTTAATAAATGTAACTTCTAAATTCATAAGATTATGGCAAAATATTAAATTTTCATATTTCATTGGTATTTATAAATTTCTGTAAGTTCTAACACTAATATAAGAATCGACATTGGTTTCTAT[C]ATGTTATAAGAACATTTATTAATTATAAAAACTAAGTAATAAAATGTGACTAATATAATATAATATAAATAATAAATATTTTAATTTATTTTAAAG…	C/T	C/Y
RC-QTL-C8	26.830-28.200 Mb	Cla97Chr08	27727782	T	C	Y	87	171	60	12	0.67	TCTTTTCtCtCt	C	69	0	60	14	0	CCCCCCCCCCCCCC	0.67	0.416667	-0.416667	0.583333	-0.5	Cla97C08G161070		promoter						AAACTTGCGTCTGTTTCTTGTCATCTTGTATAGTCGATAAGAATTCTATTAATTTTTAATAAATGTAACTTCTAAATTCATAAGATTATGGCAAAATATTAAATTTTCATATTTCATTGGTATTTATAAATTTCTGTAAGTTCTAACACTAATATAAGAATCGACATTGGTTTCTATTATGTTATAAGAACATTTATTAATTATAAAAACTAAGTAATAAAATGTGACTAATATAATATAATATAAATAATAAATATTTTAATTTATTTTAAAGGTATTTTGAATATTAATTTATTAATA[T]AAATTTTGTTATAGTTTTACCGTAAATATTCATCAACATCGTCATTTTAAATATTGATAGAAAAACGTTTAAAAATATATAAAATATTATGTACCT…	T/T	AAACTTGCGTCTGTTTCTTGTCATCTTGTATAGTCGATAAGAATTCTATTAATTTTTAATAAATGTAACTTCTAAATTCATAAGATTATGGCAAAATATTAAATTTTCATATTTCATTGGTATTTATAAATTTCTGTAAGTTCTAACACTAATATAAGAATCGACATTGGTTTCTATCATGTTATAAGAACATTTATTAATTATAAAAACTAAGTAATAAAATGTGACTAATATAATATAATATAAATAATAAATATTTTAATTTATTTTAAAGGTATTTTGAATATTAATTTATTAATA[C]AAATTTTGTTATAGTTTTACCGTAAATATTCATCAACATCGTCATTTTAAATATTGATAGAAAAACGTTTAAAAATATATAAAATATTATGTACCT…	C/T	C/Y
RC-QTL-C8	26.830-28.200 Mb	Cla97Chr08	27728049	G	T	K	124	228	60	22	0.77	ggTGTGgggggGgGTGGTggTg	T	96	0	58	23	0	TTTTTTTTTTTTTTTTTTTTTTT	0.77	0.318182	-0.318182	0.409091	-0.409091	Cla97C08G161070		promoter						TTTAAAGGTATTTTGAATATTAATTTATTAATATAAATTTTGTTATAGTTTTACCGTAAATATTCATCAACATCGTCATTTTAAATATTGATAGAAAAACGTTTAAAAATATATAAAATATTATGTACCTTTCACTTGCTAGAAATCACTATCAATGGAAATGCAATTCGAAGAAGTATTTTCTCTAAGTTATTTTATTGTGTATTAATATTCGTTGAGATTTGAAATTAAAGTTGGTTAATATTGTTATTTTACACGGTATAAAAGGGAGAAATCAAACCTTTAGCCTTATATAAATAC[G]ACAAATTTGATGTAAGTTTAACTATCACACAATATTGTTATTTGTTAGATGATTACAATGGTTTATTATTAAAACAATATGGGCTATTTTTATTTG…	G/G	TTTAAAGGTATTTTGAATATTAATTTATTAATACAAATTTTGTTATAGTTTTACCGTAAATATTCATCAACATCGTCATTTTAAATATTGATAGAAAAACGTTTAAAAATATATAAAATATTATGTACCTTTCACTTGCTAGAAATCACTATCAATGGAAATGCAATTCGAAGAAGTATTTTCTCTAAGTTATTTTATTGTGTATTAATATTCGTTGAGATTTGAAATTAAAGTTGGTTAATATTGTTATTTTACACGGTATAAAAGGGAGAAATCAAACCTTTAGCCTTATATAAATAC[T]ACAAATTTGATGTAAGTTTAACTATCACACAATATTGTTATTTGTTAGATGATTACAATGGTTTATTATTAAAACAATATGGGCTATTTTTATTTG…	T/G	T/K
RC-QTL-C8	26.830-28.200 Mb	Cla97Chr08	27728232	A	G	R	111	228	59	21	0.76	aAGGGaaAAGaaaGAAAAAaA	G	114	0	58	30	0.03	GGGGGGGGGGGGGGGGGGGGGGGGGGTGGG	0.73	0.333333	-0.333333	0.428571	-0.428571	Cla97C08G161070		promoter						TCTAAGTTATTTTATTGTGTATTAATATTCGTTGAGATTTGAAATTAAAGTTGGTTAATATTGTTATTTTACACGGTATAAAAGGGAGAAATCAAACCTTTAGCCTTATATAAATACGACAAATTTGATGTAAGTTTAACTATCACACAATATTGTTATTTGTTAGATGATTACAATGGTTTATTATTAAAACAATATGGGCTATTTTTATTTGTATGAGTTATTTATTAACATTTTATATAAATATACACTTAATAGGTAAAATAAAAAATTTTAATTTTATCTTTTTTAAAAATGGGT[A]TTTTCAAATATAGCAAAATGAGTCCAACTATTTACAAATATAAAAGAATTCCACCATCTATCGTTGTTTATTGCTGATAGACAGTAAACTTATTCT…	A/A	TCTAAGTTATTTTATTGTGTATTAATATTCGTTGAGATTTGAAATTAAAGTTGGTTAATATTGTTATTTTACACGGTATAAAAGGGAGAAATCAAACCTTTAGCCTTATATAAATACTACAAATTTGATGTAAGTTTAACTATCACACAATATTGTTATTTGTTAGATGATTACAATGGTTTATTATTAAAACAATATGGGCTATTTTTATTTGTATGAGTTATTTATTAACATTTTATATAAATATACACTTAATAGGTAAAATAAAAAATTTTAATTTTATCTTTTTTAAAAATGGGT[G]TTTTCAAATATAGCAAAATGAGTCCAACTATTTACAAATATAAAAGAATTCCACCATCTATCGTTGTTTATTGCTGATAGACAGTAAACTTATTCT…	G/A	G/R
RC-QTL-C8	26.830-28.200 Mb	Cla97Chr08	27728382	G	T	G	13	225	58	15	0.93	GTGgggGgGGGGGgG	T	57	0	55	10	0	TTTTTTTTTT	0.93	0.4	-0.5	0.6	-0.6	Intergenic								TATTGTTATTTGTTAGATGATTACAATGGTTTATTATTAAAACAATATGGGCTATTTTTATTTGTATGAGTTATTTATTAACATTTTATATAAATATACACTTAATAGGTAAAATAAAAAATTTTAATTTTATCTTTTTTAAAAATGGGTATTTTCAAATATAGCAAAATGAGTCCAACTATTTACAAATATAAAAGAATTCCACCATCTATCGTTGTTTATTGCTGATAGACAGTAAACTTATTCTATATTTGTAAATAGTTTGATATTTTTTCTATTTATAATAATTTTTCCTAAAAA[G]ACCTTCAATTTTATTTATTTAAAAAAATGTGTAATTATTTTGTTGTTTTTATTATAAGAATATTTATCAGCACTGGGAGAGAGACGAGAGGGAAAA…	G/G	TATTGTTATTTGTTAGATGATTACAATGGTTTATTATTAAAACAATATGGGCTATTTTTATTTGTATGAGTTATTTATTAACATTTTATATAAATATACACTTAATAGGTAAAATAAAAAATTTTAATTTTATCTTTTTTAAAAATGGGTGTTTTCAAATATAGCAAAATGAGTCCAACTATTTACAAATATAAAAGAATTCCACCATCTATCGTTGTTTATTGCTGATAGACAGTAAACTTATTCTATATTTGTAAATAGTTTGATATTTTTTCTATTTATAATAATTTTTCCTAAAAA[T]ACCTTCAATTTTATTTATTTAAAAAAATGTGTAATTATTTTGTTGTTTTTATTATAAGAATATTTATCAGCACTGGGAGAGAGACGAGAGGGAAAA…	T/G	T/G
RC-QTL-C8	26.830-28.200 Mb	Cla97Chr08	27728600	G	A	R	73	73	59	23	0.74	gGGGAgAgAgggAgggggGgAAG	A	72	0	53	15	0	AAAAAAAAAAAAAAA	0.74	0.4	-0.4	0.466667	-0.533333	Intergenic								TTATTGCTGATAGACAGTAAACTTATTCTATATTTGTAAATAGTTTGATATTTTTTCTATTTATAATAATTTTTCCTAAAAAGACCTTCAATTTTATTTATTTAAAAAAATGTGTAATTATTTTGTTGTTTTTATTATAAGAATATTTATCAGCACTGGGAGAGAGACGAGAGGGAAAAAAAAAACTGTTTTGAAGTTATTTTGATGACTTATTAAAATTATTTTGATGCATCTCTTCTAATCATTTAAAGTCAATTTTGATGATATAAAGTTACATCTCAGAATAAATATCAAATATTA[G]AATAATTTTGAGTGATTAGATATGTGTTTCAAAGTAATTTTGAATTTGAAATTTGAAACTCTAAAATCACTTTCCCAACATGCCCAAAATTGTTGG…	G/G	TTATTGCTGATAGACAGTAAACTTATTCTATATTTGTAAATAGTTTGATATTTTTTCTATTTATAATAATTTTTCCTAAAAATACCTTCAATTTTATTTATTTAAAAAAATGTGTAATTATTTTGTTGTTTTTATTATAAGAATATTTATCAGCACTGGGAGAGAGACGAGAGGGAAAAAAAAAACTGTTTTGAAGTTATTTTGATGACTTATTAAAATTATTTTGATGCATCTCTTCTAATCATTTAAAGTCAATTTTGATGATATAAAGTTACATCTCAGAATAAATATCAAATATTA[A]AATAATTTTGAGTGATTAGATATGTGTTTCAAAGTAATTTTGAATTTGAAATTTGAAACTCTAAAATCACTTTCCCAACATGCCCAAAATTGTTGG…	A/G	A/R
RC-QTL-C8	26.830-28.200 Mb	Cla97Chr08	27729095	G	A	R	64	64	60	20	0.45	gggAAAGAAGGAGgAAAGAA	A	123	0	59	32	0	AAAAAAAAAAAAAAAAAAAAAAAAAAAAAAAA	0.45	0.35	-0.35	0.45	-0.45	Intergenic								GATGAAACTTATGAAGAACTAGGAAGTTAACTGAATTTATTATTGTAAACCGATGTTTCGTGATAGATGATAAATAGAGAAAAATTTGTACAACATTGCATAATTATAGGATGACAATAAAATATAGTGAGACCCACTCTAATGTTATAATGTTGTTCTTCAAACTCTATAACTAAAAAATGTCTATATACACAAGTTTTCCCCCCTATGATAGGTGAGACAAGATAATTGGATTTCTAACCTACAAGCATATATTCCTAGTCAAGGCGTGCTCGTTTTTTTATCCTTCCTTCCCATAAC[G]GATATGCTCTTGCTAACATACGAGTAAGTGATTGAAATCACAATCAGACGACTCAATGATGGTATTTTGAAGATTTAAATGTAAGGTATTTTTAAC…	G/G	GATGAAACTTATGAAGAACTAGGAAGTTAACTGAATTTATTATTGTAAACCGATGTTTCGTGATAGATGATAAATAGAGAAAAATTTGTACAACATTGCATAATTATAGGATGACAATAAAATATAGTGAGACCCACTCTAATGTTATAATGTTGTTCTTCAAACTCTATAACTAAAAAATGTCTATATACACAAGTTTTCCCCCCTATGATAGGTGAGACAAGATAATTGGATTTCTAACCTACAAGCATATATTCCTAGTCAAGGCGTGCTCGTTTTTTTATCCTTCCTTCCCATAAC[A]GATATGCTCTTGCTAACATACGAGTAAGTGATTGAAATCACAATCAGACGACTCAATGATGGTATTTTGAAGATTTAAATGTAAGGTATTTTTAAC…	A/G	A/R
RC-QTL-C8	26.830-28.200 Mb	Cla97Chr08	27729320	T	C	Y	75	75	60	18	0.78	TtTTCCtTtTCtCTTtTt	C	84	0	60	20	0	CCCCCCCCCCCCCCCCCCCC	0.78	0.333333	-0.333333	0.444444	-0.444444	Cla97C08G161080		promoter						TAATTGGATTTCTAACCTACAAGCATATATTCCTAGTCAAGGCGTGCTCGTTTTTTTATCCTTCCTTCCCATAACGGATATGCTCTTGCTAACATACGAGTAAGTGATTGAAATCACAATCAGACGACTCAATGATGGTATTTTGAAGATTTAAATGTAAGGTATTTTTAACAAAGTAGTACTTGTTGAAATAAATCCTATATCAATACGTCATCAAATTTCTAGTTTGAGCGGGGTGAGATTCTAATCTACAATTGTATAGTTGAGGGTATATACATTAAATGTACAAGTTGTGTTCAC[T]CTAACATATCAATTAACCATCGTCAAAGTGAGATTAACTTAATGGGAGCTATGTGCACTCCATCCCTGAGGTCGGAGGTTTAATATTCATCCAAGG…	T/T	TAATTGGATTTCTAACCTACAAGCATATATTCCTAGTCAAGGCGTGCTCGTTTTTTTATCCTTCCTTCCCATAACAGATATGCTCTTGCTAACATACGAGTAAGTGATTGAAATCACAATCAGACGACTCAATGATGGTATTTTGAAGATTTAAATGTAAGGTATTTTTAACAAAGTAGTACTTGTTGAAATAAATCCTATATCAATACGTCATCAAATTTCTAGTTTGAGCGGGGTGAGATTCTAATCTACAATTGTATAGTTGAGGGTATATACATTAAATGTACAAGTTGTGTTCAC[C]CTAACATATCAATTAACCATCGTCAAAGTGAGATTAACTTAATGGGAGCTATGTGCACTCCATCCCTGAGGTCGGAGGTTTAATATTCATCCAAGG…	C/T	C/Y
RC-QTL-C8	26.830-28.200 Mb	Cla97Chr08	27729541	A	G	R	155	228	59	30	0.77	GaaaGAAAaaAAGGAaAaAGaGaAaaaGAA	G	87	0	60	20	0	GGGGGGGGGGGGGGGGGGGG	0.77	0.35	-0.35	0.45	-0.45	Cla97C08G161080		promoter						CTAGTTTGAGCGGGGTGAGATTCTAATCTACAATTGTATAGTTGAGGGTATATACATTAAATGTACAAGTTGTGTTCACTCTAACATATCAATTAACCATCGTCAAAGTGAGATTAACTTAATGGGAGCTATGTGCACTCCATCCCTGAGGTCGGAGGTTTAATATTCATCCAAGGATTGTTGTACTAAAAAAATATATTAATTACTGTCTACTAAAAACAAACTAAAGATCCAACATTATTTAATAAAACATGCTCATGCATAGTGTACTTATCTTAATTGTGATTGTATTTGCAACAC[A]CATGTTTGTTTTTATTAGTTAAAATTATACGAGAATTTATTTTGATATATGTTATGGGTGATTTTGGACCACATAACATAATTAACATAAAATACA…	A/A	CTAGTTTGAGCGGGGTGAGATTCTAATCTACAATTGTATAGTTGAGGGTATATACATTAAATGTACAAGTTGTGTTCACCCTAACATATCAATTAACCATCGTCAAAGTGAGATTAACTTAATGGGAGCTATGTGCACTCCATCCCTGAGGTCGGAGGTTTAATATTCATCCAAGGATTGTTGTACTAAAAAAATATATTAATTACTGTCTACTAAAAACAAACTAAAGATCCAACATTATTTAATAAAACATGCTCATGCATAGTGTACTTATCTTAATTGTGATTGTATTTGCAACAC[G]CATGTTTGTTTTTATTAGTTAAAATTATACGAGAATTTATTTTGATATATGTTATGGGTGATTTTGGACCACATAACATAATTAACATAAAATACA…	G/A	G/R
RC-QTL-C8	26.830-28.200 Mb	Cla97Chr08	27730121	A	G	R	228	228	60	27	0.63	aaGaAAAGAaaaaAGAAGGGAGaGaGG	G	117	0	60	30	0	GGGGGGGGGGGGGGGGGGGGGGGGGGGGGG	0.63	0.296296	-0.296296	0.407407	-0.407407	Cla97C08G161080		promoter						AAAAAAATGGTTTAAGAGGAGGTGCTCCACTTCAACCTTGCCTAACAAAATGGCCAACAAGGCACACCCCTCACATGCCCCAACCTGCGAAGATAAAAGGTGTTGTAACTTGGGAACTTTGTGAATGACAACCTAAGTCATCCGTTCGTATAATTATACCATTATATTTTTAGGCAAAGTAGAAAAAATTTCACTTTCAAATCTTCAAGTTTATGCACAATTCTACTTAATTGCTTAAGCATATGAGTGTGTGTGGAGCACTATACCAATATGCAGGGTTTCATTTGTTTTGCAAGTCAC[A]TTATTATCCTTTCTAAACAAATTTACTGTCGTTACCACTTGAAGGTTGTGTTGTTTTCTCTATCCATAGGTTGACATCAATAGTACATATAATTCA…	A/A	AAAAAAATGGTTTAAGAGGAGGTGCTCCACTTCAACCTTGCCTAACAAAATGGCCAACAAGGCACACCCCTCACATGCCCCAACCTGCGAAGATAAAAGGTGTTGTAACTTGGGAACTTTGTGAATGACAACCTAAGTCATCCGTTCGTATAATTATACCATTATATTTTTAGGCAAAGTAGAAAAAATTTCACTTTCAAATCTTCAAGTTTATGCACAATTCTACTTAATTGCTTAAGCATATGAGTGTGTGTGGAGCACTATACCAATATGCAGGGTTTCATTTGTTTTGCAAGTCAC[G]TTATTATCCTTTCTAAACAAATTTACTGTCGTTACCACTTGAAGGTTGTGTTGTTTTCTCTATCCATAGGTTGACATCAATAGTATATATAATTCA…	G/A	G/R
RC-QTL-C8	26.830-28.200 Mb	Cla97Chr08	27730170	T	T	Y	228	228	60	30	0.53	ccccCTCCTTTCTcTcTTTccTccTTccTT	T	114	0	60	29	0	TTTTTTTTTTTTTTTTTTTTTTTTTTTTT	0.53	0.310345	-0.310345	0.37931	-0.37931	Cla97C08G161080		promoter						ATGGCCAACAAGGCACACCCCTCACATGCCCCAACCTGCGAAGATAAAAGGTGTTGTAACTTGGGAACTTTGTGAATGACAACCTAAGTCATCCGTTCGTATAATTATACCATTATATTTTTAGGCAAAGTAGAAAAAATTTCACTTTCAAATCTTCAAGTTTATGCACAATTCTACTTAATTGCTTAAGCATATGAGTGTGTGTGGAGCACTATACCAATATGCAGGGTTTCATTTGTTTTGCAAGTCACATTATTATCCTTTCTAAACAAATTTACTGTCGTTACCACTTGAAGGTTG[T]GTTGTTTTCTCTATCCATAGGTTGACATCAATAGTACATATAATTCACACAAATTATTTACTAGTGATCGGAAGGTAATGTTGAGTGAATTACTCA…	T/C	ATGGCCAACAAGGCACACCCCTCACATGCCCCAACCTGCGAAGATAAAAGGTGTTGTAACTTGGGAACTTTGTGAATGACAACCTAAGTCATCCGTTCGTATAATTATACCATTATATTTTTAGGCAAAGTAGAAAAAATTTCACTTTCAAATCTTCAAGTTTATGCACAATTCTACTTAATTGCTTAAGCATATGAGTGTGTGTGGAGCACTATACCAATATGCAGGGTTTCATTTGTTTTGCAAGTCACGTTATTATCCTTTCTAAACAAATTTACTGTCGTTACCACTTGAAGGTTG[T]GTTGTTTTCTCTATCCATAGGTTGACATCAATAGTATATATAATTCACACAAATTATTTACTAGTGATCGGAAGGTAATGTTGAGTGAATTACTCA…	T/C	T/Y
RC-QTL-C8	26.830-28.200 Mb	Cla97Chr08	27730207	C	T	Y	201	201	60	29	0.45	TTTCTcTcTTTccTccTTccTTCCCTTTc	T	108	0	60	27	0	TTTTTTTTTTTTTTTTTTTTTTTTTTT	0.45	0.296296	-0.296296	0.407407	-0.407407	Cla97C08G161080		promoter						GCGAAGATAAAAGGTGTTGTAACTTGGGAACTTTGTGAATGACAACCTAAGTCATCCGTTCGTATAATTATACCATTATATTTTTAGGCAAAGTAGAAAAAATTTCACTTTCAAATCTTCAAGTTTATGCACAATTCTACTTAATTGCTTAAGCATATGAGTGTGTGTGGAGCACTATACCAATATGCAGGGTTTCATTTGTTTTGCAAGTCACATTATTATCCTTTCTAAACAAATTTACTGTCGTTACCACTTGAAGGTTGTGTTGTTTTCTCTATCCATAGGTTGACATCAATAGTA[C]ATATAATTCACACAAATTATTTACTAGTGATCGGAAGGTAATGTTGAGTGAATTACTCAAACTTTTGTACATTAAAAAAATGTCATATAGTAACAA…	C/C	GCGAAGATAAAAGGTGTTGTAACTTGGGAACTTTGTGAATGACAACCTAAGTCATCCGTTCGTATAATTATACCATTATATTTTTAGGCAAAGTAGAAAAAATTTCACTTTCAAATCTTCAAGTTTATGCACAATTCTACTTAATTGCTTAAGCATATGAGTGTGTGTGGAGCACTATACCAATATGCAGGGTTTCATTTGTTTTGCAAGTCACGTTATTATCCTTTCTAAACAAATTTACTGTCGTTACCACTTGAAGGTTGTGTTGTTTTCTCTATCCATAGGTTGACATCAATAGTA[T]ATATAATTCACACAAATTATTTACTAGTGATCGGAAGGTAATGTTGAGTGAATTACTCAAACTTTTGTACATTAAAAAAATGTCATATAGTAACAA…	T/C	T/Y
RC-QTL-C8	26.830-28.200 Mb	Cla97Chr08	27730753	C	A	M	65	65	60	20	0.8	CCcgCcCcccAcCcACCcCA	A	108	0	59	27	0	AAAAAAAAAAAAAAAAAAAAAAAAAAA	0.8	0.35	-0.35	0.45	-0.45	Cla97C08G161080		promoter						CTACGATTTTAATCATATGATTGCAATACATTTATTTTAAGTTATTGTACAACAACTTTTTATGACACACACATATATATGATTAAGGATCAAACTTTCGACCCCTAAAATTAAACTCACTCGAACAACTTTTTATATAGCGATTAAATATCAATAATAACAATAATTCAAATGTCACTAAAGATACTATAAATATATATTTCATAAAAGGATGTGGATAGACTTTTTTTTGTTTGAAAAAACATGAATAAATTAACTACGTATACTTATTTCAAAATTAATTGAAAATAGGAATGTTTT[C]AAAAACAGGAAAACAGTTGAAGATAATCACATATATAATAAAATTTTACGTTATAAACTGGTCTATCACCGTTAAAAAAGTAAAATTTTGATATAT…	C/C	CTACGATTTTAATCATATGATTGCAATACATTTATTTTAAGTTATTGTACAACAACTTTTTATGACACACACATATATATGATTAAGGATCAAACTTTCGACCCCTAAAATTAAACTCACTCGAACAACTTTTTATATAGCGATTAAATATCAATAATAACAATAATTCAAATGTCACTAAAGATACTATAAATATATATTTCATAAAAGGATGTGGATAGACTTTTTTTTGTTTGAAAAAACATGAATAAATTAACTACGTATACTTATTTCAAAATTAATTGAAAATAGGAATGTTTT[A]AAAAACAGGAAAACAGTTGAAAATAATCACATATATAATAAAATTTTACGTTATAAACTGGTCTATCACCGTTAAAAAAGTAAAATTTTGATATAT…	A/C	A/M
RC-QTL-C8	26.830-28.200 Mb	Cla97Chr08	27730775	G	A	R	66	66	60	17	0.76	gGgggAgGgAGGgGAGA	A	111	0	59	28	0	AAAAAAAAAAAAAAAAAAAAAAAAAAAA	0.76	0.352941	-0.352941	0.470588	-0.470588	Cla97C08G161080		promoter						GCAATACATTTATTTTAAGTTATTGTACAACAACTTTTTATGACACACACATATATATGATTAAGGATCAAACTTTCGACCCCTAAAATTAAACTCACTCGAACAACTTTTTATATAGCGATTAAATATCAATAATAACAATAATTCAAATGTCACTAAAGATACTATAAATATATATTTCATAAAAGGATGTGGATAGACTTTTTTTTGTTTGAAAAAACATGAATAAATTAACTACGTATACTTATTTCAAAATTAATTGAAAATAGGAATGTTTTCAAAAACAGGAAAACAGTTGAA[G]ATAATCACATATATAATAAAATTTTACGTTATAAACTGGTCTATCACCGTTAAAAAAGTAAAATTTTGATATATTTATAAATAATTTGATTTTTTT…	G/G	GCAATACATTTATTTTAAGTTATTGTACAACAACTTTTTATGACACACACATATATATGATTAAGGATCAAACTTTCGACCCCTAAAATTAAACTCACTCGAACAACTTTTTATATAGCGATTAAATATCAATAATAACAATAATTCAAATGTCACTAAAGATACTATAAATATATATTTCATAAAAGGATGTGGATAGACTTTTTTTTGTTTGAAAAAACATGAATAAATTAACTACGTATACTTATTTCAAAATTAATTGAAAATAGGAATGTTTTAAAAAACAGGAAAACAGTTGAA[A]ATAATCACATATATAATAAAATTTTACGTTATAAACTGGTCTATCACCGTTAAAAAAGTAAAATTTTGATATATTTATAAATAATTTGATTTTTTT…	A/G	A/R
RC-QTL-C8	26.830-28.200 Mb	Cla97Chr08	27732978	C	T	Y	81	90	60	13	0.77	CCcTcCCcTCTcc	T	78	0	60	17	0	TTTTTTTTTTTTTTTTT	0.77	0.384615	-0.384615	0.538462	-0.538462	Cla97C08G161080	Cla97C08G161080.1:Intron	Intron	Oligopeptidase, putative	IPR001567 (Peptidase M3A/M3B), IPR024077 (Neurolysin/Thimet oligopeptidase, domain 2), IPR024079 (Metallopeptidase, catalytic domain), IPR024080 (Neurolysin/Thimet oligopeptidase, N-terminal)	GO:0004222, GO:0006508, GO:0008233, GO:0008237, GO:0016787, GO:0046872	probable thimet oligopeptidase isoform x1	EC:3.4.24.0	AGATTATTATCCTCTCTTTTCCTGAGTACAGAGTGATGTGTACTTTCTCTTCAAATTGGAAAGACAACTGCTAAATTTAACTATCGTGATAATTGCATAAAATACAATGTGTTCTATGATTTAGATTACAGAGTCATGAAGGCAAGACTCTAATTGGGTGTCGAGATTAAATAGCTCAGTTCTTTGTTCTCAAACGTTGTTTATGTTGCCAATCTGAGCATTGGCGATTAAGGCACCTAGACCTTCAATTAGGTTTAGTTCCCCACCCCCATACTGTTGAACTAAAATTTTGTTTTCTGT[C]GTTTTCTTTTCCTGCACCGTGTGTGTGGGTGAAAACATAGAACTTGTTTTCCCAAACTTAATTTCTGTGGATGGTCGATTCATGAACAACTGAAGT…	C/C	AGATTATTATCCTCTCTTTTCCTGAGTACAGAGTGATGTGTACTTTCTCTTCAAATTGGAAAGACAACTGCTAAATTTAACTATCGTGATAATTGCATAAAATACAATGTGTTCTATGATTTAGATTACAGAGTCATGAAGGCAAGACTCTAATTGGGTGTCGAGATTAAATAGCTCAGTTCTTTGTTCTCAAACGTTGTTTATGTTGCCAATCTGAGCATTGGCGATTAAGGCACCTAGACCTTCAATTAGGTTTAGTTCCCCACCCCCATACTGTTGAACTAAAATTTTGTTTTCTGT[T]GTTTTCTTTTCCTGCACCGTGTGTGTGGGTGAAAACATAGAACTTGTTTTCCCAAACTTAATTTCTGTGGATGGTCGATTCATGAACAACTGAAGT…	T/C	T/Y
RC-QTL-C8	26.830-28.200 Mb	Cla97Chr08	27734471	G	G	R	53	0	59	28	0.32	GAGGGAGGGAGGAGGGGGaAGGaGaGGA	A	6	30	60	24	1	AaaAAaAAaAAAaaAaAaAaAaaA	-0.68	0.333333	-0.333333	0.416667	-0.416667	Cla97C08G161080	Cla97C08G161080.1:Intron	Intron	Oligopeptidase, putative	IPR001567 (Peptidase M3A/M3B), IPR024077 (Neurolysin/Thimet oligopeptidase, domain 2), IPR024079 (Metallopeptidase, catalytic domain), IPR024080 (Neurolysin/Thimet oligopeptidase, N-terminal)	GO:0004222, GO:0006508, GO:0008233, GO:0008237, GO:0016787, GO:0046872	probable thimet oligopeptidase isoform x1	EC:3.4.24.0	TATTTTGGTGATATTAAGGGCAAATTGCAAAGACTACCCTTAAGTATGGTGGTAGTTGCAGTTACACCCTCAAACTTTCAATTGTAAAAATTGGGTACTCAAACTTCTACGAATGTTATAATTGGACTCTCAAACTCACAATAAACTTATAATAGTTGTAGAAATTGGACCCCCAAATGATAAAATTTGAACCCTCAACTTTATACAATTGTTACAGTTTCTACAATTATGTTAGTTTGAGGGTCCAATTTTGACACTTGTATGAGTTTGATGGCCCAATTTTTACAATTGAAAGTTTAA[G]GGTTTAATTGCAACTACCATGGTTTTTGCAATTTTGCCTTGTATATATTATTTTATATTTGTCGATTTTTTTTGATATAATAGAAATATTGATTCA…	A/G	TATTTTGGTGATATTAAGGGCAAATTGCAAAGACTACCCTTAAGTATGGTGGTAGTTGCAGTTACACCCTCAAACTTTCAATTGTAAAAATTGGGTACTCAAACTTCTACGAATGTTATAATTGGACTCTCAAACTCACAATAAACTTATAATAGTTGTAGAAATTGGACCCCCAAATGATAAAATTTGAACCCTCAACTTTATACAATTGTTACAGTTTCTACAATTATGTTAGTTTGAGGGTCCAATTTTGACACTTGTATGAGTTTGATGGCCCAATTTTTACAATTGAAAGTTTAA[G]GGTTTAATTGCAACTACCATGGTTTTTGCAATTTTGCCTTGTATATATTATTTTATATTTGTCGATTTTTTTTGATATAATAGAAATATTGATTCA…	A/G	G/R				G/A
RC-QTL-C8	26.830-28.200 Mb	Cla97Chr08	27736114	C	T	Y	107	228	60	19	0.74	cTCTcCCTCCcTCCccCTc	T	93	0	60	22	0	TTTTTTTTTTTTTTTTTTTTTT	0.74	0.368421	-0.368421	0.473684	-0.473684	Cla97C08G161080	Cla97C08G161080.1:Intron	Intron	Oligopeptidase, putative	IPR001567 (Peptidase M3A/M3B), IPR024077 (Neurolysin/Thimet oligopeptidase, domain 2), IPR024079 (Metallopeptidase, catalytic domain), IPR024080 (Neurolysin/Thimet oligopeptidase, N-terminal)	GO:0004222, GO:0006508, GO:0008233, GO:0008237, GO:0016787, GO:0046872	probable thimet oligopeptidase isoform x1	EC:3.4.24.0	TAAAATGGTTTTATATGGGTAATCTCATCTTTATGAAATATTTAAAACTGAACCTTGCACCTTATCCATTTTATCAATGTATTACATGTATAGATTAGTGGGCAAGCTGTCATAATTTCTAATTTTTTTCCCTCTAAAAATGGTTTTACTGAGGTCGTTTTGATTTGATGGTCCATAATCTACGTTGGCAATTAATATTTTCTGTTTCCAAAGGCTGTTTATGAATAACTATATTCCTATTTTCTAAGATTTTTCATGGTAGTGATATGATCAATGACACCCAAATGTTGTAGGGTTAAG[C]AGGTTGTCTCGTGAGATTAGTCGAGGTACGCGTCAACTGGCCGGGACACTCATGGATATAAAAAAAAAGAAGAAAAAGTAGATATGATCAATGATT…	C/C	TAAAATGGTTTTATATGGGTAATCTCATCTTTATGAAATATTTAAAACTGAACCTTGCACCTTATCCATTTTATCAATGTATTACATGTATAGATTAGTGGGCAAGCTGTCATAATTTCTAATTTTTTTCCCTCTAAAAATGGTTTTACTGAGGTCGTTTTGATTTGATGGTCCATAATCTACGTTGGCAATTAATATTTTCTGTTTCCAAAGGCTGTTTATGAATAACTATATTCCTATTTTCTAAGATTTTTCATGGTAGTGATATGATCAATGACACCCAAATGTTGTAGGGTTAAG[T]AGGTTGTCTCGTGAGATTAGTCGAGGTACGCGTCAACTGGCCGGGACACTCATGGATATAAAAAAAAAGGAGAAAAAGTAGATATGATCAATGATT…	T/C	T/Y
RC-QTL-C8	26.830-28.200 Mb	Cla97Chr08	27736184	A	G	R	58	58	60	26	0.73	AGAAaGAAaaAGaGAAaGAAaAGAGA	G	102	0	60	25	0	GGGGGGGGGGGGGGGGGGGGGGGGG	0.73	0.32	-0.32	0.4	-0.4	Cla97C08G161080	Cla97C08G161080.1:Intron	Intron	Oligopeptidase, putative	IPR001567 (Peptidase M3A/M3B), IPR024077 (Neurolysin/Thimet oligopeptidase, domain 2), IPR024079 (Metallopeptidase, catalytic domain), IPR024080 (Neurolysin/Thimet oligopeptidase, N-terminal)	GO:0004222, GO:0006508, GO:0008233, GO:0008237, GO:0016787, GO:0046872	probable thimet oligopeptidase isoform x1	EC:3.4.24.0	TTATCAATGTATTACATGTATAGATTAGTGGGCAAGCTGTCATAATTTCTAATTTTTTTCCCTCTAAAAATGGTTTTACTGAGGTCGTTTTGATTTGATGGTCCATAATCTACGTTGGCAATTAATATTTTCTGTTTCCAAAGGCTGTTTATGAATAACTATATTCCTATTTTCTAAGATTTTTCATGGTAGTGATATGATCAATGACACCCAAATGTTGTAGGGTTAAGCAGGTTGTCTCGTGAGATTAGTCGAGGTACGCGTCAACTGGCCGGGACACTCATGGATATAAAAAAAAAG[A]AGAAAAAGTAGATATGATCAATGATTCAATACGAAAGAAGTAAATATTGTTTAAAGATGAAAAATTGATATTTTAAAAGAATGTAAATTAACATGA…	A/A	TTATCAATGTATTACATGTATAGATTAGTGGGCAAGCTGTCATAATTTCTAATTTTTTTCCCTCTAAAAATGGTTTTACTGAGGTCGTTTTGATTTGATGGTCCATAATCTACGTTGGCAATTAATATTTTCTGTTTCCAAAGGCTGTTTATGAATAACTATATTCCTATTTTCTAAGATTTTTCATGGTAGTGATATGATCAATGACACCCAAATGTTGTAGGGTTAAGTAGGTTGTCTCGTGAGATTAGTCGAGGTACGCGTCAACTGGCCGGGACACTCATGGATATAAAAAAAAAG[G]AGAAAAAGTAGATATGATCAATGATTCAATACGAAAGAAGTAAATATTGTTTAAAGATGAAAAATTGATATTTTAAAAGAATGTAAATTAACATGA…	G/A	G/R
RC-QTL-C8	26.830-28.200 Mb	Cla97Chr08	27739673	A	G	R	215	215	60	21	0.52	GaaAGaGGaaaGAAGGGaGGA	G	117	0	60	30	0	GGGGGGGGGGGGGGGGGGGGGGGGGGGGGG	0.52	0.333333	-0.333333	0.428571	-0.428571	Cla97C08G161080	Cla97C08G161080.1:Intron	Intron	Oligopeptidase, putative	IPR001567 (Peptidase M3A/M3B), IPR024077 (Neurolysin/Thimet oligopeptidase, domain 2), IPR024079 (Metallopeptidase, catalytic domain), IPR024080 (Neurolysin/Thimet oligopeptidase, N-terminal)	GO:0004222, GO:0006508, GO:0008233, GO:0008237, GO:0016787, GO:0046872	probable thimet oligopeptidase isoform x1	EC:3.4.24.0	CTAGAACTTAGAAGATGATAATGATAATTTATTGTGGTTTAACACTGGAAGATGGTCAGAATTAGGATTGAGGCAAATTCCTTAAGTTCTAGAATCTGATTTGTGATAAGTATGTATTATGGTCATCGGCCTTGGTCATGCTCCTAATTGGAACAAGAACTCTCTCAATTCCAGCTACAACTTAGACAGAACAAAGATTTATCATAAATGTGAGGTGAGCAAAATCTTGTAATGGAAGTTATAATGTCTGCTTGTGGGGGGATGATGGCGTCCAAACTAAATGATGACCACTATGGTCTC[A]TGTGGCTTTGGGATAAACTACCTTAACAATCCAGTTCAAATTTTAGTGCTTGTCCAATCACCCTTTTATATTAATCCACACGCAATGTTGCATGCT…	A/A	CTAGAACTTAGAAGATGATAATGATAATTTATTGTGGTTTAACACTGGAAGATGGTCAGAATTAGGATTGAGGCAAATTCCTTAAGTTCTAGAATCTGATTTGTGATAAGTATGTATTATGGTCATCGGCCTTGGTCATGCTCCTAATTGGAACAAGAACTCTCTCAATTCCAGCTACAACTTAGACAGAACAAAGATTTATCATAAATGTGAGGTGAGCAAAATCTTGTAATGGAAGTTATAATGTCTGCTTGTGGGGGGATGATGGCGTCCAAACTAAATGATGACCACTATGGTCTC[G]TGTGGCTTTGGGATAAACTACCTTAACAATCCAGTTCAAATTTTAGTGCTTGTCCAATCACCCTTTTATATTAATCCACACGCAATGTTGCATGCT…	G/A	G/R
RC-QTL-C8	26.830-28.200 Mb	Cla97Chr08	27742165	G	T	K	127	127	60	34	0.79	GggggGTggggggGggTGTggGGTGgTgGGTTgG	T	111	0	60	28	0	TTTTTTTTTTTTTTTTTTTTTTTTTTTT	0.79	0.321429	-0.321429	0.392857	-0.392857	Cla97C08G161080	Cla97C08G161080.1:Intron	Intron	Oligopeptidase, putative	IPR001567 (Peptidase M3A/M3B), IPR024077 (Neurolysin/Thimet oligopeptidase, domain 2), IPR024079 (Metallopeptidase, catalytic domain), IPR024080 (Neurolysin/Thimet oligopeptidase, N-terminal)	GO:0004222, GO:0006508, GO:0008233, GO:0008237, GO:0016787, GO:0046872	probable thimet oligopeptidase isoform x1	EC:3.4.24.0	GAAATATTTGAGAGTACTGTAACACAAAGTGTCAAATCCATTCCCACCCCCTAAAGGGCATCCCCAGTAGGGTATTAGATCTTCATATTTGCATCCCAATATTCAGTCACATTCTTCTTGCACTCTATTCATCAGATGCGTGTGTTCTTTTTCATTGTATAACTTGGGAAATGTCTGTGTGTAGGTCTTTTTGATCAAATTATACATTGTGCTGAAAATGTGGACATCATTGAATTATTCAAGCATCTCCATTCAAAGGTAATATTTTAAAGTACTTATTTATTAACTTGAGTTTTGCAT[G]CTAGTTTTTCATGTTACGGTATTTTCCCAGGTAATGCTAGGTTTGCCCATGTTAGAAGGAACCAATCCTGCTTCGTGCTTTCCATGTAGTGTTATT…	G/G	GAAATATTTGAGAGTACTGTAACACAAAGTGTCAAATCCATTCCCACCCCCTAAAGGGCATCCCCAGTAGGGTATTAGATCTTCATATTTGCATCCCAATATTCAGTCACATTCTTCTTGCACTCTATTCATCAGATGCGTGTGTTCTTTTTCATTGTATAACTTGGGAAATGTCTGTGTGTAGGTCTTTTTGATCAAATTATACATTGTGCTGAAAATGTGGACATCATTGAATTATTCAAGCATCTCCATTCAAAGGTAATATTTTAAAGTACTTATTTATTAACTTGAGTTTTGCAT[T]CTAGTTTTTCATGTTACGGTATTTTCCCAGGTAATGCTAGGTTTGCCCATGTTAGAAGGAACCAATCCTGCTTCGTGCTTTCCATGTAGTGTTATT…	T/G	T/K
RC-QTL-C8	26.830-28.200 Mb	Cla97Chr08	27743643	G	A	R	66	66	60	15	0.67	gGGGgAAGgAGAggA	A	105	0	60	26	0	AAAAAAAAAAAAAAAAAAAAAAAAAA	0.67	0.4	-0.4	0.466667	-0.533333	Cla97C08G161080	Cla97C08G161080.1:Intron	Intron	Oligopeptidase, putative	IPR001567 (Peptidase M3A/M3B), IPR024077 (Neurolysin/Thimet oligopeptidase, domain 2), IPR024079 (Metallopeptidase, catalytic domain), IPR024080 (Neurolysin/Thimet oligopeptidase, N-terminal)	GO:0004222, GO:0006508, GO:0008233, GO:0008237, GO:0016787, GO:0046872	probable thimet oligopeptidase isoform x1	EC:3.4.24.0	GTTGAAATCATTCTTCCACAATTATTTGTAAAGTTCTAACTCAAAAAGAGTCCCGGTTCATATATGCCTTTGACTCCAGGATGTATTCGAATCTAAATACCAATTGTTCGTCCATTAATAACCCCTCCCCCACGGCGCTTATTCCTCCACTAAAATGTACTGGTCTGTATGAGGCTTTGTGAACCATGTAATGCACTTAGCAATAGTAGCCACCCGCATGGGCAAAATGTGTTTTTGCGTGGAAAGGAAGGCCTTAAGCTGAGGGTGCTCGGGAAAGATTTAAAATGTAGGTTTTGAATC[G]AATTTAACTGAAAAAAAAGGAACAATGTCATCTGTCATCAGATTCTCAAAGTAAACTATATCTGATTCTGGTACATATCCACGACCCTCTCTAAGC…	G/G	GTTGAAATCATTCTTCCACAATTATTTGTAAAGTTCTAACTCAAAAAGAGTCCCGGTTCATATATGCCTTTGACTCCAGGATGTATTCGAATCTAAATACCAATTGTTCGTCCATTAATAACCCCTCCCCCACGGCGCTTATTCCTCCACTAAAATGTACTGGTCTGTATGAGGCTTTGTGAACCATGTAATGCACTTAGCAATAGTAGCCACCCGCATGGGCAAAATGTGTTTTTGCGTGGAAAGGAAGGCCTTAAGCTGAGGGTGCTCGGGAAAGATTTAAAATGTAGGTTTTGAATC[A]AATTTAACTGAAAAAAAAGGAACAATGTCATCTGTCATCAGATTCTCAAAGTAAACTATATCTGATTCTGGTACATATCCACGACCCTCTCTAAGC…	A/G	A/R
RC-QTL-C8	26.830-28.200 Mb	Cla97Chr08	27745731	T	C	Y	126	126	59	30	0.67	tCCTTTttTttCCCCtCTCCCTttttTTTt	C	87	0	60	20	0	CCCCCCCCCCCCCCCCCCCC	0.67	0.35	-0.35	0.45	-0.45	Intergenic								TATCTATTTGTTTTTATGTTTTGTCGCCTACATTTTATGAGCGTTTTCCAAATCAAACCTAAATTTTGAATACTAAAAAAAACAAAAAAGAAAAAGTAGTTTTCAAACATTTTGTTTTTGTTTGTTTTTGAAAATTGGCCAACAACCACTGGTTATGATTTCTTTAAATTTGTTTAAAAAGGTATTTTGATATTCCTATTCAATTTCAAATGCTACTAATAGTATCAGGGGATGAGGTGTTCTAAATGGTGCATGTTAAAATCTTCACTCTTCAAGTTTGTAATGTTGCCAACAAGAAGT[T]GGTTTTACGAAATATGGAACTCATTATCCAAAACTTTCACATTCTCAAAAAATTGGTTCGTCGAATGAGATGTCCAGCTCTTCCACGGTTGACACG…	T/T	TATCTATTTGTTTTTATGTTTTGTCGCCTACATTTTATGAGCGTTTTCCAAATCAAACCTAAATTTTGAATACTAAAAAAAACAAAAAAGAAAAAGTAGTTTTCAAACATTTTGTTTTTGTTTGTTTTTGAAAATTGGCCAACAACCACTGGTTATGATTTCTTTAAATTTGTTTAAAAAGGTATTTTGATATTCCTATTCAATTTCAAATGCTACTAATAGTATCAGGGGATGAGGTGTTCTAAATGGTGCATGTTAAAATCTTCACTCTTCAAGTTTGTAATGTTGCCAACAAGAAGT[C]GGTTTTACGAAATATGGAACTCATTATCCAAAACTTTCACATTCTCAAAAAATTGGTTCGTCGAATGAGATGTCCAGCTCTTCCACGGTTGACACG…	C/T	C/Y
RC-QTL-C8	26.830-28.200 Mb	Cla97Chr08	27748056	T	C	Y	101	101	60	26	0.58	tTTCCtTCCCTTtCTTTCCCtTCtCT	C	84	0	60	19	0	CCCCCCCCCCCCCCCCCCC	0.58	0.368421	-0.368421	0.473684	-0.473684	Cla97C08G161090		promoter						AAAAATGTAGTTACTTAAAGACGTGTGTCAAATAAAATTAAAAAGTGAACTATATATATAAACCTAAAAAAATCTTTTTATCTATTTTTTTTTATAGCACATCCGTTAAAGACCAAAGGGATCTTATTGATGCGTAGCTCAAACTTGTTATGATATGAGTTTAATAATTACATGGATAAAAAATCAACTATCAATAATTAAGATGATAATTGATGCATTTTATTCACTTAATTATGCTAAAATTGGCATGAGAGAAGTTCGGCCAATAACATTTCTTCATCCCGCTTAAAATATGAAAAA[T]TGGTTTGATAATGAAATGGACTATAAAAAATTGTGGTTGTAGAAAACACAAATTAATTTAAGTTTAAACAATATATTGGTCTTAATTTTCAAAATA…	T/T	AAAAATGTAGTTACTTAAAGACGTGTGTCAAATAAAATTAAAAAGTGAACTATATATATAAACCTAAAAAAATCTTTTTATCTATTTTTTTTTATAGCACATCCGTTAAAGACCAAAGGGATCTTATTGATGCGTAGCTCAAACTTGTTATGATATGAGTTTAATAATTACATGGATAAAAAATCAACTATCAATAATTAAGATGATAATTGATGCATTTTATTCACTTAATTATGCTAAAATTGGCATGAGAGAAGTTCGGCCAATAACATTTCTTCATCCCGCTTAAAATATGAAAAA[C]TGGTTTGATAATGAAATGGACTATAAAAAATTGTGGTTGTAGAAAACACAAATTAATTTAAGTTTAAACAATATATTGGTCTTAATTTTCAAAATA…	C/T	C/Y
RC-QTL-C8	26.830-28.200 Mb	Cla97Chr08	27748313	G	T	K	31	31	60	12	0.5	GgTTgTgGTTgT	T	108	0	60	27	0	TTTTTTTTTTTTTTTTTTTTTTTTTTT	0.5	0.416667	-0.416667	0.583333	-0.5	Cla97C08G161090		promoter						TTCGGCCAATAACATTTCTTCATCCCGCTTAAAATATGAAAAATTGGTTTGATAATGAAATGGACTATAAAAAATTGTGGTTGTAGAAAACACAAATTAATTTAAGTTTAAACAATATATTGGTCTTAATTTTCAAAATATCAACATTTCACCCGATAGTTTGGTATCAACATAAGTGGTGCATCGATACTTTCATTATTTCATAAAAAAAATTCATGTAATATACAAAAATAAGAAACAAAATGTTGTAACAAATAATAAACATTTTAACTTGTAAAGTATTTATTTAATTTAAATAAT[G]TTAAAATAATTTTTAAAAAAATATTAATCTAACATCGATATTTTATTAATATTTTAAATTCACATTTCCATAGAATTGAAATTATTTTAAACATGG…	G/G	TTCGGCCAATAACATTTCTTCATCCCGCTTAAAATATGAAAAACTGGTTTGATAATGAAATGGACTATAAAAAATTGTGGTTGTAGAAAACACAAATTAATTTAAGTTTAAACAATATATTGGTCTTAATTTTCAAAATATCAACATTTCACCCGATAGTTTGGTATCAACATAAGTGGTGCATCGATACTTTCATTATTTCATAAAAAAAATTCATGTAATATACAAAAATAAGAAACAAAATGTTGTAACAAATAATAAACATTTTAACTTGTAAAGTATTTATTTAATTTAAATAAT[T]TTAAAATAATTTTTAAAAAAATATTAATCTAACATCGATATTTTATTAATATTTTAAATTCACATTTCCATAGAATTGAAATTATTTTAAACATGG…	T/G	T/K
RC-QTL-C8	26.830-28.200 Mb	Cla97Chr08	27750659	A	C	M	123	123	59	28	0.71	ACaCaAaAAaaaCAAaAaAAaCACaCCC	C	117	0	60	30	0	CCCCCCCCCCCCCCCCCCCCCCCCCCCCCC	0.71	0.321429	-0.321429	0.392857	-0.392857	Cla97C08G161090	Cla97C08G161090.1:Intron	Intron	Serine/threonine protein phosphatase 2A regulatory subunit	IPR002554 (Protein phosphatase 2A, regulatory B subunit, B56), IPR016024 (Armadillo-type fold)	GO:0000159, GO:0007165, GO:0019888, GO:0043666	serine threonine protein phosphatase 2a 57 kda regulatory subunit b theta isoform-like	NA	GAGGATTATTGAAGTATTGGCCAGTTACAAATAGTTCGAAAGAAGTCATGTTTCTCAGTGAGTTGGAAGAAGTATTAGAAGCAACTCAACTTCCAGAGTTCCAGCGGTGCATGGTACCCCTGTTTCGCCAGATTGCTCGGTGTCTAAATAGTTCACATTTTCAGGTACTAGTTGTTTTCATTGATTGCTTGGATTTCATCTGTTGATATTTTGAACAGTTTCTGTTTTGTTGCTGTGCGGTCATCTGTTTTTGGATACTGTTTGCTTTGCATTTAGATTTGACTGCCAGTACTTCTAGGC[A]GACCTGTCCAAGTGAAAATTTGAGATTATACTTGTAAGCATGAAGTTTGAATGTTTTAATATCATAAGTTAGGTAATACTGCTGTCGGAAGATCAT…	A/A	GAGGATTATTGAAGTATTGGCCAGTTACAAATAGTTCGAAAGAAGTCATGTTTCTCAGTGAGTTGGAAGAAGTATTAGAAGCAACTCAACTTCCAGAGTTCCAGCGGTGCATGGTACCCCTGTTTCGCCAGATTGCTCGGTGTCTAAATAGTTCACATTTTCAGGTACTAGTTGTTTTCATTGATTGCTTGGATTTCATCTGTTGATATTTTGAACAGTTTCTGTTTTGTTGCTGTGCGGTCATCTGTTTTTGGATACTGTTTGCTTTGCATTTAGATTTGACTGCCAGTACTTCTAGGC[C]GACCTGTCCAAGTGAAAATTTGAGATTATACTTGTAAGCATGAAGTTTGAATGTTTTAATATCATAAGTTAGGTAATACTGCTGTCGGAAGATCAT…	C/A	C/M
RC-QTL-C8	26.830-28.200 Mb	Cla97Chr08	27750828	A	T	W	228	228	60	28	0.5	aTTTTATATaTTAATTaaTTATaaAATA	T	96	0	60	23	0	TTTTTTTTTTTTTTTTTTTTTTT	0.5	0.304348	-0.347826	0.434783	-0.434783	Cla97C08G161090	Cla97C08G161090.1:Intron	Intron	Serine/threonine protein phosphatase 2A regulatory subunit	IPR002554 (Protein phosphatase 2A, regulatory B subunit, B56), IPR016024 (Armadillo-type fold)	GO:0000159, GO:0007165, GO:0019888, GO:0043666	serine threonine protein phosphatase 2a 57 kda regulatory subunit b theta isoform-like	NA	AGTTGTTTTCATTGATTGCTTGGATTTCATCTGTTGATATTTTGAACAGTTTCTGTTTTGTTGCTGTGCGGTCATCTGTTTTTGGATACTGTTTGCTTTGCATTTAGATTTGACTGCCAGTACTTCTAGGCAGACCTGTCCAAGTGAAAATTTGAGATTATACTTGTAAGCATGAAGTTTGAATGTTTTAATATCATAAGTTAGGTAATACTGCTGTCGGAAGATCATCTCTTTTCTCATTTTTGTATTTTTCCAAATGTTCCTAGATTTTTCTCTAGAAAATCATAACTCACTCTAGGG[A]GTAGTAAACTCCCGAGTATCTGGCATGTGGAGAGTGGAATGAAATATTTGATTTAGAGATGTTGCCTAGGGTCGTGTACTTCCCCATTTGTCTTGA…	A/A	AGTTGTTTTCATTGATTGCTTGGATTTCATCTGTTGATATTTTGAACAGTTTCTGTTTTGTTGCTGTGCGGTCATCTGTTTTTGGATACTGTTTGCTTTGCATTTAGATTTGACTGCCAGTACTTCTAGGCCGACCTGTCCAAGTGAAAATTTGAGATTATACTTGTAAGCATGAAGTTTGAATGTTTTAATATCATAAGTTAGGTAATACTGCTGTCGGAAGATCATCTCTTTTCTCATTTTTGTATTTTTCCAAATGTTCCTAGATTTTTCTCTAGAAAATCATAACTCACTCTAGGG[T]GTAGTAAACTCCCGAGTATCTGGCATGTGGAGAGTGGAATGAAATATTTGATTTAGAGATGTTGCCTAGGGTCGTGTACTTCCCCATTTGTCTTGA…	T/A	T/W
RC-QTL-C8	26.830-28.200 Mb	Cla97Chr08	27752470	C	G	S	157	228	60	20	0.7	cCCCcCCCcGGGGcGGCCCC	G	102	0	60	26	0	GGGGGGGGGGGGGGGGGGGGGGGGGG	0.7	0.35	-0.35	0.45	-0.45	Intergenic								CCTATATAACAAAAGATTAAAAAAAAAAAAACAAGAGAAACATTATAAATTAAGGTAAGAACTGTCGTTAAAAGAATAAATGTTGAACTTTGTGGTAAGAAAGCAGCAATAAGTGTAATTTATCTGTTTTGATTAGATTTAAATTGCCAGACAAAATAATCTGTTGAAAAATATGAAAAGTAGAACTGCTATTCATGGTAGACAGTCCTGAATTGATGATTAAGATTTTGTTTTCCTCTTGTAAGGAAAGATGATGTGGCAGTTAAGTTACTGATTGTATGAATTTTAACATTATTTTTT[C]TGACTGGACTATGAGGTGGCTATTCTCTTCCTTGCCATCCGCTCTGCCCCTTGTCGCAGCTGCCTTGCTCCTTCCGTGTCGTCGTCGTTGTTGTTG…	C/C	CCTATATAACAAAAGATTAAAAAAAAAAAAACAAGAGAAACATTATAAATTAAGGTAAGAACTGTCGTTAAAAGAATAAATGTTGAACTTTGTGGTAAGAAAGCAGCAATAAGTGTAATTTATCTGTTTTGATTAGATTTAAATTGCCAGACAAAATAATCTGTTGAAAAATATGAAAAGTAGAACTGCTATTCATGGTAGACAGTCCTGAATTGATGATTAAGATTTTGTTTTCCTCTTGTAAGGAAAGATGATGTGGCAGTTAAGTTACTGATTGTATGAATTTTAACATTATTTTTT[G]TGACTGGACTATGAGGTGGCTATTCTCTTCCTTGCCATCCGCTCTGCCCCTTGTCGCAGCTGCCTTGCTCCTTCCGTGTCGTCGTCGTTGTTGTTG…	G/C	G/S
RC-QTL-C8	26.830-28.200 Mb	Cla97Chr08	27752573	C	T	Y	187	228	60	28	0.68	cTTCCCCcTCTcTcTTcccCCCcTTCcC	T	61	0	60	25	0.04	TTTTTTTTTTTTTTTcTTTTTTTTT	0.64	0.32	-0.32	0.4	-0.4	Intergenic								CAGCAATAAGTGTAATTTATCTGTTTTGATTAGATTTAAATTGCCAGACAAAATAATCTGTTGAAAAATATGAAAAGTAGAACTGCTATTCATGGTAGACAGTCCTGAATTGATGATTAAGATTTTGTTTTCCTCTTGTAAGGAAAGATGATGTGGCAGTTAAGTTACTGATTGTATGAATTTTAACATTATTTTTTCTGACTGGACTATGAGGTGGCTATTCTCTTCCTTGCCATCCGCTCTGCCCCTTGTCGCAGCTGCCTTGCTCCTTCCGTGTCGTCGTCGTTGTTGTTGCCATGA[C]GTGCGCTACACCGGCGAGCAGTTCCCCCAACTCCCCATGGTTCCTTATGTGAAACAAAACATGCTGTGGAACTATGATGTTGTTGTTGCCTCCGTT…	C/C	CAGCAATAAGTGTAATTTATCTGTTTTGATTAGATTTAAATTGCCAGACAAAATAATCTGTTGAAAAATATGAAAAGTAGAACTGCTATTCATGGTAGACAGTCCTGAATTGATGATTAAGATTTTGTTTTCCTCTTGTAAGGAAAGATGATGTGGCAGTTAAGTTACTGATTGTATGAATTTTAACATTATTTTTTGTGACTGGACTATGAGGTGGCTATTCTCTTCCTTGCCATCCGCTCTGCCCCTTGTCGCAGCTGCCTTGCTCCTTCCGTGTCGTCGTCGTTGTTGTTGCCATGA[T]GTGCGCTACACCGGCGAGCAGTTCCCCCAACTCCCCATGGTTCCTTATGTGAAACAAAACATGCTGTGGAACTATGATGTTGTTGTTGCCTCCGTT…	T/C	T/Y
RC-QTL-C8	26.830-28.200 Mb	Cla97Chr08	27752955	A	G	R	99	99	60	19	0.68	AaGGGAAaGaaGAaAGAAA	G	84	0	60	20	0	GGGGGGGGGGGGGGGGGGGG	0.68	0.368421	-0.368421	0.473684	-0.473684	Intergenic								GTTGTTGCCTCCGTTTGTTGTGAAAGGACCAGAGAACAAAATGATGCAGAGAATTTCCTCGTGAATCCTAAGGTTAATTATAACAGTCAACAAAATAAAATCAAGTTCTACTCTAATCACATGACAAGGGTGGCTCAATTAAACGAGGTCTTTAATTCGAAAATTTTTAATATGTTACATTAAACAACGAATAATTTTTTTTTCAAATGTTCAGACCATCAACTAATTGGAAATTTTAATAATGCCTTGCTTAAACCATATTAAATTGAAAACGCTGTGATATGTTTCAATTGTGTTACT[A]GACCTTGAAGAGTTCCCATTTTACCTTTGGAACTGTCATTTATTTATTTCTTTCTTTTCCATAAAATACTCTTAGAATTTTAAGATTTTATTTATT…	A/A	GTTGTTGCCTCCGTTTGTTGTGAAAGGACCAGAGAACAAAATGATGCAGAGAATTTCCTCGTGAATCCTAAGGTTAATTATAACAGTCAACAAAATAAAATCAAGTTCTACTCTAATCACATGACAAGGGTGGCTCAATTAAACGAGGTCTTTAATTCGAAAATTTTTAATATGTTACATTAAACAACGAATAATTTTTTTTTCAAATGTTCAGACCATCAACTAATTGGAAATTTTAATAATGCCTTGCTTAAACCATATTAAATTGAAAACGCTGTGATATGTTTCAATTGTGTTACT[G]GACCTTGAAGAGTTCCCATTTTACCTTTGGAACTGTCATTTATTTATTTCTTTCTTTTCCATAAAATACTCTTAGAATTTTAAGATTTTATTTATT…	G/A	G/R
RC-QTL-C8	26.830-28.200 Mb	Cla97Chr08	27753154	G	A	R	72	76	60	17	0.82	AgAgGggGGggggAgGg	A	75	0	60	16	0	AAAAAAAAAAAAAAAA	0.82	0.375	-0.375	0.5	-0.5	Intergenic								TTTTCAAATGTTCAGACCATCAACTAATTGGAAATTTTAATAATGCCTTGCTTAAACCATATTAAATTGAAAACGCTGTGATATGTTTCAATTGTGTTACTAGACCTTGAAGAGTTCCCATTTTACCTTTGGAACTGTCATTTATTTATTTCTTTCTTTTCCATAAAATACTCTTAGAATTTTAAGATTTTATTTATTTTACTTTAAAAGATACTGTTAAAATTATTTACCTAATCAATTTTTATTTTCTAAAACTAACTTTTTTTTTCTTCTGAAAATTTACAATAAACTAACAACATA[G]ATTATTTGTAAAATCTATTTAAAAAACAAAGACTAAAGTTGGAACACTTAAAATTGAATGGACTAAAATGAAAAGAACCTCATGATCAAATTCAAT…	G/G	TTTTCAAATGTTCAGACCATCAACTAATTGGAAATTTTAATAATGCCTTGCTTAAACCATATTAAATTGAAAACGCTGTGATATGTTTCAATTGTGTTACTGGACCTTGAAGAGTTCCCATTTTACCTTTGGAACTGTCATTTATTTATTTCTTTCTTTTCCATAAAATACTCTTAGAATTTTAAGATTTTATTTATTTTACTTTAAAAGATACTGTTAAAATTATTTACCTAATCAATTTTTATTTTCTAAAACTAACTTTTTTTTTCTTCTGAAAATTTACAATAAACTAACAACATA[A]ATTATTTGTAAAATCTATTTAAAAAACAAAGACTAAAGTTGGAACACTTAAAATTGAATGGACTAAAATGGAAAGAACCTCATGATCAAATTCAAT…	A/G	A/R
RC-QTL-C8	26.830-28.200 Mb	Cla97Chr08	27753255	A	T	W	53	53	60	13	0.77	aAaTAAaaAaTaT	T	66	0	60	13	0	TTTTTTTTTTTTT	0.77	0.384615	-0.384615	0.538462	-0.538462	Intergenic								AGACCTTGAAGAGTTCCCATTTTACCTTTGGAACTGTCATTTATTTATTTCTTTCTTTTCCATAAAATACTCTTAGAATTTTAAGATTTTATTTATTTTACTTTAAAAGATACTGTTAAAATTATTTACCTAATCAATTTTTATTTTCTAAAACTAACTTTTTTTTTCTTCTGAAAATTTACAATAAACTAACAACATAGATTATTTGTAAAATCTATTTAAAAAACAAAGACTAAAGTTGGAACACTTAAAATTGAATGGACTAAAATGAAAAGAACCTCATGATCAAATTCAATTATT[A]TATAGGTTTATCAAACTTCATACTCCTTACACTCAAGCCAACATGAGTATAACTAAACGGTAATTAATTTTATCAAAAAAATTAAAAATTAAAAAA…	A/A	GGACCTTGAAGAGTTCCCATTTTACCTTTGGAACTGTCATTTATTTATTTCTTTCTTTTCCATAAAATACTCTTAGAATTTTAAGATTTTATTTATTTTACTTTAAAAGATACTGTTAAAATTATTTACCTAATCAATTTTTATTTTCTAAAACTAACTTTTTTTTTCTTCTGAAAATTTACAATAAACTAACAACATAAATTATTTGTAAAATCTATTTAAAAAACAAAGACTAAAGTTGGAACACTTAAAATTGAATGGACTAAAATGGAAAGAACCTCATGATCAAATTCAATTATT[T]TATAGATTTGTCAAACTTCATACTCCTTACACTCAAGCCAACATGAGTATAACTAAACGGTAATTAATTTTATCAAAAAAATTAAAAATTAAAAAA…	T/A	T/W
RC-QTL-C8	26.830-28.200 Mb	Cla97Chr08	27753261	G	A	R	77	87	60	12	0.75	GgAGGggGgAgA	A	66	0	60	13	0	AAAAAAAAAAAAA	0.75	0.416667	-0.416667	0.583333	-0.5	Intergenic								TGAAGAGTTCCCATTTTACCTTTGGAACTGTCATTTATTTATTTCTTTCTTTTCCATAAAATACTCTTAGAATTTTAAGATTTTATTTATTTTACTTTAAAAGATACTGTTAAAATTATTTACCTAATCAATTTTTATTTTCTAAAACTAACTTTTTTTTTCTTCTGAAAATTTACAATAAACTAACAACATAGATTATTTGTAAAATCTATTTAAAAAACAAAGACTAAAGTTGGAACACTTAAAATTGAATGGACTAAAATGAAAAGAACCTCATGATCAAATTCAATTATTATATAG[G]TTTATCAAACTTCATACTCCTTACACTCAAGCCAACATGAGTATAACTAAACGGTAATTAATTTTATCAAAAAAATTAAAAATTAAAAAAAATAAA…	G/G	TGAAGAGTTCCCATTTTACCTTTGGAACTGTCATTTATTTATTTCTTTCTTTTCCATAAAATACTCTTAGAATTTTAAGATTTTATTTATTTTACTTTAAAAGATACTGTTAAAATTATTTACCTAATCAATTTTTATTTTCTAAAACTAACTTTTTTTTTCTTCTGAAAATTTACAATAAACTAACAACATAAATTATTTGTAAAATCTATTTAAAAAACAAAGACTAAAGTTGGAACACTTAAAATTGAATGGACTAAAATGGAAAGAACCTCATGATCAAATTCAATTATTTTATAG[A]TTTGTCAAACTTCATACTCCTTACACTCAAGCCAACATGAGTATAACTAAACGGTAATTAATTTTATCAAAAAAATTAAAAATTAAAAAAAATAAA…	A/G	A/R
RC-QTL-C8	26.830-28.200 Mb	Cla97Chr08	27753265	A	G	R	75	213	60	12	0.75	AaGAAaaAaGaG	G	66	0	60	13	0	GGGGGGGGGGGGG	0.75	0.416667	-0.416667	0.583333	-0.5	Intergenic								GAGTTCCCATTTTACCTTTGGAACTGTCATTTATTTATTTCTTTCTTTTCCATAAAATACTCTTAGAATTTTAAGATTTTATTTATTTTACTTTAAAAGATACTGTTAAAATTATTTACCTAATCAATTTTTATTTTCTAAAACTAACTTTTTTTTTCTTCTGAAAATTTACAATAAACTAACAACATAGATTATTTGTAAAATCTATTTAAAAAACAAAGACTAAAGTTGGAACACTTAAAATTGAATGGACTAAAATGAAAAGAACCTCATGATCAAATTCAATTATTATATAGGTTT[A]TCAAACTTCATACTCCTTACACTCAAGCCAACATGAGTATAACTAAACGGTAATTAATTTTATCAAAAAAATTAAAAATTAAAAAAAATAAATGAT…	A/A	GAGTTCCCATTTTACCTTTGGAACTGTCATTTATTTATTTCTTTCTTTTCCATAAAATACTCTTAGAATTTTAAGATTTTATTTATTTTACTTTAAAAGATACTGTTAAAATTATTTACCTAATCAATTTTTATTTTCTAAAACTAACTTTTTTTTTCTTCTGAAAATTTACAATAAACTAACAACATAAATTATTTGTAAAATCTATTTAAAAAACAAAGACTAAAGTTGGAACACTTAAAATTGAATGGACTAAAATGGAAAGAACCTCATGATCAAATTCAATTATTTTATAGATTT[G]TCAAACTTCATACTCCTTACACTCAAGCCAACATGAGTATAACTAAACGGTAATTAATTTTATCAAAAAAATTAAAAATTAAAAAAAATAAATAAT…	G/A	G/R
RC-QTL-C8	26.830-28.200 Mb	Cla97Chr08	27753359	G	A	R	86	86	60	17	0.59	gAgAAgGGGAggAgAgA	A	66	0	58	13	0	AAAAAAAAAAAAA	0.59	0.384615	-0.384615	0.538462	-0.538462	Intergenic								AAAAGATACTGTTAAAATTATTTACCTAATCAATTTTTATTTTCTAAAACTAACTTTTTTTTTCTTCTGAAAATTTACAATAAACTAACAACATAGATTATTTGTAAAATCTATTTAAAAAACAAAGACTAAAGTTGGAACACTTAAAATTGAATGGACTAAAATGAAAAGAACCTCATGATCAAATTCAATTATTATATAGGTTTATCAAACTTCATACTCCTTACACTCAAGCCAACATGAGTATAACTAAACGGTAATTAATTTTATCAAAAAAATTAAAAATTAAAAAAAATAAAT[G]ATAATTAAAAATTAAAAAAAATAAACGATAATTAACATGTATTTGATTCCTTGAGGTTGGAAGTTAATATTCTCCTACCCCACATGACCACATTTA…	G/G	AAAAGATACTGTTAAAATTATTTACCTAATCAATTTTTATTTTCTAAAACTAACTTTTTTTTTCTTCTGAAAATTTACAATAAACTAACAACATAAATTATTTGTAAAATCTATTTAAAAAACAAAGACTAAAGTTGGAACACTTAAAATTGAATGGACTAAAATGGAAAGAACCTCATGATCAAATTCAATTATTTTATAGATTTGTCAAACTTCATACTCCTTACACTCAAGCCAACATGAGTATAACTAAACGGTAATTAATTTTATCAAAAAAATTAAAAATTAAAAAAAATAAAT[A]ATAATTAAAAATTAAAAAAAATAAACGATAATTAACATGTATTTGATTCCTTGAGGTTGGAAGTTAATATTCTCCTACCCCACATGACCACATTTA…	A/G	A/R
[truncated: 213 more rows]
