# Supplementary material for: Identification of Candidate Genes for Rind Color and Bloom Formation in Watermelon Fruits Based on a Quantitative Trait Locus-Seq
Source: Plants (Basel). 2022 Oct 17;11(20):2739. doi: 10.3390/plants11202739 (PMC9611755; doi:10.3390/plants11202739)
Supplement: Supplementary file 1 [file plants-11-02739-s001.zip › plants-1945771-supplementary/Table S6.xlsx]

## Sheet: Sheet1
				AP's data							PP's data							deltaSNP-index	Statistical confidence intervals				Gene annotation								Ref's Flanking sequence		GF2's Flanking sequence
id	pos	Ref	GF2's base	AP's consensus base	AP's consensus quality	AP's SNP quality	AP's mapping quality	AP's depth	AP's SNP-index	AP's read bases	PP's consensus base	PP's consensus quality	PP's SNP quality	PP's mapping quality	PP's depth	PP's SNP-index	PP's read bases	deltaSNP-index	U95	L95	U99	L99	Genic/Intergenic	Transcript_ID.feature	Feature	Description	Interpro	GO	GO.desc	EC.number	Flanking_seq.(600bp)	Allele	Flanking_seq.(600bp)	Allele
Cla97Chr01	2948	T	T	Y	3	3	60	17	0.41	CTCCTTTCTTTTCTTcc	Y	19	19	60	30	0.4	TcCTTTTTTcCTTTTTcCTTcCTTcTccCT	0.01	0.352941	-0.352941	0.470588	-0.470588	Cla97C01G000010	Cla97C01G000010.1:Intron	Intron	Mitochondrial import inner membrane translocase subunit Tim17/Tim22/Tim23 family protein	IPR003397 (Mitochondrial inner membrane translocase subunit Tim17/Tim22/Tim23/peroxisomal protein PMP24), IPR013761 (Sterile alpha motif/pointed domain)	GO:0016020, GO:0016021	mitochondrial import inner membrane translocase subunit tim22-like	NA	TTTACGACTGCCCCGCTGTTTCCTTCTCCTGATTGATAATTTGACCTATCATCAGGCTTTGCATTCCCTGGCTTTGTTAAGTTCATTTTACTTTTTTAATGCGAAATTAATTTTGTTGAAGAAATGAAATTATGAAAGAGGGATAGAAAAGCCAAGCTCTTGTGTCTGTCTTTATAATTTTTCTGTTTAAGGAAGAAAGGATAAATCTCTTCCAAGTAGCACAAAGAATACTAAGGTCGCAGTTAAAAATGGTGATTAAGTTTGCATCAAGGCCACAAAGATGAGAAAATCGAAAAGTTT[T]CATTGTTCATTCAATGATTAAGTGCCAAAAGAAGGCTCTTACATGCTGCAACCAAAGGATGGTCCTTATGTTTTTAGAACCAAGGACAGAATTATA…	T/C	TTTACGACTGCCCCGCTGTTTCCTTCTCCTGATTGATAATTTGACCTATCATCAGGCTTTGCATTCCCTGGCTTTGTTAAGTTCATTTTACTTTTTTAATGCGAAATTAATTTTGTTGAAGAAATGAAATTATGAAAGAGGGATAGAAAAGCCAAGCTCTTGTGTCTGTCTTTATAATTTTTCTGTTTAAGGAAGAAAGGATAAATCTCTTCCAAGTAGCACAAAGAATACTAAGGTCGCAGTTAAAAATGGTGATTAAGTTTGCATCAAGGCCACAAAGATGAGAAAATCGAAAAGTTT[T]CATTGTTCATTCAATGATTAAGTGCCAAAAGAAGGCTCTTACATGCTGCAACCAAAGGATGGTCCTTATGTTTTTAGAACCAAGGACAGAATTATA…	T/C
Cla97Chr01	4488	T	T	Y	34	34	58	15	0.4	CTCCTTTTTCTTTcc	Y	75	75	60	21	0.52	TCTTCCTTTTCCCTCccTCTc	-0.12	0.4	-0.4	0.466667	-0.533333	Cla97C01G000010	Cla97C01G000010.1:Intron	Intron	Mitochondrial import inner membrane translocase subunit Tim17/Tim22/Tim23 family protein	IPR003397 (Mitochondrial inner membrane translocase subunit Tim17/Tim22/Tim23/peroxisomal protein PMP24), IPR013761 (Sterile alpha motif/pointed domain)	GO:0016020, GO:0016021	mitochondrial import inner membrane translocase subunit tim22-like	NA	CTATAGAATAGATCTTGTTCAAGTGTGGTCGTATTTAGGCATTAGTCTCTAAAGGTTTTGTTTAATTATCCATTAATTCTTATTATTAGGGGTTGAAGGTTTTTTTTTTTTTTTTTTTTTTTTTTTTTTTTTTTTTTTTTTTTTTTTTTTTTTTTTTTGTATGGCTAGTTGTTTGGCTTTGGAGTAAATTGTTTTTTGTATGCACGTGGACATTTTGTTTTGTATTTCATTTCTTCACCATGAAAGCTTGGTTTCTCATAAGAACAAAATATTAAGATGGATGAACTAATTTTATGGAGG[T]CCATGAGAAATGTCAAAGGGCTTTACAATATTCGGTTGTTTTCTTTTAACATTGTATGGAGAGGATAAGGAGTTCTTTATAACAATCTAGTATCCA…	T/C	CTATAGAATAGATCTTGTTCAAGTGTGGTCGTATTTAGGCATTAGTCTCTAAAGGTTTTGTTTAATTATCCATTAATTCTTATTATTAGGGGTTGAAGGTTTTTTTTTTTTTTTTTTTTTTTTTTTTTTTTTTTTTTTTTTTTTTTTTTTTTTTTTTTGTATGGCTAGTTGTTTGGCTTTGGAGTAAATTGTTTTTTGTATGCACGTGGACATTTTGTTTTGTATTTCATTTCTTCACCATGAAAGCTTGGTTTCTCATAAGAACAAAATATTAAGATGGATGAACTAATTTTATGGAGG[T]CCATGAGAAATGTCAAAGGGCTTTACAATATTCGGTTGTTTTCTTTTAACATTGTATGGAGAGGATAAGGAGTTCTTTATAACAATCTAGTATCCA…	T/C
Cla97Chr01	6564	T	T	Y	90	90	57	28	0.46	ccccccTTCTTTcTCTcTTTTcCTcTTT	Y	78	78	57	21	0.52	cTCTCcccTTTTcTCTTccTC	-0.06	0.333333	-0.333333	0.428571	-0.428571	Intergenic								TTTCCACCGTAGAATGACATTGGATGAGATTGAAATGCGTGTGCCTGATACGGTAACAAGTCGAGAAGATCTTGATAGTGTAATTGTGGGAAATGCGGTTGATTCTTTACTGTGGACTTGAAATTTGTAATATGTAATTGGATCTTGGAAAATTATAAGCTTTGAGAAAATAAAAAAGTAATCATATATATATGACTCTAAAATACCAAAGGAAAAAAAAGGGTTTAAAGGTTACCTTTGTCTCCTATTTGCTAAGACCCAGAAAATCCTCGAAAAGATCATGAGTGTTAGCCAGAGTCT[T]GGATGATTGAGAACTAAAATCGTTAATAGTCGTTGTCGACTGAACCGTAGTATTTGTTATTGCAGTACTAGTTCCAAATAGACTAAGACTTGTCTT…	T/C	TTTCCACCGTAGAATGACATTGGATGAGATTGAAATGCGTGTGCCTGATACGGTAACAAGTCGAGAAGATCTTGATAGTGTAATTGTGGGAAATGCGGTTGATTCTTTACTGTGGACTTGAAATTTGTAATATGTAATTGGATCTTGGAAAATTATAAGCTTTGAGAAAATAAAAAAGTAATCATATATATATGACTCTAAAATACCAAAGGAAAAAAAAGGGTTTAAAGGTTACCTTTGTCTCCTATTTGCTAAGACCCAGAAAATCCTCGAAAAGATCATGAGTGTTAGCCAGAGTCT[T]GGATGATTGAGAACTAAAATCGTTAATAGTCGTTGTCGACTGAACCGTAGTATTTGTTATTGCAGTACTAGTTCCAAATAGACTAAGACTTGTCTT…	T/C
Cla97Chr01	6895	A	A	M	53	53	59	33	0.64	AccAAcCCcACAAACCCCCTtCCAAccCcccAC	M	24	24	60	34	0.38	CAACAACACAAAcCAAAcAAcAACcAAAAAccAc	0.26	0.272727	-0.272727	0.363636	-0.363636	Intergenic								CGTTGTCGACTGAACCGTAGTATTTGTTATTGCAGTACTAGTTCCAAATAGACTAAGACTTGTCTTATTGGAAATGAGTATTTAAGTCAATTCATTTTCTTTTTCATTTCTAAGAGATCAAAATAGTCATTTAAAAGAATTGTAAGGCACAAGATAAATTAAAGTTGAATGTAAGATAAAAATGAATAAAAACCAAAATTGGGGAGAAATACTTAAGTTATTTAAATTAAAAAATGTAGGAAATAAACCAACTCCGACAGTCACTTCTCATGACCAACTTCATCGTTCATCTCCAACGAC[A]AACTTTAACAACACTTAGCCGATCATATACTCAAAAGAAAAAATAGTGAACATGCTTTTAAATACAAAATTGAAATTGTCAGTTCATAATGTCTAA…	A/C	CGTTGTCGACTGAACCGTAGTATTTGTTATTGCAGTACTAGTTCCAAATAGACTAAGACTTGTCTTATTGGAAATGAGTATTTAAGTCAATTCATTTTCTTTTTCATTTCTAAGAGATCAAAATAGTCATTTAAAAGAATTGTAAGGCACAAGATAAATTAAAGTTGAATGTAAGATAAAAATGAATAAAAACCAAAATTGGGGAGAAATACTTAAGTTATTTAAATTAAAAAATGTAGGAAATAAACCAACTCCGACAGTCACTTCTCATGACCAACTTCATCGTTCATCTCCAACGAC[A]AACTTTAACAACACTTAGCCGATCATATACTCAAAAGAAAAAATAGTGAACATGCTTTTAAATACAAAATTGAAATTGTCAGTTCATAATGTCTAA…	A/C
Cla97Chr01	8241	A	A	R	27	27	60	19	0.53	AggAGGgAAggAAAgGAAG	R	15	15	59	20	0.5	GgAAAGAgGGAAAGGAGAGA	0.03	0.368421	-0.368421	0.473684	-0.473684	Intergenic								AAACAACATTACACCCAAAACACCAATTTCCTAACTCTACATCACATCAACTTTAAACTTCATAATTCAACTAAACTAAGCCCCAAATGAGTAAAAAAGAGGGCGGGTATAAAAAACCCTCTCATGGGATTAGGAGAATCTCATTCAGCCAAACATATGTACGCTGGTCTGTGATGCTCAGACTTTTGGGGATCCCGAAGCCGATATCTGTAGTCAATTTTCCCATCTTATCATTGTTAATTATTGTTTGTTTGTTTGAAGAACAAATTTCCGGATAGGTAGTTAAAAGAACGTTGAACG[A]AATAAAAACTGAATAGAATTCAAATTGCCGAAACAGAAAGCTCAAAGGTGAAACTTAACCACCCCATACCATTCGATTTTTTTCCCCTTAATCAAA…	A/G	AAACAACATTACACCCAAAACACCAATTTCCTAACTCTACATCACATCAACTTTAAACTTCATAATTCAACTAAACTAAGCCCCAAATGAGTAAAAAAGAGGGCGGGTATAAAAAACCCTCTCATGGGATTAGGAGAATCTCATTCAGCCAAACATATGTACGCTGGTCTGTGATGCTCAGACTTTTGGGGATCCCGAAGCCGATATCTGTAGTCAATTTTCCCATCTTATCATTGTTAATTATTGTTTGTTTGTTTGAAGAACAAATTTCCGGATAGGTAGTTAAAAGAACGTTGAACG[A]AATAAAAACTGAATAGAATTCAAATTGCCGAAACAGAAAGCTCAAAGGTGAAACTTAACCACCCCATACCATTCGATTTTTTTCCCCTTAATCAAA…	A/G
Cla97Chr01	9956	A	A	W	85	85	56	25	0.48	AttATTTtAtAATTAAAATAAAAtT	W	61	61	58	21	0.38	tAAAtAAATTAAATAtATAAt	0.1	0.333333	-0.333333	0.428571	-0.428571	Cla97C01G000020		promoter						TTTCTATGATTAATTAGGATTAGGATTAATTTGCTCTACAATTCTCTATAAATAGAGAAATTGTCTTTTTGTATTGATAACTTTTGGTTCATAAAAAAGGACTTTGATTTGAATCTTGGAGAGATTTCTCCTTTTATTTTTAGGCTACGTCAATTTGGGCATCAGAGCAAAAGCTTGGGCCACATCAAGAGGAGGTTTTTGAGTTGTGCTCATTGCCAGTGCACGTCTAATTAAGGGGACCCTCTAAATTCAAGAAAAGCAAGAAGAAACTTGGAGAATCGTGATGGAGTTCTATGATTC[A]AGAAGAATGCACGAGTCCAAAAAAATTCTCTTGGTTATGAAAAACAACCAAGAAAGGTGGAAGCATATTCAAGAACACTTGTCACTTCCTACTACA…	A/T	TTTCTATGATTAATTAGGATTAGGATTAATTTGCTCTACAATTCTCTATAAATAGAGAAATTGTCTTTTTGTATTGATAACTTTTGGTTCATAAAAAAGGACTTTGATTTGAATCTTGGAGAGATTTCTCCTTTTATTTTTAGGCTACGTCAATTTGGGCATCAGAGCAAAAGCTTGGGCCACATCAAGAGGAGGTTTTTGAGTTGTGCTCATTGCCAGTGCACGTCTAATTAAGGGGACCCTCTAAATTCAAGAAAAGCAAGAAGAAACTTGGAGAATCGTGATGGAGTTCTATGATTC[A]AGAAGAATGCACGAGTCCAAAAAAATTCTCTTGGTTATGAAAAACAACCAAGAAAGGTGGAAGCATATTCAAGAACACTTGTCACTTCCTACTACA…	A/T
Cla97Chr01	13154	C	C	Y	95	95	60	17	0.35	tCCCCtttCttCCCCCC	Y	199	228	60	20	0.6	CCCtCTCCCttttTttTtCT	-0.25	0.352941	-0.352941	0.470588	-0.470588	Cla97C01G000030	Cla97C01G000030.1:Intron	Intron	Membrane-bound transcription factor site-2 protease	IPR001193 (Membrane-bound transcription factor site-2 protease)	GO:0004222, GO:0006508, GO:0008233, GO:0016020, GO:0016021, GO:0016787	membrane-bound transcription factor site-2 protease homolog isoform x1	EC:3.4.24.0	TAGAAAAGATCGAAGAACTTTTTCCTTGTTCCACGGGCTCATTGAGGTGAGTTGGAAAATAATTATCTCCAGAATAGATTCCCCATCCAAATAATATACCTATAAAAATACACGATGAGTAATAATCTTAAAGAAAGTTTAATAACTTGATTCAAATGCTTTGAAAAAACAGTCACTATAGCTATGAATACTTTCAACGTCAAATAGGCCATTCCATTTTCTATAAATACTCTAGAAACACAAAAATCTACTATCTTAATTTTTAATTTTTAAATTTTATATTATTCTTATATGTAGTAA[C]GATGAAGGTTTTGTCGATCTTGACAACAAAATTGTAAGTCAGTTTCAAATAAAAAACTCAGTAGCCTTAAAGTACTTTTGTAGGGATGGAGCTCAT…	C/T	TAGAAAAGATCGAAGAACTTTTTCCTTGTTCCACGGGCTCATTGAGGTGAGTTGGAAAATAATTATCTCCAGAATAGATTCCCCATCCAAATAATATACCTATAAAAATACACGATGAGTAATAATCTTAAAGAAAGTTTAATAACTTGATTCAAATGCTTTGAAAAAACAGTCACTATAGCTATGAATACTTTCAACGTCAAATAGGCCATTCCATTTTCTATAAATACTCTAGAAACACAAAAATCTACTATCTTAATTTTTAATTTTTAAATTTTATATTATTCTTATATGTAGTAA[C]GATGAAGGTTTTGTCGATCTTGACAACAAAATTGTAAGTCAGTTTCAAATAAAAAACTCAGTAGCCTTAAAGTACTTTTGTAGGGATGGAGCTCAT…	C/T
Cla97Chr01	14067	T	T	K	108	228	60	19	0.74	TggGGTgTGTTGGggGGgg	K	80	80	60	23	0.22	gGTgTTTTGTTTTTTTTTTTTgT	0.52	0.368421	-0.368421	0.473684	-0.473684	Cla97C01G000030	Cla97C01G000030.1:Intron	Intron	Membrane-bound transcription factor site-2 protease	IPR001193 (Membrane-bound transcription factor site-2 protease)	GO:0004222, GO:0006508, GO:0008233, GO:0016020, GO:0016021, GO:0016787	membrane-bound transcription factor site-2 protease homolog isoform x1	EC:3.4.24.0	AGTGTTGAAGCATAATTCAAAACCCTTGTACAAATTCTGAAAGTATACGGATTAAAAGAATACTTATAGGAGTGATCATCTGGTTTTGGGTTCAAACCGACGCCAATCACCAATTTGGCGGTTTTGATTGACGGTTGTTGTTGATTTTGGGAGGGTTTTTGAAACCAATTGACCGTTACATGAACAGTCAGTCAGTTTCATTTAGTTTTGAGGGAGGATTTTTGTTGGAGCGTTACTAGTTGGATGATGTTGCTCAGCTCCCGTGAGTAGAATTTTGGTTGGAAAAAAAAAACAGAGGGA[T]AAGATAATAGGAGAAAGAGAGAAGGAAAATGTAGAAGGAGAAAGAAAAAATGTTGCGCCATGTCACCATGGAGCTAGATGGCAGTGTTGTTCGGTA…	T/G	AGTGTTGAAGCATAATTCAAAACCCTTGTACAAATTCTGAAAGTATACGGATTAAAAGAATACTTATAGGAGTGATCATCTGGTTTTGGGTTCAAACCGACGCCAATCACCAATTTGGCGGTTTTGATTGACGGTTGTTGTTGATTTTGGGAGGGTTTTTGAAACCAATTGACCGTTACATGAACAGTCAGTCAGTTTCATTTAGTTTTGAGGGAGGATTTTTGTTGGAGCGTTACTAGTTGGATGATGTTGCTCAGCTCCCGTGAGTAGAATTTTGGTTGGAAAAAAAAAACAGAGGGA[T]AAGATAATAGGAGAAAGAGAGAAGGAAAATGTAGAAGGAGAAAGAAAAAATGTTGCGCCATGTCACCATGGAGCTAGATGGCAGTGTTGTTCGGTA…	T/G
Cla97Chr01	18247	C	C	Y	62	62	60	18	0.44	TCCCCTttCtTCCCtCTC	Y	105	105	60	34	0.53	TCCTTTtTtCtCttCCCTtCCTCTTCtCCCtCTC	-0.09	0.333333	-0.333333	0.444444	-0.444444	Cla97C01G000030	Cla97C01G000030.1:Intron	Intron	Membrane-bound transcription factor site-2 protease	IPR001193 (Membrane-bound transcription factor site-2 protease)	GO:0004222, GO:0006508, GO:0008233, GO:0016020, GO:0016021, GO:0016787	membrane-bound transcription factor site-2 protease homolog isoform x1	EC:3.4.24.0	TTTCAATGTTCACAACCTCTTTACTGCTCTTTATGTCGACAGACTATGGATTACTAACTGCGGTTTCCTTGGGACATTTAGGGCTCCCTAAAGGAAGCGGATCCGCCACATTTGGAACTAAATCAAACCTAGATTCCTTGACTAACTGAATGGGAACATCCTCTCCAACAAAATCAAATACCTCAAACATTTCTTCATCCCGCTTAACTTCAACCAATCTTGCAATATCCAAAGAGTTAGAAAAATCGTTGAAAAATAACTCACCTTGGAGGATACTAGGAATATCTAAAGGATAAATAT[C]ACCAAATCTAAGGTGAAAATTACCATTAGTCTTATCTTTAATTTCAATTTCAGCTGAGAAAAAACCACAAAAATTTCTTTTAAATTCAATGCAAGC…	C/T	TTTCAATGTTCACAACCTCTTTACTGCTCTTTATGTCGACAGACTATGGATTACTAACTGCGGTTTCCTTGGGACATTTAGGGCTCCCTAAAGGAAGCGGATCCGCCACATTTGGAACTAAATCAAACCTAGATTCCTTGACTAACTGAATGGGAACATCCTCTCCAACAAAATCAAATACCTCAAACATTTCTTCATCCCGCTTAACTTCAACCAATCTTGCAATATCCAAAGAGTTAGAAAAATCGTTGAAAAATAACTCACCTTGGAGGATACTAGGAATATCTAAAGGATAAATAT[C]ACCAAATCTAAGGTGAAAATTACCATTAGTCTTATCTTTAATTTCAATTTCAGCTGAGAAAAAACCACAAAAATTTCTTTTAAATTCAATGCAAGC…	C/T
Cla97Chr01	18799	G	G	R	99	99	60	37	0.59	aGAaGGaGAaAGGGAAAaGGAGAaaaGaaaAGGGGaA	R	65	65	60	39	0.41	AGaGAGGGGGGAGaGGGaGAAGGAGAGAaAaGGaGGGaG	0.18	0.27027	-0.27027	0.351351	-0.351351	Cla97C01G000030	Cla97C01G000030.1:Intron	Intron	Membrane-bound transcription factor site-2 protease	IPR001193 (Membrane-bound transcription factor site-2 protease)	GO:0004222, GO:0006508, GO:0008233, GO:0016020, GO:0016021, GO:0016787	membrane-bound transcription factor site-2 protease homolog isoform x1	EC:3.4.24.0	AATGTGCTTTGTAAGACCGTCAAATGCAAGGATCCAATTTTTCGCCATTTTCCATTGAAATCCATATCCAATTTTTTCCATTTTCCATCGAAATCTATATCCGCAAAACTATCATAAAGTTTTATTAATGCCTTATCAGCCATGAAAGGGTTGATTAGAACTTTACACTGAAAATAGTCTTCCAAACCAAGACGAATATCCTTCCAAAAATAGCAAGCAAACAATCGAGAAACAACAAATAGATAGTTAAAGTTCATTGTCAACACTTCCTTATCTTTTCTAACCCACTAAAAGGAACCA[G]AGTCAAACGGCTAAGAAACTACCTAAAGTTTTCTATCCACCTTTGAATCATTTGAGAGAGCTGGATCTAAAGACTCACCAACACCAAATCGATAGG…	G/A	AATGTGCTTTGTAAGACCGTCAAATGCAAGGATCCAATTTTTCGCCATTTTCCATTGAAATCCATATCCAATTTTTTCCATTTTCCATCGAAATCTATATCCGCAAAACTATCATAAAGTTTTATTAATGCCTTATCAGCCATGAAAGGGTTGATTAGAACTTTACACTGAAAATAGTCTTCCAAACCAAGACGAATATCCTTCCAAAAATAGCAAGCAAACAATCGAGAAACAACAAATAGATAGTTAAAGTTCATTGTCAACACTTCCTTATCTTTTCTAACCCACTAAAAGGAACCA[G]AGTCAAACGGCTAAGAAACTACCTAAAGTTTTCTATCCACCTTTGAATCATTTGAGAGAGCTGGATCTAAAGACTCACCAACACCAAATCGATAGG…	G/A
Cla97Chr01	18807	C	C	Y	228	228	60	40	0.6	CTtCCtCTtTCCCTTTtCCTCTtttCtttTCCCCtTCttt	Y	228	228	60	39	0.41	CtCTCCCCCCTCtCCCtCTTCCTCTCTtTtCCtCCCtCt	0.19	0.25641	-0.25641	0.358974	-0.358974	Cla97C01G000030	Cla97C01G000030.1:Intron	Intron	Membrane-bound transcription factor site-2 protease	IPR001193 (Membrane-bound transcription factor site-2 protease)	GO:0004222, GO:0006508, GO:0008233, GO:0016020, GO:0016021, GO:0016787	membrane-bound transcription factor site-2 protease homolog isoform x1	EC:3.4.24.0	TTGTAAGACCGTCAAATGCAAGGATCCAATTTTTCGCCATTTTCCATTGAAATCCATATCCAATTTTTTCCATTTTCCATCGAAATCTATATCCGCAAAACTATCATAAAGTTTTATTAATGCCTTATCAGCCATGAAAGGGTTGATTAGAACTTTACACTGAAAATAGTCTTCCAAACCAAGACGAATATCCTTCCAAAAATAGCAAGCAAACAATCGAGAAACAACAAATAGATAGTTAAAGTTCATTGTCAACACTTCCTTATCTTTTCTAACCCACTAAAAGGAACCAGAGTCAAA[C]GGCTAAGAAACTACCTAAAGTTTTCTATCCACCTTTGAATCATTTGAGAGAGCTGGATCTAAAGACTCACCAACACCAAATCGATAGGAAGAAAAC…	C/T	TTGTAAGACCGTCAAATGCAAGGATCCAATTTTTCGCCATTTTCCATTGAAATCCATATCCAATTTTTTCCATTTTCCATCGAAATCTATATCCGCAAAACTATCATAAAGTTTTATTAATGCCTTATCAGCCATGAAAGGGTTGATTAGAACTTTACACTGAAAATAGTCTTCCAAACCAAGACGAATATCCTTCCAAAAATAGCAAGCAAACAATCGAGAAACAACAAATAGATAGTTAAAGTTCATTGTCAACACTTCCTTATCTTTTCTAACCCACTAAAAGGAACCAGAGTCAAA[C]GGCTAAGAAACTACCTAAAGTTTTCTATCCACCTTTGAATCATTTGAGAGAGCTGGATCTAAAGACTCACCAACACCAAATCGATAGGAAGAAAAC…	C/T
Cla97Chr01	19821	A	A	R	116	116	60	31	0.61	AgGgAGgAGgAGGAGAGAggggAggAGAAAG	R	52	52	60	24	0.38	gAAAAAAAGGggAgAAAAGgAGAA	0.23	0.333333	-0.333333	0.416667	-0.416667	Cla97C01G000030	Cla97C01G000030.1:Intron	Intron	Membrane-bound transcription factor site-2 protease	IPR001193 (Membrane-bound transcription factor site-2 protease)	GO:0004222, GO:0006508, GO:0008233, GO:0016020, GO:0016021, GO:0016787	membrane-bound transcription factor site-2 protease homolog isoform x1	EC:3.4.24.0	GCAAAAAGGACCACCTAAAAGAGGTGGCCCAGGGTGGCGACTAAACGACGGTGGTCGGCGAAGTCTAAGATGGTCGGAGCCGACGAAATGGGGAAAGAAAAAATCTAGGATTGGGGAGAGAGAACGGAGATGAAGGGTCAAGGAAGAGAGAACAGAGGTTTAGGTTTTCCTTAATCAGGAAAGAGGCGCTTGAGGGTGGTGACTAAACGACGGTGGTCAGAACCGGTGGAAATCGGCAGAGCCTGAGGTGGTCGGAGCCGACAAACTGGGGAAAGGAAAAGTCAGGGGTCAGGGGTCAAC[A]AGAGAGAACGGAGACAAAAAGTCACTTAGGTTACTGATAACTAAATTCTTTCTTTTTTGGACAAAAGTCATACTTTTGGATTAAGCTTTCCAAAAA…	A/G	GCAAAAAGGACCACCTAAAAGAGGTGGCCCAGGGTGGCGACTAAACGACGGTGGTCGGCGAAGTCTAAGATGGTCGGAGCCGACGAAATGGGGAAAGAAAAAATCTAGGATTGGGGAGAGAGAACGGAGATGAAGGGTCAAGGAAGAGAGAACAGAGGTTTAGGTTTTCCTTAATCAGGAAAGAGGCGCTTGAGGGTGGTGACTAAACGACGGTGGTCAGAACCGGTGGAAATCGGCAGAGCCTGAGGTGGTCGGAGCCGACAAACTGGGGAAAGGAAAAGTCAGGGGTCAGGGGTCAAC[A]AGAGAGAACGGAGACAAAAAGTCACTTAGGTTACTGATAACTAAATTCTTTCTTTTTTGGACAAAAGTCATACTTTTGGATTAAGCTTTCCAAAAA…	A/G
Cla97Chr01	19888	G	G	R	57	57	60	28	0.61	GAGAGaaaaGaaGAGGGAaaAAaGAAGG	R	60	60	60	28	0.54	aaGaGGGGAaGAGGaGaAGAGGaAGAAa	0.07	0.285714	-0.285714	0.392857	-0.392857	Cla97C01G000030	Cla97C01G000030.1:Intron	Intron	Membrane-bound transcription factor site-2 protease	IPR001193 (Membrane-bound transcription factor site-2 protease)	GO:0004222, GO:0006508, GO:0008233, GO:0016020, GO:0016021, GO:0016787	membrane-bound transcription factor site-2 protease homolog isoform x1	EC:3.4.24.0	AGATGGTCGGAGCCGACGAAATGGGGAAAGAAAAAATCTAGGATTGGGGAGAGAGAACGGAGATGAAGGGTCAAGGAAGAGAGAACAGAGGTTTAGGTTTTCCTTAATCAGGAAAGAGGCGCTTGAGGGTGGTGACTAAACGACGGTGGTCAGAACCGGTGGAAATCGGCAGAGCCTGAGGTGGTCGGAGCCGACAAACTGGGGAAAGGAAAAGTCAGGGGTCAGGGGTCAACAAGAGAGAACGGAGACAAAAAGTCACTTAGGTTACTGATAACTAAATTCTTTCTTTTTTGGACAAAA[G]TCATACTTTTGGATTAAGCTTTCCAAAAATCATACTTTTTTGGAATAGAATTGATGATGCAGAAAGAAACATACCTTGCAGCAGCAGCAGCATGAC…	G/A	AGATGGTCGGAGCCGACGAAATGGGGAAAGAAAAAATCTAGGATTGGGGAGAGAGAACGGAGATGAAGGGTCAAGGAAGAGAGAACAGAGGTTTAGGTTTTCCTTAATCAGGAAAGAGGCGCTTGAGGGTGGTGACTAAACGACGGTGGTCAGAACCGGTGGAAATCGGCAGAGCCTGAGGTGGTCGGAGCCGACAAACTGGGGAAAGGAAAAGTCAGGGGTCAGGGGTCAACAAGAGAGAACGGAGACAAAAAGTCACTTAGGTTACTGATAACTAAATTCTTTCTTTTTTGGACAAAA[G]TCATACTTTTGGATTAAGCTTTCCAAAAATCATACTTTTTTGGAATAGAATTGATGATGCAGAAAGAAACATACCTTGCAGCAGCAGCAGCATGAC…	G/A
Cla97Chr01	23174	T	T	Y	228	228	59	31	0.48	TTTcTCTcccCcTcTCTTTTccTcTTTcCcT	Y	211	211	60	25	0.44	TTCTcTTTTCTTTTcTCTcTCCccC	0.04	0.32	-0.32	0.4	-0.4	Cla97C01G000030	Cla97C01G000030.1:Intron	Intron	Membrane-bound transcription factor site-2 protease	IPR001193 (Membrane-bound transcription factor site-2 protease)	GO:0004222, GO:0006508, GO:0008233, GO:0016020, GO:0016021, GO:0016787	membrane-bound transcription factor site-2 protease homolog isoform x1	EC:3.4.24.0	TTCATTCGAGATCTAGTTTACAACAAAAACTCATTGTTCATCATCTCCCGGCCGCAGATCAAGCCTCAAGTAGCTGATATATTTACCAAGCCACTTTCAGATCAAGCTTTCCCACATTTGCGGAGAACTTCATGTGTGTGAAGCTTCAGACATTGGCTTGCAGGGGGATATTAAGACAGCCCACTGATGAGCTGCCATTTTGTTGTAATATAACTAATTTTATCATTTGAGTTAGAAGAGTTAATTATTTCGCTTCTGCTGTTGCCGTTTGTTTTTCTGTTGAGAAACCACCTATATATG[T]AGGCTTGACTCTTGAACGCTTTTTCAATAAGAAAAGTGTTGCTTCTTGTGATCATTTCCTGTGAGTTTCTCCGTTTTGTACTCCTATTATGACCCA…	T/C	TTCATTCGAGATCTAGTTTACAACAAAAACTCATTGTTCATCATCTCCCGGCCGCAGATCAAGCCTCAAGTAGCTGATATATTTACCAAGCCACTTTCAGATCAAGCTTTCCCACATTTGCGGAGAACTTCATGTGTGTGAAGCTTCAGACATTGGCTTGCAGGGGGATATTAAGACAGCCCACTGATGAGCTGCCATTTTGTTGTAATATAACTAATTTTATCATTTGAGTTAGAAGAGTTAATTATTTCGCTTCTGCTGTTGCCGTTTGTTTTTCTGTTGAGAAACCACCTATATATG[T]AGGCTTGACTCTTGAACGCTTTTTCAATAAGAAAAGTGTTGCTTCTTGTGATCATTTCCTGTGAGTTTCTCCGTTTTGTACTCCTATTATGACCCA…	T/C
Cla97Chr01	24365	C	C	Y	87	87	60	42	0.55	TCCtCTCTCCCCTTCCTTtTCtTtCtCtCttTCTTCCtTCtC	Y	25	25	60	24	0.33	CATCttCCCtCCTTCCCCTCTCCC	0.22	0.333333	-0.333333	0.416667	-0.416667	Cla97C01G000030		promoter						TTAGAATTAAGATCTTCTCCTATTTTTTTAATTATATAAATAATGATACTTGAAATACTATATTTTGTAAATAAACAAAAATATGTGAATTCACAAATTTAAAAAAAAAATGTATTAGATTCTAAGATATATTAGAGCATGTTTAGATTGATGGGGAAAAAATGTTTTTCATAAAGCCTATGGTTAATATGTTGGAGTTAGGGTTGCAAGTGAAACCTGATTAAACCGCCTGAAATAGATGGCAGTTTAGTTAAGGGTTGATGGCTGGAAAAATCAAAGATCATCAATCAGCTACATAAC[C]CAAAACTTGGTGAATCTAAGATTGGTAATTTAACCTACTTGACCAACAATAGTATTTGTTATATCATCTAACTTTAAAAGATTATATACTTTATTA…	C/T	TTAGAATTAAGATCTTCTCCTATTTTTTTAATTATATAAATAATGATACTTGAAATACTATATTTTGTAAATAAACAAAAATATGTGAATTCACAAATTTAAAAAAAAAATGTATTAGATTCTAAGATATATTAGAGCATGTTTAGATTGATGGGGAAAAAATGTTTTTCATAAAGCCTATGGTTAATATGTTGGAGTTAGGGTTGCAAGTGAAACCTGATTAAACCGCCTGAAATAGATGGCAGTTTAGTTAAGGGTTGATGGCTGGAAAAATCAAAGATCATCAATCAGCTACATAAC[C]CAAAACTTGGTGAATCTAAGATTGGTAATTTAACCTACTTGACCAACAATAGTATTTGTTATATCATCTAACTTTAAAAGATTATATACTTTATTA…	C/T
Cla97Chr01	24478	T	T	Y	65	65	59	41	0.63	CTCCTTcCTcTCCcCCTTCCTccTCCCcTTcCccTCTTccT	Y	15	15	60	31	0.32	TTTTCTCTTTCTTCTTTcTTcCTTcTTTcTC	0.31	0.290323	-0.290323	0.387097	-0.387097	Cla97C01G000030		promoter						ATTAGATTCTAAGATATATTAGAGCATGTTTAGATTGATGGGGAAAAAATGTTTTTCATAAAGCCTATGGTTAATATGTTGGAGTTAGGGTTGCAAGTGAAACCTGATTAAACCGCCTGAAATAGATGGCAGTTTAGTTAAGGGTTGATGGCTGGAAAAATCAAAGATCATCAATCAGCTACATAACCCAAAACTTGGTGAATCTAAGATTGGTAATTTAACCTACTTGACCAACAATAGTATTTGTTATATCATCTAACTTTAAAAGATTATATACTTTATTAACCTTTTAATTTATTT[T]GATTTTCAATCATTCTTTTTTTTCTTAACTTGATCACCGAAGTTAGTTGCATAGGAGTGGTCACAATGATCAAATTAGTTGTCGGTCGTTGGAGGT…	T/C	ATTAGATTCTAAGATATATTAGAGCATGTTTAGATTGATGGGGAAAAAATGTTTTTCATAAAGCCTATGGTTAATATGTTGGAGTTAGGGTTGCAAGTGAAACCTGATTAAACCGCCTGAAATAGATGGCAGTTTAGTTAAGGGTTGATGGCTGGAAAAATCAAAGATCATCAATCAGCTACATAACCCAAAACTTGGTGAATCTAAGATTGGTAATTTAACCTACTTGACCAACAATAGTATTTGTTATATCATCTAACTTTAAAAGATTATATACTTTATTAACCTTTTAATTTATTT[T]GATTTTCAATCATTCTTTTTTTTCTTAACTTGATCACCGAAGTTAGTTGCATAGGAGTGGTCACAATGATCAAATTAGTTGTCGGTCGTTGGAGGT…	T/C
Cla97Chr01	25205	T	T	Y	40	40	60	28	0.61	ccCCccCcTCTTcTcTcTTcccTTTCCT	Y	8	8	59	38	0.42	CCTCcTCccTTTcccCcTccTTCTTTTTTcTTTTTTTT	0.19	0.285714	-0.285714	0.392857	-0.392857	Cla97C01G000030		promoter						CAATGAAAATCCTAAAAGAGAAGGTGGGCAAGAGAGTTGAAAGGAAGTGGAAGAGACAACAAGAAGAAAAGAAGAGTTCAAGAATTAGTGAGTGTACAGAATGAAACAGATTTAGGAAGAGCAAAATGAGACTAAAGTAGAGAAGACATAAAAGGAATTACGACAACCTAACATGACCAACAATAACCCCTAAGCAACCTGAAATCACAATGATTAAACCTGTTTCTAAATCAACCCAAATCAAATTCCTAGAAGCTTTAGAATAGATGACAAACTATGTGAAGTTCCTCCAAGACGAGA[T]TTTTTATGGAAGCACATGCATTCAAAATAGCTCAATTAGTTTTCGTTTAATTGTGTCATGCCCTGTAATTTGTTCTCAGGTGGCCTTTTTCCCCAA…	T/C	CAATGAAAATCCTAAAAGAGAAGGTGGGCAAGAGAGTTGAAAGGAAGTGGAAGAGACAACAAGAAGAAAAGAAGAGTTCAAGAATTAGTGAGTGTACAGAATGAAACAGATTTAGGAAGAGCAAAATGAGACTAAAGTAGAGAAGACATAAAAGGAATTACGACAACCTAACATGACCAACAATAACCCCTAAGCAACCTGAAATCACAATGATTAAACCTGTTTCTAAATCAACCCAAATCAAATTCCTAGAAGCTTTAGAATAGATGACAAACTATGTGAAGTTCCTCCAAGACGAGA[T]TTTTTATGGAAGCACATGCATTCAAAATAGCTCAATTAGTTTTCGTTTAATTGTGTCATGCCCTGTAATTTGTTCTCAGGTGGCCTTTTTCCCCAA…	T/C
Cla97Chr01	27449	T	T	Y	25	25	60	31	0.42	TTTcCTCccCcTTTTCTccTTcTcTTTTTCT	Y	3	0	60	19	0.37	TcTTcTcTcTTTTCCTcTT	0.05	0.368421	-0.368421	0.473684	-0.473684	Cla97C01G000040	Cla97C01G000040.1:Intron	Intron	NPL4-like protein 1	IPR007717 (Nuclear pore localisation protein NPL4), IPR024682 (Nuclear pore localisation protein Npl4, ubiquitin-like domain), IPR029071 (Ubiquitin-related domain)		npl4-like protein 1	NA	ATCATAGCCTAAATTATCTTGTCGCAAATTGGAACAGACTTTTGTATTCCCTTTGATAGGACAGTTTTGTATATCCTTTTGGATTATTTTATTCATCGATAAAATTGTTTCTGAAAATAAATAAATAAATAAAAAGCTATAAAAGGAAGTAACAACATCTTCTGGGGCCTGATTAACATGCCAACTATCTTCCCAAAAAAGGTCATTGTCATCACCTAGTTTAAAACTAACGTTTTTCCAAAGAAATCGTATTTTTTTGTTATAACCTTCCACGGACTAAACATATGTGCTATTTTGTTT[T]TTGTTATAACCTTCCTCTCTATTTTGTTTTTTGTTTTTTGTTTTTTCAGGTCTTTTAAAGAATCCACCCCATATGTGCTCTTTACCACCCTTCTCC…	T/C	ATCATAGCCTAAATTATCTTGTCGCAAATTGGAACAGACTTTTGTATTCCCTTTGATAGGACAGTTTTGTATATCCTTTTGGATTATTTTATTCATCGATAAAATTGTTTCTGAAAATAAATAAATAAATAAAAAGCTATAAAAGGAAGTAACAACATCTTCTGGGGCCTGATTAACATGCCAACTATCTTCCCAAAAAAGGTCATTGTCATCACCTAGTTTAAAACTAACGTTTTTCCAAAGAAATCGTATTTTTTTGTTATAACCTTCCACGGACTAAACATATGTGCTATTTTGTTT[T]TTGTTATAACCTTCCTCTCTATTTTGTTTTTTGTTTTTTGTTTTTTCAGGTCTTTTAAAGAATCCACCCCATATGTGCTCTTTACCACCCTTCTCC…	T/C
Cla97Chr01	27628	G	G	R	65	65	59	23	0.48	AGAGGGAGGaGaGaaAAAAGGGG	R	35	35	60	20	0.4	GAaAGGGGaGAAaGGGGGaG	0.08	0.35	-0.35	0.45	-0.45	Cla97C01G000040	Cla97C01G000040.1:Intron	Intron	NPL4-like protein 1	IPR007717 (Nuclear pore localisation protein NPL4), IPR024682 (Nuclear pore localisation protein Npl4, ubiquitin-like domain), IPR029071 (Ubiquitin-related domain)		npl4-like protein 1	NA	GCCAACTATCTTCCCAAAAAAGGTCATTGTCATCACCTAGTTTAAAACTAACGTTTTTCCAAAGAAATCGTATTTTTTTGTTATAACCTTCCACGGACTAAACATATGTGCTATTTTGTTTTTTGTTATAACCTTCCTCTCTATTTTGTTTTTTGTTTTTTGTTTTTTCAGGTCTTTTAAAGAATCCACCCCATATGTGCTCTTTACCACCCTTCTCCAAAGAGCTTTTTTTATTTTCTTTCTCGAAGTACTAACATTTGAGAAAAAGAGAGTTTTTCCCCCAATCCCAATCCCACCAAG[G]GAACGAGAGGCCACAAGAGTACATTGGTAATTAGATAAGAAAGTTAGTTAGGAGAGTTTGTTATAAATAGAGGGGGTTAGAAAGGATGAAGGCATG…	G/A	GCCAACTATCTTCCCAAAAAAGGTCATTGTCATCACCTAGTTTAAAACTAACGTTTTTCCAAAGAAATCGTATTTTTTTGTTATAACCTTCCACGGACTAAACATATGTGCTATTTTGTTTTTTGTTATAACCTTCCTCTCTATTTTGTTTTTTGTTTTTTGTTTTTTCAGGTCTTTTAAAGAATCCACCCCATATGTGCTCTTTACCACCCTTCTCCAAAGAGCTTTTTTTATTTTCTTTCTCGAAGTACTAACATTTGAGAAAAAGAGAGTTTTTCCCCCAATCCCAATCCCACCAAG[G]GAACGAGAGGCCACAAGAGTACATTGGTAATTAGATAAGAAAGTTAGTTAGGAGAGTTTGTTATAAATAGAGGGGGTTAGAAAGGATGAAGGCATG…	G/A
Cla97Chr01	30225	C	C	Y	75	75	60	39	0.36	CCCCtCTTCTCCCCCCCTttCTtCCCCCCCTTCtCCtTC	Y	131	131	60	29	0.69	TTCTtCCTCttTttttCCTtTCtttCCTt	-0.33	0.310345	-0.310345	0.37931	-0.413793	Cla97C01G000040	Cla97C01G000040.1:Intron	Intron	NPL4-like protein 1	IPR007717 (Nuclear pore localisation protein NPL4), IPR024682 (Nuclear pore localisation protein Npl4, ubiquitin-like domain), IPR029071 (Ubiquitin-related domain)		npl4-like protein 1	NA	AAGAGAGGAAGAGTCTAAGTAGAATATCTATTGGAATTCCCTCTGCGTTGATATGAACTTGGACCTCAAGAAATATTGACGTCTAAGTAGAATATCTATTGGAATTCCCTCTGCATTGATATGAACTTGGACCTCAAGAAATACTGACATCCTCAGTACAAGATGTGACTTTTAGAAAATCACTCAAAACATCTCCAGACTATAAAAGTATTGTCCTATCACCCTAAGAAAGTAACATAATTTTCAAATAAAAGAGATATCTTTCGACATATTCCACAATTAGATTCCGAAATAAACCAC[C]ATGGGTTGGCTTAGTGGTAAAAAAGGAGACAATCTCAATAAAAGGCTAAGAGGTCATGGGTCCAATCCATGGTGGCCACCTACCTAGGATTTAATA…	C/T	AAGAGAGGAAGAGTCTAAGTAGAATATCTATTGGAATTCCCTCTGCGTTGATATGAACTTGGACCTCAAGAAATATTGACGTCTAAGTAGAATATCTATTGGAATTCCCTCTGCATTGATATGAACTTGGACCTCAAGAAATACTGACATCCTCAGTACAAGATGTGACTTTTAGAAAATCACTCAAAACATCTCCAGACTATAAAAGTATTGTCCTATCACCCTAAGAAAGTAACATAATTTTCAAATAAAAGAGATATCTTTCGACATATTCCACAATTAGATTCCGAAATAAACCAC[C]ATGGGTTGGCTTAGTGGTAAAAAAGGAGACAATCTCAATAAAAGGCTAAGAGGTCATGGGTCCAATCCATGGTGGCCACCTACCTAGGATTTAATA…	C/T
Cla97Chr01	30287	C	C	Y	46	46	60	32	0.41	tCTtCCCCCCCTTCtCCtTCTCTCCtCCCttC	Y	63	63	60	25	0.56	tttCCTtTCtttCCTtCtCCTCCCT	-0.15	0.32	-0.32	0.4	-0.4	Cla97C01G000040	Cla97C01G000040.1:Intron	Intron	NPL4-like protein 1	IPR007717 (Nuclear pore localisation protein NPL4), IPR024682 (Nuclear pore localisation protein Npl4, ubiquitin-like domain), IPR029071 (Ubiquitin-related domain)		npl4-like protein 1	NA	ACCTCAAGAAATATTGACGTCTAAGTAGAATATCTATTGGAATTCCCTCTGCATTGATATGAACTTGGACCTCAAGAAATACTGACATCCTCAGTACAAGATGTGACTTTTAGAAAATCACTCAAAACATCTCCAGACTATAAAAGTATTGTCCTATCACCCTAAGAAAGTAACATAATTTTCAAATAAAAGAGATATCTTTCGACATATTCCACAATTAGATTCCGAAATAAACCACCATGGGTTGGCTTAGTGGTAAAAAAGGAGACAATCTCAATAAAAGGCTAAGAGGTCATGGGT[C]CAATCCATGGTGGCCACCTACCTAGGATTTAATATCCTACAAGTTTCCTTAGACACCCAAATGTTGTAGAGTCAGGCAGATTGTCCTGTGAGATTA…	C/T	ACCTCAAGAAATATTGACGTCTAAGTAGAATATCTATTGGAATTCCCTCTGCATTGATATGAACTTGGACCTCAAGAAATACTGACATCCTCAGTACAAGATGTGACTTTTAGAAAATCACTCAAAACATCTCCAGACTATAAAAGTATTGTCCTATCACCCTAAGAAAGTAACATAATTTTCAAATAAAAGAGATATCTTTCGACATATTCCACAATTAGATTCCGAAATAAACCACCATGGGTTGGCTTAGTGGTAAAAAAGGAGACAATCTCAATAAAAGGCTAAGAGGTCATGGGT[C]CAATCCATGGTGGCCACCTACCTAGGATTTAATATCCTACAAGTTTCCTTAGACACCCAAATGTTGTAGAGTCAGGCAGATTGTCCTGTGAGATTA…	C/T
Cla97Chr01	30360	C	C	Y	94	94	60	33	0.45	CCtTCTCTCCtCCCttCCCtTCCCTCCTtTTtC	Y	92	92	60	31	0.45	tCCTtCtCCTCCCTTtCtCTCtCCCTCCTtC	0	0.290323	-0.290323	0.387097	-0.387097	Cla97C01G000040	Cla97C01G000040.1:Intron	Intron	NPL4-like protein 1	IPR007717 (Nuclear pore localisation protein NPL4), IPR024682 (Nuclear pore localisation protein Npl4, ubiquitin-like domain), IPR029071 (Ubiquitin-related domain)		npl4-like protein 1	NA	AAGAAATACTGACATCCTCAGTACAAGATGTGACTTTTAGAAAATCACTCAAAACATCTCCAGACTATAAAAGTATTGTCCTATCACCCTAAGAAAGTAACATAATTTTCAAATAAAAGAGATATCTTTCGACATATTCCACAATTAGATTCCGAAATAAACCACCATGGGTTGGCTTAGTGGTAAAAAAGGAGACAATCTCAATAAAAGGCTAAGAGGTCATGGGTCCAATCCATGGTGGCCACCTACCTAGGATTTAATATCCTACAAGTTTCCTTAGACACCCAAATGTTGTAGAGT[C]AGGCAGATTGTCCTGTGAGATTAAAGATTCCAAAACAACAAATGATTGGAAGTATGGCCAAGGGGAAGCACTGTATATAAATGGTAGGAAGCCACT…	C/T	AAGAAATACTGACATCCTCAGTACAAGATGTGACTTTTAGAAAATCACTCAAAACATCTCCAGACTATAAAAGTATTGTCCTATCACCCTAAGAAAGTAACATAATTTTCAAATAAAAGAGATATCTTTCGACATATTCCACAATTAGATTCCGAAATAAACCACCATGGGTTGGCTTAGTGGTAAAAAAGGAGACAATCTCAATAAAAGGCTAAGAGGTCATGGGTCCAATCCATGGTGGCCACCTACCTAGGATTTAATATCCTACAAGTTTCCTTAGACACCCAAATGTTGTAGAGT[C]AGGCAGATTGTCCTGTGAGATTAAAGATTCCAAAACAACAAATGATTGGAAGTATGGCCAAGGGGAAGCACTGTATATAAATGGTAGGAAGCCACT…	C/T
Cla97Chr01	30374	T	T	Y	61	61	60	28	0.46	CTCTTcTTTccTTTcCTTTCTTCcCCcT	Y	54	54	60	29	0.45	TcTTCTTTCCcTcTCTcTTTCTTCcTccT	0.01	0.285714	-0.285714	0.392857	-0.392857	Cla97C01G000040	Cla97C01G000040.1:Intron	Intron	NPL4-like protein 1	IPR007717 (Nuclear pore localisation protein NPL4), IPR024682 (Nuclear pore localisation protein Npl4, ubiquitin-like domain), IPR029071 (Ubiquitin-related domain)		npl4-like protein 1	NA	TCCTCAGTACAAGATGTGACTTTTAGAAAATCACTCAAAACATCTCCAGACTATAAAAGTATTGTCCTATCACCCTAAGAAAGTAACATAATTTTCAAATAAAAGAGATATCTTTCGACATATTCCACAATTAGATTCCGAAATAAACCACCATGGGTTGGCTTAGTGGTAAAAAAGGAGACAATCTCAATAAAAGGCTAAGAGGTCATGGGTCCAATCCATGGTGGCCACCTACCTAGGATTTAATATCCTACAAGTTTCCTTAGACACCCAAATGTTGTAGAGTCAGGCAGATTGTCC[T]GTGAGATTAAAGATTCCAAAACAACAAATGATTGGAAGTATGGCCAAGGGGAAGCACTGTATATAAATGGTAGGAAGCCACTTTCATGCAAACCCC…	T/C	TCCTCAGTACAAGATGTGACTTTTAGAAAATCACTCAAAACATCTCCAGACTATAAAAGTATTGTCCTATCACCCTAAGAAAGTAACATAATTTTCAAATAAAAGAGATATCTTTCGACATATTCCACAATTAGATTCCGAAATAAACCACCATGGGTTGGCTTAGTGGTAAAAAAGGAGACAATCTCAATAAAAGGCTAAGAGGTCATGGGTCCAATCCATGGTGGCCACCTACCTAGGATTTAATATCCTACAAGTTTCCTTAGACACCCAAATGTTGTAGAGTCAGGCAGATTGTCC[T]GTGAGATTAAAGATTCCAAAACAACAAATGATTGGAAGTATGGCCAAGGGGAAGCACTGTATATAAATGGTAGGAAGCCACTTTCATGCAAACCCC…	T/C
Cla97Chr01	32266	G	G	R	119	119	60	31	0.61	AaaaGaAGAGaAAAaGGGAAAAGaGaGaGGG	R	73	73	59	30	0.43	AaAAGaGGaAaaAGGGGaaGGaGGGGGGGG	0.18	0.3	-0.3	0.4	-0.4	Cla97C01G000040	Cla97C01G000040.1:Intron	Intron	NPL4-like protein 1	IPR007717 (Nuclear pore localisation protein NPL4), IPR024682 (Nuclear pore localisation protein Npl4, ubiquitin-like domain), IPR029071 (Ubiquitin-related domain)		npl4-like protein 1	NA	GTAATCTGTTAAAACCTGTCATGGTAGAATAAATAACAAATATTTAATGAACGAAATACCAGATTGATATTTCCAAAAACTATTACCAAGTAGCGCTAATATTCTGGCTCTAAGAAAATGGAAAATACACCACACCCAAACCTTCAACTCCTACGTTCCGGCCAATACTGGGCTAACACATTCAATTTACAAAGCTAATAGACTATCCACTTTCAGTCAAGGAAGCAAAATACAAGGAAAATTAACAAAAATCCGAGAATTCTGTGCAAACAAGTTCAATGATTGCAATTATGAGTCATT[G]ATTGAGGAGAAAACGCAAACAATTCGACGCAGCAGAGGAATTAGGTAATATGATTAGCAAAATTAAAGGGTCCACGAACCTGATGGTCGAAAATCT…	G/A	GTAATCTGTTAAAACCTGTCATGGTAGAATAAATAACAAATATTTAATGAACGAAATACCAGATTGATATTTCCAAAAACTATTACCAAGTAGCGCTAATATTCTGGCTCTAAGAAAATGGAAAATACACCACACCCAAACCTTCAACTCCTACGTTCCGGCCAATACTGGGCTAACACATTCAATTTACAAAGCTAATAGACTATCCACTTTCAGTCAAGGAAGCAAAATACAAGGAAAATTAACAAAAATCCGAGAATTCTGTGCAAACAAGTTCAATGATTGCAATTATGAGTCATT[G]ATTGAGGAGAAAACGCAAACAATTCGACGCAGCAGAGGAATTAGGTAATATGATTAGCAAAATTAAAGGGTCCACGAACCTGATGGTCGAAAATCT…	G/A
Cla97Chr01	34705	G	G	R	46	46	59	19	0.42	GaGAaGGAaGAGGGGGaAG	R	80	80	60	20	0.7	AaaGAAaaGaGAAAAGaaGG	-0.28	0.368421	-0.368421	0.473684	-0.473684	Cla97C01G000040		promoter						CAAACAACTTTCCAAGCCCCAGCTGATTCCCTTTGCGGAGGTGGCAAATCCAAACGAGCTCATTATCCCAAGACGATATTCTATGGGATCATCGACCCCACAAAAGCATGTCCTCCTAGATAGTCTTACTAAAAGAACACTCAAATAATAAATGATCCCCAAATTCAACATCAACTATGCATAGAACACAATCATTAAGGATATTAGGACACTTAGATAATAGACATTAGAAAGGGTTGACTTCTAAACATTAGAAAGGGTTGAGCTCGAGAGAGGGAACTTGTAATGATCCAACTTCCT[G]GGACTTAAACTAGGCGGTTACCACATGTACGCAAACATTCCAAAAAAACCATTTTCGCAATTTAGGCTAAAACCAAAGGATTTTGCAAAACTAAAA…	G/A	CAAACAACTTTCCAAGCCCCAGCTGATTCCCTTTGCGGAGGTGGCAAATCCAAACGAGCTCATTATCCCAAGACGATATTCTATGGGATCATCGACCCCACAAAAGCATGTCCTCCTAGATAGTCTTACTAAAAGAACACTCAAATAATAAATGATCCCCAAATTCAACATCAACTATGCATAGAACACAATCATTAAGGATATTAGGACACTTAGATAATAGACATTAGAAAGGGTTGACTTCTAAACATTAGAAAGGGTTGAGCTCGAGAGAGGGAACTTGTAATGATCCAACTTCCT[G]GGACTTAAACTAGGCGGTTACCACATGTACGCAAACATTCCAAAAAAACCATTTTCGCAATTTAGGCTAAAACCAAAGGATTTTGCAAAACTAAAA…	G/A
Cla97Chr01	34733	T	T	Y	205	205	59	22	0.55	cTTCcTCTTTTTcCTCcCTCCC	Y	192	228	60	20	0.6	CCccTcTCCCCTccTTTCTT	-0.05	0.35	-0.35	0.45	-0.45	Cla97C01G000040		promoter						CCCTTTGCGGAGGTGGCAAATCCAAACGAGCTCATTATCCCAAGACGATATTCTATGGGATCATCGACCCCACAAAAGCATGTCCTCCTAGATAGTCTTACTAAAAGAACACTCAAATAATAAATGATCCCCAAATTCAACATCAACTATGCATAGAACACAATCATTAAGGATATTAGGACACTTAGATAATAGACATTAGAAAGGGTTGACTTCTAAACATTAGAAAGGGTTGAGCTCGAGAGAGGGAACTTGTAATGATCCAACTTCCTGGGACTTAAACTAGGCGGTTACCACATG[T]ACGCAAACATTCCAAAAAAACCATTTTCGCAATTTAGGCTAAAACCAAAGGATTTTGCAAAACTAAAAAAAAAATTGTTAAATCTGAATAACTAAA…	T/C	CCCTTTGCGGAGGTGGCAAATCCAAACGAGCTCATTATCCCAAGACGATATTCTATGGGATCATCGACCCCACAAAAGCATGTCCTCCTAGATAGTCTTACTAAAAGAACACTCAAATAATAAATGATCCCCAAATTCAACATCAACTATGCATAGAACACAATCATTAAGGATATTAGGACACTTAGATAATAGACATTAGAAAGGGTTGACTTCTAAACATTAGAAAGGGTTGAGCTCGAGAGAGGGAACTTGTAATGATCCAACTTCCTGGGACTTAAACTAGGCGGTTACCACATG[T]ACGCAAACATTCCAAAAAAACCATTTTCGCAATTTAGGCTAAAACCAAAGGATTTTGCAAAACTAAAAAAAAAATTGTTAAATCTGAATAACTAAA…	T/C
Cla97Chr01	34755	C	C	M	54	54	59	25	0.6	CAaCACCCCCaACAaACAAAaAACa	M	33	33	60	19	0.47	aCaCAAAACaaCCCACCCC	0.13	0.368421	-0.368421	0.473684	-0.473684	Cla97C01G000040		promoter						CAAACGAGCTCATTATCCCAAGACGATATTCTATGGGATCATCGACCCCACAAAAGCATGTCCTCCTAGATAGTCTTACTAAAAGAACACTCAAATAATAAATGATCCCCAAATTCAACATCAACTATGCATAGAACACAATCATTAAGGATATTAGGACACTTAGATAATAGACATTAGAAAGGGTTGACTTCTAAACATTAGAAAGGGTTGAGCTCGAGAGAGGGAACTTGTAATGATCCAACTTCCTGGGACTTAAACTAGGCGGTTACCACATGTACGCAAACATTCCAAAAAAAC[C]ATTTTCGCAATTTAGGCTAAAACCAAAGGATTTTGCAAAACTAAAAAAAAAATTGTTAAATCTGAATAACTAAAATTTTTTTTATCTGTATATATA…	C/A	CAAACGAGCTCATTATCCCAAGACGATATTCTATGGGATCATCGACCCCACAAAAGCATGTCCTCCTAGATAGTCTTACTAAAAGAACACTCAAATAATAAATGATCCCCAAATTCAACATCAACTATGCATAGAACACAATCATTAAGGATATTAGGACACTTAGATAATAGACATTAGAAAGGGTTGACTTCTAAACATTAGAAAGGGTTGAGCTCGAGAGAGGGAACTTGTAATGATCCAACTTCCTGGGACTTAAACTAGGCGGTTACCACATGTACGCAAACATTCCAAAAAAAC[C]ATTTTCGCAATTTAGGCTAAAACCAAAGGATTTTGCAAAACTAAAAAAAAAATTGTTAAATCTGAATAACTAAAATTTTTTTTATCTGTATATATA…	C/A
Cla97Chr01	34951	A	A	R	208	208	59	22	0.5	AggAAgAAgAAggAGGAggAGA	R	203	217	60	21	0.52	AgAAAAGGAAGAGAGGGgAgG	-0.02	0.333333	-0.333333	0.428571	-0.428571	Cla97C01G000040,Cla97C01G000050		promoter						AACATTAGAAAGGGTTGAGCTCGAGAGAGGGAACTTGTAATGATCCAACTTCCTGGGACTTAAACTAGGCGGTTACCACATGTACGCAAACATTCCAAAAAAACCATTTTCGCAATTTAGGCTAAAACCAAAGGATTTTGCAAAACTAAAAAAAAAATTGTTAAATCTGAATAACTAAAATTTTTTTTATCTGTATATATATATATTAACTTTCATTTCCCTTTTCTTTCCTTTTTCCCATATTTAATATATTTTTTCCATCCCATCAAATCAAATATTTTTCCGAACACCAAATAATTT[A]TTTATTTCCTAAAAACAAAATCACCAACTTTAAATTCCAAATTTCTCTTAAATTATTCAAATTATAAATCTCACCAATTTCCAAATCTTCAAATTA…	A/G	AACATTAGAAAGGGTTGAGCTCGAGAGAGGGAACTTGTAATGATCCAACTTCCTGGGACTTAAACTAGGCGGTTACCACATGTACGCAAACATTCCAAAAAAACCATTTTCGCAATTTAGGCTAAAACCAAAGGATTTTGCAAAACTAAAAAAAAAATTGTTAAATCTGAATAACTAAAATTTTTTTTATCTGTATATATATATATTAACTTTCATTTCCCTTTTCTTTCCTTTTTCCCATATTTAATATATTTTTTCCATCCCATCAAATCAAATATTTTTCCGAACACCAAATAATTT[A]TTTATTTCCTAAAAACAAAATCACCAACTTTAAATTCCAAATTTCTCTTAAATTATTCAAATTATAAATCTCACCAATTTCCAAATCTTCAAATTA…	A/G
Cla97Chr01	35255	T	T	Y	78	78	60	33	0.7	TCCCcCCcTCTTCCcCccTcTCTcTCCcTTCcc	Y	36	36	60	50	0.38	CTTTTTTccTTcTTTTcTccTCcTcCcccTTCTCccTTTTTTTcTTTTTT	0.32	0.272727	-0.272727	0.363636	-0.363636	Cla97C01G000040,Cla97C01G000050		promoter						ATTTCCTAAAAACAAAATCACCAACTTTAAATTCCAAATTTCTCTTAAATTATTCAAATTATAAATCTCACCAATTTCCAAATCTTCAAATTAAATCCAACTTCTAAATCTCACACAAATAAATTCAATTTTTCTACTAATTGAATTTTTTTTCCAAATCCTTAACACGCTTAATTTAAATTGATTTATCCGTAACTCAATTAAGCCTTAAAAATTTAAATAATTATCCAAATAATTCAAGATAATTAATTTAAAATTACTTAAAAATTTGGGATGTCACAAAACTTGGACAATAGACTT[T]TAGGTCTAAGTAAATAATTGAATCAATAAAAGGAAAACCTTTTGAACCCACAACTTGTTTAATGAATTCAATATCATAGGGTGTTTTTACTAAGTG…	T/C	ATTTCCTAAAAACAAAATCACCAACTTTAAATTCCAAATTTCTCTTAAATTATTCAAATTATAAATCTCACCAATTTCCAAATCTTCAAATTAAATCCAACTTCTAAATCTCACACAAATAAATTCAATTTTTCTACTAATTGAATTTTTTTTCCAAATCCTTAACACGCTTAATTTAAATTGATTTATCCGTAACTCAATTAAGCCTTAAAAATTTAAATAATTATCCAAATAATTCAAGATAATTAATTTAAAATTACTTAAAAATTTGGGATGTCACAAAACTTGGACAATAGACTT[T]TAGGTCTAAGTAAATAATTGAATCAATAAAAGGAAAACCTTTTGAACCCACAACTTGTTTAATGAATTCAATATCATAGGGTGTTTTTACTAAGTG…	T/C
Cla97Chr01	35517	G	G	R	99	99	60	20	0.65	AaaAAGAGaGaGAGAAGaaG	R	21	21	60	21	0.29	AGGGGGGGGAaGGAGaGGGGA	0.36	0.35	-0.35	0.45	-0.45	Cla97C01G000050		promoter						AAAAATTTGGGATGTCACAAAACTTGGACAATAGACTTTTAGGTCTAAGTAAATAATTGAATCAATAAAAGGAAAACCTTTTGAACCCACAACTTGTTTAATGAATTCAATATCATAGGGTGTTTTTACTAAGTGAATTTATTAAATGTCTTTTATTGCTTTATTAAGTGTATGATTATAAAAACCACCATCACTTTTTGAATTCCTAGATAAAGTTAAAATGACTTTTAGATAGCTAAAATTTTAAGAGGACGACATTTGATCTCTTGACCGTTTTACTAGATAATTTAAAGATGGATA[G]CTTTTAAATCTATTTTATAATTATCATGGGATAGTAGAGAGGATTTTGGAGAGCTTGCCAATTGATGGATAGTGAGCTTTGCCAACTTGATAACTG…	G/A	AAAAATTTGGGATGTCACAAAACTTGGACAATAGACTTTTAGGTCTAAGTAAATAATTGAATCAATAAAAGGAAAACCTTTTGAACCCACAACTTGTTTAATGAATTCAATATCATAGGGTGTTTTTACTAAGTGAATTTATTAAATGTCTTTTATTGCTTTATTAAGTGTATGATTATAAAAACCACCATCACTTTTTGAATTCCTAGATAAAGTTAAAATGACTTTTAGATAGCTAAAATTTTAAGAGGACGACATTTGATCTCTTGACCGTTTTACTAGATAATTTAAAGATGGATA[G]CTTTTAAATCTATTTTATAATTATCATGGGATAGTAGAGAGGATTTTGGAGAGCTTGCCAATTGATGGATAGTGAGCTTTGCCAACTTGATAACTG…	G/A
Cla97Chr01	35544	T	T	Y	188	228	60	26	0.69	CccCCTCTcTcTCTCCTccTCCTccC	Y	113	113	60	19	0.32	TTTTCcTTCTcTTTTCTcT	0.37	0.368421	-0.368421	0.473684	-0.473684	Cla97C01G000050		promoter						ACAATAGACTTTTAGGTCTAAGTAAATAATTGAATCAATAAAAGGAAAACCTTTTGAACCCACAACTTGTTTAATGAATTCAATATCATAGGGTGTTTTTACTAAGTGAATTTATTAAATGTCTTTTATTGCTTTATTAAGTGTATGATTATAAAAACCACCATCACTTTTTGAATTCCTAGATAAAGTTAAAATGACTTTTAGATAGCTAAAATTTTAAGAGGACGACATTTGATCTCTTGACCGTTTTACTAGATAATTTAAAGATGGATAGCTTTTAAATCTATTTTATAATTATCA[T]GGGATAGTAGAGAGGATTTTGGAGAGCTTGCCAATTGATGGATAGTGAGCTTTGCCAACTTGATAACTGATCGATGGAGTGCTTTGGGAAAATGTG…	T/C	ACAATAGACTTTTAGGTCTAAGTAAATAATTGAATCAATAAAAGGAAAACCTTTTGAACCCACAACTTGTTTAATGAATTCAATATCATAGGGTGTTTTTACTAAGTGAATTTATTAAATGTCTTTTATTGCTTTATTAAGTGTATGATTATAAAAACCACCATCACTTTTTGAATTCCTAGATAAAGTTAAAATGACTTTTAGATAGCTAAAATTTTAAGAGGACGACATTTGATCTCTTGACCGTTTTACTAGATAATTTAAAGATGGATAGCTTTTAAATCTATTTTATAATTATCA[T]GGGATAGTAGAGAGGATTTTGGAGAGCTTGCCAATTGATGGATAGTGAGCTTTGCCAACTTGATAACTGATCGATGGAGTGCTTTGGGAAAATGTG…	T/C
Cla97Chr01	35876	T	T	K	80	80	60	24	0.5	TggGTTGGTGTgTgTGTGTGTTgT	K	19	19	60	23	0.26	TgggTTTTTTTTgTTTTTTTGGT	0.24	0.347826	-0.347826	0.434783	-0.434783	Cla97C01G000050		promoter						CAATTGATGGATAGTGAGCTTTGCCAACTTGATAACTGATCGATGGAGTGCTTTGGGAAAATGTGTCTATAGAGTAACTTGACAATCGGTCATGAGGCTTGAGTGAGGTTTGCGGCTGTTTTGGAATTATCTTGGGAGTGGAGAGATATTGGTTATTTCTTCGAAGTATGAAATGATTGATGTAAAAAGACCTTTTTTTTATTTATAGGAAGATGAAGTGTTGGCTAGGTTTCAAATTTGAAAATTTATGTACATGTATTTCAGTATTTTAAAGGTATGTTAAGTGATTTTAATTATACT[T]CATTTAAGAACCTTTCTTAGTAAGGTGTCAATGTCTCTTTTGCAGGGGTGAGAGTAATTTCGAACTTTAAAAATTCGTAACTTTTTGTTATTAAAT…	T/G	CAATTGATGGATAGTGAGCTTTGCCAACTTGATAACTGATCGATGGAGTGCTTTGGGAAAATGTGTCTATAGAGTAACTTGACAATCGGTCATGAGGCTTGAGTGAGGTTTGCGGCTGTTTTGGAATTATCTTGGGAGTGGAGAGATATTGGTTATTTCTTCGAAGTATGAAATGATTGATGTAAAAAGACCTTTTTTTTATTTATAGGAAGATGAAGTGTTGGCTAGGTTTCAAATTTGAAAATTTATGTACATGTATTTCAGTATTTTAAAGGTATGTTAAGTGATTTTAATTATACT[T]CATTTAAGAACCTTTCTTAGTAAGGTGTCAATGTCTCTTTTGCAGGGGTGAGAGTAATTTCGAACTTTAAAAATTCGTAACTTTTTGTTATTAAAT…	T/G
Cla97Chr01	36044	T	T	Y	59	59	60	19	0.63	cCTCTCCTTcCTcTccTCc	Y	15	0	59	16	0.25	TTTTcTTTCTTCTTTC	0.38	0.375	-0.375	0.5	-0.5	Cla97C01G000050		promoter						TGAAATGATTGATGTAAAAAGACCTTTTTTTTATTTATAGGAAGATGAAGTGTTGGCTAGGTTTCAAATTTGAAAATTTATGTACATGTATTTCAGTATTTTAAAGGTATGTTAAGTGATTTTAATTATACTTCATTTAAGAACCTTTCTTAGTAAGGTGTCAATGTCTCTTTTGCAGGGGTGAGAGTAATTTCGAACTTTAAAAATTCGTAACTTTTTGTTATTAAATTCATTTTACCATTTAAAAAATGAAGTTGATCTATTATTTTTTTAAATGAAAGTTAAAATACGTTATTTCTC[T]TATCAGGAATTGATTCGGGCTTTAAGCTTTTTTGAGTTTTCATTTATTGATTGTGGGCTAAGTTATTTTAAAAGAGAATTGTAGAAGTGATTTTGA…	T/C	TGAAATGATTGATGTAAAAAGACCTTTTTTTTATTTATAGGAAGATGAAGTGTTGGCTAGGTTTCAAATTTGAAAATTTATGTACATGTATTTCAGTATTTTAAAGGTATGTTAAGTGATTTTAATTATACTTCATTTAAGAACCTTTCTTAGTAAGGTGTCAATGTCTCTTTTGCAGGGGTGAGAGTAATTTCGAACTTTAAAAATTCGTAACTTTTTGTTATTAAATTCATTTTACCATTTAAAAAATGAAGTTGATCTATTATTTTTTTAAATGAAAGTTAAAATACGTTATTTCTC[T]TATCAGGAATTGATTCGGGCTTTAAGCTTTTTTGAGTTTTCATTTATTGATTGTGGGCTAAGTTATTTTAAAAGAGAATTGTAGAAGTGATTTTGA…	T/C
Cla97Chr01	36601	A	A	W	83	83	60	28	0.57	tAAAttATtATttAtATTTTTtAAATAA	W	9	0	60	18	0.28	AtTgAATAtAAAAAAAAA	0.29	0.333333	-0.333333	0.444444	-0.444444	Cla97C01G000050		promoter						TTTAGATTTGGGTACATGTATCCGCATATTTAAATAATTAGTATTTTAATTAAATATTTGCATTTAGACATTTTATTAATAGAATTTGGGTTTAAATATTTTTTAAAATTATCTTTCAAAATTAAACTTAATTTAAAGTGCGATAAACAAAAAACCGAACAAAACAATTTGGGGATTAGATTTGCCTCGATGTTTGAACACGTCTGCACCAAATACAAACTTACTAGTTCTAACCTATTAACTAAATTATTAATTCCACTCAATGGCGTTTTGGAAAGTTTGAAAAAGAAAAGAGGTGAT[A]TGCATAGAAGTTGTTGAGGTTTAGGTTAATTGAGTCGATTTTCGTTGAGCTCTTAGAACCAGAAGTTCGTCTGTATTGCGATTTGCCGAAGCCGTC…	A/T	TTTAGATTTGGGTACATGTATCCGCATATTTAAATAATTAGTATTTTAATTAAATATTTGCATTTAGACATTTTATTAATAGAATTTGGGTTTAAATATTTTTTAAAATTATCTTTCAAAATTAAACTTAATTTAAAGTGCGATAAACAAAAAACCGAACAAAACAATTTGGGGATTAGATTTGCCTCGATGTTTGAACACGTCTGCACCAAATACAAACTTACTAGTTCTAACCTATTAACTAAATTATTAATTCCACTCAATGGCGTTTTGGAAAGTTTGAAAAAGAAAAGAGGTGAT[A]TGCATAGAAGTTGTTGAGGTTTAGGTTAATTGAGTCGATTTTCGTTGAGCTCTTAGAACCAGAAGTTCGTCTGTATTGCGATTTGCCGAAGCCGTC…	A/T
Cla97Chr01	38631	G	G	K	34	105	60	15	0.87	tTGGTttttttTTtT	K	91	91	59	30	0.47	TGGGtGTtGtGTTTttttGtGGGGGTGGGG	0.4	0.4	-0.4	0.466667	-0.533333	Intergenic								AATCGATCGGACAACATTCTAGGAATGATGGACGACCCACTTACAATCTTCTCTAATCATAATATATGAGCTCGTAGATTGACATCAGTCATACATTTAGCACGTAAGTGAGATATTTCCTGAAATATTTAGAGATTTTCGCCTTGTATACATGTGCGATTAATGTTTGTGAATGTTTTGCATTTTCTAAAACATTTTGATTATAATTAGAAGCTACCAATATGTAGTAATAATAATTGTTCAATTTCTCTCACTATTTCAGAATTTTCTGTTATTTCCAACACTTCCAGTTCTTCATGC[G]TGTCTAGCACTAATAATATCCTGATTACTGACATAGATGCTATGGGGCTCCTCTTTTCAACTAGCACCTTAGGGGTCTTGTGACTTTCGACATTTA…	G/T	AATCGATCGGACAACATTCTAGGAATGATGGACGACCCACTTACAATCTTCTCTAATCATAATATATGAGCTCGTAGATTGACATCAGTCATACATTTAGCACGTAAGTGAGATATTTCCTGAAATATTTAGAGATTTTCGCCTTGTATACATGTGCGATTAATGTTTGTGAATGTTTTGCATTTTCTAAAACATTTTGATTATAATTAGAAGCTACCAATATGTAGTAATAATAATTGTTCAATTTCTCTCACTATTTCAGAATTTTCTGTTATTTCCAACACTTCCAGTTCTTCATGC[G]TGTCTAGCACTAATAATATCCTGATTACTGACATAGATGCTATGGGGCTCCTCTTTTCAACTAGCACCTTAGGGGTCTTGTGACTTTCGACATTTA…	G/T
Cla97Chr01	40025	T	T	W	53	53	59	22	0.64	TaaTTaATaAaAATTTaaTaaa	W	19	19	60	25	0.36	TTaTTaTATaaTTTTaTaTATTTTA	0.28	0.318182	-0.318182	0.409091	-0.409091	Intergenic								CCCCATCCCTCTCCATTTCATTTTCCATTCTTCCCCAATTCTCCAAAAATCAGAGCGAGGACTTTTCATGGAATTCATGGAATTTGGGTTTGTTGCAGGTTTGTTTGTTTTTTTTAAGAGAATTCAATTAACTTAAATTGTTAGAAAAAAAATTATTTAAATAATTTCTTTATATATTATTAGTTCAACGAGAATAATTTAAATTTATAAAAAAATTATAGAAAAATTTTTATAAATAAAAAAAATATCAAACTATTTACAAATATAGCAAATGTTCACTTTCTATGCAGATAGACATTA[T]TATAGTGATGGATGTTCATCTAGTCTATCCTGGTATACCACAGATAAAAAGTAAAATTTTGCTATATTTGTAATTATTTTCAACTGTTTTTCTATT…	T/A	CCCCATCCCTCTCCATTTCATTTTCCATTCTTCCCCAATTCTCCAAAAATCAGAGCGAGGACTTTTCATGGAATTCATGGAATTTGGGTTTGTTGCAGGTTTGTTTGTTTTTTTTAAGAGAATTCAATTAACTTAAATTGTTAGAAAAAAAATTATTTAAATAATTTCTTTATATATTATTAGTTCAACGAGAATAATTTAAATTTATAAAAAAATTATAGAAAAATTTTTATAAATAAAAAAAATATCAAACTATTTACAAATATAGCAAATGTTCACTTTCTATGCAGATAGACATTA[T]TATAGTGATGGATGTTCATCTAGTCTATCCTGGTATACCACAGATAAAAAGTAAAATTTTGCTATATTTGTAATTATTTTCAACTGTTTTTCTATT…	T/A
Cla97Chr01	40888	T	T	K	50	50	60	26	0.58	TTGTGGTTgGgGGGgTTGTTggTGTg	K	38	38	59	30	0.43	TTTGTTGggggTTGTTTTTGTGgGTTTTGg	0.15	0.307692	-0.307692	0.423077	-0.384615	Intergenic								AAGCCTAACAGGGCTGGACGTGGATAGTCCCGTTTAGAATTTTTTCCTCACTCCCTCTCCTATTCTCGGCTTAAACTAAGAAAGGCAATGATTGGTGAGTACCCATTTCTATGATTCTCTTGCCTTCATGGGTAAAAATAAACAATAAAAAAATTCATTTTTTTAAAAAAGAAAAAATGACATATGACAGCCATCCATTGGGTGTTGTCAACTGGAATTTCTGCGAAATGTACTCCAGTATTCCTCCAACAATCAATTAAACTAAATTGGTGCTCGCTCAAGCTTAAACTTAATATGAAT[T]GGAGTGAGGAGAGAGATAACTATTTGAATCCAAACAACTATATAGATATATGTTGGTAGTATTGGCATACATGTATTTGTATTCTATGTATGTTAT…	T/G	AAGCCTAACAGGGCTGGACGTGGATAGTCCCGTTTAGAATTTTTTCCTCACTCCCTCTCCTATTCTCGGCTTAAACTAAGAAAGGCAATGATTGGTGAGTACCCATTTCTATGATTCTCTTGCCTTCATGGGTAAAAATAAACAATAAAAAAATTCATTTTTTTAAAAAAGAAAAAATGACATATGACAGCCATCCATTGGGTGTTGTCAACTGGAATTTCTGCGAAATGTACTCCAGTATTCCTCCAACAATCAATTAAACTAAATTGGTGCTCGCTCAAGCTTAAACTTAATATGAAT[T]GGAGTGAGGAGAGAGATAACTATTTGAATCCAAACAACTATATAGATATATGTTGGTAGTATTGGCATACATGTATTTGTATTCTATGTATGTTAT…	T/G
Cla97Chr01	41785	T	T	K	43	43	60	21	0.52	GggTGTTTTTTggTgGgGTGT	K	3	3	60	21	0.33	TTgTgggTTGTTTTTgTgTTT	0.19	0.333333	-0.333333	0.428571	-0.428571	Cla97C01G000060		promoter						AGAGTGAGTTGGATGGAGGAGTTGAGAAGGTGAAGGTCTATGAGGTTAAGCTGATACACATCCGCCTGTTTCACTCTGAATTCTGGCTTGGAGGGATGAAGGATGAGCCAGAGAAGCAGTATGAGCAAGGAAATGATGGATAAAAATGCCGAAACTCCAAGGAACAGCTTCTTGTACCGCTTCTGAATCTTCAGTTCTTGCTTATTGGCGCAGTGTTTGGGGGATTTTACGTTTGCTAGAGACATTTAATTTGATCTCAGACTGAGAGGGCAGGGCAAATGGCAAATGGCAAATGGCAAG[T]GGAAGGGCAAGATTCAAGAGCAAGGGTATGTATTGCTCTTTTTGTATTGGAGGAGAAAATGCTGGGGGCCCACATATCACAAATTACAACAAAAAG…	T/G	AGAGTGAGTTGGATGGAGGAGTTGAGAAGGTGAAGGTCTATGAGGTTAAGCTGATACACATCCGCCTGTTTCACTCTGAATTCTGGCTTGGAGGGATGAAGGATGAGCCAGAGAAGCAGTATGAGCAAGGAAATGATGGATAAAAATGCCGAAACTCCAAGGAACAGCTTCTTGTACCGCTTCTGAATCTTCAGTTCTTGCTTATTGGCGCAGTGTTTGGGGGATTTTACGTTTGCTAGAGACATTTAATTTGATCTCAGACTGAGAGGGCAGGGCAAATGGCAAATGGCAAATGGCAAG[T]GGAAGGGCAAGATTCAAGAGCAAGGGTATGTATTGCTCTTTTTGTATTGGAGGAGAAAATGCTGGGGGCCCACATATCACAAATTACAACAAAAAG…	T/G
Cla97Chr01	42242	G	G	R	106	106	60	24	0.58	aGaGGAaGGAGaaaGGAGAAaGaa	R	79	79	60	17	0.59	AAAGAGaGaGAGGaAGa	-0.01	0.352941	-0.352941	0.470588	-0.470588	Cla97C01G000060		promoter						TGGGGTGGCGGCCACGCATACGCTTTCACTCCTAAAACTTCTCCAACTTTTTTAACTCCAATAATTACATGACCAAAGCCCCTTATCTTTCCTTCACTTTATGGTGCCAATACGTTTTCCTCCGTCTCTTTATGAGTTAGCAATGTTATTTGTGGTTTCTCTCCCACAACTTCTTTTAATAGAAAAGACTATTCTCATAATTTAACGTGAAATTTAAAAATTGCTTCCTCAACTTTGAAACTCTTATAATTAAGTCGTCGGAAAGGAATTTACAGTTTGTTGATATGAATGCTAACTTTT[G]ATTCTTTTAAGCATCTTTAATCATACTTTCATATCTTTAGAATTCTTTTCATTCCAACATGATCCTGGTTCTTTTGTTGGAATTAATTAGCTTTAC…	G/A	TGGGGTGGCGGCCACGCATACGCTTTCACTCCTAAAACTTCTCCAACTTTTTTAACTCCAATAATTACATGACCAAAGCCCCTTATCTTTCCTTCACTTTATGGTGCCAATACGTTTTCCTCCGTCTCTTTATGAGTTAGCAATGTTATTTGTGGTTTCTCTCCCACAACTTCTTTTAATAGAAAAGACTATTCTCATAATTTAACGTGAAATTTAAAAATTGCTTCCTCAACTTTGAAACTCTTATAATTAAGTCGTCGGAAAGGAATTTACAGTTTGTTGATATGAATGCTAACTTTT[G]ATTCTTTTAAGCATCTTTAATCATACTTTCATATCTTTAGAATTCTTTTCATTCCAACATGATCCTGGTTCTTTTGTTGGAATTAATTAGCTTTAC…	G/A
Cla97Chr01	42287	C	C	Y	39	39	60	21	0.62	tCCTCtttCCTCTTtCttCtT	Y	3	0	60	15	0.4	CtCTCCtTCtCCCCT	0.22	0.4	-0.4	0.466667	-0.533333	Cla97C01G000060		promoter						ACTTTTTTAACTCCAATAATTACATGACCAAAGCCCCTTATCTTTCCTTCACTTTATGGTGCCAATACGTTTTCCTCCGTCTCTTTATGAGTTAGCAATGTTATTTGTGGTTTCTCTCCCACAACTTCTTTTAATAGAAAAGACTATTCTCATAATTTAACGTGAAATTTAAAAATTGCTTCCTCAACTTTGAAACTCTTATAATTAAGTCGTCGGAAAGGAATTTACAGTTTGTTGATATGAATGCTAACTTTTGATTCTTTTAAGCATCTTTAATCATACTTTCATATCTTTAGAATT[C]TTTTCATTCCAACATGATCCTGGTTCTTTTGTTGGAATTAATTAGCTTTACGTTAGAAGCAACAAAAAAGTAATGCACAATCTCCAGGTCCACTGT…	C/T	ACTTTTTTAACTCCAATAATTACATGACCAAAGCCCCTTATCTTTCCTTCACTTTATGGTGCCAATACGTTTTCCTCCGTCTCTTTATGAGTTAGCAATGTTATTTGTGGTTTCTCTCCCACAACTTCTTTTAATAGAAAAGACTATTCTCATAATTTAACGTGAAATTTAAAAATTGCTTCCTCAACTTTGAAACTCTTATAATTAAGTCGTCGGAAAGGAATTTACAGTTTGTTGATATGAATGCTAACTTTTGATTCTTTTAAGCATCTTTAATCATACTTTCATATCTTTAGAATT[C]TTTTCATTCCAACATGATCCTGGTTCTTTTGTTGGAATTAATTAGCTTTACGTTAGAAGCAACAAAAAAGTAATGCACAATCTCCAGGTCCACTGT…	C/T
Cla97Chr01	44840	G	G	R	67	67	60	14	0.64	AAGaGaGGAAAAAG	R	90	90	60	26	0.65	GAaGGaaAAGAaAAGAGGGGAAAAAA	-0.01	0.428571	-0.428571	0.5	-0.5	Intergenic								CACATCACGCCTTACCTCTAAGGTGTTCAAAGTTGAAACCAAACACTACAAATATTTTGAGGAGAAATATTTAGACCAGTGCTACACCTATCTTTGAGATACTCTACAGAGTTGGCCAATAAAAAATAGTCTTTATGTGACAAATTTTTTTAAATACTTTTTTTATATATAAATAAAGTAGAGGTTGCACCTAATCAATGCTCTATTTAAGGATTCACCATTTTTTTACCATACAACTCCAACACTTTGATTAGCTTCAACTCACTTTTTAGTTGAATAATAGCAACCTTTTTCAATTTC[G]ATGAATAATAACATTCAACTTTCTTGTATAATTAAAATCATTATTCATAGGGGAAAAAATATAAAAAAGTTATTTATTTAGCTACCTATATTTATC…	G/A	CACATCACGCCTTACCTCTAAGGTGTTCAAAGTTGAAACCAAACACTACAAATATTTTGAGGAGAAATATTTAGACCAGTGCTACACCTATCTTTGAGATACTCTACAGAGTTGGCCAATAAAAAATAGTCTTTATGTGACAAATTTTTTTAAATACTTTTTTTATATATAAATAAAGTAGAGGTTGCACCTAATCAATGCTCTATTTAAGGATTCACCATTTTTTTACCATACAACTCCAACACTTTGATTAGCTTCAACTCACTTTTTAGTTGAATAATAGCAACCTTTTTCAATTTC[G]ATGAATAATAACATTCAACTTTCTTGTATAATTAAAATCATTATTCATAGGGGAAAAAATATAAAAAAGTTATTTATTTAGCTACCTATATTTATC…	G/A
Cla97Chr01	47556	T	T	W	50	50	60	34	0.5	TTTTTTATTTTaAAaTaATATATAAaAaTATaAT	W	1	1	60	20	0.3	ATTTaTTTTTTTaAaaTTTT	0.2	0.35	-0.35	0.45	-0.45	Cla97C01G000070	Cla97C01G000070.1:Intron	Intron	Two-component response regulator-like protein	IPR010402 (CCT domain), IPR011006 (CheY-like superfamily)	GO:0000160, GO:0005634	two-component response regulator-like aprr5	NA	TACACCTGGAATTTTACAGACTTCTACCAAGTCCTTAGAAGTTTGATCGCATGGCCCTCTCCCACGATGTTGCAAGAACTTCATCAATTGAAGGTTCTAGGTATAAAAGATAATATAGGGCACTATATTTCTGGAACAATACGCATACAAATTACAAACACACGAGAGAAGGATAACAAGAAAAAAAAAAGCTTCTCAAACGAAAAGTGAGAACTCAATCAATTACAATCAGTTCCAGGAGGCAATTATGAGAGTGATAACCTTTTCCAAAGAGTAAAATGAGGGAGGGACAGGATTAGA[T]TAATAAGTTTTAGCCTTTTATCCACTTGAAGTGAAGGGATGCATTTCTAATTTCGAGGCTTTGTATTTCTCTAGCAAGCAGTTAAGAAAACATTCA…	T/A	TACACCTGGAATTTTACAGACTTCTACCAAGTCCTTAGAAGTTTGATCGCATGGCCCTCTCCCACGATGTTGCAAGAACTTCATCAATTGAAGGTTCTAGGTATAAAAGATAATATAGGGCACTATATTTCTGGAACAATACGCATACAAATTACAAACACACGAGAGAAGGATAACAAGAAAAAAAAAAGCTTCTCAAACGAAAAGTGAGAACTCAATCAATTACAATCAGTTCCAGGAGGCAATTATGAGAGTGATAACCTTTTCCAAAGAGTAAAATGAGGGAGGGACAGGATTAGA[T]TAATAAGTTTTAGCCTTTTATCCACTTGAAGTGAAGGGATGCATTTCTAATTTCGAGGCTTTGTATTTCTCTAGCAAGCAGTTAAGAAAACATTCA…	T/A
Cla97Chr01	47610	C	C	Y	76	76	60	42	0.71	CtTTtCtTCTCTCTTtTtCTCtTCtCttTttTCttTCTCttt	Y	12	12	60	21	0.33	CCCCCCCtTttCCCCCtCtCT	0.38	0.333333	-0.333333	0.428571	-0.428571	Cla97C01G000070	Cla97C01G000070.1:Intron	Intron	Two-component response regulator-like protein	IPR010402 (CCT domain), IPR011006 (CheY-like superfamily)	GO:0000160, GO:0005634	two-component response regulator-like aprr5	NA	CCCTCTCCCACGATGTTGCAAGAACTTCATCAATTGAAGGTTCTAGGTATAAAAGATAATATAGGGCACTATATTTCTGGAACAATACGCATACAAATTACAAACACACGAGAGAAGGATAACAAGAAAAAAAAAAGCTTCTCAAACGAAAAGTGAGAACTCAATCAATTACAATCAGTTCCAGGAGGCAATTATGAGAGTGATAACCTTTTCCAAAGAGTAAAATGAGGGAGGGACAGGATTAGATTAATAAGTTTTAGCCTTTTATCCACTTGAAGTGAAGGGATGCATTTCTAATTT[C]GAGGCTTTGTATTTCTCTAGCAAGCAGTTAAGAAAACATTCATTTGCAAGTGATAATGCCCAGAGTTCAGATTGATGCCTTAGTCTGCTACTAAAA…	C/T	CCCTCTCCCACGATGTTGCAAGAACTTCATCAATTGAAGGTTCTAGGTATAAAAGATAATATAGGGCACTATATTTCTGGAACAATACGCATACAAATTACAAACACACGAGAGAAGGATAACAAGAAAAAAAAAAGCTTCTCAAACGAAAAGTGAGAACTCAATCAATTACAATCAGTTCCAGGAGGCAATTATGAGAGTGATAACCTTTTCCAAAGAGTAAAATGAGGGAGGGACAGGATTAGATTAATAAGTTTTAGCCTTTTATCCACTTGAAGTGAAGGGATGCATTTCTAATTT[C]GAGGCTTTGTATTTCTCTAGCAAGCAGTTAAGAAAACATTCATTTGCAAGTGATAATGCCCAGAGTTCAGATTGATGCCTTAGTCTGCTACTAAAA…	C/T
Cla97Chr01	47646	A	A	R	74	74	60	41	0.68	AGAGGgGgAGAgGAgAggGggGAggGAGAgggGggAAGAAg	R	25	25	60	25	0.4	GggAAAAAgAgAGGAGAAAGAgAAA	0.28	0.32	-0.32	0.4	-0.4	Cla97C01G000070	Cla97C01G000070.1:Intron	Intron	Two-component response regulator-like protein	IPR010402 (CCT domain), IPR011006 (CheY-like superfamily)	GO:0000160, GO:0005634	two-component response regulator-like aprr5	NA	AAGGTTCTAGGTATAAAAGATAATATAGGGCACTATATTTCTGGAACAATACGCATACAAATTACAAACACACGAGAGAAGGATAACAAGAAAAAAAAAAGCTTCTCAAACGAAAAGTGAGAACTCAATCAATTACAATCAGTTCCAGGAGGCAATTATGAGAGTGATAACCTTTTCCAAAGAGTAAAATGAGGGAGGGACAGGATTAGATTAATAAGTTTTAGCCTTTTATCCACTTGAAGTGAAGGGATGCATTTCTAATTTCGAGGCTTTGTATTTCTCTAGCAAGCAGTTAAGAAA[A]CATTCATTTGCAAGTGATAATGCCCAGAGTTCAGATTGATGCCTTAGTCTGCTACTAAAAATCGCACACACAAATGAAAGGCCAAGGATCAGAACT…	A/G	AAGGTTCTAGGTATAAAAGATAATATAGGGCACTATATTTCTGGAACAATACGCATACAAATTACAAACACACGAGAGAAGGATAACAAGAAAAAAAAAAGCTTCTCAAACGAAAAGTGAGAACTCAATCAATTACAATCAGTTCCAGGAGGCAATTATGAGAGTGATAACCTTTTCCAAAGAGTAAAATGAGGGAGGGACAGGATTAGATTAATAAGTTTTAGCCTTTTATCCACTTGAAGTGAAGGGATGCATTTCTAATTTCGAGGCTTTGTATTTCTCTAGCAAGCAGTTAAGAAA[A]CATTCATTTGCAAGTGATAATGCCCAGAGTTCAGATTGATGCCTTAGTCTGCTACTAAAAATCGCACACACAAATGAAAGGCCAAGGATCAGAACT…	A/G
Cla97Chr01	50820	C	C	Y	91	91	60	27	0.48	CCttTTCCCCTttCCTttCtCtCCtCC	Y	49	49	60	23	0.3	CCCCCTCtTCTCtCCCCCtCCtC	0.18	0.347826	-0.347826	0.434783	-0.434783	Cla97C01G000070		promoter						ATAATCAACATCCACATCCACATCCACATCCACATCCTCAGAGCTGACGACCACGGCCTCGCCCATTTCACAGTCGAAGGTGTAATCAGAAACGAAGAAGAAGGAGAAGGAGTAGGAAAGGGAGAATGGTGAGAATGAAGAAGAAGAAGAAGAAGAAGAAGAAAACGGTGGCTGGAAATCTCATCCTTTTGCTTCCTCTGCAAAGGAAACGCAGAAAAAAATATCTAAAAAAATATCAGCTGCAAATTGAGTGGGGATCCAAGGGCGGAGAGGAAGAGTGGGGATTTAACCGCCAGAAAT[C]GGAGGGCTGAGAAGAAAGGAAGGCAGCATTGAGCAAAATATCTGAAAGAGAGTCCAATCAGGCCCACCCATGACACGTCAGCGGCTTAGTCGGAGG…	C/T	ATAATCAACATCCACATCCACATCCACATCCACATCCTCAGAGCTGACGACCACGGCCTCGCCCATTTCACAGTCGAAGGTGTAATCAGAAACGAAGAAGAAGGAGAAGGAGTAGGAAAGGGAGAATGGTGAGAATGAAGAAGAAGAAGAAGAAGAAGAAGAAAACGGTGGCTGGAAATCTCATCCTTTTGCTTCCTCTGCAAAGGAAACGCAGAAAAAAATATCTAAAAAAATATCAGCTGCAAATTGAGTGGGGATCCAAGGGCGGAGAGGAAGAGTGGGGATTTAACCGCCAGAAAT[C]GGAGGGCTGAGAAGAAAGGAAGGCAGCATTGAGCAAAATATCTGAAAGAGAGTCCAATCAGGCCCACCCATGACACGTCAGCGGCTTAGTCGGAGG…	C/T
Cla97Chr01	52380	A	A	R	108	108	60	30	0.57	ggGAgAgGggGGAAAgAAgAAAGAAGGAGG	R	4	4	60	11	0.27	AAGAAgGAAAA	0.3	0.454545	-0.454545	0.545455	-0.545455	Cla97C01G000070		promoter						GCTATCTATATTCTTTTTTATTTGTTTTTTTTTTCCCGGTCAACTTTGATTATAAGAAAGTTCCTTTGTTTATTTTTACTTTTATTAATATTAAAAAAATAATTGACAAAGTTGGGTATTAAACTCAAGATTTGATAAGTGCTAAATCACTTTACAGACACCTCAATACCACCAAACCAGTTATAAAAAAATTAGTTATAGTCATAGAAATCCTTATCTTCGGCCTTGAAGTGTTAGGAAATGTATTTTTAATTATTTAATTAAAAAAAATAAGTCATTTTAAAAAAAAATTGAGTATTT[A]ACAACTACTGAAAATAGACTTTGAAGTTTGAAGTATATATTAAACAATTATTATCAAAAGAGTTTAAATAAAAATAAAATTTTTGAAAAACACTTT…	A/G	GCTATCTATATTCTTTTTTATTTGTTTTTTTTTTCCCGGTCAACTTTGATTATAAGAAAGTTCCTTTGTTTATTTTTACTTTTATTAATATTAAAAAAATAATTGACAAAGTTGGGTATTAAACTCAAGATTTGATAAGTGCTAAATCACTTTACAGACACCTCAATACCACCAAACCAGTTATAAAAAAATTAGTTATAGTCATAGAAATCCTTATCTTCGGCCTTGAAGTGTTAGGAAATGTATTTTTAATTATTTAATTAAAAAAAATAAGTCATTTTAAAAAAAAATTGAGTATTT[A]ACAACTACTGAAAATAGACTTTGAAGTTTGAAGTATATATTAAACAATTATTATCAAAAGAGTTTAAATAAAAATAAAATTTTTGAAAAACACTTT…	A/G
Cla97Chr01	52538	G	G	R	228	228	60	29	0.62	AAGGAAaAAGaGAaGAGaaaGGGaGaAGa	R	228	228	60	24	0.54	AaGAGGGGAAaGGAaAGGAAAGGa	0.08	0.333333	-0.333333	0.416667	-0.416667	Cla97C01G000070		promoter						CACCTCAATACCACCAAACCAGTTATAAAAAAATTAGTTATAGTCATAGAAATCCTTATCTTCGGCCTTGAAGTGTTAGGAAATGTATTTTTAATTATTTAATTAAAAAAAATAAGTCATTTTAAAAAAAAATTGAGTATTTAACAACTACTGAAAATAGACTTTGAAGTTTGAAGTATATATTAAACAATTATTATCAAAAGAGTTTAAATAAAAATAAAATTTTTGAAAAACACTTTTTTCTCTAGTCAATCAAAATAAGTCTTAATTAAATAATTATCACAATTGATTATGTGAGTT[G]CTTAATTACATTATGATTTAGACGATAATTAGACACTTAAATTTTCGTATACATTATATTTACTCAATCTCTAGATACTCATTGAATTGTTGATCG…	G/A	CACCTCAATACCACCAAACCAGTTATAAAAAAATTAGTTATAGTCATAGAAATCCTTATCTTCGGCCTTGAAGTGTTAGGAAATGTATTTTTAATTATTTAATTAAAAAAAATAAGTCATTTTAAAAAAAAATTGAGTATTTAACAACTACTGAAAATAGACTTTGAAGTTTGAAGTATATATTAAACAATTATTATCAAAAGAGTTTAAATAAAAATAAAATTTTTGAAAAACACTTTTTTCTCTAGTCAATCAAAATAAGTCTTAATTAAATAATTATCACAATTGATTATGTGAGTT[G]CTTAATTACATTATGATTTAGACGATAATTAGACACTTAAATTTTCGTATACATTATATTTACTCAATCTCTAGATACTCATTGAATTGTTGATCG…	G/A
Cla97Chr01	53093	T	T	Y	144	144	54	18	0.5	CcCTcTcTTTCcCTTTcT	Y	72	72	59	27	0.22	TTCTTTTTTTTTTTCcTCTTTTcTcTT	0.28	0.333333	-0.333333	0.444444	-0.444444	Intergenic								GTTCTATCTTGGGATGGTTTAATCATATAAGGATAAATTTGATATTTGGAATCAGAGCACCCAAGTTGAAATTTAAAATAATATAGACATATATATATAAGGATATAGTTTTTATTAAAACCAAAATAATAATTATTAGTTAAGAAGGAAGGGTGGGATGCGCCAATATAAAATTAGTTAATCCAATAAAATTAGTTTTGTTCTGTAGGGAAAAGGCAGGTTTTGTATATATGTATCCCACGCCATAAATACCCTTGAAGTTTGACAAAATTTGCGTTCATAAAATATAGGTGAGAAGGA[T]GTTAGGTTGAAAGCCCGCCGACTTTACATTCAGTACGTAACCGATTTAGGCAAGTAAACAAGAGTTTCATTCATACAGCTTTCTCAATAAATAAAA…	T/C	GTTCTATCTTGGGATGGTTTAATCATATAAGGATAAATTTGATATTTGGAATCAGAGCACCCAAGTTGAAATTTAAAATAATATAGACATATATATATAAGGATATAGTTTTTATTAAAACCAAAATAATAATTATTAGTTAAGAAGGAAGGGTGGGATGCGCCAATATAAAATTAGTTAATCCAATAAAATTAGTTTTGTTCTGTAGGGAAAAGGCAGGTTTTGTATATATGTATCCCACGCCATAAATACCCTTGAAGTTTGACAAAATTTGCGTTCATAAAATATAGGTGAGAAGGA[T]GTTAGGTTGAAAGCCCGCCGACTTTACATTCAGTACGTAACCGATTTAGGCAAGTAAACAAGAGTTTCATTCATACAGCTTTCTCAATAAATAAAA…	T/C
Cla97Chr01	55100	T	T	Y	134	134	60	16	0.38	cTTTTcTCTcTTCTTC	Y	214	214	60	20	0.55	cCTTCTTTTTTCCCTcCcCC	-0.17	0.375	-0.375	0.5	-0.5	Cla97C01G000080		promoter						TCGTTACTTTCATGAAAATTTAGATAACAAAAGTATTTTTTATTTTTTTATCTATTGTTTCCTATTGAATTCCATATCTAGATACCTGTTTCTTTTCGTTCTGAGGTTTTTCTAACCGACAGAAAGACATATATTTTGAGTTTTATAACAATATTAATTGTTTTTCACATAGTATATTTTATCAAATAACAAGGTTAAGGTTTCTTTTGACACTACAAGAATTTTTGTCTCTATCCAAGCAAAAAAATATTGATAGATCTTCAAAAAAGATATTATGTCCATGCATTAAAAATGCATCAA[T]AGAAATTAGCTTTGCTGACATTTTTTATTGTGTGGGTAGAAAAAACTACCGGCAAAGACAAAAATTCTTGTAATGTAAGATTGTTGTATCTTTTAA…	T/C	TCGTTACTTTCATGAAAATTTAGATAACAAAAGTATTTTTTATTTTTTTATCTATTGTTTCCTATTGAATTCCATATCTAGATACCTGTTTCTTTTCGTTCTGAGGTTTTTCTAACCGACAGAAAGACATATATTTTGAGTTTTATAACAATATTAATTGTTTTTCACATAGTATATTTTATCAAATAACAAGGTTAAGGTTTCTTTTGACACTACAAGAATTTTTGTCTCTATCCAAGCAAAAAAATATTGATAGATCTTCAAAAAAGATATTATGTCCATGCATTAAAAATGCATCAA[T]AGAAATTAGCTTTGCTGACATTTTTTATTGTGTGGGTAGAAAAAACTACCGGCAAAGACAAAAATTCTTGTAATGTAAGATTGTTGTATCTTTTAA…	T/C
Cla97Chr01	55232	C	C	Y	34	34	60	15	0.6	TCCTCtTTTCCCtTT	Y	56	56	60	15	0.67	TCCTTtCTTTCttCt	-0.07	0.4	-0.4	0.466667	-0.533333	Cla97C01G000080		promoter						ATTTTGAGTTTTATAACAATATTAATTGTTTTTCACATAGTATATTTTATCAAATAACAAGGTTAAGGTTTCTTTTGACACTACAAGAATTTTTGTCTCTATCCAAGCAAAAAAATATTGATAGATCTTCAAAAAAGATATTATGTCCATGCATTAAAAATGCATCAATAGAAATTAGCTTTGCTGACATTTTTTATTGTGTGGGTAGAAAAAACTACCGGCAAAGACAAAAATTCTTGTAATGTAAGATTGTTGTATCTTTTAAAATAATTGTTGAGAATAGTACGTTTTGGTAAATTT[C]ATTTTTTAAAAAAAAAAAGGTAAAAAAAATGTTTGGTAAATTTAAATTAGATAGCCTAGCTATAATGACCAAATTAGACATATTAGTGTAATTATT…	C/T	ATTTTGAGTTTTATAACAATATTAATTGTTTTTCACATAGTATATTTTATCAAATAACAAGGTTAAGGTTTCTTTTGACACTACAAGAATTTTTGTCTCTATCCAAGCAAAAAAATATTGATAGATCTTCAAAAAAGATATTATGTCCATGCATTAAAAATGCATCAATAGAAATTAGCTTTGCTGACATTTTTTATTGTGTGGGTAGAAAAAACTACCGGCAAAGACAAAAATTCTTGTAATGTAAGATTGTTGTATCTTTTAAAATAATTGTTGAGAATAGTACGTTTTGGTAAATTT[C]ATTTTTTAAAAAAAAAAAGGTAAAAAAAATGTTTGGTAAATTTAAATTAGATAGCCTAGCTATAATGACCAAATTAGACATATTAGTGTAATTATT…	C/T
Cla97Chr01	55811	C	C	Y	109	109	60	29	0.55	ttttCCCCtCCTtttTCCCtCCTTCCtTT	Y	34	34	60	27	0.33	CCCCtCTCttCtCtCCtCCCCCCCtCt	0.22	0.296296	-0.296296	0.407407	-0.407407	Cla97C01G000080		promoter						TTATTGTAGGTTCATTAAAAAATATAAATGTTTTAAGTTGCAAGATATTTTATTTTAATTTAATTATTTGAAACAAGTTTAAGAAAAACATTTTGTTACAAAAATGTTGAATCATTCAACATTTCGTTCATGTGGATGAAATAGATGTAAGAGAAAAAAAAAATGTATAAAAGAATGAGATTTTAATTTAAAATAATAAGTTAAAAAATATAACAAAAATTGTTTTTAAAAGTTGGCCCGGATGTGATTTCGAACATAAAAAGAAGCGAAAAAGTGATTTTAAAAAATTAATAGATAATC[C]ACTTTGCCAAATATCTAAAATGGTTAAAATTTTTGTTTTTGTTTCTCGCAAAAGTAATCCTAAATAGAGCCTAATTTAAAATAAAATACTTCTAAA…	C/T	TTATTGTAGGTTCATTAAAAAATATAAATGTTTTAAGTTGCAAGATATTTTATTTTAATTTAATTATTTGAAACAAGTTTAAGAAAAACATTTTGTTACAAAAATGTTGAATCATTCAACATTTCGTTCATGTGGATGAAATAGATGTAAGAGAAAAAAAAAATGTATAAAAGAATGAGATTTTAATTTAAAATAATAAGTTAAAAAATATAACAAAAATTGTTTTTAAAAGTTGGCCCGGATGTGATTTCGAACATAAAAAGAAGCGAAAAAGTGATTTTAAAAAATTAATAGATAATC[C]ACTTTGCCAAATATCTAAAATGGTTAAAATTTTTGTTTTTGTTTCTCGCAAAAGTAATCCTAAATAGAGCCTAATTTAAAATAAAATACTTCTAAA…	C/T
Cla97Chr01	55933	T	T	Y	222	228	60	24	0.62	TTcCCCTCCccccTcTTTTccTCC	Y	43	43	60	16	0.19	TccTTTTTTTTCTTTT	0.43	0.375	-0.375	0.5	-0.5	Cla97C01G000080		promoter						TTCGTTCATGTGGATGAAATAGATGTAAGAGAAAAAAAAAATGTATAAAAGAATGAGATTTTAATTTAAAATAATAAGTTAAAAAATATAACAAAAATTGTTTTTAAAAGTTGGCCCGGATGTGATTTCGAACATAAAAAGAAGCGAAAAAGTGATTTTAAAAAATTAATAGATAATCCACTTTGCCAAATATCTAAAATGGTTAAAATTTTTGTTTTTGTTTCTCGCAAAAGTAATCCTAAATAGAGCCTAATTTAAAATAAAATACTTCTAAACATTATATTTTGTTTAAAAATACTG[T]ATTTATAACTTTCAAGTGTTTTTTTAAGCGAAAAAAGGGATAACGCAATAGAACTGCTCAACCGAGCTCCCTCACCTCCTTATGGCAAAGGAAGAA…	T/C	TTCGTTCATGTGGATGAAATAGATGTAAGAGAAAAAAAAAATGTATAAAAGAATGAGATTTTAATTTAAAATAATAAGTTAAAAAATATAACAAAAATTGTTTTTAAAAGTTGGCCCGGATGTGATTTCGAACATAAAAAGAAGCGAAAAAGTGATTTTAAAAAATTAATAGATAATCCACTTTGCCAAATATCTAAAATGGTTAAAATTTTTGTTTTTGTTTCTCGCAAAAGTAATCCTAAATAGAGCCTAATTTAAAATAAAATACTTCTAAACATTATATTTTGTTTAAAAATACTG[T]ATTTATAACTTTCAAGTGTTTTTTTAAGCGAAAAAAGGGATAACGCAATAGAACTGCTCAACCGAGCTCCCTCACCTCCTTATGGCAAAGGAAGAA…	T/C
Cla97Chr01	56336	T	T	Y	79	79	60	23	0.57	TCccTccCTTTcTcTTCcCCTcT	Y	48	48	60	30	0.4	cTTTTTTcTTTTTCTCcTCTTTCCTCTCcC	0.17	0.347826	-0.347826	0.434783	-0.434783	Intergenic								TCTATCTGGAAAAACATCTTTCCAAATCAGAAACACCCGTGACAGGAAGTTGAAGCTGCTAAAGCATGAGCAAATTTGTTCTCCTATCTTGGAACACGACAAAAAAGAAAATTTTCCACAAAAATAATGTCCTCAATGACAATCTCTATTTCATCTAAAGAAGACTCTCCTTTCTAATAAGGAGATTAACAACTTCTAATATATTGGAATCCACTCAAGAGGTAGGTTGGTCCTAGCCCATTCTTTTTCAATTGCAATCAAACCATCAAGCAGAGCTTCCACTTAAAGCTAACTAACACT[T]TGGGTCTTGCTTAACGAACTTATAGTCCAACAAGACCGTGCGGCCAACATGATCATGAACAACCCAACCAAGCCCGCTAGAACCTTTCTTTGTCAA…	T/C	TCTATCTGGAAAAACATCTTTCCAAATCAGAAACACCCGTGACAGGAAGTTGAAGCTGCTAAAGCATGAGCAAATTTGTTCTCCTATCTTGGAACACGACAAAAAAGAAAATTTTCCACAAAAATAATGTCCTCAATGACAATCTCTATTTCATCTAAAGAAGACTCTCCTTTCTAATAAGGAGATTAACAACTTCTAATATATTGGAATCCACTCAAGAGGTAGGTTGGTCCTAGCCCATTCTTTTTCAATTGCAATCAAACCATCAAGCAGAGCTTCCACTTAAAGCTAACTAACACT[T]TGGGTCTTGCTTAACGAACTTATAGTCCAACAAGACCGTGCGGCCAACATGATCATGAACAACCCAACCAAGCCCGCTAGAACCTTTCTTTGTCAA…	T/C
Cla97Chr01	58192	A	A	R	54	54	60	20	0.65	GAGggAAGgGAgAGAgGGGA	R	36	36	60	14	0.64	gAGGAGGgGAGGAA	0.01	0.428571	-0.428571	0.5	-0.5	Intergenic								AATTTCATTGTGAAGAAGAAGAGGGCCGAGAGTGGAGCAAGAAAGAAAAAGGAAAAGAACTTGGAAATCGAGATTTGGAGAAGGAGAGAATAACGGGATGCAAAAAAAAAAAAAAAAAAGAGATGAAAGACAAAATTTAAATTGAGAAAAAAAAAGGACACGTGGCAGCATTGAAATGGGCCACGTGACTGGGCTGCAAAATGGGCGCAGCTTGGCTCTTTCGAATGGCAATAACACCCTCTTAAAGAGGACCAAAAACGGCTAGTCGTACACCTTTATACGTGACCAAACAGCAGCCCG[A]ACAAAATACTAACTCTACAACACGATCTCTAAGTCATTCAATAATTTCACGAGACAACCTGCCTAACTCTATAACACGATCTCTTAGTCATTTATA…	A/G	AATTTCATTGTGAAGAAGAAGAGGGCCGAGAGTGGAGCAAGAAAGAAAAAGGAAAAGAACTTGGAAATCGAGATTTGGAGAAGGAGAGAATAACGGGATGCAAAAAAAAAAAAAAAAAAGAGATGAAAGACAAAATTTAAATTGAGAAAAAAAAAGGACACGTGGCAGCATTGAAATGGGCCACGTGACTGGGCTGCAAAATGGGCGCAGCTTGGCTCTTTCGAATGGCAATAACACCCTCTTAAAGAGGACCAAAAACGGCTAGTCGTACACCTTTATACGTGACCAAACAGCAGCCCG[A]ACAAAATACTAACTCTACAACACGATCTCTAAGTCATTCAATAATTTCACGAGACAACCTGCCTAACTCTATAACACGATCTCTTAGTCATTTATA…	A/G
Cla97Chr01	58306	C	C	S	204	204	60	21	0.62	CGCgGGGCGCCgCGCGCgGgG	S	160	160	60	17	0.41	GGCCggCCCCgGGCCCC	0.21	0.352941	-0.352941	0.470588	-0.470588	Intergenic								AAAAAGAGATGAAAGACAAAATTTAAATTGAGAAAAAAAAAGGACACGTGGCAGCATTGAAATGGGCCACGTGACTGGGCTGCAAAATGGGCGCAGCTTGGCTCTTTCGAATGGCAATAACACCCTCTTAAAGAGGACCAAAAACGGCTAGTCGTACACCTTTATACGTGACCAAACAGCAGCCCGAACAAAATACTAACTCTACAACACGATCTCTAAGTCATTCAATAATTTCACGAGACAACCTGCCTAACTCTATAACACGATCTCTTAGTCATTTATAGAGACTATGTCTCCTTT[C]TTCCCACTAGGTCAACCCATAATGGTTTAATTATATCCCATTTAGAAAATGGCAAAACAATGGCTCAAGAAGAAAAAAAATAGATTGTGTTTTTTA…	C/G	AAAAAGAGATGAAAGACAAAATTTAAATTGAGAAAAAAAAAGGACACGTGGCAGCATTGAAATGGGCCACGTGACTGGGCTGCAAAATGGGCGCAGCTTGGCTCTTTCGAATGGCAATAACACCCTCTTAAAGAGGACCAAAAACGGCTAGTCGTACACCTTTATACGTGACCAAACAGCAGCCCGAACAAAATACTAACTCTACAACACGATCTCTAAGTCATTCAATAATTTCACGAGACAACCTGCCTAACTCTATAACACGATCTCTTAGTCATTTATAGAGACTATGTCTCCTTT[C]TTCCCACTAGGTCAACCCATAATGGTTTAATTATATCCCATTTAGAAAATGGCAAAACAATGGCTCAAGAAGAAAAAAAATAGATTGTGTTTTTTA…	C/G
Cla97Chr01	58959	C	C	Y	116	116	60	36	0.56	TCCTtCtCTtCCTtCCCCTTttCCCTTCTTtCCttT	Y	107	107	60	25	0.56	tCCtCTtCtCCCCCtTtTCTttTCt	0	0.32	-0.32	0.4	-0.4	Cla97C01G000090	Cla97C01G000090.1:Intron	Intron	Arginine/serine-rich splicing factor, putative	IPR012677 (Nucleotide-binding alpha-beta plait domain)	GO:0003676, GO:0003723	serine arginine-rich splicing factor sr34a-like	NA	TCCATACAACTCATACCATTTTCCATCTAACTCAACTCTTCATATAACCAGTCTGCATAGGTCCTAAACTAAAATGAATTCCCACGCAATGTCGGACCCTCGATATTATAACAAACATTCATATAATCATAGCTCTGCATCATTCACTTCCTTCTCGTGCCTGAAAAAGGGATTTCAGCTCTGGTTAGTGGCATTATTTTCATTACTCACTTAATTCAAACTATTGAGTGCAATAGATGTGTTAATACACTAGTTGTACAAAGTCAAAATACATGTATTAAAAATGCATCAAACAGTTGT[C]AGCATGCACTAAATGAACATATGACAAAATGATAAAAATTGAATATAAAATACATCAAACCATTTTTTAAGAATATAAATACATAAATTCATTCAC…	C/T	TCCATACAACTCATACCATTTTCCATCTAACTCAACTCTTCATATAACCAGTCTGCATAGGTCCTAAACTAAAATGAATTCCCACGCAATGTCGGACCCTCGATATTATAACAAACATTCATATAATCATAGCTCTGCATCATTCACTTCCTTCTCGTGCCTGAAAAAGGGATTTCAGCTCTGGTTAGTGGCATTATTTTCATTACTCACTTAATTCAAACTATTGAGTGCAATAGATGTGTTAATACACTAGTTGTACAAAGTCAAAATACATGTATTAAAAATGCATCAAACAGTTGT[C]AGCATGCACTAAATGAACATATGACAAAATGATAAAAATTGAATATAAAATACATCAAACCATTTTTTAAGAATATAAATACATAAATTCATTCAC…	C/T
Cla97Chr01	60321	G	G	K	69	69	59	23	0.61	tTTGttGtTtTGTGGGtGttGTG	K	53	53	59	21	0.52	GttttGGtGGtGGTTGtGTGT	0.09	0.333333	-0.333333	0.428571	-0.428571	Cla97C01G000090	Cla97C01G000090.1:Intron	Intron	Arginine/serine-rich splicing factor, putative	IPR012677 (Nucleotide-binding alpha-beta plait domain)	GO:0003676, GO:0003723	serine arginine-rich splicing factor sr34a-like	NA	GCCCAAGGATTTCTGAATTCAGTATCATCAAGTTTTCGCATCTAAATAACAAAAAAAAAAAAAAAACATTAGTTGTCAAATTGAAATAATGCAGAACTTCTGACAAAACGTGCTTTTAGAAAAACTTACAGCATATTTCATGTCATCATAGTTAGTATAATCAACAATCCCAAACGTCCCTGGACATGTTGACTTCAAATAGTAAATATATATGTAATTATGATATAAATTTGAAGTAATTTCAGTTTCTGAGTTTGATGGAACTTTTAAAAAGAGAAGAAAATAGACAGCTTCTAGTTG[G]TACAGTGTAAATGATTTGCATCTGTGCTATGTCACGTGCCAAAGCTAAACATTATAAAAATATATATTCATAATACACCCCTGGATTATAAACTAA…	G/T	GCCCAAGGATTTCTGAATTCAGTATCATCAAGTTTTCGCATCTAAATAACAAAAAAAAAAAAAAAACATTAGTTGTCAAATTGAAATAATGCAGAACTTCTGACAAAACGTGCTTTTAGAAAAACTTACAGCATATTTCATGTCATCATAGTTAGTATAATCAACAATCCCAAACGTCCCTGGACATGTTGACTTCAAATAGTAAATATATATGTAATTATGATATAAATTTGAAGTAATTTCAGTTTCTGAGTTTGATGGAACTTTTAAAAAGAGAAGAAAATAGACAGCTTCTAGTTG[G]TACAGTGTAAATGATTTGCATCTGTGCTATGTCACGTGCCAAAGCTAAACATTATAAAAATATATATTCATAATACACCCCTGGATTATAAACTAA…	G/T
Cla97Chr01	65869	G	G	R	54	54	60	29	0.34	GGGGGGGGGAAGaGAGGGGGaGaGAaGaa	R	44	44	59	23	0.43	GAGGAGGGAAAGAaAGGAGGAGG	-0.09	0.347826	-0.347826	0.434783	-0.434783	Intergenic								AATTAAAAGTAAGAAACAACTTAATGTTAGTATGAAAAAATGGTAGGAAACATAGTTCTTGGGCTATCTTCAAACATAATAAAATGAGCCAAAATAGTTATAATTATAACAAAATGGTTATTTTGTTATCACTGTCAAACAACAACATTTTGTTATATTTAAAAATATTTCTAACAATTTTGTAATTTAAAACAATATAGTGATAGAGAGTAGAGAATTAAAAAAGGTAACCAAAACTTTTAAATTTTCAGAATTTGTGTTGATTCTATTTTTAAAAAATAAAATAAAATCAATAAAAAT[G]ATACATTTTTTATTTCTTTTTCATTTTAATGTAAATTGTGTGTGTCCCAACACTAAATTTGTAATTTGGAGAAGAAATAATTTCCAAAACACTTAT…	G/A	AATTAAAAGTAAGAAACAACTTAATGTTAGTATGAAAAAATGGTAGGAAACATAGTTCTTGGGCTATCTTCAAACATAATAAAATGAGCCAAAATAGTTATAATTATAACAAAATGGTTATTTTGTTATCACTGTCAAACAACAACATTTTGTTATATTTAAAAATATTTCTAACAATTTTGTAATTTAAAACAATATAGTGATAGAGAGTAGAGAATTAAAAAAGGTAACCAAAACTTTTAAATTTTCAGAATTTGTGTTGATTCTATTTTTAAAAAATAAAATAAAATCAATAAAAAT[G]ATACATTTTTTATTTCTTTTTCATTTTAATGTAAATTGTGTGTGTCCCAACACTAAATTTGTAATTTGGAGAAGAAATAATTTCCAAAACACTTAT…	G/A
Cla97Chr01	65895	T	T	W	31	31	60	29	0.41	TTTTTAATaTATTTTTaTaTAaTaaTaTA	W	25	25	60	23	0.43	TTATTTAAATAaATTATTATTTa	-0.02	0.347826	-0.347826	0.434783	-0.434783	Intergenic								TTAGTATGAAAAAATGGTAGGAAACATAGTTCTTGGGCTATCTTCAAACATAATAAAATGAGCCAAAATAGTTATAATTATAACAAAATGGTTATTTTGTTATCACTGTCAAACAACAACATTTTGTTATATTTAAAAATATTTCTAACAATTTTGTAATTTAAAACAATATAGTGATAGAGAGTAGAGAATTAAAAAAGGTAACCAAAACTTTTAAATTTTCAGAATTTGTGTTGATTCTATTTTTAAAAAATAAAATAAAATCAATAAAAATGATACATTTTTTATTTCTTTTTCATT[T]TAATGTAAATTGTGTGTGTCCCAACACTAAATTTGTAATTTGGAGAAGAAATAATTTCCAAAACACTTATATGGTACTTGTCACACCGACTTGTAT…	T/A	TTAGTATGAAAAAATGGTAGGAAACATAGTTCTTGGGCTATCTTCAAACATAATAAAATGAGCCAAAATAGTTATAATTATAACAAAATGGTTATTTTGTTATCACTGTCAAACAACAACATTTTGTTATATTTAAAAATATTTCTAACAATTTTGTAATTTAAAACAATATAGTGATAGAGAGTAGAGAATTAAAAAAGGTAACCAAAACTTTTAAATTTTCAGAATTTGTGTTGATTCTATTTTTAAAAAATAAAATAAAATCAATAAAAATGATACATTTTTTATTTCTTTTTCATT[T]TAATGTAAATTGTGTGTGTCCCAACACTAAATTTGTAATTTGGAGAAGAAATAATTTCCAAAACACTTATATGGTACTTGTCACACCGACTTGTAT…	T/A
Cla97Chr01	66379	G	G	R	11	11	60	38	0.37	AAGGGGGaaaGGGGGGAGGAGaGGGGGAAAAaaGGGGG	R	32	32	60	27	0.48	AaGGAGAGaGGaaaAGGGGaAGaGGGa	-0.11	0.296296	-0.296296	0.407407	-0.407407	Intergenic								AAGTGTATTTATAAGAAACTTGATCTAAAATTGCAAAACATTATTATGGTGCTTGTCACTTGATTTGCTTATGCTTGGCCAGAATGTAGTCCATCTTGAACCTAAATTTCTTTGATCTGAGCTTATTTTTTACTATAGCCTAAATTCATTCATAACAATACATATAAGGTTTGAGTTTGTGCAGGCTCAAATTGGCCTAGGTGTTTGTGCCTTAAAAGTCAAACCAGATAAAGGTAACATAACACTCCCACTCCCAAATCCAACAATTACTACTCATGGTCTAGTTGGACACATTTGCAA[G]GAAATATATTTATTATCTAATTGTAGAGTTTAGTTGAATACGTAGGAATTCGGGGTGTTTGGGGCACCAACTTGAAGTTAGCATAGTGGGCTATCA…	G/A	AAGTGTATTTATAAGAAACTTGATCTAAAATTGCAAAACATTATTATGGTGCTTGTCACTTGATTTGCTTATGCTTGGCCAGAATGTAGTCCATCTTGAACCTAAATTTCTTTGATCTGAGCTTATTTTTTACTATAGCCTAAATTCATTCATAACAATACATATAAGGTTTGAGTTTGTGCAGGCTCAAATTGGCCTAGGTGTTTGTGCCTTAAAAGTCAAACCAGATAAAGGTAACATAACACTCCCACTCCCAAATCCAACAATTACTACTCATGGTCTAGTTGGACACATTTGCAA[G]GAAATATATTTATTATCTAATTGTAGAGTTTAGTTGAATACGTAGGAATTCGGGGTGTTTGGGGCACCAACTTGAAGTTAGCATAGTGGGCTATCA…	G/A
Cla97Chr01	67374	C	C	Y	65	65	59	24	0.46	CCtCCTTtTCCCttCCCttCTCTC	Y	21	21	60	30	0.3	CCtCtCCTtCCCTCCCCCCttCCTCCCCCT	0.16	0.333333	-0.333333	0.416667	-0.416667	Cla97C01G000100		promoter						TCCATCGTATCATTAAAAAGCCCACGAAACACATAAGAAGAAAAAGAACAACAACAACAAAAAGTCCCTAATGTGAATATGTTATAAATAATAGACATTTTAACTCATTTAAATAGGAAAAAAAAATTATCTACCAATTTATATATGCATCAATATTGATATTTTCATCTACATTTTTATAAAATTGGGACCTCGATACATGTTTGTCGACATAACTTTTTAAACCTTGGTTACAACTCATTGAGCTCTAAGACTTTTAATCTTACTAGTTATGCTAACATTTACATGATAACTTGTAGT[C]TACCATTTTACTTGATTGAGATGTGACCTATTTAGTTTCACTCCGAGCCAAGTTATAACTCACTTTTTAAGTTGTTTGTCCATGATCTTATCTAGT…	C/T	TCCATCGTATCATTAAAAAGCCCACGAAACACATAAGAAGAAAAAGAACAACAACAACAAAAAGTCCCTAATGTGAATATGTTATAAATAATAGACATTTTAACTCATTTAAATAGGAAAAAAAAATTATCTACCAATTTATATATGCATCAATATTGATATTTTCATCTACATTTTTATAAAATTGGGACCTCGATACATGTTTGTCGACATAACTTTTTAAACCTTGGTTACAACTCATTGAGCTCTAAGACTTTTAATCTTACTAGTTATGCTAACATTTACATGATAACTTGTAGT[C]TACCATTTTACTTGATTGAGATGTGACCTATTTAGTTTCACTCCGAGCCAAGTTATAACTCACTTTTTAAGTTGTTTGTCCATGATCTTATCTAGT…	C/T
Cla97Chr01	67394	G	G	K	186	186	59	21	0.52	TTtTGGGttGGGttGTGTGGT	K	174	174	60	33	0.3	GtGtGGTtGGGTGGGGGGttGGTGGGGGTGGTG	0.22	0.333333	-0.333333	0.428571	-0.428571	Cla97C01G000100		promoter						CCCACGAAACACATAAGAAGAAAAAGAACAACAACAACAAAAAGTCCCTAATGTGAATATGTTATAAATAATAGACATTTTAACTCATTTAAATAGGAAAAAAAAATTATCTACCAATTTATATATGCATCAATATTGATATTTTCATCTACATTTTTATAAAATTGGGACCTCGATACATGTTTGTCGACATAACTTTTTAAACCTTGGTTACAACTCATTGAGCTCTAAGACTTTTAATCTTACTAGTTATGCTAACATTTACATGATAACTTGTAGTCTACCATTTTACTTGATTGA[G]ATGTGACCTATTTAGTTTCACTCCGAGCCAAGTTATAACTCACTTTTTAAGTTGTTTGTCCATGATCTTATCTAGTTATGTTAAAGTCTACCTAAT…	G/T	CCCACGAAACACATAAGAAGAAAAAGAACAACAACAACAAAAAGTCCCTAATGTGAATATGTTATAAATAATAGACATTTTAACTCATTTAAATAGGAAAAAAAAATTATCTACCAATTTATATATGCATCAATATTGATATTTTCATCTACATTTTTATAAAATTGGGACCTCGATACATGTTTGTCGACATAACTTTTTAAACCTTGGTTACAACTCATTGAGCTCTAAGACTTTTAATCTTACTAGTTATGCTAACATTTACATGATAACTTGTAGTCTACCATTTTACTTGATTGA[G]ATGTGACCTATTTAGTTTCACTCCGAGCCAAGTTATAACTCACTTTTTAAGTTGTTTGTCCATGATCTTATCTAGTTATGTTAAAGTCTACCTAAT…	G/T
Cla97Chr01	67682	A	A	R	187	228	60	21	0.62	AAGGGAggAgAggAgGgAAgG	R	228	228	59	25	0.56	AGAgGgGggAAgAAAGAAGGAAgGG	0.06	0.333333	-0.333333	0.428571	-0.428571	Cla97C01G000100		promoter						TTACTTGATTGAGATGTGACCTATTTAGTTTCACTCCGAGCCAAGTTATAACTCACTTTTTAAGTTGTTTGTCCATGATCTTATCTAGTTATGTTAAAGTCTACCTAATACTTTATAGCTCGCTTGATCCTCAATTTATTTCACTTGGTTAGACTGCAACTCCATCAAAATAAATATAACTTAGCAGTAATTGCACGTATAACCTCACACGAGGTTCATGTTTACACTAAAAAAAATATATATCTTAATCTTCTATGATTAGTTTGAACCTATGTTACCATGTGGCATTTGGTTTCACTC[A]TAAAACTCTTTTACTACATTTTATAACATGATAACAATTTTTTAAAATTCCAGCCAATTAAATATTTTTAATATACCACAAAATGCATATTGACGA…	A/G	TTACTTGATTGAGATGTGACCTATTTAGTTTCACTCCGAGCCAAGTTATAACTCACTTTTTAAGTTGTTTGTCCATGATCTTATCTAGTTATGTTAAAGTCTACCTAATACTTTATAGCTCGCTTGATCCTCAATTTATTTCACTTGGTTAGACTGCAACTCCATCAAAATAAATATAACTTAGCAGTAATTGCACGTATAACCTCACACGAGGTTCATGTTTACACTAAAAAAAATATATATCTTAATCTTCTATGATTAGTTTGAACCTATGTTACCATGTGGCATTTGGTTTCACTC[A]TAAAACTCTTTTACTACATTTTATAACATGATAACAATTTTTTAAAATTCCAGCCAATTAAATATTTTTAATATACCACAAAATGCATATTGACGA…	A/G
Cla97Chr01	70243	G	G	R	76	76	60	25	0.6	aGGaAaaaAAGGaGaGAAAGGGGaa	R	15	0	60	20	0.25	GaGGGGGGGAaaAGGGGGGG	0.35	0.35	-0.35	0.45	-0.45	Cla97C01G000110	Cla97C01G000110.1:Intron	Intron	Heat shock protein 21	IPR008978 (HSP20-like chaperone)		NA	NA	TCAGTTTCATGGCCGCCTTTAATAATCAAAAAATGGTCTTCAACAGAAACCTTGACATGTTCCTTGGAGAGGCCAGGCATGTCAAAACGCATCCTGATTTCGTTTTCGTGCTCTTCGATGTCCCAAGGAGCTCGGACTTCACCCCTGCTCCATCTCCATCCTGGCCTCATCATTACTGCGTCGTCGAACAACCTGTCAACTGTGTCTAGCATTTGCCTCATCGTCCTCATTGGAGATAAAGGGTCTAAAATTCCTGCAAAAGGGTAATTGAATCTCATTTCATCCAACATTCTTACAAGT[G]GGAATGACTTATGAACTTAATTAATTAATTAGTATTGAAAGGACTCGCCATAAGGTGAAACGTCTAGAGCCAGCCGCTTGGGCCCTGGCCGCCTCT…	G/A	TCAGTTTCATGGCCGCCTTTAATAATCAAAAAATGGTCTTCAACAGAAACCTTGACATGTTCCTTGGAGAGGCCAGGCATGTCAAAACGCATCCTGATTTCGTTTTCGTGCTCTTCGATGTCCCAAGGAGCTCGGACTTCACCCCTGCTCCATCTCCATCCTGGCCTCATCATTACTGCGTCGTCGAACAACCTGTCAACTGTGTCTAGCATTTGCCTCATCGTCCTCATTGGAGATAAAGGGTCTAAAATTCCTGCAAAAGGGTAATTGAATCTCATTTCATCCAACATTCTTACAAGT[G]GGAATGACTTATGAACTTAATTAATTAATTAGTATTGAAAGGACTCGCCATAAGGTGAAACGTCTAGAGCCAGCCGCTTGGGCCCTGGCCGCCTCT…	G/A
Cla97Chr01	72202	C	C	S	65	65	60	15	0.53	gCGCGGCGCgCCGGC	S	23	0	60	12	0.17	CCCCCGCCCCCG	0.36	0.416667	-0.416667	0.5	-0.5	Cla97C01G000120	Cla97C01G000120.1:Intron	Intron	ABC transporter A family member 1		GO:0016020, GO:0016021	uncharacterized protein loc111809395	NA	TGCCCCTCCATTCCCTCCCTCACCAAACAACCAAGAAGGGTGATAGAAACTTGGGACTGGAAATCAGAAGAAATTATAGACAAAAGATGGTAATGATGTATTCTCATTACAAGCAGCTGAGCTGGGTTATGTATGCAGAATGTTTTTTTTTTTTTTTTTTTTTTTTTTTTTTTTTTTTTTTTTTTTTTTTAATATCCATGAGTACCTTGGGTAGCTTACATGCACCTCGGCTAATCTCATAGGACAACCCGCCTAATATTTGGATGTCAAGAAAACTCATAGGATATCAAAACCTAGGTA[C]GTAGACACAATGGATTGAAACCATGAACTTTTAGCCCAAAATGCATATTTCAATGTACTTATTATTGCCTATTGGACAAAAACGTGTCAACTTCCT…	C/G	TGCCCCTCCATTCCCTCCCTCACCAAACAACCAAGAAGGGTGATAGAAACTTGGGACTGGAAATCAGAAGAAATTATAGACAAAAGATGGTAATGATGTATTCTCATTACAAGCAGCTGAGCTGGGTTATGTATGCAGAATGTTTTTTTTTTTTTTTTTTTTTTTTTTTTTTTTTTTTTTTTTTTTTTTTAATATCCATGAGTACCTTGGGTAGCTTACATGCACCTCGGCTAATCTCATAGGACAACCCGCCTAATATTTGGATGTCAAGAAAACTCATAGGATATCAAAACCTAGGTA[C]GTAGACACAATGGATTGAAACCATGAACTTTTAGCCCAAAATGCATATTTCAATGTACTTATTATTGCCTATTGGACAAAAACGTGTCAACTTCCT…	C/G
Cla97Chr01	72623	T	T	Y	117	117	60	33	0.55	CCTTTTTTCTCccCcTTcccTCcTCTCTCcTTC	Y	112	112	60	37	0.49	CcTCcTTcCcTTCTTTCTTccCTCCcTTTTTcCCTTT	0.06	0.272727	-0.272727	0.363636	-0.363636	Cla97C01G000120	Cla97C01G000120.1:Intron	Intron	ABC transporter A family member 1		GO:0016020, GO:0016021	uncharacterized protein loc111809395	NA	TTTTTTCCCAAGATAATAATTCAGCAATGCAGAATAATGAAATCTTACCAATGTTTATCTTGTTCTCAATAGAATACCATCAAAGTTTAAGGCTCCAAGGGCTTGTCAGTCGCAAATAAACATGCAGAAATAATATCATTTGCATGCACAATTCTGATAGAACCCAAATATATTGAAAGATAAACGATAACGAAAATACAAGATAAACCAAGTTCAAGGTACTTGAACCCTCCCCATCTTGAGATACTCTCAAGCCCTACTTCATATTTCAAAAGATTGTTTTCCCTCTTCTTCCCTATC[T]ACTCTATTTATAACAAACTTCCCTAACAAACTCTATCTAATTACTAATATACCCTTAATATCCCTCTAATGCCATGCCTATCAGATTCTTAATGGA…	T/C	TTTTTTCCCAAGATAATAATTCAGCAATGCAGAATAATGAAATCTTACCAATGTTTATCTTGTTCTCAATAGAATACCATCAAAGTTTAAGGCTCCAAGGGCTTGTCAGTCGCAAATAAACATGCAGAAATAATATCATTTGCATGCACAATTCTGATAGAACCCAAATATATTGAAAGATAAACGATAACGAAAATACAAGATAAACCAAGTTCAAGGTACTTGAACCCTCCCCATCTTGAGATACTCTCAAGCCCTACTTCATATTTCAAAAGATTGTTTTCCCTCTTCTTCCCTATC[T]ACTCTATTTATAACAAACTTCCCTAACAAACTCTATCTAATTACTAATATACCCTTAATATCCCTCTAATGCCATGCCTATCAGATTCTTAATGGA…	T/C
Cla97Chr01	76585	T	T	K	34	34	60	24	0.58	gGGTGGTgTTgTggGGggTgTTTT	K	6	6	60	17	0.47	TGGTgGGTTTTGTTgTg	0.11	0.352941	-0.352941	0.470588	-0.470588	Cla97C01G000120	Cla97C01G000120.1:Intron	Intron	ABC transporter A family member 1		GO:0016020, GO:0016021	uncharacterized protein loc111809395	NA	CCACACCTTCTAAACACTCTATTGTCCACCCCCCCCCCCCCCCCCCCCCCCCCCAAAAAAAAAAGAAAACAAGAGCCCACAAACAGAGCACACACCCCCCCTGCAAACAAAAAGAAAAAAAAGGTCTTTCCCTCTTAAAGGCGGATGTAGGAGAACCCACATGTGCATAGAGAGAAGAAAAGAAGGAAACAATCACTTCCTCGCTATCTTTAACCCTTCGTGATGTTTTCCCATTGTCATTATTCGAAGGGCCTATGGTATTCTTACTCCTTCCACTAATGATTCAATGGAAGTGCTTAG[T]TTTGCAATCTCTTTCCTCCACCTATCTCACTCTAGCTTTCTGCTTCCAATTTATTGCCTCTTTCCTAATCACCTCCACAAACTCGACCTTCAGAGA…	T/G	CCACACCTTCTAAACACTCTATTGTCCACCCCCCCCCCCCCCCCCCCCCCCCCCAAAAAAAAAAGAAAACAAGAGCCCACAAACAGAGCACACACCCCCCCTGCAAACAAAAAGAAAAAAAAGGTCTTTCCCTCTTAAAGGCGGATGTAGGAGAACCCACATGTGCATAGAGAGAAGAAAAGAAGGAAACAATCACTTCCTCGCTATCTTTAACCCTTCGTGATGTTTTCCCATTGTCATTATTCGAAGGGCCTATGGTATTCTTACTCCTTCCACTAATGATTCAATGGAAGTGCTTAG[T]TTTGCAATCTCTTTCCTCCACCTATCTCACTCTAGCTTTCTGCTTCCAATTTATTGCCTCTTTCCTAATCACCTCCACAAACTCGACCTTCAGAGA…	T/G
Cla97Chr01	78345	A	A	R	45	45	60	11	0.64	GggGgAGAgAA	R	33	33	60	25	0.36	AAgAGAAGgAAGAgAAAgAAGAAgA	0.28	0.454545	-0.454545	0.545455	-0.545455	Cla97C01G000120	Cla97C01G000120.1:CDS,exon	CDS,exon	ABC transporter A family member 1		GO:0016020, GO:0016021	uncharacterized protein loc111809395	NA	CATAATATACTAGCAATTTATTTTTCATCCCCAAGTTTTCGCACAGAGATGAGTTTTTAAACCGGCGTCAAATACAAATCTGAATGTCCACCTCTGCTGTTTCAAAGGTAGCCCGATTATTCAAGAATTTCACAAGAAAATAAGCCTCAAATAGATTCAATTAGGAAAGAACTAGAAATGAATCACCAAAATCGGGTGCAAGAAAAGTAATTGATGTCAAAATAAATCAAAATGAGATGGAGAAGAACCAGGGGCTCGAAGCATTGACCAGAGATGAAGAAATCAGAATACCTTTTGCGA[A]ATGGAGTCGTAAGCAATCTTGTAATCTCTCTGAAGAAGGTAAAGCCCCAGAGACGATGCAACCGCCGATCCGGCGAAGTAGGAAGCCAATCGCACT…	A/G	CATAATATACTAGCAATTTATTTTTCATCCCCAAGTTTTCGCACAGAGATGAGTTTTTAAACCGGCGTCAAATACAAATCTGAATGTCCACCTCTGCTGTTTCAAAGGTAGCCCGATTATTCAAGAATTTCACAAGAAAATAAGCCTCAAATAGATTCAATTAGGAAAGAACTAGAAATGAATCACCAAAATCGGGTGCAAGAAAAGTAATTGATGTCAAAATAAATCAAAATGAGATGGAGAAGAACCAGGGGCTCGAAGCATTGACCAGAGATGAAGAAATCAGAATACCTTTTGCGA[A]ATGGAGTCGTAAGCAATCTTGTAATCTCTCTGAAGAAGGTAAAGCCCCAGAGACGATGCAACCGCCGATCCGGCGAAGTAGGAAGCCAATCGCACT…	A/G
Cla97Chr01	78561	C	C	Y	66	66	60	24	0.54	TTTtTCCTCTtttttCCCCCCCtC	Y	0	0	60	16	0.31	CCtTCCCCCTCtCCCt	0.23	0.375	-0.375	0.5	-0.5	Cla97C01G000120		promoter						TCAAAATAAATCAAAATGAGATGGAGAAGAACCAGGGGCTCGAAGCATTGACCAGAGATGAAGAAATCAGAATACCTTTTGCGAAATGGAGTCGTAAGCAATCTTGTAATCTCTCTGAAGAAGGTAAAGCCCCAGAGACGATGCAACCGCCGATCCGGCGAAGTAGGAAGCCAATCGCACTCTCAGGACATAACCCATCTCTTCCACCTATGCCCTTCGGCCTTCTGCTTCGCTTCTGTCCCCTACCTTCTTTTCTTTCTAATACCCAAAAATGGAGATGTCCATTCATAAACAGATGAC[C]TATTCCCCCACATTTTATATTTTGTGACCCGCGACACAAATTTATGATTTCTAAATTTTTGCTTATATTAGGGGTACTTCTAGCTCTAATATCGCG…	C/T	TCAAAATAAATCAAAATGAGATGGAGAAGAACCAGGGGCTCGAAGCATTGACCAGAGATGAAGAAATCAGAATACCTTTTGCGAAATGGAGTCGTAAGCAATCTTGTAATCTCTCTGAAGAAGGTAAAGCCCCAGAGACGATGCAACCGCCGATCCGGCGAAGTAGGAAGCCAATCGCACTCTCAGGACATAACCCATCTCTTCCACCTATGCCCTTCGGCCTTCTGCTTCGCTTCTGTCCCCTACCTTCTTTTCTTTCTAATACCCAAAAATGGAGATGTCCATTCATAAACAGATGAC[C]TATTCCCCCACATTTTATATTTTGTGACCCGCGACACAAATTTATGATTTCTAAATTTTTGCTTATATTAGGGGTACTTCTAGCTCTAATATCGCG…	C/T
Cla97Chr01	79373	T	T	K	183	183	34	33	0.48	GTgTGGGggTTTTTGGTTgTTTTTTTGGTgGGg	K	140	140	41	24	0.38	TgTTgTTTTTgTTTTggGTTTGGG	0.1	0.333333	-0.333333	0.416667	-0.416667	Cla97C01G000120		promoter						TTTGATAAAAGTTAGGGCTGGTTGCACAAATAGCAATCAGGCTCAAAATAATAAAAAATATAGCACAAGGAAAAACATATTAGGAATATAGCACAAAATTAGCGTCAAATATCACTGATAGTAGCTATCAGTGATAGTCATATTAGTAAAGGACTAAAAAGCCCATGTTCAGCCCGCCATTTCATGCTTCTTCTTCTGATTTTCTCAACTTGAAAGCTATCACTAATAGCAACTATCAGTGACAGCTATTAGTGGCTACCACTGATAGCTGCTATCAATGATAGCTTTAAATTTGAGAAA[T]ATTAATACAACCTTAAAATAGTAACACTTGAAATATTAGCTTTCAATTTGCTATCATTCAGTAGTGGCTATTATTGATACCCATCAATTAGAATCA…	T/G	TTTGATAAAAGTTAGGGCTGGTTGCACAAATAGCAATCAGGCTCAAAATAATAAAAAATATAGCACAAGGAAAAACATATTAGGAATATAGCACAAAATTAGCGTCAAATATCACTGATAGTAGCTATCAGTGATAGTCATATTAGTAAAGGACTAAAAAGCCCATGTTCAGCCCGCCATTTCATGCTTCTTCTTCTGATTTTCTCAACTTGAAAGCTATCACTAATAGCAACTATCAGTGACAGCTATTAGTGGCTACCACTGATAGCTGCTATCAATGATAGCTTTAAATTTGAGAAA[T]ATTAATACAACCTTAAAATAGTAACACTTGAAATATTAGCTTTCAATTTGCTATCATTCAGTAGTGGCTATTATTGATACCCATCAATTAGAATCA…	T/G
Cla97Chr01	79581	C	C	Y	108	108	57	37	0.49	tTCtCtCtCCCCCCCCTCTCTTCCTTCtttTCCttTC	Y	39	0	56	19	0.16	CCCCCCCCCCCTCCCCtCt	0.33	0.368421	-0.368421	0.473684	-0.473684	Cla97C01G000120		promoter						CTTGAAAGCTATCACTAATAGCAACTATCAGTGACAGCTATTAGTGGCTACCACTGATAGCTGCTATCAATGATAGCTTTAAATTTGAGAAATATTAATACAACCTTAAAATAGTAACACTTGAAATATTAGCTTTCAATTTGCTATCATTCAGTAGTGGCTATTATTGATACCCATCAATTAGAATCAAGCTTGAATTATTAACACTTAAGGCCATCAGTGGTTATCAATAGTAGACTTTTATAAGTAGTTATCAACTTTAAAAGGAAACTATCAACTTTCAAAGATTAACATTTAAAG[C]TATAAGTGTAGAAGTCTATTAATGAGAGCTTTACAAGTGACTATCACTGATATCTACCTAAGTCATATCAATGATGGCTCCTGGCTATCACCGATA…	C/T	CTTGAAAGCTATCACTAATAGCAACTATCAGTGACAGCTATTAGTGGCTACCACTGATAGCTGCTATCAATGATAGCTTTAAATTTGAGAAATATTAATACAACCTTAAAATAGTAACACTTGAAATATTAGCTTTCAATTTGCTATCATTCAGTAGTGGCTATTATTGATACCCATCAATTAGAATCAAGCTTGAATTATTAACACTTAAGGCCATCAGTGGTTATCAATAGTAGACTTTTATAAGTAGTTATCAACTTTAAAAGGAAACTATCAACTTTCAAAGATTAACATTTAAAG[C]TATAAGTGTAGAAGTCTATTAATGAGAGCTTTACAAGTGACTATCACTGATATCTACCTAAGTCATATCAATGATGGCTCCTGGCTATCACCGATA…	C/T
Cla97Chr01	82075	C	C	Y	113	114	60	22	0.77	tTTtTtttCTtCtTCCCTtTTt	Y	91	91	60	35	0.43	CTCCCCTTCCCCCCCTCCtCCtCCtTTCTCtttTt	0.34	0.318182	-0.318182	0.409091	-0.409091	Intergenic								AACATTTATTCTGTCTTTTCCAAAATCAGCATTTTTAAATCTTGGTTAAAACCTAATTTGGTCTTTAAAGTTCGAAAAGTGTGATCTGGTCCCTATGCTATTTAAAAAGGGTAACAATTTAGATTCGGGTTAAAAAAATAGTAAATTTGTCATTCCAAAATTTATTTTTTCCAGCCTCTGAAAAAGATTAGTAAGCGGAGACAAAGATTCTCTCATTTGATTCTTAATTTTTGGTTTGAGATATGGGAATTGGGAAGTTACTGATCATTGTTGAAACTCCATCGATGAGTTGTTTATCGT[C]GAGTGTCTTGGTGAAGAGCTTCTTCTCCGGGAAACAGAGATAATAAGATAAAGAAAAGAGTGGTGGACTGCTCATCCACCATGGTATTTTCCTGCT…	C/T	AACATTTATTCTGTCTTTTCCAAAATCAGCATTTTTAAATCTTGGTTAAAACCTAATTTGGTCTTTAAAGTTCGAAAAGTGTGATCTGGTCCCTATGCTATTTAAAAAGGGTAACAATTTAGATTCGGGTTAAAAAAATAGTAAATTTGTCATTCCAAAATTTATTTTTTCCAGCCTCTGAAAAAGATTAGTAAGCGGAGACAAAGATTCTCTCATTTGATTCTTAATTTTTGGTTTGAGATATGGGAATTGGGAAGTTACTGATCATTGTTGAAACTCCATCGATGAGTTGTTTATCGT[C]GAGTGTCTTGGTGAAGAGCTTCTTCTCCGGGAAACAGAGATAATAAGATAAAGAAAAGAGTGGTGGACTGCTCATCCACCATGGTATTTTCCTGCT…	C/T
Cla97Chr01	86542	G	G	K	79	79	60	36	0.58	GGtTGtTGGTTTGttGtTGTtGtGTTttGGtGGGtt	K	1	0	60	32	0.28	GGtGGGGGGGGTTTGGTGGtGGGGGtGGGGTT	0.3	0.28125	-0.28125	0.375	-0.375	Cla97C01G000130	Cla97C01G000130.1:Intron	Intron	Reticulocyte-binding 2 a			NA	NA	GAATATAGTCATAATTGTAAGTATGTAAGCTATCTTACATTATTACTTAATCACAAAGCCAAAGAAAACCAACCTGGCGCTGGCAACCAAGCCATAGCTGGTTATACTGCTCGGTACGTTCACGCAATTCAGCTTGTAACGAATGGTTAGTAGTTGATTGCAAAGCGTCCATTTCCTGGACGCGAGCAATCCAAGCATGGGCTTCCCTCAATTGTTCATCTTTGTACAAAATGGTTTCTTGAGCAATCCTATGCTGAATAATAGCAAACCATAAGACATTTATGAAGTTATTTGAGTTGT[G]TTGTAATATAACCATAGACAACCATATGAATGACAATATCAGGGGGAAACTGTTTGCAACAAATAAAAATCACGTTTGGCAGAAATTTAATAGAAT…	G/T	GAATATAGTCATAATTGTAAGTATGTAAGCTATCTTACATTATTACTTAATCACAAAGCCAAAGAAAACCAACCTGGCGCTGGCAACCAAGCCATAGCTGGTTATACTGCTCGGTACGTTCACGCAATTCAGCTTGTAACGAATGGTTAGTAGTTGATTGCAAAGCGTCCATTTCCTGGACGCGAGCAATCCAAGCATGGGCTTCCCTCAATTGTTCATCTTTGTACAAAATGGTTTCTTGAGCAATCCTATGCTGAATAATAGCAAACCATAAGACATTTATGAAGTTATTTGAGTTGT[G]TTGTAATATAACCATAGACAACCATATGAATGACAATATCAGGGGGAAACTGTTTGCAACAAATAAAAATCACGTTTGGCAGAAATTTAATAGAAT…	G/T
Cla97Chr01	88764	C	C	Y	224	228	60	20	0.55	CTCTTTCCtttCCCCttTCt	Y	170	170	60	21	0.38	CtCCTCCCCtCTCTTCCtTCC	0.17	0.35	-0.35	0.45	-0.45	Cla97C01G000130	Cla97C01G000130.1:Intron	Intron	Reticulocyte-binding 2 a			NA	NA	CATTCATGGTAGCAATTCTTACAAGTGGCATACGGTTGGAAAGGAGGGAGTGAGCCTTAGAAGTCCTTGGATAAGTATTTTGCGATTGTGGCTAAAGGTAGACAGCTTAGCATACTTCAAACTGGGTGATGGAAATAGAATTGCTTTTTGGTTGGATACATGGACAGATTCTGGCCCTTTTTCCATCAGTTTTCCGAGGCTATTCCAGATAGCAACCCTTCCTAATGGCTCAGTTGCAAATCATTGGGATTCCTCTATCAATTCTTGGAACATATACTTTCGAAGACTATTAAAGGATAA[C]GAAGCCGAAAGCTTTCAGTTTCTTTTGGGCATTCTCCATGAAAAAAGATTATCCCTTTTCAAGGACAGAAAAGTTTGGTCATTAGAACCAAACGGC…	C/T	CATTCATGGTAGCAATTCTTACAAGTGGCATACGGTTGGAAAGGAGGGAGTGAGCCTTAGAAGTCCTTGGATAAGTATTTTGCGATTGTGGCTAAAGGTAGACAGCTTAGCATACTTCAAACTGGGTGATGGAAATAGAATTGCTTTTTGGTTGGATACATGGACAGATTCTGGCCCTTTTTCCATCAGTTTTCCGAGGCTATTCCAGATAGCAACCCTTCCTAATGGCTCAGTTGCAAATCATTGGGATTCCTCTATCAATTCTTGGAACATATACTTTCGAAGACTATTAAAGGATAA[C]GAAGCCGAAAGCTTTCAGTTTCTTTTGGGCATTCTCCATGAAAAAAGATTATCCCTTTTCAAGGACAGAAAAGTTTGGTCATTAGAACCAAACGGC…	C/T
Cla97Chr01	89165	T	T	Y	74	74	60	18	0.5	ccTcTTcCCTTCTTTCTc	Y	95	95	60	21	0.62	TccccTCTccTCCcccTTTCT	-0.12	0.333333	-0.333333	0.444444	-0.444444	Cla97C01G000130	Cla97C01G000130.1:Intron	Intron	Reticulocyte-binding 2 a			NA	NA	TCACTGTGAAATCGCTCACCAAGCACCTATCTTCGACCACACCATTAGACAAGCTTTTAGTTAAGGCATTATGGAAATCAAATTGTCCCCGAAGAGTTAATATCACAATCTGGATCAAGCTTTTTGGAAATCTGAATTGCGCTTCAGTCCTTCAAAAGAAACTACATTCACATTGCCTTTCTCCCAATATTTGCCACCTTTGTTTATCTGATTCTGAGGACTTGCAGCATCTTTTTTTCACTTGCACCTTTGCTGCGAAGTGCTGGCAGCAACTATTTGTTCTCTTCAACGTGGCCTGGG[T]CTTCGGGGATAACTTCAAGGATAATATATTGCAAATTTTAATTGGCCCAGCCCTAAAAAAGAAGCCAAGACTGCTATGGTCAAATGCTATAAAAGC…	T/C	TCACTGTGAAATCGCTCACCAAGCACCTATCTTCGACCACACCATTAGACAAGCTTTTAGTTAAGGCATTATGGAAATCAAATTGTCCCCGAAGAGTTAATATCACAATCTGGATCAAGCTTTTTGGAAATCTGAATTGCGCTTCAGTCCTTCAAAAGAAACTACATTCACATTGCCTTTCTCCCAATATTTGCCACCTTTGTTTATCTGATTCTGAGGACTTGCAGCATCTTTTTTTCACTTGCACCTTTGCTGCGAAGTGCTGGCAGCAACTATTTGTTCTCTTCAACGTGGCCTGGG[T]CTTCGGGGATAACTTCAAGGATAATATATTGCAAATTTTAATTGGCCCAGCCCTAAAAAAGAAGCCAAGACTGCTATGGTCAAATGCTATAAAAGC…	T/C
Cla97Chr01	90635	A	A	R	228	228	60	30	0.57	gGGAAAAGAAgGggAAAAggGgGgAGggAA	R	228	228	60	27	0.48	gGAgGgAAGAAgAGGAAAAAgAAGgAg	0.09	0.296296	-0.296296	0.407407	-0.407407	Cla97C01G000130	Cla97C01G000130.1:Intron	Intron	Reticulocyte-binding 2 a			NA	NA	CAACATCCTCCCACAAATATTCAAATTGTCCATGCCTGAGCTCCAACAAGGAAGATATACAACTGAGGCTTTCGAAATCGACCAGAACAGCCACTGAATCCATCCTTTGTAAAGGACCAATATTTGCAAGATACAAGAAATAAAGTACGCCCTTTAAAAGCAGCAAATTTCTAGCTTATCCAGAGATGAGAGACAGAAACTACTTCATTGCATTACAGACCATCATTTATTGTACCTGAATTATTACAAGCTTTCCCTCTAGAACATGTACTTGCTTTAGCTTGTTTCTTTAGAAACTTT[A]TAGTATCGAATTAAACAAATATTTAAGCTTGTTCAACAACTCAGATAATGTTTTCAAGATTCTGCAGTATCAATACTTCTTCTTAGGAACAAAATA…	A/G	CAACATCCTCCCACAAATATTCAAATTGTCCATGCCTGAGCTCCAACAAGGAAGATATACAACTGAGGCTTTCGAAATCGACCAGAACAGCCACTGAATCCATCCTTTGTAAAGGACCAATATTTGCAAGATACAAGAAATAAAGTACGCCCTTTAAAAGCAGCAAATTTCTAGCTTATCCAGAGATGAGAGACAGAAACTACTTCATTGCATTACAGACCATCATTTATTGTACCTGAATTATTACAAGCTTTCCCTCTAGAACATGTACTTGCTTTAGCTTGTTTCTTTAGAAACTTT[A]TAGTATCGAATTAAACAAATATTTAAGCTTGTTCAACAACTCAGATAATGTTTTCAAGATTCTGCAGTATCAATACTTCTTCTTAGGAACAAAATA…	A/G
Cla97Chr01	94897	A	A	M	144	144	60	15	0.53	cAAcAccAcCcAAAC	M	228	228	60	26	0.62	CAcAACCcCACcACcCCCcAAAAACc	-0.09	0.4	-0.4	0.466667	-0.533333	Cla97C01G000130		promoter						ACCTTTGCACAACCAACTCCGATGACCACTTTAGCATAAGTAACTCTAATGACATATTTTGACAACCACCTTCATGCGACCAACTCTGAATTCAACAATAACTTGTAAGAACATTGTTTTCATTAATGTAATTTTAAAAATGAAAGTTTCGATCTAGTGTAATTATAATAAGCATCTCCAATTAGATAGATGTTACGAAAAATTATAAGAGAAAAGACAACTTACACAAAATAAGAGCAAGACAAACGACGATATTTTTTTTATTATTATAAATAAATAAATAAAAACCCACCAAATGAG[A]TGATTCTGTCTTCTCTTACTTGGAATGAGAGAATGGATATCATTTGGGGGAATGGCACCAACCATCGGAAATCTTTTGGTAAGTCATTCCAAAATT…	A/C	ACCTTTGCACAACCAACTCCGATGACCACTTTAGCATAAGTAACTCTAATGACATATTTTGACAACCACCTTCATGCGACCAACTCTGAATTCAACAATAACTTGTAAGAACATTGTTTTCATTAATGTAATTTTAAAAATGAAAGTTTCGATCTAGTGTAATTATAATAAGCATCTCCAATTAGATAGATGTTACGAAAAATTATAAGAGAAAAGACAACTTACACAAAATAAGAGCAAGACAAACGACGATATTTTTTTTATTATTATAAATAAATAAATAAAAACCCACCAAATGAG[A]TGATTCTGTCTTCTCTTACTTGGAATGAGAGAATGGATATCATTTGGGGGAATGGCACCAACCATCGGAAATCTTTTGGTAAGTCATTCCAAAATT…	A/C
Cla97Chr01	95587	C	C	Y	207	228	55	28	0.68	TTCCTtTTtCCtCttTCTtttCCTTtCt	Y	154	154	58	27	0.33	CCtCCCCCTCCCttTtCCCTCCtCCtC	0.35	0.296296	-0.296296	0.407407	-0.407407	Intergenic								GACCTCCATGTGTTTGTCTATATCTGGTTTTTAACATAGAAGTCATTGGAATTTACTTGATTCTATCTATAAAATGGTAGTTTTCAATTTCCCTTCTAGTGACAGAGATACGTACATATGAAACATTGAATGAACACATTTGTTGGCTTAAAATAGTACATGACACATGAACATAATGAGTGTGTGATATGCATTCCATATATTAGGAAAAAAAAAAAACAAAAAAACAAATTTCAAACCAAATCACATAAATTTAATTTCCTTTACCAACTTTGAGGGGGTTATGGTTAGACATTTCAA[C]AAATCTTATATTTAACTTGTCTAGGACAATTTGCAGCACTTAACACGAGTTTAGTAAATTGGCACATTACATATAATAAAGTTAATAATATCATAT…	C/T	GACCTCCATGTGTTTGTCTATATCTGGTTTTTAACATAGAAGTCATTGGAATTTACTTGATTCTATCTATAAAATGGTAGTTTTCAATTTCCCTTCTAGTGACAGAGATACGTACATATGAAACATTGAATGAACACATTTGTTGGCTTAAAATAGTACATGACACATGAACATAATGAGTGTGTGATATGCATTCCATATATTAGGAAAAAAAAAAAACAAAAAAACAAATTTCAAACCAAATCACATAAATTTAATTTCCTTTACCAACTTTGAGGGGGTTATGGTTAGACATTTCAA[C]AAATCTTATATTTAACTTGTCTAGGACAATTTGCAGCACTTAACACGAGTTTAGTAAATTGGCACATTACATATAATAAAGTTAATAATATCATAT…	C/T
Cla97Chr01	96404	T	T	K	81	81	60	24	0.5	TGGGGTTTGGTGgTTGggTTgTTT	K	56	56	60	20	0.45	TGGTgTGTTgGGTTTgTTgT	0.05	0.35	-0.35	0.45	-0.45	Cla97C01G000140		promoter						TACAATTATCACCTAATTTTACTCAGAGGAATTAAATCATATACTTTTTTTTTCACAAAATCTCTTAAAATTTTCTAAATCTTTTGATCGTATAACTATTATAGTCATGCATTTAAGTTCTAAATTTAAATCAAGTTTACCAAGCATAAGATTTAGATTTAACATCGACAACACATAATATTAAAAGCTTTAATCATATAAATATGTGAATGAGATAAAAAGAATGAAAAAAAAAAAAGTCAAAGCAATCAATTAGTCCTATAGAACTCAGGTTAAGTAATATAAAAAACTGCATATAAT[T]AAGAACTTTATAAGAATAGAGCAATACACGCCTAAGTCATATGCTCCCCTCATCTAAACATACAATAAAAACTTTTAAACGATTATTTTAAAAAAC…	T/G	TACAATTATCACCTAATTTTACTCAGAGGAATTAAATCATATACTTTTTTTTTCACAAAATCTCTTAAAATTTTCTAAATCTTTTGATCGTATAACTATTATAGTCATGCATTTAAGTTCTAAATTTAAATCAAGTTTACCAAGCATAAGATTTAGATTTAACATCGACAACACATAATATTAAAAGCTTTAATCATATAAATATGTGAATGAGATAAAAAGAATGAAAAAAAAAAAAGTCAAAGCAATCAATTAGTCCTATAGAACTCAGGTTAAGTAATATAAAAAACTGCATATAAT[T]AAGAACTTTATAAGAATAGAGCAATACACGCCTAAGTCATATGCTCCCCTCATCTAAACATACAATAAAAACTTTTAAACGATTATTTTAAAAAAC…	T/G
Cla97Chr01	96535	G	G	R	66	66	60	31	0.52	GGaGGGAGAGAAGAaAAGGaAGGGAAGaGaa	R	42	42	60	18	0.5	GGaGGAaGGaAAaGaaGG	0.02	0.333333	-0.333333	0.444444	-0.444444	Cla97C01G000140		promoter						CAAGTTTACCAAGCATAAGATTTAGATTTAACATCGACAACACATAATATTAAAAGCTTTAATCATATAAATATGTGAATGAGATAAAAAGAATGAAAAAAAAAAAAGTCAAAGCAATCAATTAGTCCTATAGAACTCAGGTTAAGTAATATAAAAAACTGCATATAATTAAGAACTTTATAAGAATAGAGCAATACACGCCTAAGTCATATGCTCCCCTCATCTAAACATACAATAAAAACTTTTAAACGATTATTTTAAAAAACAATTGTCACTTGACAAATTTTAATGGGTAGAATA[G]AGGCTGCATAATAGAAGGTGCAACCTAGATTGCACCATTTTTTCCCCTAAAAAATATACAAAAGTCAACGAAAAGTAGGAAAAAAAACTAAGTTAA…	G/A	CAAGTTTACCAAGCATAAGATTTAGATTTAACATCGACAACACATAATATTAAAAGCTTTAATCATATAAATATGTGAATGAGATAAAAAGAATGAAAAAAAAAAAAGTCAAAGCAATCAATTAGTCCTATAGAACTCAGGTTAAGTAATATAAAAAACTGCATATAATTAAGAACTTTATAAGAATAGAGCAATACACGCCTAAGTCATATGCTCCCCTCATCTAAACATACAATAAAAACTTTTAAACGATTATTTTAAAAAACAATTGTCACTTGACAAATTTTAATGGGTAGAATA[G]AGGCTGCATAATAGAAGGTGCAACCTAGATTGCACCATTTTTTCCCCTAAAAAATATACAAAAGTCAACGAAAAGTAGGAAAAAAAACTAAGTTAA…	G/A
Cla97Chr01	154894	T	C	Y	5	5	50	89	0.27	ttTTTttTtttTtTttTTTCCCCCCCCCCCTCCCCtCCCCCCCCCCCCCCCTCCCCCCCCCCCCCCCCCCCCCCCTCCCCCCCCCCTCC	Y	31	31	53	92	0.32	TTtTtTtTttTTtttTtTttTCCCCCCtCCCCCCCCCCCtCCCCCCCCCCCCCCCCCTCTtCCTCCCCTTCCCCCCCCCCCCCCCCCCCCCC	-0.05	0.213483	-0.213483	0.280899	-0.280899	Intergenic								ACTCTACATGTCTGATTCTCTAATTAGTGAGAAATCAATTGAGACTGTTACATACTGTAGTTTTCAATAGTGCATGCGTGTCTCTATTTTCTCCATCAAAGATGAGAAGTATGTGCCTGAATGCTAGTTCCATGTTTAGGACTCAGCCTCAATTTCTGGTTTTTTGTGCTTCTTGTGGTTATTGATCATGCTATACTTTTTGCCTCTTGAATCCCATAATGTTATTAGTGATGATATATTTATGTTTATTCTGGACAGCCTCTCTCATTAGTCTAGTATTCGAGCTTTGATATAGATTCC[T]GCTTACCATTGGATAGTCACTATGTATGTCACTTGCTTTCACTCACTAGAAGAAGATATGAGACTTTGCTATTCATTGTGGAAGTTACTATACTAT…	T/T	ACTCTACATGTCTGATTCTCTAATTAGTGAGAAATCAATTGAGACTGTTACATACTGTAGTTTTCAATAGTGCATGCGTGTCTCTATTTTCTCCATCAAAGATGAGAAGTATGTGCCTGAATGCTAGTTCCATGTTTAGGACTCAGCCTCAATTTCTGGTTTTTTGTGCTTCTTGTGGTTATTGATCATGCTATACTTTTTGCCTCTTGAATCCCATAATGTTATTAGTGATGATATATTTATGTTTATTCTGGACAGCCTCTCTCATTAGTCTAGTATTCGAGCTTTGATATAGATTCC[C]GCTTACCATTGGACAGTCACTATGTATGTCACTTGCTTTCACTCACTAGAAGAAGATATGAGACTTTGCTATTCATTGTGGAAGTTACTATACTAT…	C/T
Cla97Chr01	160416	T	T	W	113	113	60	22	0.5	aTTTTATTaTTaaaAATTAAaT	W	97	97	60	20	0.4	aATTTTTTAaTTaTATaaTT	0.1	0.35	-0.35	0.45	-0.45	Intergenic								GACTAAGTTTTTTCCCCTTTTAGGTGATTTCATAAATGATACTTTTTTTCATATCAACTAAAGTTACTCTATAATGGTGATTAACTTTGCAAACTATAAAGGATATTAAATATAAAATTAGAAGTTAGTTTTACAAACATTTTTTCAAGCAAATTCTTAATCAAACATGTTTTCACATGTTTTATGATTGTTTTTAAAAAATAGCCTTTAAACATAATTTCAAAGATTAACATAGATTCTTTTAACTGCTAAAACAGTGAGCCACCCATGACTTCTGACCTTTCTCTTTTTCTCTCTCTC[T]CTCTCTTTCTTTTTTAAATTAAAATAAACATTTTAGGAAATTGCTTTTATTTATTGATATTGTAAAAAGAAATCCAATGGGAGATGTTTGTCCCTC…	T/A	GACTAAGTTTTTTCCCCTTTTAGGTGATTTCATAAATGATACTTTTTTTCATATCAACTAAAGTTACTCTATAATGGTGATTAACTTTGCAAACTATAAAGGATATTAAATATAAAATTAGAAGTTAGTTTTACAAACATTTTTTCAAGCAAATTCTTAATCAAACATGTTTTCACATGTTTTATGATTGTTTTTAAAAAATAGCCTTTAAACATAATTTCAAAGATTAACATAGATTCTTTTAACTGCTAAAACAGTGAGCCACCCATGACTTCTGACCTTTCTCTTTTTCTCTCTCTC[T]CTCTCTTTCTTTTTTAAATTAAAATAAACATTTTAGGAAATTGCTTTTATTTATTGATATTGTAAAAAGAAATCCAATGGGAGATGTTTGTCCCTC…	T/A
Cla97Chr01	161693	T	T	K	68	68	60	16	0.69	gTGTggTgTTgggGgG	K	60	60	60	13	0.62	TGgTGGgGGTTgT	0.07	0.384615	-0.384615	0.538462	-0.538462	Intergenic								AAAATATTTGTGTACATCTCGCATCCATCTTTGTGTAGTCCATCCAAATGCTCACTCATAAGTTGTTGGATAATTGTAATGATTAGTAATTCTAGGATAATAGCTAAATGTATAGCAACATTTTTAAAAAAATTGCAAATATCGCTAATAGACTCTTATGGTCTATCACTGGTTTATCAGTGATAGACCATATCTTTAGTGGTGGTCTATCAGTAATAGAAATTTATCATTGATAGATTTTGCTATATTTGCATTTCTTTTCAAAATGTTGCCATATATGCTAATATTTTGAATCTGATT[T]CTATATATGCAACTGTTTCTAAGTTGTTATATGACAAACTTTTCTTTTAAAAAAATTATATTTTTTAATAGTTGTTTCCTAAATGTTTAATCATAA…	T/G	AAAATATTTGTGTACATCTCGCATCCATCTTTGTGTAGTCCATCCAAATGCTCACTCATAAGTTGTTGGATAATTGTAATGATTAGTAATTCTAGGATAATAGCTAAATGTATAGCAACATTTTTAAAAAAATTGCAAATATCGCTAATAGACTCTTATGGTCTATCACTGGTTTATCAGTGATAGACCATATCTTTAGTGGTGGTCTATCAGTAATAGAAATTTATCATTGATAGATTTTGCTATATTTGCATTTCTTTTCAAAATGTTGCCATATATGCTAATATTTTGAATCTGATT[T]CTATATATGCAACTGTTTCTAAGTTGTTATATGACAAACTTTTCTTTTAAAAAAATTATATTTTTTAATAGTTGTTTCCTAAATGTTTAATCATAA…	T/G
Cla97Chr01	162043	C	C	Y	96	96	57	21	0.71	TTtttTCCCTTtCTTCTTtCT	Y	85	85	58	15	0.67	TtCtTTtCtTtCtCC	0.04	0.4	-0.4	0.466667	-0.533333	Intergenic								AAAAAATTATATTTTTTAATAGTTGTTTCCTAAATGTTTAATCATAAGTTATTATATGACAAACTTTTCTTTTAAAAAAGGTATATATATGTGTAGGTCTCACGAAATAAAGATGAGAATGAGATCGATCACTTATTTTAGAAGAATTAAGAATGAGAATGAAATGGAAAATTTTTGGGGTGTGCCTCACATATCTTTCTCCTTCATGATTTTAGTGAACACCATCGGTGAAAATAAAATAGGTGTCAAACCTTTTTATTCTCAATTGATTTCCATTTTTAAGAAAATTTATAGTTTGTA[C]TATGCACTCTTTCCACTATATTTTAATATGTCTGATGATGCCAAATTTTGGCAAAAGAAATGTATTTGACCTCCATGTGACAACAACGATAAATTT…	C/T	AAAAAATTATATTTTTTAATAGTTGTTTCCTAAATGTTTAATCATAAGTTATTATATGACAAACTTTTCTTTTAAAAAAGGTATATATATGTGTAGGTCTCACGAAATAAAGATGAGAATGAGATCGATCACTTATTTTAGAAGAATTAAGAATGAGAATGAAATGGAAAATTTTTGGGGTGTGCCTCACATATCTTTCTCCTTCATGATTTTAGTGAACACCATCGGTGAAAATAAAATAGGTGTCAAACCTTTTTATTCTCAATTGATTTCCATTTTTAAGAAAATTTATAGTTTGTA[C]TATGCACTCTTTCCACTATATTTTAATATGTCTGATGATGCCAAATTTTGGCAAAAGAAATGTATTTGACCTCCATGTGACAACAACGATAAATTT…	C/T
Cla97Chr01	167110	T	T	Y	123	123	60	28	0.61	cTCTcCcCTCTTTCTCCccTTTcccTCC	Y	91	91	60	34	0.47	TcTCcTTTTCTTTCTCTCCTCCTTcTTTcTCcCC	0.14	0.285714	-0.285714	0.392857	-0.392857	Cla97C01G000310		promoter						AAAGGATTGGGCAAACTAAAGCATGGTAAGTGTGGAGGCCAAGAGCTTAAGTCATGAGTACATTGTGTTGAAGTATATTATGCGTTGGAGAAATCCAAAGTACTGATCAAGAGTTTTCGATTGTGGTGTAGTGTATGAAGATGTGGTTATTAATCGCTAAGTGATGTTGGTATGCGTTGGTGCATAGAAGAGTGGCCAAGAAGTGCTATGCGTTGAAGGTTGGTATGCGTTGGTGCATAGAAGAATGGCCGAGAAGAGCTATGCGTTGGTACATAGAAGAGTGGCCGAGAGGACCATGCG[T]TAGTCGGCTATCCGGCAATGGGACGTTGGGCAATTAGTAGCACATTAAGTTAAGGCTATGCGTTGCTGAAGCCATGCGCGGAAGGATTTGCGTTGG…	T/C	AAAGGATTGGGCAAACTAAAGCATGGTAAGTGTGGAGGCCAAGAGCTTAAGTCATGAGTACATTGTGTTGAAGTATATTATGCGTTGGAGAAATCCAAAGTACTGATCAAGAGTTTTCGATTGTGGTGTAGTGTATGAAGATGTGGTTATTAATCGCTAAGTGATGTTGGTATGCGTTGGTGCATAGAAGAGTGGCCAAGAAGTGCTATGCGTTGAAGGTTGGTATGCGTTGGTGCATAGAAGAATGGCCGAGAAGAGCTATGCGTTGGTACATAGAAGAGTGGCCGAGAGGACCATGCG[T]TAGTCGGCTATCCGGCAATGGGACGTTGGGCAATTAGTAGCACATTAAGTTAAGGCTATGCGTTGCTGAAGCCATGCGCGGAAGGATTTGCGTTGG…	T/C
Cla97Chr01	167246	G	G	R	98	98	60	20	0.65	GAAAGGaAGAaaAGGaaAGA	R	124	124	60	30	0.7	AaAAaaAaGaaAaAAAGGaAGaaGGGGGAA	-0.05	0.35	-0.35	0.45	-0.45	Cla97C01G000310		promoter						GAAGATGTGGTTATTAATCGCTAAGTGATGTTGGTATGCGTTGGTGCATAGAAGAGTGGCCAAGAAGTGCTATGCGTTGAAGGTTGGTATGCGTTGGTGCATAGAAGAATGGCCGAGAAGAGCTATGCGTTGGTACATAGAAGAGTGGCCGAGAGGACCATGCGTTAGTCGGCTATCCGGCAATGGGACGTTGGGCAATTAGTAGCACATTAAGTTAAGGCTATGCGTTGCTGAAGCCATGCGCGGAAGGATTTGCGTTGGCCAATCTAAGTAGGAAGGTGATGGCGGTGTTGGTGAGTC[G]GTGGTCTAAATATATATATAAGTGAGTGCACTGAATAATTAAACACTCTAGACATATTTTCGAACTCAGATTGATTCCATTTCGCAAACGAACAAC…	G/A	GAAGATGTGGTTATTAATCGCTAAGTGATGTTGGTATGCGTTGGTGCATAGAAGAGTGGCCAAGAAGTGCTATGCGTTGAAGGTTGGTATGCGTTGGTGCATAGAAGAATGGCCGAGAAGAGCTATGCGTTGGTACATAGAAGAGTGGCCGAGAGGACCATGCGTTAGTCGGCTATCCGGCAATGGGACGTTGGGCAATTAGTAGCACATTAAGTTAAGGCTATGCGTTGCTGAAGCCATGCGCGGAAGGATTTGCGTTGGCCAATCTAAGTAGGAAGGTGATGGCGGTGTTGGTGAGTC[G]GTGGTCTAAATATATATATAAGTGAGTGCACTGAATAATTAAACACTCTAGACATATTTTCGAACTCAGATTGATTCCATTTCGCAAACGAACAAC…	G/A
Cla97Chr01	167481	A	A	M	228	228	60	32	0.56	CccAcCAAcCCACACCAAAAccCACAAcCAAC	M	179	179	60	36	0.28	AAACccAcACAAcAAAAAcAAAAAACcAAAAAAACA	0.28	0.28125	-0.28125	0.375	-0.375	Cla97C01G000310		promoter						GCCATGCGCGGAAGGATTTGCGTTGGCCAATCTAAGTAGGAAGGTGATGGCGGTGTTGGTGAGTCGGTGGTCTAAATATATATATAAGTGAGTGCACTGAATAATTAAACACTCTAGACATATTTTCGAACTCAGATTGATTCCATTTCGCAAACGAACAACGAGGAGAGGTGGTAGAAGGTGTTTATATCGAATTTAAGTAGAATCCAAATCATTTTCATGGTGAAATTGAAGCTGGAACCAGAAGCTTGATTGTTGTTGATAAATCTGGACATCATTCGGTATTTGAAGAAGAGTAAG[A]TGAGAAAGTTTAAGCTAGGGCTGAAATTTTAAGATTAGTAAGTTAACTCAATTCTTAGCAACTTCCATAAAGGATGTTAAAGCTGAATTTGAGCAA…	A/C	GCCATGCGCGGAAGGATTTGCGTTGGCCAATCTAAGTAGGAAGGTGATGGCGGTGTTGGTGAGTCGGTGGTCTAAATATATATATAAGTGAGTGCACTGAATAATTAAACACTCTAGACATATTTTCGAACTCAGATTGATTCCATTTCGCAAACGAACAACGAGGAGAGGTGGTAGAAGGTGTTTATATCGAATTTAAGTAGAATCCAAATCATTTTCATGGTGAAATTGAAGCTGGAACCAGAAGCTTGATTGTTGTTGATAAATCTGGACATCATTCGGTATTTGAAGAAGAGTAAG[A]TGAGAAAGTTTAAGCTAGGGCTGAAATTTTAAGATTAGTAAGTTAACTCAATTCTTAGCAACTTCCATAAAGGATGTTAAAGCTGAATTTGAGCAA…	A/C
Cla97Chr01	167667	G	G	R	50	50	59	27	0.44	GGGaaAaGaGGGGaGAaGGGGGGaaAa	R	66	66	59	32	0.5	aaGGGGGGAAaAGGAGGGaGAAGGAAAaaGaG	-0.06	0.296296	-0.296296	0.407407	-0.407407	Intergenic								ATATCGAATTTAAGTAGAATCCAAATCATTTTCATGGTGAAATTGAAGCTGGAACCAGAAGCTTGATTGTTGTTGATAAATCTGGACATCATTCGGTATTTGAAGAAGAGTAAGATGAGAAAGTTTAAGCTAGGGCTGAAATTTTAAGATTAGTAAGTTAACTCAATTCTTAGCAACTTCCATAAAGGATGTTAAAGCTGAATTTGAGCAAAAATATGTTAAATTCTAGGAGGAAGTAATCAAAGTTGAACTGCTAGATGATTCAAAGCAGCCGGAGTTATTTGAGAATAGTTCCCAAAC[G]AAGAAGAGTTATGGTTTGAGATTTTGAGGTAAGTTAGAAAACTCACTTCTTTACAAGTTTGTAGAAGAGAGGAAGTTCTGAATTTGGCTGGACTTC…	G/A	ATATCGAATTTAAGTAGAATCCAAATCATTTTCATGGTGAAATTGAAGCTGGAACCAGAAGCTTGATTGTTGTTGATAAATCTGGACATCATTCGGTATTTGAAGAAGAGTAAGATGAGAAAGTTTAAGCTAGGGCTGAAATTTTAAGATTAGTAAGTTAACTCAATTCTTAGCAACTTCCATAAAGGATGTTAAAGCTGAATTTGAGCAAAAATATGTTAAATTCTAGGAGGAAGTAATCAAAGTTGAACTGCTAGATGATTCAAAGCAGCCGGAGTTATTTGAGAATAGTTCCCAAAC[G]AAGAAGAGTTATGGTTTGAGATTTTGAGGTAAGTTAGAAAACTCACTTCTTTACAAGTTTGTAGAAGAGAGGAAGTTCTGAATTTGGCTGGACTTC…	G/A
Cla97Chr01	168148	C	C	Y	213	228	54	29	0.66	CTTTTCCCttCtTtCTtttTCTCtTCtCT	Y	228	228	54	43	0.44	CCCTTCttCTttCCCCTTTtCCCTCCCttTCCCCtCCTTCCCT	0.22	0.310345	-0.310345	0.37931	-0.413793	Intergenic								AAGAGCTGGAAAGTGAGCAGCGAACAAGTATCGCTGGTAATGCAAAGGGTTTTGCGTCTCACAACTCTCGCTGAAGTATAGCTGGGTGTCGCTTCTTAAGGTAATCTCGCTAGTCTCGCTAAGCCTGGTCTCGTTAGTGCTGCATGGTTATAAGTAGGTCACACTAATAATCTCGCTGATACTTGTGGATCTCGCTCATTATGAAAAGTTGTAAACAAGAGAGGGACTAGTGATGAAACCCATGTTTGAGATGTTTAAGCAAAAATAGTGAATATAAAAAGGAATATTAGAAATGTCTAA[C]ACAAAAAAGGTGTGTTTACAAGTTAAGAGGAGTTAGGGAAAGCGTATAACCCGCTCGGAGCCCAGAATAAGTTGTGAGTTACATTATGGTTTGAGA…	C/T	AAGAGCTGGAAAGTGAGCAGCGAACAAGTATCGCTGGTAATGCAAAGGGTTTTGCGTCTCACAACTCTCGCTGAAGTATAGCTGGGTGTCGCTTCTTAAGGTAATCTCGCTAGTCTCGCTAAGCCTGGTCTCGTTAGTGCTGCATGGTTATAAGTAGGTCACACTAATAATCTCGCTGATACTTGTGGATCTCGCTCATTATGAAAAGTTGTAAACAAGAGAGGGACTAGTGATGAAACCCATGTTTGAGATGTTTAAGCAAAAATAGTGAATATAAAAAGGAATATTAGAAATGTCTAA[C]ACAAAAAAGGTGTGTTTACAAGTTAAGAGGAGTTAGGGAAAGCGTATAACCCGCTCGGAGCCCAGAATAAGTTGTGAGTTACATTATGGTTTGAGA…	C/T
Cla97Chr01	168726	A	A	R	100	100	58	37	0.62	gGAGAGGAGAgAGggGggAggGGAAgAAGgAgAggAA	R	30	30	58	40	0.35	GAAAAAAAAAAAGAGgAAAAAAGGAAAGgAGAGGAAgAgG	0.27	0.27027	-0.27027	0.351351	-0.351351	Intergenic								GGTATCATGATTTATATTAATTTATGATTAATGTGATGTGCATGTCAGTACCCTAGAAAGATTGAATTAGGACCCAATGCTGAAGAACATGAAAAGGCATATGGGCAGCTCTAGTATTTCTATGAAGCTTTCACCAAAGGACATAGAGAAGGTGATTGAGTATTCACTGGGACCCTAGTACCAAAGGACATGAGAAGGTATACGGACAGCCCGAGATCAGACAGACATATAAGCATAATAGAAGGCATATGACACTGATGTGTTGAGATTACTCCACACAGCTAAGGTTTATTGACGTCG[A]GCGCGTTGAGTTCGCTCCGCCTCAACTAAGGTTTAATGAAAAGAAACTCAGTTGTGTGATTATAGTTATTTCCAAGTTTACAGTGCATGACTAAGC…	A/G	GGTATCATGATTTATATTAATTTATGATTAATGTGATGTGCATGTCAGTACCCTAGAAAGATTGAATTAGGACCCAATGCTGAAGAACATGAAAAGGCATATGGGCAGCTCTAGTATTTCTATGAAGCTTTCACCAAAGGACATAGAGAAGGTGATTGAGTATTCACTGGGACCCTAGTACCAAAGGACATGAGAAGGTATACGGACAGCCCGAGATCAGACAGACATATAAGCATAATAGAAGGCATATGACACTGATGTGTTGAGATTACTCCACACAGCTAAGGTTTATTGACGTCG[A]GCGCGTTGAGTTCGCTCCGCCTCAACTAAGGTTTAATGAAAAGAAACTCAGTTGTGTGATTATAGTTATTTCCAAGTTTACAGTGCATGACTAAGC…	A/G
Cla97Chr01	171072	G	G	K	173	173	60	30	0.5	GTGGGTTGGGtTGTTTTtTTGGtGtTGGGG	K	87	87	59	19	0.42	GGGGTGGGtTtTGGTttGG	0.08	0.368421	-0.368421	0.473684	-0.473684	Intergenic								TTTAATGTAGTGACCTAATTTAGTTTAAGAGTATCATATATTATTAACTTGGTGAACTTTCAATAGAAAAAAGAAAATATTATTTTTGCCAACTAATATTTTTCTTACTAATTTGATTAGTATGCGACTAAAGTTCTATACATCCAAAAAAATAGAAAAATCGTATATGTATAAGTGGACAACATCACTACTAATATAAATCATTTTGAATGTAAACTAAAAGTAAAGTCACAAAAATTTATGTTGAAGGTGCATGTATAATATATGATCATATCACACTCGAGATATTAAAAATATATA[G]ATATATTAAAGATGGGTTATTAATATTCTCTTGAAATTAAAAAAGGAATAGTGGGCTTAGTTATCAATATTATTTGTGTAGAGAATAAGATTGTGA…	G/T	TTTAATGTAGTGACCTAATTTAGTTTAAGAGTATCATATATTATTAACTTGGTGAACTTTCAATAGAAAAAAGAAAATATTATTTTTGCCAACTAATATTTTTCTTACTAATTTGATTAGTATGCGACTAAAGTTCTATACATCCAAAAAAATAGAAAAATCGTATATGTATAAGTGGACAACATCACTACTAATATAAATCATTTTGAATGTAAACTAAAAGTAAAGTCACAAAAATTTATGTTGAAGGTGCATGTATAATATATGATCATATCACACTCGAGATATTAAAAATATATA[G]ATATATTAAAGATGGGTTATTAATATTCTCTTGAAATTAAAAAAGGAATAGTGGGCTTAGTTATCAATATTATTTGTGTAGAGAATAAGATTGTGA…	G/T
Cla97Chr01	171422	A	A	R	78	78	60	24	0.62	gAggAgAgGAAggGAGAAAGGGgg	R	28	0	59	16	0.19	AAAGAAAAAAGAAgAA	0.43	0.375	-0.375	0.5	-0.5	Intergenic								AGTGGGCTTAGTTATCAATATTATTTGTGTAGAGAATAAGATTGTGAGGGTCGTTTTTGGACAATGACGTACGGCATGTTGGGTCAAATGCTTTTGGTTATGTTGTTATATAGTGATTGATATATTATAATACATAACCAAAACTCCAACTCTTTCGTTTTTCTCTTTTTTTTGGCAGCTACCACTATAAGAATTTTTAGAATTTTCGACACTTTATTGTCTACGCAACATTTGCATTGGAAGTACAAATGACGTATTTCAAATTCATCTTATAAACACTCACTCATTTTGATTTTGTTG[A]ATTCGATGCATTAACCAGTTATGCTCATTTCAATTGGCAACTCAAAATTAAATGTTCGTAATTTAGTATTATTTTAAACTCTATTTACTCAGAATA…	A/G	AGTGGGCTTAGTTATCAATATTATTTGTGTAGAGAATAAGATTGTGAGGGTCGTTTTTGGACAATGACGTACGGCATGTTGGGTCAAATGCTTTTGGTTATGTTGTTATATAGTGATTGATATATTATAATACATAACCAAAACTCCAACTCTTTCGTTTTTCTCTTTTTTTTGGCAGCTACCACTATAAGAATTTTTAGAATTTTCGACACTTTATTGTCTACGCAACATTTGCATTGGAAGTACAAATGACGTATTTCAAATTCATCTTATAAACACTCACTCATTTTGATTTTGTTG[A]ATTCGATGCATTAACCAGTTATGCTCATTTCAATTGGCAACTCAAAATTAAATGTTCGTAATTTAGTATTATTTTAAACTCTATTTACTCAGAATA…	A/G
Cla97Chr01	171852	G	G	S	170	186	60	16	0.56	GCGCGGGCGCGCcccC	S	205	205	60	26	0.46	cGcGGcGCccGCGGGCCcccGGGGGG	0.1	0.375	-0.375	0.5	-0.5	Intergenic								TTGTTTTTAAAAGCGGGCTTAAATTTTAGACAACAAAAATATACAAATAAGTGTGGGTAATACTTAAAATAGTTTAATTTTAAGAAACTAATCATAGAATTGAAGAAAATAGAGCTTAAATTGGATTTTGGAAAGTTTGTTTTTCGTCTTTAATGTTTTCTAGGAAAAATATACTTTTAATACAATAGATGTGGAAACAAGTGAAAATAGATGGATTTATTTATTTAGCTAGGTTTGAAATTGCTTCTTTTGAACCTTATTTAAACTTTAAACATATTTTCTTGGTATTTTACAACTTGA[G]AGTTGAAAAGTTTAAATTTGTCGCTTCATAGGATCAATGTTCAGTGGTGGATCCAAAACTTCAAGTTAGGGGTACAAATGTATATACAAAGTTAAA…	G/C	TTGTTTTTAAAAGCGGGCTTAAATTTTAGACAACAAAAATATACAAATAAGTGTGGGTAATACTTAAAATAGTTTAATTTTAAGAAACTAATCATAGAATTGAAGAAAATAGAGCTTAAATTGGATTTTGGAAAGTTTGTTTTTCGTCTTTAATGTTTTCTAGGAAAAATATACTTTTAATACAATAGATGTGGAAACAAGTGAAAATAGATGGATTTATTTATTTAGCTAGGTTTGAAATTGCTTCTTTTGAACCTTATTTAAACTTTAAACATATTTTCTTGGTATTTTACAACTTGA[G]AGTTGAAAAGTTTAAATTTGTCGCTTCATAGGATCAATGTTCAGTGGTGGATCCAAAACTTCAAGTTAGGGGTACAAATGTATATACAAAGTTAAA…	G/C
Cla97Chr01	172809	A	A	R	114	114	60	22	0.64	AgGgAAgGGGgAgAAAAgGGGG	R	52	52	60	25	0.36	AAAAGGAgAAgAgAAAgAGAGAGAA	0.28	0.318182	-0.318182	0.409091	-0.409091	Intergenic								TACAACTTCTGCTTATCAAAAATGGAAATTGTATGATAGCTTAGCTCTCTCTACTCTTTGCTGAAGCTATCGTGTCATATGGATGGATGGGGTGCGGCTGAGCCTATTTCTTCTCTTCTCTATTATTTTAGCGGATCCTTTCTTTTTCTATATGAAAGAAAAAAGTGGTGTCATAAGTCAAAGTAGACGAATTGCTCATGGTTTGCTTAATTGGCCTTTGACCAACGACTCCTCCCCCTCGTAAACTCGGTCAAGCTGCGAAGCTCCTCTCCCTATCGGTACCCCTAGCAAGTCAAGTCA[A]TTCCCGTTAATAAAGTTAGGAAAATTTTCATAGCCAGAAAGTTCCTACGTCCCTAAGGCCTGTGCCCCATGCAAAGGGCAGATCATCAAATCAAGT…	A/G	TACAACTTCTGCTTATCAAAAATGGAAATTGTATGATAGCTTAGCTCTCTCTACTCTTTGCTGAAGCTATCGTGTCATATGGATGGATGGGGTGCGGCTGAGCCTATTTCTTCTCTTCTCTATTATTTTAGCGGATCCTTTCTTTTTCTATATGAAAGAAAAAAGTGGTGTCATAAGTCAAAGTAGACGAATTGCTCATGGTTTGCTTAATTGGCCTTTGACCAACGACTCCTCCCCCTCGTAAACTCGGTCAAGCTGCGAAGCTCCTCTCCCTATCGGTACCCCTAGCAAGTCAAGTCA[A]TTCCCGTTAATAAAGTTAGGAAAATTTTCATAGCCAGAAAGTTCCTACGTCCCTAAGGCCTGTGCCCCATGCAAAGGGCAGATCATCAAATCAAGT…	A/G
Cla97Chr01	172837	T	T	Y	23	23	60	23	0.57	TcCCCcTcTTTTcCCCCTCTTCT	Y	11	0	60	25	0.36	CCTcTTcTcTTTcTCTCTCTTTTTT	0.21	0.347826	-0.347826	0.434783	-0.434783	Intergenic								TTGTATGATAGCTTAGCTCTCTCTACTCTTTGCTGAAGCTATCGTGTCATATGGATGGATGGGGTGCGGCTGAGCCTATTTCTTCTCTTCTCTATTATTTTAGCGGATCCTTTCTTTTTCTATATGAAAGAAAAAAGTGGTGTCATAAGTCAAAGTAGACGAATTGCTCATGGTTTGCTTAATTGGCCTTTGACCAACGACTCCTCCCCCTCGTAAACTCGGTCAAGCTGCGAAGCTCCTCTCCCTATCGGTACCCCTAGCAAGTCAAGTCAATTCCCGTTAATAAAGTTAGGAAAATTT[T]CATAGCCAGAAAGTTCCTACGTCCCTAAGGCCTGTGCCCCATGCAAAGGGCAGATCATCAAATCAAGTCCGAACAGATTCAATCCTGTGATAAAGC…	T/C	TTGTATGATAGCTTAGCTCTCTCTACTCTTTGCTGAAGCTATCGTGTCATATGGATGGATGGGGTGCGGCTGAGCCTATTTCTTCTCTTCTCTATTATTTTAGCGGATCCTTTCTTTTTCTATATGAAAGAAAAAAGTGGTGTCATAAGTCAAAGTAGACGAATTGCTCATGGTTTGCTTAATTGGCCTTTGACCAACGACTCCTCCCCCTCGTAAACTCGGTCAAGCTGCGAAGCTCCTCTCCCTATCGGTACCCCTAGCAAGTCAAGTCAATTCCCGTTAATAAAGTTAGGAAAATTT[T]CATAGCCAGAAAGTTCCTACGTCCCTAAGGCCTGTGCCCCATGCAAAGGGCAGATCATCAAATCAAGTCCGAACAGATTCAATCCTGTGATAAAGC…	T/C
Cla97Chr01	173569	T	T	W	16	16	60	11	0.55	TTAaTAAAATT	W	16	16	59	22	0.32	TTTTTTTTaTTTTTAaAaATTA	0.23	0.454545	-0.454545	0.545455	-0.545455	Intergenic								AATAATTATCTTTAATTAGTCTAAATACTAATTTGGTTTATCTGCAATTTCTTTTTCTTCTTCTTTTTTTTTTTTTTTTTTTTTTTTTATCTATTTGGGTCCATGTATTTCAATATTTAGGATTTCTATTCTAGTCTCTAAAATACTTCTTAAAAATGATTATTTTTTTTTCTTTTTTTTAATCTTATTTTTCAATCACAACACAAACACCACATCTAAGGAAGTTCTTAAAATACTATTAGAATTTTGTATTAAGAAGTTTTCAAAATATATATATATATATATCAATTTTAAGTGAAA[T]GACTTATAAATGAATAGGGACCAAAATAGATACTAAGTATTGAGAATCAAAAAAGACAAAGATGAAAAGTACAACATCAAGATAGAATCTCTTACT…	T/A	AATAATTATCTTTAATTAGTCTAAATACTAATTTGGTTTATCTGCAATTTCTTTTTCTTCTTCTTTTTTTTTTTTTTTTTTTTTTTTTATCTATTTGGGTCCATGTATTTCAATATTTAGGATTTCTATTCTAGTCTCTAAAATACTTCTTAAAAATGATTATTTTTTTTTCTTTTTTTTAATCTTATTTTTCAATCACAACACAAACACCACATCTAAGGAAGTTCTTAAAATACTATTAGAATTTTGTATTAAGAAGTTTTCAAAATATATATATATATATATCAATTTTAAGTGAAA[T]GACTTATAAATGAATAGGGACCAAAATAGATACTAAGTATTGAGAATCAAAAAAGACAAAGATGAAAAGTACAACATCAAGATAGAATCTCTTACT…	T/A
Cla97Chr01	355245	T	T	Y	86	86	60	24	0.71	CcccTTcCcTCTCccCcTTTCCCc	Y	76	76	60	21	0.57	CCTCTCcTTCTTTccCTcCcT	0.14	0.333333	-0.333333	0.428571	-0.428571	Cla97C01G000520,Cla97C01G000530		promoter						TAATGTAAATTTTCAAATCTATTTGTAGTTGAATTTTGAAGTATTTGCACCTAGAGAGTATTTGGCTTTTGGGATCGGGGAGTGCGGCATTTGAAGCCAAACCTCATGTGTTAATCCATTGGAATAAAAATCCTGTAATTAAGAAATTAAATCCATAGGTTTGGAATATGTTTTATAAGAAATGTGATAGGTTTGAGAGAAAATTTTTCTTCATCTCTTACATCTAAGGATGGCAGCTGGGCGAGGCAGGGTCGGGATGCACTCTCCATCCTTGTCCCATGAGGATTTTTTAATCTCCTC[T]CTGCACCATTTTCCATTTTTGGGAGTCGGGGTGGGGTCGAGAATTTAATAAAAGTTAGATTTATTTTATTAGAAAATAATGTTAACTAAAACCGCT…	T/C	TAATGTAAATTTTCAAATCTATTTGTAGTTGAATTTTGAAGTATTTGCACCTAGAGAGTATTTGGCTTTTGGGATCGGGGAGTGCGGCATTTGAAGCCAAACCTCATGTGTTAATCCATTGGAATAAAAATCCTGTAATTAAGAAATTAAATCCATAGGTTTGGAATATGTTTTATAAGAAATGTGATAGGTTTGAGAGAAAATTTTTCTTCATCTCTTACATCTAAGGATGGCAGCTGGGCGAGGCAGGGTCGGGATGCACTCTCCATCCTTGTCCCATGAGGATTTTTTAATCTCCTC[T]CTGCACCATTTTCCATTTTTGGGAGTCGGGGTGGGGTCGAGAATTTAATAAAAGTTAGATTTATTTTATTAGAAAATAATGTTAACTAAAACCGCT…	T/C
Cla97Chr01	427126	A	A	M	94	94	60	14	0.64	CAAAcCcCcAcCcA	M	70	70	60	13	0.54	AcAACACcccAAC	0.1	0.384615	-0.384615	0.538462	-0.538462	Cla97C01G000620		promoter						TGTATGTTCTAGAACGGTAACTTGTTATACCCTTTCACAATTAATACTCCTAGTTGATTGTAGATGAACTACAACGATAATGTTGAAGATATATTAGTGACAACATCGAGAGTATTGAAAATGGGCCATTAATTTGATGCTAAATCTGCAATAAGATGAGAGGAAATAGAGAAAAAAGGATAAATGTCAAAAAAAAAAAGAAAAAAAGAAAAGAAGGCAAAGATGTGATACAAGATAGAGATTTTGAACAGTTGGAGAACGAAATTATCGTTTGGTAAAAGAAAGTTGTAAATCCTACGA[A]TTTACAACTTTTCAGATTTAACAATTATATATATAATCTAAAAAAAAAGTAAAAAAAAATAAAAACAACTCTAAATAACGGATTTTTCTTTTAATG…	A/C	TGTATGTTCTAGAACGGTAACTTGTTATACCCTTTCACAATTAATACTCCTAGTTGATTGTAGATGAACTACAACGATAATGTTGAAGATATATTAGTGACAACATCGAGAGTATTGAAAATGGGCCATTAATTTGATGCTAAATCTGCAATAAGATGAGAGGAAATAGAGAAAAAAGGATAAATGTCAAAAAAAAAAAGAAAAAAAGAAAAGAAGGCAAAGATGTGATACAAGATAGAGATTTTGAACAGTTGGAGAACGAAATTATCGTTTGGTAAAAGAAAGTTGTAAATCCTACGA[A]TTTACAACTTTTCAGATTTAACAATTATATATATAATCTAAAAAAAAAGTAAAAAAAAATAAAAACAACTCTAAATAACGGATTTTTCTTTTAATG…	A/C
Cla97Chr01	429035	C	C	S	52	52	60	20	0.5	CCGCCgCGgGCGCGCgCgCG	S	61	61	59	42	0.43	gCCgGCgCGgCGCgCCGgCgGCCgCCgCCGCgCCCCCgCCCg	0.07	0.35	-0.35	0.45	-0.45	Cla97C01G000630	Cla97C01G000630.1:CDS,exon	CDS,exon	Pentatricopeptide repeat-containing protein	IPR002885 (Pentatricopeptide repeat), IPR011990 (Tetratricopeptide-like helical domain)		pentatricopeptide repeat-containing protein at2g13600-like	NA	CAATATTTGTATAAGTCGTCATGTAAGAAATGGTCATCTTGATCTTGCTCGAACTCTGTTCAATGAAATGCCAGTAAGAAGTGTTGTCTCATGGAATATCATGATTTCTGGATACTCCAAATTAGGAAAGTATAGTGAAGCTCTCAATCTGGCTTCAGGGATGCATTGCAATAATGTAAAATTAAATGAGACGACCTTTTCTACTTTGTTGAGTATTTGTGCACACTCAGGGTGTACACCTGAGGGAAAACAATTTCATTGTTTGGTCTTGAAATCTGGGTTTCAGATATTTGAGCTTGT[C]GGAAGTGCATTGTTGTATTTGTATGCAAACATCAATGACATTAGTGGAGCTAAGCAAGTCTTTGATGAATTGCATGATAAGAATGATTTATTATGG…	C/G	CAATATTTGTATAAGTCGTCATGTAAGAAATGGTCATCTTGATCTTGCTCGAACTCTGTTCAATGAAATGCCAGTAAGAAGTGTTGTCTCATGGAATATCATGATTTCTGGATACTCCAAATTAGGAAAGTATAGTGAAGCTCTCAATCTGGCTTCAGGGATGCATTGCAATAATGTAAAATTAAATGAGACGACCTTTTCTACTTTGTTGAGTATTTGTGCACACTCAGGGTGTACACCTGAGGGAAAACAATTTCATTGTTTGGTCTTGAAATCTGGGTTTCAGATATTTGAGCTTGT[C]GGAAGTGCATTGTTGTATTTGTATGCAAACATCAATGACATTAGTGGAGCTAAGCAAGTCTTTGATGAATTGCATGATAAGAATGATTTATTATGG…	C/G
Cla97Chr01	433980	G	G	K	84	84	60	25	0.52	GGGTtGGGtGGTTtTTGGtGtGTtT	K	49	49	60	21	0.48	GTTTGGtGGTTttTGGTGGGG	0.04	0.333333	-0.333333	0.428571	-0.428571	Intergenic								CACCTTGTTCTCAATGTGATAATCTAGAAATCGTTGGTTAAAATCATCAAATATTTCCCGAGTCGCTTCAAAAGCTGGCAAACCCTTCCACCCCACTAACACTTCCCAAACTCTCGTGTCGGATTCTTCCTATATTCAAAGATGGATTCTTCCTATATCCAAAGATTTGTCCTGGTTCAGTAATCCACTCATGAGTCTTTGACAACTGTTGAACTAAGGATTGTACCTGTTAGTGTGCATCCAAAACCTTTTTCAACTGAGAAATATGGAAAACGAAATGTATAGCAGCAGATGGAGGAA[G]TTCTAGCCGATAAGCTACAACTCCAATTCTGTCCGTTACACGGTAAGGTCCAAAAAACTTTGGAGATAGTTTCTCATTGCGCCGTTGTCAAAGTGT…	G/T	CACCTTGTTCTCAATGTGATAATCTAGAAATCGTTGGTTAAAATCATCAAATATTTCCCGAGTCGCTTCAAAAGCTGGCAAACCCTTCCACCCCACTAACACTTCCCAAACTCTCGTGTCGGATTCTTCCTATATTCAAAGATGGATTCTTCCTATATCCAAAGATTTGTCCTGGTTCAGTAATCCACTCATGAGTCTTTGACAACTGTTGAACTAAGGATTGTACCTGTTAGTGTGCATCCAAAACCTTTTTCAACTGAGAAATATGGAAAACGAAATGTATAGCAGCAGATGGAGGAA[G]TTCTAGCCGATAAGCTACAACTCCAATTCTGTCCGTTACACGGTAAGGTCCAAAAAACTTTGGAGATAGTTTCTCATTGCGCCGTTGTCAAAGTGT…	G/T
Cla97Chr01	434424	C	C	Y	120	120	60	29	0.62	TTCTTTCtttTtCCtTCCCtCCCtTTttC	Y	43	43	60	34	0.29	CtCCTCTCCCtTCCCTCCtCTCCCCCtCCCCCCt	0.33	0.310345	-0.310345	0.37931	-0.413793	Intergenic								GAAATTCCACATCTCGCCTCTTCCTATCGACTGTTTTTTTCATCTTGTCTTGAGCCACGCGCAAATGCTCCTTCAATACTCGTAAAACTTCACCCCTCTCTTTCAACTGTTGATCTAAAGGAGAATTAATAGTAGACGTATCTCCATAGTACAACAAGGGTGGAGGTAGACGTCCATACACAGCTTGAAAGGGCTAAATTCCTATCGCACTCTGAGAAGTAGTATTATACCAGTATTCTGCCCAATGCAACCACTTTATCCATCCCTTAGGCCTTTCTCTACAAAAACACCTTAAATATG[C]CTCAACACTTCGATTAATAACTTCTGTTTGACCATCCATTTGTGGATGATTAGCGGAACTGCACTTCAGTTTTGTCCTCGCCAAACGAGATAGTTC…	C/T	GAAATTCCACATCTCGCCTCTTCCTATCGACTGTTTTTTTCATCTTGTCTTGAGCCACGCGCAAATGCTCCTTCAATACTCGTAAAACTTCACCCCTCTCTTTCAACTGTTGATCTAAAGGAGAATTAATAGTAGACGTATCTCCATAGTACAACAAGGGTGGAGGTAGACGTCCATACACAGCTTGAAAGGGCTAAATTCCTATCGCACTCTGAGAAGTAGTATTATACCAGTATTCTGCCCAATGCAACCACTTTATCCATCCCTTAGGCCTTTCTCTACAAAAACACCTTAAATATG[C]CTCAACACTTCGATTAATAACTTCTGTTTGACCATCCATTTGTGGATGATTAGCGGAACTGCACTTCAGTTTTGTCCTCGCCAAACGAGATAGTTC…	C/T
Cla97Chr01	434741	G	G	R	49	49	60	32	0.78	AAAaAAAaaaAAAAAGaGaAAAGaGGGaGAAa	R	37	37	60	33	0.55	GAGGAAaGaGGAAaaaGaaAAGaGGGGAAGGaG	0.23	0.28125	-0.28125	0.375	-0.375	Intergenic								ATAACTTCTGTTTGACCATCCATTTGTGGATGATTAGCGGAACTGCACTTCAGTTTTGTCCTCGCCAAACGAGATAGTTCACTCAAAAAATTACTAACAAACACCTTATCCCTATCCGAAAAAATGGAATTTAGAAGTCCATGTAAACGTACTACCTCTCGAACAAAAACTTCAGCCATAGTCCTCACTGTAAATAGATGTTTAAGTGCCAAAAAATGGCCATACTTGCTCAATTGGTCAACCACTACCAATATGACATCATGACCTCCCACCTTAGGTAATCCCTCAATGAAATCCATG[G]AAATATCACTCCAAATAACATCAGGAATCTCTAGGGGCATGAGTAATCCCGCAGGAGACAAGGTCAATGACTTGTTCCGTTGGCACACTAGACATT…	G/A	ATAACTTCTGTTTGACCATCCATTTGTGGATGATTAGCGGAACTGCACTTCAGTTTTGTCCTCGCCAAACGAGATAGTTCACTCAAAAAATTACTAACAAACACCTTATCCCTATCCGAAAAAATGGAATTTAGAAGTCCATGTAAACGTACTACCTCTCGAACAAAAACTTCAGCCATAGTCCTCACTGTAAATAGATGTTTAAGTGCCAAAAAATGGCCATACTTGCTCAATTGGTCAACCACTACCAATATGACATCATGACCTCCCACCTTAGGTAATCCCTCAATGAAATCCATG[G]AAATATCACTCCAAATAACATCAGGAATCTCTAGGGGCATGAGTAATCCCGCAGGAGACAAGGTCAATGACTTGTTCCGTTGGCACACTAGACATT…	G/A
Cla97Chr01	434772	C	C	M	228	228	60	30	0.63	AAACaCaAAACaCCCaCAAaaaCaaACCaC	M	227	227	60	28	0.5	AAaaaCaaAACaCCCCAACCaCCaCCCC	0.13	0.285714	-0.285714	0.392857	-0.392857	Intergenic								GATTAGCGGAACTGCACTTCAGTTTTGTCCTCGCCAAACGAGATAGTTCACTCAAAAAATTACTAACAAACACCTTATCCCTATCCGAAAAAATGGAATTTAGAAGTCCATGTAAACGTACTACCTCTCGAACAAAAACTTCAGCCATAGTCCTCACTGTAAATAGATGTTTAAGTGCCAAAAAATGGCCATACTTGCTCAATTGGTCAACCACTACCAATATGACATCATGACCTCCCACCTTAGGTAATCCCTCAATGAAATCCATGGAAATATCACTCCAAATAACATCAGGAATCT[C]TAGGGGCATGAGTAATCCCGCAGGAGACAAGGTCAATGACTTGTTCCGTTGGCACACTAGACATTCTTCCACACACCTTTTCACATCTTCTTTCAT…	C/A	GATTAGCGGAACTGCACTTCAGTTTTGTCCTCGCCAAACGAGATAGTTCACTCAAAAAATTACTAACAAACACCTTATCCCTATCCGAAAAAATGGAATTTAGAAGTCCATGTAAACGTACTACCTCTCGAACAAAAACTTCAGCCATAGTCCTCACTGTAAATAGATGTTTAAGTGCCAAAAAATGGCCATACTTGCTCAATTGGTCAACCACTACCAATATGACATCATGACCTCCCACCTTAGGTAATCCCTCAATGAAATCCATGGAAATATCACTCCAAATAACATCAGGAATCT[C]TAGGGGCATGAGTAATCCCGCAGGAGACAAGGTCAATGACTTGTTCCGTTGGCACACTAGACATTCTTCCACACACCTTTTCACATCTTCTTTCAT…	C/A
Cla97Chr01	435802	A	A	W	52	52	60	32	0.62	tttAATATAttAAATTTtAAATTtAtTtATTt	W	17	17	60	22	0.45	AAtAAAAATAttATATTAtAtt	0.17	0.318182	-0.318182	0.409091	-0.409091	Intergenic								TCAATTTCTACTTCAAAAGGTTGATCAAAATTAGGTAAGGCTAACACCAGTAAAGTCATCATAGTCCGTTTCAAATGTTCAAAAGCCTCATGCACCTCTTCAGTCCATTCAAAAGCACCTCCTCCTTTTAGCAACTGACTTAAAGGAGCAACTATACTTCCATAGTGTTGAACAAATTGTCTATAATAACCAGTCAATCCTAACCATCATGGGTTGACCTAGTGGTAAAAAGGAGACATAGTCTTATTAAATGACTAAGAGGTCAAGGGTTCAATCCATGGTGGCCACCTACCTAGGAAT[A]AATTTTCTATGAGTTTCCTTGACAACCAAATGTTGTAGAGTTATGCGGGTTGTCCCGTGAGATTAGTTGAGGTGCGCGTAAGCTGGCCCGGCACTC…	A/T	TCAATTTCTACTTCAAAAGGTTGATCAAAATTAGGTAAGGCTAACACCAGTAAAGTCATCATAGTCCGTTTCAAATGTTCAAAAGCCTCATGCACCTCTTCAGTCCATTCAAAAGCACCTCCTCCTTTTAGCAACTGACTTAAAGGAGCAACTATACTTCCATAGTGTTGAACAAATTGTCTATAATAACCAGTCAATCCTAACCATCATGGGTTGACCTAGTGGTAAAAAGGAGACATAGTCTTATTAAATGACTAAGAGGTCAAGGGTTCAATCCATGGTGGCCACCTACCTAGGAAT[A]AATTTTCTATGAGTTTCCTTGACAACCAAATGTTGTAGAGTTATGCGGGTTGTCCCGTGAGATTAGTTGAGGTGCGCGTAAGCTGGCCCGGCACTC…	A/T
Cla97Chr01	436573	T	T	Y	49	49	60	24	0.42	TcTCTcTcTCTTCTCcTTCTTcTT	Y	10	10	60	26	0.27	CCTTTcTTCTTTCTcTTTTcTTTTTT	0.15	0.333333	-0.333333	0.416667	-0.416667	Intergenic								ACTTATGTCACATGTATCATTATTTTATATAGGTTGTTGCCACGTCATTTTTCATCTTCATTTGGATTAAAATATTATTTTGAAACAAACTTAAAGTTCATGTGTAAAATGAAACTTTTAAAAGTTAACGGTAATCCACCCTAAAAGTTCAAGTTCAAGTTCAAGAGTAACTTGTATAATTTAGCCATTTTTTGAATTGTCCACTGCCAAAAGCACATCCAATTAAAATTCTTAGTGTTCAACTAATTGTTACAGTGTATTTTCAACTTCATCTTAAGGGAGAAAGTGAATGAAAGTGTT[T]AGAAAAATTGACTATTGTGCACGCCATCAATACGTTATTTATCCATCTTCATTTTAATGGAAACATTAGCATGGAATGGTTATTTGGAAACAAATT…	T/C	ACTTATGTCACATGTATCATTATTTTATATAGGTTGTTGCCACGTCATTTTTCATCTTCATTTGGATTAAAATATTATTTTGAAACAAACTTAAAGTTCATGTGTAAAATGAAACTTTTAAAAGTTAACGGTAATCCACCCTAAAAGTTCAAGTTCAAGTTCAAGAGTAACTTGTATAATTTAGCCATTTTTTGAATTGTCCACTGCCAAAAGCACATCCAATTAAAATTCTTAGTGTTCAACTAATTGTTACAGTGTATTTTCAACTTCATCTTAAGGGAGAAAGTGAATGAAAGTGTT[T]AGAAAAATTGACTATTGTGCACGCCATCAATACGTTATTTATCCATCTTCATTTTAATGGAAACATTAGCATGGAATGGTTATTTGGAAACAAATT…	T/C
Cla97Chr01	439794	A	A	R	90	93	60	22	0.82	AGGGGgGAgggggGggGGAgAg	R	32	32	60	22	0.41	AGgAAAAGAAgAAgGgAAggAA	0.41	0.318182	-0.318182	0.409091	-0.409091	Cla97C01G000640	Cla97C01G000640.1:Intron	Intron	Bidirectional sugar transporter SWEET		GO:0005886, GO:0008643, GO:0016020, GO:0016021	bidirectional sugar transporter sweet3b-like	NA	TGATATTTTTTCTATTTATTATAATTTTCGGTAATCTAAAGTAAGACTTTCGAAATCTCTCTAACATGTAGTAGATCAGATTTTAATTTCCTATCTTAAATCAACTTTTTCTTCCTCTATAAATTTCCACCCATATTTTGAACATTCACTAGCAATGAGAGTAACTAAATTGAAAATGATTAAAATAACATAGGCACTAAAATATATGCCTAAATTACAAAACTAAATAAACAACTTTGAGCAAACGAATTCGTTCATCTTTCGGAAAAGAAAAATACTAAACAAAATGTTTATCAAACG[A]GATTGTAAAAACGGAGTTAGTTGACAAAAACTTACCTTTTCTTTAGATGAAGCAAACCAAAAGTAGATGAAAATGAAGAGTAACTCAAGAAGAATT…	A/G	TGATATTTTTTCTATTTATTATAATTTTCGGTAATCTAAAGTAAGACTTTCGAAATCTCTCTAACATGTAGTAGATCAGATTTTAATTTCCTATCTTAAATCAACTTTTTCTTCCTCTATAAATTTCCACCCATATTTTGAACATTCACTAGCAATGAGAGTAACTAAATTGAAAATGATTAAAATAACATAGGCACTAAAATATATGCCTAAATTACAAAACTAAATAAACAACTTTGAGCAAACGAATTCGTTCATCTTTCGGAAAAGAAAAATACTAAACAAAATGTTTATCAAACG[A]GATTGTAAAAACGGAGTTAGTTGACAAAAACTTACCTTTTCTTTAGATGAAGCAAACCAAAAGTAGATGAAAATGAAGAGTAACTCAAGAAGAATT…	A/G
Cla97Chr01	441651	A	A	W	171	216	60	20	0.6	AAATAtTtAATttTTTttAA	W	101	101	60	22	0.27	AAAAAAAAAAtATAAtAAATTT	0.33	0.35	-0.35	0.45	-0.45	Cla97C01G000640		promoter						GACCAGGATAGACTTCTATCGTCTATCACGGTTTATTGCTAATATACAGTGAAATTTTTCTATCTTTATAAATAGTTTGATCTTTTTTCATTTATAATAATTTTTCTAAATAATAACACTAATTTTTATGTAAGAAAGATACTACATGAATATATTTTCAAAATTTTTAATGATACTACTTATAAGAATAATTTATATATATATATTAACAATAAACTAACAAGATGGACTAAATTTAATATTTATTAAAAATATAGAGACTAAAATTGGACATTTGAGAGTACATAAACTAAAATTGAG[A]GAAATCAATAGTATAGGAGACCAAAATGATAATTTAACAAATTATTTAATATGAAAGAAGAATATTCATATTTCATATATGAGAGAAAAATAAAAA…	A/T	GACCAGGATAGACTTCTATCGTCTATCACGGTTTATTGCTAATATACAGTGAAATTTTTCTATCTTTATAAATAGTTTGATCTTTTTTCATTTATAATAATTTTTCTAAATAATAACACTAATTTTTATGTAAGAAAGATACTACATGAATATATTTTCAAAATTTTTAATGATACTACTTATAAGAATAATTTATATATATATATTAACAATAAACTAACAAGATGGACTAAATTTAATATTTATTAAAAATATAGAGACTAAAATTGGACATTTGAGAGTACATAAACTAAAATTGAG[A]GAAATCAATAGTATAGGAGACCAAAATGATAATTTAACAAATTATTTAATATGAAAGAAGAATATTCATATTTCATATATGAGAGAAAAATAAAAA…	A/T
Cla97Chr01	441856	G	G	R	85	85	59	19	0.53	aGAGAaaaAGaaGGGGGGA	R	100	100	60	33	0.48	aaGaGGGAGGaGAaGGaAAAAaAaGGGGGGGAG	0.05	0.368421	-0.368421	0.473684	-0.473684	Cla97C01G000640		promoter						TTAACAATAAACTAACAAGATGGACTAAATTTAATATTTATTAAAAATATAGAGACTAAAATTGGACATTTGAGAGTACATAAACTAAAATTGAGAGAAATCAATAGTATAGGAGACCAAAATGATAATTTAACAAATTATTTAATATGAAAGAAGAATATTCATATTTCATATATGAGAGAAAAATAAAAACACCATTAAACATTGAATAATTTTGAGCAGACTACTTTTTTAGTCCTCAAGTTTAAAGAATTGTATTTGGTCATTGAGTTTTCAAAACCTACCTTTTTTAGTTGATGA[G]TTTTTTAGAATAGGTGTATTTGGTCCATGAATTTTCAAAATGTACCTTTTTAGACCCCTTAAAAAATATGTTTCTTTGACCTATTTTTTGTTTTAA…	G/A	TTAACAATAAACTAACAAGATGGACTAAATTTAATATTTATTAAAAATATAGAGACTAAAATTGGACATTTGAGAGTACATAAACTAAAATTGAGAGAAATCAATAGTATAGGAGACCAAAATGATAATTTAACAAATTATTTAATATGAAAGAAGAATATTCATATTTCATATATGAGAGAAAAATAAAAACACCATTAAACATTGAATAATTTTGAGCAGACTACTTTTTTAGTCCTCAAGTTTAAAGAATTGTATTTGGTCATTGAGTTTTCAAAACCTACCTTTTTTAGTTGATGA[G]TTTTTTAGAATAGGTGTATTTGGTCCATGAATTTTCAAAATGTACCTTTTTAGACCCCTTAAAAAATATGTTTCTTTGACCTATTTTTTGTTTTAA…	G/A
Cla97Chr01	442110	A	A	M	110	110	60	21	0.71	AAcAACCCCCCCccCAccACC	M	63	63	60	17	0.53	cAACCAAAcAccccAAC	0.18	0.352941	-0.352941	0.470588	-0.470588	Intergenic								GTATTTGGTCATTGAGTTTTCAAAACCTACCTTTTTTAGTTGATGAGTTTTTTAGAATAGGTGTATTTGGTCCATGAATTTTCAAAATGTACCTTTTTAGACCCCTTAAAAAATATGTTTCTTTGACCTATTTTTTGTTTTAATTTTATACAATTATATAAAATTTTGAATTACAAAATTATGTTTAAAAAAAATTAGAGAGAAGAGGTAACTTTTAAAATATTAATTTTTTAATTTAAAATAATAATAATAAATGAATATATGAAATTTGTAGGACTAAAAAGATATGTTTTGAAAATT[A]AGAGACCTAACATATATATTTTTTCAAATTGGAGGATTAAAAAGATAATTTTTCTAATAATTTTTTAGTTTTTGTTTCTGTAAGTTATATATATAT…	A/C	GTATTTGGTCATTGAGTTTTCAAAACCTACCTTTTTTAGTTGATGAGTTTTTTAGAATAGGTGTATTTGGTCCATGAATTTTCAAAATGTACCTTTTTAGACCCCTTAAAAAATATGTTTCTTTGACCTATTTTTTGTTTTAATTTTATACAATTATATAAAATTTTGAATTACAAAATTATGTTTAAAAAAAATTAGAGAGAAGAGGTAACTTTTAAAATATTAATTTTTTAATTTAAAATAATAATAATAAATGAATATATGAAATTTGTAGGACTAAAAAGATATGTTTTGAAAATT[A]AGAGACCTAACATATATATTTTTTCAAATTGGAGGATTAAAAAGATAATTTTTCTAATAATTTTTTAGTTTTTGTTTCTGTAAGTTATATATATAT…	A/C
Cla97Chr01	443452	T	T	Y	101	101	60	32	0.72	CCccCcCccCTTTcCcCcTccCccTTTcCTTc	Y	68	68	60	29	0.48	TcTCTTCcCTTTCTTTcTCCTTCTTcCcc	0.24	0.310345	-0.310345	0.37931	-0.413793	Intergenic								AATATTTGACATTAACTTTTTAGCCATGTAAAGAAAAAGAAAGAAGGATTGTATTCTCCCCTTTCCAAGTATTTGATATTAATCAAGAAATTGTTCATAAACACATTACTTTTAAAAGTTCTTCAAATTGATGTTTCATATCTAATTTATATCCAACTAAAACTAAATGAATAATTCACAAGAATAGTATATTTGCAAATGGTTTATATATCTCTATTGAGATTATTACATGATAGCACTCTACTCTACGCTCATGTTAATGCTGAGCTATGTGCCTTAGCATTGATTGGTCAAGGGATT[T]GAGCTTGATGATGTCATGTTTTTTTAAAAACAAATATAATTTGTTATTAATTTATGGGGTAAACGTTAAGTCATTTCATAATACACTCTCATTTAT…	T/C	AATATTTGACATTAACTTTTTAGCCATGTAAAGAAAAAGAAAGAAGGATTGTATTCTCCCCTTTCCAAGTATTTGATATTAATCAAGAAATTGTTCATAAACACATTACTTTTAAAAGTTCTTCAAATTGATGTTTCATATCTAATTTATATCCAACTAAAACTAAATGAATAATTCACAAGAATAGTATATTTGCAAATGGTTTATATATCTCTATTGAGATTATTACATGATAGCACTCTACTCTACGCTCATGTTAATGCTGAGCTATGTGCCTTAGCATTGATTGGTCAAGGGATT[T]GAGCTTGATGATGTCATGTTTTTTTAAAAACAAATATAATTTGTTATTAATTTATGGGGTAAACGTTAAGTCATTTCATAATACACTCTCATTTAT…	T/C
Cla97Chr01	446009	A	A	R	137	137	60	16	0.44	ggggGAAgAAAAAAgA	R	86	86	60	20	0.3	GAGAAAAAGAAAAGAGAAAG	0.14	0.375	-0.375	0.5	-0.5	Intergenic								ATAAAATTAAGGCGGGAAATGCAAATTATTGTACCCTTCTACTTTTATACATTAGCAAAACAAATGAAGAAGGGGAAAGTAGTATATCTCACTTTTCTAAGACATTAAAAATTTTCATTTAAATTTCTAGATTTTTTTTAAGAAAAAAAATATTTAAAGATGTAATCTATACCTAACTTAAATGCAATTAATTTTTTTATTTTTTTTATTTTTTCACTCTACCCTTGTCATTTTCTTGTCAAATAGCAATGAGTAAGATTAAGTTTATAAACACTGTTTTTAACAAATGTTTTTAAGTTC[A]TAGGCAAGTACTTTTTTTTTTTTAATCACGAAGAATTCAAATGTTTTTTTTTAAAAAAGATAAAGACGGTTATAAAGTAATATGATAACCTAGATT…	A/G	ATAAAATTAAGGCGGGAAATGCAAATTATTGTACCCTTCTACTTTTATACATTAGCAAAACAAATGAAGAAGGGGAAAGTAGTATATCTCACTTTTCTAAGACATTAAAAATTTTCATTTAAATTTCTAGATTTTTTTTAAGAAAAAAAATATTTAAAGATGTAATCTATACCTAACTTAAATGCAATTAATTTTTTTATTTTTTTTATTTTTTCACTCTACCCTTGTCATTTTCTTGTCAAATAGCAATGAGTAAGATTAAGTTTATAAACACTGTTTTTAACAAATGTTTTTAAGTTC[A]TAGGCAAGTACTTTTTTTTTTTTAATCACGAAGAATTCAAATGTTTTTTTTTAAAAAAGATAAAGACGGTTATAAAGTAATATGATAACCTAGATT…	A/G
Cla97Chr01	447292	A	A	M	112	112	60	26	0.62	CccAAAccCAcAcccAccCCAAcAAc	M	92	92	60	27	0.48	cAcACAAcACcCAAcAAAccAACccAA	0.14	0.307692	-0.307692	0.423077	-0.384615	Cla97C01G000650		promoter						AATAGACTGACACATTATTTTTTAATCAAGTGGGAGAATCAAACTTTCAACTTTTTGGTCAAGAGTATATGCTAAAATTAATTAAGATATCCTCCAATCGACAACAAATAATTGGAAAGAATACCATATGCTACCCAACCAATTCATCAACACCTTAATGAGATCTAACAAATGTCTGATAATGATTATATTACAAAAAATAAACTGTCCCCAACTCTTGATTGAGTTAGATAACGGATTGAGCTGTCTAATTGAAGGAAAATGCAACTTCAAAGGTAGTATTGATTTTAGAAACGTTTG[A]CTTTAGTCAACTTAGTGTAAAATGGTATGAAAATGTGCACAGGATGTACAAGGATTAAACACTTAGATTTGTAATCTGAACGTAAGAGAATTTTTT…	A/C	AATAGACTGACACATTATTTTTTAATCAAGTGGGAGAATCAAACTTTCAACTTTTTGGTCAAGAGTATATGCTAAAATTAATTAAGATATCCTCCAATCGACAACAAATAATTGGAAAGAATACCATATGCTACCCAACCAATTCATCAACACCTTAATGAGATCTAACAAATGTCTGATAATGATTATATTACAAAAAATAAACTGTCCCCAACTCTTGATTGAGTTAGATAACGGATTGAGCTGTCTAATTGAAGGAAAATGCAACTTCAAAGGTAGTATTGATTTTAGAAACGTTTG[A]CTTTAGTCAACTTAGTGTAAAATGGTATGAAAATGTGCACAGGATGTACAAGGATTAAACACTTAGATTTGTAATCTGAACGTAAGAGAATTTTTT…	A/C
Cla97Chr01	449820	T	T	W	86	86	60	23	0.48	aTAAATTaaTTaTTTTaATATTA	W	45	45	60	19	0.42	TTaTTATATTaTTATTaaA	0.06	0.368421	-0.368421	0.473684	-0.473684	Intergenic								AGCAAAGACGTCTCGGTTTTCTTGTGAGTGTGTGCGTGTAAGATCGTAATTTTAACATGTCCGAGTATCACATGTGAGGTTGGCTGTTCTATTTCTCAAACAAATTGATAAGAAGATATATAATAGAGACTACCAAAAGATCAAGACAAAATAATTCCTATGCCACTGTTCTATAAGAATTATATGAACAGTTGATTCCATGGGCTCGAATGAATGATATCCGCCTCATTCCAAATATCTTAATTTAGTTAGCATTTAGAAGATTGTTTGATGATTTGGTCAGCCAGTTCCCTTTAAGGT[T]CAGAGTTGCTATTCAATTCTAATCTCAAAGCAGAAACAATTCAAATCTCCAATCATTAGCCTTTTCAGATTTACAAAAGATGGCTGACAGCAGACA…	T/A	AGCAAAGACGTCTCGGTTTTCTTGTGAGTGTGTGCGTGTAAGATCGTAATTTTAACATGTCCGAGTATCACATGTGAGGTTGGCTGTTCTATTTCTCAAACAAATTGATAAGAAGATATATAATAGAGACTACCAAAAGATCAAGACAAAATAATTCCTATGCCACTGTTCTATAAGAATTATATGAACAGTTGATTCCATGGGCTCGAATGAATGATATCCGCCTCATTCCAAATATCTTAATTTAGTTAGCATTTAGAAGATTGTTTGATGATTTGGTCAGCCAGTTCCCTTTAAGGT[T]CAGAGTTGCTATTCAATTCTAATCTCAAAGCAGAAACAATTCAAATCTCCAATCATTAGCCTTTTCAGATTTACAAAAGATGGCTGACAGCAGACA…	T/A
Cla97Chr01	456317	T	T	Y	78	78	60	22	0.59	CccCCCcCcTCTTTCcTTcTTT	Y	79	79	60	18	0.61	CcTTccCTcCCcTTcTCT	-0.02	0.333333	-0.333333	0.444444	-0.444444	Cla97C01G000660		promoter						AAAAAAAAATTAATAATAATAAATATTCTACCTAAAATTAAATAGTAAATTCACTCTCCATTAATTTATTTTTTCCCTCCTCAATGTGACACAAATAACAAAGAAAAAGAAAAAAGGAAAATAAAAAATAAAAAATTGATAATTATTTTAAATAACAAAATTATTAAAAATATTTACAATAAAATGTCATTATCTATAAATAATTATAAACAATATCTATAAGAATAAATAATATTTATCAATGATAAATTTGACATTTTATTATATTTATAAATGTTTTTGCTACATTTAAAAAATAAC[T]CTAACCCTAAAAATGATGAGTCTCTAATTATAAATAAAATGGTAGATGGGGGAGAGTGTTATTTACTCATAAATTAGAAAGATGTGTGAAGGTGTA…	T/C	AAAAAAAAATTAATAATAATAAATATTCTACCTAAAATTAAATAGTAAATTCACTCTCCATTAATTTATTTTTTCCCTCCTCAATGTGACACAAATAACAAAGAAAAAGAAAAAAGGAAAATAAAAAATAAAAAATTGATAATTATTTTAAATAACAAAATTATTAAAAATATTTACAATAAAATGTCATTATCTATAAATAATTATAAACAATATCTATAAGAATAAATAATATTTATCAATGATAAATTTGACATTTTATTATATTTATAAATGTTTTTGCTACATTTAAAAAATAAC[T]CTAACCCTAAAAATGATGAGTCTCTAATTATAAATAAAATGGTAGATGGGGGAGAGTGTTATTTACTCATAAATTAGAAAGATGTGTGAAGGTGTA…	T/C
Cla97Chr01	457605	G	G	R	78	78	60	20	0.65	GaAaaAAaAGGGAAGGaAaG	R	48	48	60	19	0.47	GGGaGaGaGAGAGGaaAAG	0.18	0.368421	-0.368421	0.473684	-0.473684	Cla97C01G000660		promoter						GACTTTTAATTTTGAGTCTAATAGGTTTCTAACTTTTATTTTGTATCTAATACATCTCTCACATGTTTAAATTTTCTTTTAAAATTATTTTTGATAATTGATTGATATAAAATTGAATTATATGTCTAATAAAACTCTACATTTACATAAATTTACAAAAACAATATCTTTAATAGGTTAATTTATTTTTAAAACAATTTTATGAATTTATTAAATACAAAATTAAAATTTTAAAGATTTATTACACTTTTTAAAGTTAAAAACTCAATGGACATGAAATTAAAAGTTCAAAATTTTATG[G]GAAGTGTGTTTTTTAGGAAATACACTTTTTAAAATTAAATGAATTATTTGACACTAAGTTAAAAGTTTATGCGCCATATTAAATACGTTGAAAAAT…	G/A	GACTTTTAATTTTGAGTCTAATAGGTTTCTAACTTTTATTTTGTATCTAATACATCTCTCACATGTTTAAATTTTCTTTTAAAATTATTTTTGATAATTGATTGATATAAAATTGAATTATATGTCTAATAAAACTCTACATTTACATAAATTTACAAAAACAATATCTTTAATAGGTTAATTTATTTTTAAAACAATTTTATGAATTTATTAAATACAAAATTAAAATTTTAAAGATTTATTACACTTTTTAAAGTTAAAAACTCAATGGACATGAAATTAAAAGTTCAAAATTTTATG[G]GAAGTGTGTTTTTTAGGAAATACACTTTTTAAAATTAAATGAATTATTTGACACTAAGTTAAAAGTTTATGCGCCATATTAAATACGTTGAAAAAT…	G/A
Cla97Chr01	459493	T	T	W	66	66	60	30	0.63	TaaaaAATAAaaTAaTTTaTTTTaTAaAAa	W	8	8	60	24	0.38	AaATATTTaTTTTTTAaTATTTTA	0.25	0.333333	-0.333333	0.416667	-0.416667	Intergenic								ACAATACACAAAAGTGTTATTGTGCAAAGAAAAAAAGAGTAAAAAAAATTTACTTTTCTTGCAACTTGCATTAAAATGTGTACCTTTTTACATTTATATGTTCACTTAGTATCAAACTTTTTGGCAGTTTTCTTTTTAAAGATATTAAGGTGTGATTCCTTCTTCTCAAAATGTGTTTTATTGTGTCTTTGCAGGTGAAGTGTTTTGATTTGATGATAAAATATTTTTGTTAAAAGTTGAATAATTAATATTGTTTTGACAATTATATATAAAAAAAAATATATAAAAATTAGTAAATTA[T]TATTTTATATATATATTAATTTAATGTTTGTCTTAATCCGATGTGACTTGAAATTGTGCTCATATTAACATGTTAGTATATAGATTCGAAGGTAAG…	T/A	ACAATACACAAAAGTGTTATTGTGCAAAGAAAAAAAGAGTAAAAAAAATTTACTTTTCTTGCAACTTGCATTAAAATGTGTACCTTTTTACATTTATATGTTCACTTAGTATCAAACTTTTTGGCAGTTTTCTTTTTAAAGATATTAAGGTGTGATTCCTTCTTCTCAAAATGTGTTTTATTGTGTCTTTGCAGGTGAAGTGTTTTGATTTGATGATAAAATATTTTTGTTAAAAGTTGAATAATTAATATTGTTTTGACAATTATATATAAAAAAAAATATATAAAAATTAGTAAATTA[T]TATTTTATATATATATTAATTTAATGTTTGTCTTAATCCGATGTGACTTGAAATTGTGCTCATATTAACATGTTAGTATATAGATTCGAAGGTAAG…	T/A
Cla97Chr01	459975	T	T	Y	121	121	60	24	0.71	TCcCccTCCcTCccTTcCTcCCcT	Y	127	127	60	32	0.75	cTcTcCccTCCCTCCCCCCcCcCTcTcTTCcc	-0.04	0.333333	-0.333333	0.416667	-0.416667	Intergenic								TCCCCATTCTTCTACACAGCTTCCCTTCATTTTGAGTTCACCACCAACAATCACAAAGATCAATAGTTGCAGTAACAATCATTAGGTCTTCAAGGCGATACTCATCGACATAGGCACATGTGGGAGAAGGAGAACTTAATTTGGATGTTTGGGAAATGTGATTAAAGTTCACACAATATTTATCCAAGTTTTAGTAGATGCATCACATTTCTTGTGAAACAACTACCTTCCATGGGAAGAAATGAAGAAAGTAACGATGAAGGAGAAATAAAATTACACAATAAATCTATAATGATCTTA[T]CTTAAACTCGGGACTACGTTGGGACTTCAACCTCATCTTTGGCCTTGTTTGATATAGAGATTTTTTAACCCATTTGTCGGGACACGATCCAATAAG…	T/C	TCCCCATTCTTCTACACAGCTTCCCTTCATTTTGAGTTCACCACCAACAATCACAAAGATCAATAGTTGCAGTAACAATCATTAGGTCTTCAAGGCGATACTCATCGACATAGGCACATGTGGGAGAAGGAGAACTTAATTTGGATGTTTGGGAAATGTGATTAAAGTTCACACAATATTTATCCAAGTTTTAGTAGATGCATCACATTTCTTGTGAAACAACTACCTTCCATGGGAAGAAATGAAGAAAGTAACGATGAAGGAGAAATAAAATTACACAATAAATCTATAATGATCTTA[T]CTTAAACTCGGGACTACGTTGGGACTTCAACCTCATCTTTGGCCTTGTTTGATATAGAGATTTTTTAACCCATTTGTCGGGACACGATCCAATAAG…	T/C
Cla97Chr01	461119	T	T	Y	153	153	58	15	0.47	CTcTTcTTTCTCCTc	Y	204	204	60	34	0.35	CcCTCTTcTTTTcTTTCCTcTTTTTTCcTTTTCT	0.12	0.4	-0.4	0.466667	-0.533333	Intergenic								ACAATATAAAAGATAGTTTGTTCGCATACAAAATGAGTTTTAAAATTAAGAAAAAAACAATTCAAAAGATTTGATTTTGTTTTTAAAATTTAGTTTATAATTTAAATTTGTTTTCCATGGAATCAATATAATATTAAAAGAGAACAAAATAATTATTGAACGGGCTATAAATAATTTGAAAATGTATAAGTTTAATGACATTTTTAGATGTCTCATTTTATTCTACCAACCGGCAGGCATTATACCAAACCCCATTGGACCCCTTCTCCTATTACCATCCCTACGCTCATAGGTATCACG[T]ACCCCCACACACTTTTATTCCTATATTTCATCATTTATCACTTAAATCCTAAAAAAAAAACATAATAATAATAAAAAAATACTCGTATAATAGTAA…	T/C	ACAATATAAAAGATAGTTTGTTCGCATACAAAATGAGTTTTAAAATTAAGAAAAAAACAATTCAAAAGATTTGATTTTGTTTTTAAAATTTAGTTTATAATTTAAATTTGTTTTCCATGGAATCAATATAATATTAAAAGAGAACAAAATAATTATTGAACGGGCTATAAATAATTTGAAAATGTATAAGTTTAATGACATTTTTAGATGTCTCATTTTATTCTACCAACCGGCAGGCATTATACCAAACCCCATTGGACCCCTTCTCCTATTACCATCCCTACGCTCATAGGTATCACG[T]ACCCCCACACACTTTTATTCCTATATTTCATCATTTATCACTTAAATCCTAAAAAAAAAACATAATAATAATAAAAAAATACTCGTATAATAGTAA…	T/C
Cla97Chr01	461370	A	A	R	128	128	59	23	0.65	gGGgAgGGgAGGAGgAAAAgggA	R	53	53	60	28	0.36	AgGGAAgAgAAAAAAAAAggAAgAAAGG	0.29	0.347826	-0.347826	0.434783	-0.434783	Intergenic								CCATTGGACCCCTTCTCCTATTACCATCCCTACGCTCATAGGTATCACGTACCCCCACACACTTTTATTCCTATATTTCATCATTTATCACTTAAATCCTAAAAAAAAAACATAATAATAATAAAAAAATACTCGTATAATAGTAACATATAACATTAGGAAATGAAAATGGTCAAAAACTATTTATAAATAATAGTAAAATATAATAATCTATCTAATGCGTCACGATACAATCTAATACGCTATTATCTATGTCTATCTTAACACATAATAAAATTTTGTTATATTTATAAATATTTT[A]GAATATTTTCCTATATTTAAAAACAACCCTATATACTATTCACAATAAAATTTTTATTCTATTTATAATGTGAAGTCTCCTGACATTAACAAATAT…	A/G	CCATTGGACCCCTTCTCCTATTACCATCCCTACGCTCATAGGTATCACGTACCCCCACACACTTTTATTCCTATATTTCATCATTTATCACTTAAATCCTAAAAAAAAAACATAATAATAATAAAAAAATACTCGTATAATAGTAACATATAACATTAGGAAATGAAAATGGTCAAAAACTATTTATAAATAATAGTAAAATATAATAATCTATCTAATGCGTCACGATACAATCTAATACGCTATTATCTATGTCTATCTTAACACATAATAAAATTTTGTTATATTTATAAATATTTT[A]GAATATTTTCCTATATTTAAAAACAACCCTATATACTATTCACAATAAAATTTTTATTCTATTTATAATGTGAAGTCTCCTGACATTAACAAATAT…	A/G
Cla97Chr01	461374	T	T	Y	212	228	59	26	0.65	cCCcTcCCcTCCTCcTTTTcccTCTc	Y	196	196	60	28	0.39	cCCTTcTcTTTTTTTTTccTTcTTTCCC	0.26	0.307692	-0.307692	0.423077	-0.384615	Intergenic								TGGACCCCTTCTCCTATTACCATCCCTACGCTCATAGGTATCACGTACCCCCACACACTTTTATTCCTATATTTCATCATTTATCACTTAAATCCTAAAAAAAAAACATAATAATAATAAAAAAATACTCGTATAATAGTAACATATAACATTAGGAAATGAAAATGGTCAAAAACTATTTATAAATAATAGTAAAATATAATAATCTATCTAATGCGTCACGATACAATCTAATACGCTATTATCTATGTCTATCTTAACACATAATAAAATTTTGTTATATTTATAAATATTTTAGAA[T]ATTTTCCTATATTTAAAAACAACCCTATATACTATTCACAATAAAATTTTTATTCTATTTATAATGTGAAGTCTCCTGACATTAACAAATATTCAC…	T/C	TGGACCCCTTCTCCTATTACCATCCCTACGCTCATAGGTATCACGTACCCCCACACACTTTTATTCCTATATTTCATCATTTATCACTTAAATCCTAAAAAAAAAACATAATAATAATAAAAAAATACTCGTATAATAGTAACATATAACATTAGGAAATGAAAATGGTCAAAAACTATTTATAAATAATAGTAAAATATAATAATCTATCTAATGCGTCACGATACAATCTAATACGCTATTATCTATGTCTATCTTAACACATAATAAAATTTTGTTATATTTATAAATATTTTAGAA[T]ATTTTCCTATATTTAAAAACAACCCTATATACTATTCACAATAAAATTTTTATTCTATTTATAATGTGAAGTCTCCTGACATTAACAAATATTCAC…	T/C
Cla97Chr01	462075	C	C	Y	218	228	60	24	0.62	TtCTCtCTtCCTCtTCtCtTCTTt	Y	58	58	60	16	0.25	CCCCCCCCTTCCTCTC	0.37	0.375	-0.375	0.5	-0.5	Intergenic								CAAAAATTGCGGTTAACAACTTGTTTTATTTTAAATTTTTACTAAGAATTTAAATGTATTTTTTATAGAAAGGGATTTATGTGACAAAAATAATAACTCAATTAATGACATGTAGTATGTTTTAGCAACTAAGAGATATGGGGTATGAATCCTCCCTCTCTCTATTATATTAAAAAATGGCCAAAACAACTTGAGCAAAAATATTTTAAAAATTAATGTATTAGATTAATGAGCAATCTTGACCAAATTGTTAAAATCTAACCACAATCCAAGTATATAACTCAACTAATTAAATCATAA[C]ATCCCTAATTAAATGGTTAAATTTTAGAATCTCCATCTCAATTGTTGAAACTCCCAAAAAAAATAAAAAAGTATAACAACAAATAATATAGCAACT…	C/T	CAAAAATTGCGGTTAACAACTTGTTTTATTTTAAATTTTTACTAAGAATTTAAATGTATTTTTTATAGAAAGGGATTTATGTGACAAAAATAATAACTCAATTAATGACATGTAGTATGTTTTAGCAACTAAGAGATATGGGGTATGAATCCTCCCTCTCTCTATTATATTAAAAAATGGCCAAAACAACTTGAGCAAAAATATTTTAAAAATTAATGTATTAGATTAATGAGCAATCTTGACCAAATTGTTAAAATCTAACCACAATCCAAGTATATAACTCAACTAATTAAATCATAA[C]ATCCCTAATTAAATGGTTAAATTTTAGAATCTCCATCTCAATTGTTGAAACTCCCAAAAAAAATAAAAAAGTATAACAACAAATAATATAGCAACT…	C/T
Cla97Chr01	462310	G	G	R	64	64	60	14	0.64	AGAaaAAAAAGGGG	R	52	52	60	22	0.36	aGAGGGGaaGGAGGAGGGGGaA	0.28	0.428571	-0.428571	0.5	-0.5	Intergenic								ATCTTGACCAAATTGTTAAAATCTAACCACAATCCAAGTATATAACTCAACTAATTAAATCATAACATCCCTAATTAAATGGTTAAATTTTAGAATCTCCATCTCAATTGTTGAAACTCCCAAAAAAAATAAAAAAGTATAACAACAAATAATATAGCAACTAAAATTACGAAGTAATCTTTGCCGCAATAACATATCGAATGAACTTGTAAATTGAAACTACATGACTTATGAGTGTGTTGTAAAAAAACTAACTATTTGAGAAACCAATATCATCAAACCCGAACTCATACTATATGA[G]TTAGAAATTAAACAGGATTCTTATTTCTTAGTTGTATTAATTTAAATTTTAAATTTTTGTAATTTTGAATCAAGTTAAAACGATACAGTTAATAAA…	G/A	ATCTTGACCAAATTGTTAAAATCTAACCACAATCCAAGTATATAACTCAACTAATTAAATCATAACATCCCTAATTAAATGGTTAAATTTTAGAATCTCCATCTCAATTGTTGAAACTCCCAAAAAAAATAAAAAAGTATAACAACAAATAATATAGCAACTAAAATTACGAAGTAATCTTTGCCGCAATAACATATCGAATGAACTTGTAAATTGAAACTACATGACTTATGAGTGTGTTGTAAAAAAACTAACTATTTGAGAAACCAATATCATCAAACCCGAACTCATACTATATGA[G]TTAGAAATTAAACAGGATTCTTATTTCTTAGTTGTATTAATTTAAATTTTAAATTTTTGTAATTTTGAATCAAGTTAAAACGATACAGTTAATAAA…	G/A
Cla97Chr01	462402	A	A	R	64	64	60	21	0.43	GAAAAAgGAAGAgAggAAGAG	R	47	47	60	19	0.37	AAAAgGAAGGAAGAAAgAg	0.06	0.368421	-0.368421	0.473684	-0.473684	Intergenic								GAATCTCCATCTCAATTGTTGAAACTCCCAAAAAAAATAAAAAAGTATAACAACAAATAATATAGCAACTAAAATTACGAAGTAATCTTTGCCGCAATAACATATCGAATGAACTTGTAAATTGAAACTACATGACTTATGAGTGTGTTGTAAAAAAACTAACTATTTGAGAAACCAATATCATCAAACCCGAACTCATACTATATGAGTTAGAAATTAAACAGGATTCTTATTTCTTAGTTGTATTAATTTAAATTTTAAATTTTTGTAATTTTGAATCAAGTTAAAACGATACAGTTA[A]TAAATTATAATTTTATTTTTATTGAATATTTAGAAGCGATTCAAAATCACCAAATATAAAATTATTCTTCTCCCATGGTATGAAAGTAACAAGAAA…	A/G	GAATCTCCATCTCAATTGTTGAAACTCCCAAAAAAAATAAAAAAGTATAACAACAAATAATATAGCAACTAAAATTACGAAGTAATCTTTGCCGCAATAACATATCGAATGAACTTGTAAATTGAAACTACATGACTTATGAGTGTGTTGTAAAAAAACTAACTATTTGAGAAACCAATATCATCAAACCCGAACTCATACTATATGAGTTAGAAATTAAACAGGATTCTTATTTCTTAGTTGTATTAATTTAAATTTTAAATTTTTGTAATTTTGAATCAAGTTAAAACGATACAGTTA[A]TAAATTATAATTTTATTTTTATTGAATATTTAGAAGCGATTCAAAATCACCAAATATAAAATTATTCTTCTCCCATGGTATGAAAGTAACAAGAAA…	A/G
Cla97Chr01	463393	C	C	S	228	228	59	27	0.48	GggCCgCgGCCCgCCCCCgCCGgGGCg	S	177	177	60	27	0.37	CGCgCGCCgCGCCCgCggCCCCCCgGC	0.11	0.296296	-0.296296	0.407407	-0.407407	Intergenic								ACGATAGACGTCTATATTTGAAAATATTTCCAACAGTTTTATCATTTAAAATAATTATCCTAATTTTGTTGTTACACAAAAAATTAAATTTGAAATAAAAATATCATCAACTTTCATCATTCCAACTCAAATATTTTACAGTGGAGTCGAATCAGACTTACCGTCATTTAATTAAGATTGTTTGAGTTCATTGAAATTGCAACTTCGATAAATAGTTTGATCCAAAAGTCTATTTTCATATTTTAAGTATACGTACATAAAACAAGTACAGATATAAAAATTTGAAACTTTCAATTTCAA[C]TGAGATAATATATACCATAACCATTAAATTAGGTACAATTGACCAACAAAAATCCATTAACCTAGCTAAACCCAAAAACTTGGAAATGCCAATCCA…	C/G	ACGATAGACGTCTATATTTGAAAATATTTCCAACAGTTTTATCATTTAAAATAATTATCCTAATTTTGTTGTTACACAAAAAATTAAATTTGAAATAAAAATATCATCAACTTTCATCATTCCAACTCAAATATTTTACAGTGGAGTCGAATCAGACTTACCGTCATTTAATTAAGATTGTTTGAGTTCATTGAAATTGCAACTTCGATAAATAGTTTGATCCAAAAGTCTATTTTCATATTTTAAGTATACGTACATAAAACAAGTACAGATATAAAAATTTGAAACTTTCAATTTCAA[C]TGAGATAATATATACCATAACCATTAAATTAGGTACAATTGACCAACAAAAATCCATTAACCTAGCTAAACCCAAAAACTTGGAAATGCCAATCCA…	C/G
Cla97Chr01	464276	C	C	Y	66	75	60	5	0.6	ttCTC	Y	78	78	60	13	0.31	CCTTtTCCCCCCC	0.29	0.6	-0.6	0.8	-0.8	Intergenic								ATTGTGACTTAATTTTTTTTCTTAAACTTATATTTTGAGCTTGTGCTTGTGCATGTTTCTCTATCATGGTCATTTCAAAAATGAGAAATAGTCACTAACCAAGGTAACATTCTTTTTTTTTTTCTTCTTCTTTTAATTTCTAAAACCATACCATTAGAACTTTAAAATCAAATTAAAAGTTTTTAATTAAGTCAAAAGGGAAAGTTTGATCATTAATCACAATTAATTAATTAACCCCACCTAAATTTGCTTTAGTAGGGCCATTTAATGAATGTTACAAAGTAATAAATGATAAAATTA[C]GTGCTGTCTAAACCCATTTAATGAAACCTTCATCCAAGCCAAAGTAACTTAATAAAGTCCCTTTTTTTTTTTTTTTTTTTTTTTAGGAAAAAATGA…	C/T	ATTGTGACTTAATTTTTTTTCTTAAACTTATATTTTGAGCTTGTGCTTGTGCATGTTTCTCTATCATGGTCATTTCAAAAATGAGAAATAGTCACTAACCAAGGTAACATTCTTTTTTTTTTTCTTCTTCTTTTAATTTCTAAAACCATACCATTAGAACTTTAAAATCAAATTAAAAGTTTTTAATTAAGTCAAAAGGGAAAGTTTGATCATTAATCACAATTAATTAATTAACCCCACCTAAATTTGCTTTAGTAGGGCCATTTAATGAATGTTACAAAGTAATAAATGATAAAATTA[C]GTGCTGTCTAAACCCATTTAATGAAACCTTCATCCAAGCCAAAGTAACTTAATAAAGTCCCTTTTTTTTTTTTTTTTTTTTTTTAGGAAAAAATGA…	C/T
Cla97Chr01	464502	G	G	S	37	37	60	16	0.44	GGGGGGGGGCCCCCCc	S	21	21	60	14	0.36	GGGCGcGCGGGCGC	0.08	0.428571	-0.428571	0.5	-0.5	Intergenic								TTAATTAACCCCACCTAAATTTGCTTTAGTAGGGCCATTTAATGAATGTTACAAAGTAATAAATGATAAAATTACGTGCTGTCTAAACCCATTTAATGAAACCTTCATCCAAGCCAAAGTAACTTAATAAAGTCCCTTTTTTTTTTTTTTTTTTTTTTTAGGAAAAAATGAGTTAAATGGTCTATAAGATGATTTTTTTTAGTGAGGATTTAAGACAATTCGCAGCTAGATAATATATTATATTTTGAATTTCCTCATCAAATTTCTAGTGGAGATATATTAAAAATGTTGAACTTCATG[G]TGTCGTTGATGGGATTTTGAAACAAGAGATAAATATTTGTCGAGAATATGATATAACTTTTTTTTTAGAAGATAATATCATTAATAAATATAGATA…	G/C	TTAATTAACCCCACCTAAATTTGCTTTAGTAGGGCCATTTAATGAATGTTACAAAGTAATAAATGATAAAATTACGTGCTGTCTAAACCCATTTAATGAAACCTTCATCCAAGCCAAAGTAACTTAATAAAGTCCCTTTTTTTTTTTTTTTTTTTTTTTAGGAAAAAATGAGTTAAATGGTCTATAAGATGATTTTTTTTAGTGAGGATTTAAGACAATTCGCAGCTAGATAATATATTATATTTTGAATTTCCTCATCAAATTTCTAGTGGAGATATATTAAAAATGTTGAACTTCATG[G]TGTCGTTGATGGGATTTTGAAACAAGAGATAAATATTTGTCGAGAATATGATATAACTTTTTTTTTAGAAGATAATATCATTAATAAATATAGATA…	G/C
Cla97Chr01	466218	G	G	R	113	226	60	14	0.71	aaaAaGGAGaAAGa	R	154	228	60	19	0.63	GGGAAGGaaAaAGAAAaGa	0.08	0.428571	-0.428571	0.5	-0.5	Cla97C01G000670	Cla97C01G000670.1:CDS,exon	CDS,exon	Ethylene-responsive transcription factor, putative	IPR016177 (DNA-binding domain), IPR017392 (AP2/ERF transcription factor ERF/PTI6)	GO:0003677, GO:0003700, GO:0005634, GO:0006351, GO:0006355	ethylene-responsive transcription factor crf2-like	NA	TGTTGTTTGAAAAAACTAGATTTATTACACAACAAAATACAAAAACCATTGCGCTAGTGGAAATAAAATCTAAAAGCCAATCAATAAAATTTAAAAGAAAAAAATATTTATATATTTTTTAAAATTTGAATTTTTTTTAGAGAGACCGATAGATTCCATTGTGGCGGCCGGAAGAAAATCTGCCAGAAAGTAAGCAGGCCGGCGGCGGCACATTTTCCGATGACTCTGAAGCGTCACTCACTGAATTCCTCATAGGACCACCAAGGGATCCGACCCCATTAAAATTTCTTCAAAATAATC[G]TGATCTTCTACTCTTTCGTCGGAACCCCCCACCGCCGCCCATTCGCCGGAGCCAGCGCCGCCGCCGATCCATGGTGTTTCTGGTATGAGAGTTGAT…	G/A	TGTTGTTTGAAAAAACTAGATTTATTACACAACAAAATACAAAAACCATTGCGCTAGTGGAAATAAAATCTAAAAGCCAATCAATAAAATTTAAAAGAAAAAAATATTTATATATTTTTTAAAATTTGAATTTTTTTTAGAGAGACCGATAGATTCCATTGTGGCGGCCGGAAGAAAATCTGCCAGAAAGTAAGCAGGCCGGCGGCGGCACATTTTCCGATGACTCTGAAGCGTCACTCACTGAATTCCTCATAGGACCACCAAGGGATCCGACCCCATTAAAATTTCTTCAAAATAATC[G]TGATCTTCTACTCTTTCGTCGGAACCCCCCACCGCCGCCCATTCGCCGGAGCCAGCGCCGCCGCCGATCCATGGTGTTTCTGGTATGAGAGTTGAT…	G/A
Cla97Chr01	468409	C	C	Y	57	57	60	23	0.7	TCTtTTCttTtCCtCCTTtCTtt	Y	47	47	60	32	0.53	ttCCTCtCCtCTCTTCTCCtCCTTCtTtCCTt	0.17	0.347826	-0.347826	0.434783	-0.434783	Cla97C01G000670		promoter						TTTGAAAATTAACCAAAGAGAAACAAATGAAAGACAAATTTGAGTTACATAAATATTTCATATCTTAAACTATTACGGTAAACTTTGTAATTGGGAGGAATAATGTTCCTTAGCTTTATTAGTTATATTATATTTGATATGACTATCGATTTAATTTATATAATCAAATGATTGACATTGATATTCATGCACTCTACTATACTATAGTTGTGGCAATCATGGATCATGGTTGTTCTCTTGGGTATATTGTAGCATATGCTTTTCAAACGGTACAAAAATAATGGTTAAAATTTCATTATA[C]TTTTACTGATTTGAAATTTGTTCAATTTTAATACTTGTATTTTAATTCATGTAGGGTGTGATTAATTTTAAAAATAAGTCATTTTGAAACAAATTT…	C/T	TTTGAAAATTAACCAAAGAGAAACAAATGAAAGACAAATTTGAGTTACATAAATATTTCATATCTTAAACTATTACGGTAAACTTTGTAATTGGGAGGAATAATGTTCCTTAGCTTTATTAGTTATATTATATTTGATATGACTATCGATTTAATTTATATAATCAAATGATTGACATTGATATTCATGCACTCTACTATACTATAGTTGTGGCAATCATGGATCATGGTTGTTCTCTTGGGTATATTGTAGCATATGCTTTTCAAACGGTACAAAAATAATGGTTAAAATTTCATTATA[C]TTTTACTGATTTGAAATTTGTTCAATTTTAATACTTGTATTTTAATTCATGTAGGGTGTGATTAATTTTAAAAATAAGTCATTTTGAAACAAATTT…	C/T
Cla97Chr01	468812	C	C	Y	221	221	60	26	0.5	tCCCtTCCCCTCCCtTCttTTTtCCt	Y	150	150	60	20	0.4	CCttCCCCCTTCtCTttCCC	0.1	0.35	-0.35	0.45	-0.45	Cla97C01G000670		promoter						TTTAGCAACTATTCAAAATGAATTTTGAAAAATTAGTTATTAGTTTAGGATAAGCACTTAAAACCAACTTTTAGGAAAATAAATTTTGAGTGTTTGATGATTAATCTCTCCCTAATTTGTATGAGAAACGCCAGCCACAATCTTTGGCGACCGTTGTTAACCAACTTCCACAACTGTCGTGGCCACCACCATTGCCAAAAAATTCCTTTATGCTAAGTTGACATTTTTAAAAACACTTTTATTATATAACAAACCAAACAAATTTGAATATAAAAATGCTTTTGAGAAAAAATTGTCAAA[C]ACAGAGTCATTTTTATTTTAAGAAATTTTTATAAAAAAATATTTAAATAAAAATAAATTTTTTGAAAAACATATTTTTCCTAAATCATTCCAACTA…	C/T	TTTAGCAACTATTCAAAATGAATTTTGAAAAATTAGTTATTAGTTTAGGATAAGCACTTAAAACCAACTTTTAGGAAAATAAATTTTGAGTGTTTGATGATTAATCTCTCCCTAATTTGTATGAGAAACGCCAGCCACAATCTTTGGCGACCGTTGTTAACCAACTTCCACAACTGTCGTGGCCACCACCATTGCCAAAAAATTCCTTTATGCTAAGTTGACATTTTTAAAAACACTTTTATTATATAACAAACCAAACAAATTTGAATATAAAAATGCTTTTGAGAAAAAATTGTCAAA[C]ACAGAGTCATTTTTATTTTAAGAAATTTTTATAAAAAAATATTTAAATAAAAATAAATTTTTTGAAAAACATATTTTTCCTAAATCATTCCAACTA…	C/T
Cla97Chr01	468814	C	C	Y	222	222	60	27	0.52	tCCCtTCCCCTCCCtTCttTTTtCCta	Y	147	147	60	20	0.4	CCttCCCCCTTCtCTttCCC	0.12	0.35	-0.35	0.45	-0.45	Cla97C01G000670		promoter						TAGCAACTATTCAAAATGAATTTTGAAAAATTAGTTATTAGTTTAGGATAAGCACTTAAAACCAACTTTTAGGAAAATAAATTTTGAGTGTTTGATGATTAATCTCTCCCTAATTTGTATGAGAAACGCCAGCCACAATCTTTGGCGACCGTTGTTAACCAACTTCCACAACTGTCGTGGCCACCACCATTGCCAAAAAATTCCTTTATGCTAAGTTGACATTTTTAAAAACACTTTTATTATATAACAAACCAAACAAATTTGAATATAAAAATGCTTTTGAGAAAAAATTGTCAAACA[C]AGAGTCATTTTTATTTTAAGAAATTTTTATAAAAAAATATTTAAATAAAAATAAATTTTTTGAAAAACATATTTTTCCTAAATCATTCCAACTAAA…	C/T	TAGCAACTATTCAAAATGAATTTTGAAAAATTAGTTATTAGTTTAGGATAAGCACTTAAAACCAACTTTTAGGAAAATAAATTTTGAGTGTTTGATGATTAATCTCTCCCTAATTTGTATGAGAAACGCCAGCCACAATCTTTGGCGACCGTTGTTAACCAACTTCCACAACTGTCGTGGCCACCACCATTGCCAAAAAATTCCTTTATGCTAAGTTGACATTTTTAAAAACACTTTTATTATATAACAAACCAAACAAATTTGAATATAAAAATGCTTTTGAGAAAAAATTGTCAAACA[C]AGAGTCATTTTTATTTTAAGAAATTTTTATAAAAAAATATTTAAATAAAAATAAATTTTTTGAAAAACATATTTTTCCTAAATCATTCCAACTAAA…	C/T
Cla97Chr01	468853	A	A	R	228	228	60	26	0.5	GAAAAGAAAgGAggGGGgAAgAgAAg	R	185	185	60	17	0.47	AGGAgAGggAAAgAAGA	0.03	0.352941	-0.352941	0.470588	-0.470588	Cla97C01G000670		promoter						AGTTTAGGATAAGCACTTAAAACCAACTTTTAGGAAAATAAATTTTGAGTGTTTGATGATTAATCTCTCCCTAATTTGTATGAGAAACGCCAGCCACAATCTTTGGCGACCGTTGTTAACCAACTTCCACAACTGTCGTGGCCACCACCATTGCCAAAAAATTCCTTTATGCTAAGTTGACATTTTTAAAAACACTTTTATTATATAACAAACCAAACAAATTTGAATATAAAAATGCTTTTGAGAAAAAATTGTCAAACACAGAGTCATTTTTATTTTAAGAAATTTTTATAAAAAAAT[A]TTTAAATAAAAATAAATTTTTTGAAAAACATATTTTTCCTAAATCATTCCAACTAAATTTAGTTCCAATAGCTAGTTTATTGCTTATCTAAAAAAA…	A/G	AGTTTAGGATAAGCACTTAAAACCAACTTTTAGGAAAATAAATTTTGAGTGTTTGATGATTAATCTCTCCCTAATTTGTATGAGAAACGCCAGCCACAATCTTTGGCGACCGTTGTTAACCAACTTCCACAACTGTCGTGGCCACCACCATTGCCAAAAAATTCCTTTATGCTAAGTTGACATTTTTAAAAACACTTTTATTATATAACAAACCAAACAAATTTGAATATAAAAATGCTTTTGAGAAAAAATTGTCAAACACAGAGTCATTTTTATTTTAAGAAATTTTTATAAAAAAAT[A]TTTAAATAAAAATAAATTTTTTGAAAAACATATTTTTCCTAAATCATTCCAACTAAATTTAGTTCCAATAGCTAGTTTATTGCTTATCTAAAAAAA…	A/G
Cla97Chr01	471143	A	A	R	78	78	60	28	0.43	AGggAgGAGAAAgAAgAggAGAAAAAAG	R	77	77	60	25	0.44	AAGggAAAAGGAAGAAAGAGgAgAG	-0.01	0.32	-0.32	0.4	-0.4	Intergenic								CTTTGCACTAAGTTTGTTAGCACCCAACCTAAATGCCAATTGTTATCAAAACAAAGGTGGTGAGTTGTCATCCATGTAGAACACATAATAATTAACAAAAAAATAGTAAGTCATCGACCAACTCTAAAATATCCTTTCAACTATTCCTAGAGATCAACAATTGGGTGGTCAACTAACTAAATCACTGTATCAATTTCATGCAAATCATTTAACTTAAACTAAGTGGTTGGTAAATAGTTAGAATATGATGTGACATTTAAGTATAGTAGTATCATCATAGCACTAAAAAAGACAGATAAC[A]ATATGGTGGTAGTTACAATAATACCTTAAAACTTTCAATTATAAAATTTTGACTATCAACCCTAAATAAATGTAGAAATTATAATAATTATATAAA…	A/G	CTTTGCACTAAGTTTGTTAGCACCCAACCTAAATGCCAATTGTTATCAAAACAAAGGTGGTGAGTTGTCATCCATGTAGAACACATAATAATTAACAAAAAAATAGTAAGTCATCGACCAACTCTAAAATATCCTTTCAACTATTCCTAGAGATCAACAATTGGGTGGTCAACTAACTAAATCACTGTATCAATTTCATGCAAATCATTTAACTTAAACTAAGTGGTTGGTAAATAGTTAGAATATGATGTGACATTTAAGTATAGTAGTATCATCATAGCACTAAAAAAGACAGATAAC[A]ATATGGTGGTAGTTACAATAATACCTTAAAACTTTCAATTATAAAATTTTGACTATCAACCCTAAATAAATGTAGAAATTATAATAATTATATAAA…	A/G
Cla97Chr01	471214	T	T	K	24	24	60	23	0.3	GTTTTTTGgTTTTgTGTTTTGTg	K	110	110	59	20	0.6	GTGgTgTGTggggggGTTTT	-0.3	0.35	-0.35	0.45	-0.45	Intergenic								CCATGTAGAACACATAATAATTAACAAAAAAATAGTAAGTCATCGACCAACTCTAAAATATCCTTTCAACTATTCCTAGAGATCAACAATTGGGTGGTCAACTAACTAAATCACTGTATCAATTTCATGCAAATCATTTAACTTAAACTAAGTGGTTGGTAAATAGTTAGAATATGATGTGACATTTAAGTATAGTAGTATCATCATAGCACTAAAAAAGACAGATAACAATATGGTGGTAGTTACAATAATACCTTAAAACTTTCAATTATAAAATTTTGACTATCAACCCTAAATAAA[T]GTAGAAATTATAATAATTATATAAATTTGAGAATTAAATTTTAATTTTTATAATTATTATTAGTTTGAGGAATTAAAAATTTGAAAGGGTAAATAT…	T/G	CCATGTAGAACACATAATAATTAACAAAAAAATAGTAAGTCATCGACCAACTCTAAAATATCCTTTCAACTATTCCTAGAGATCAACAATTGGGTGGTCAACTAACTAAATCACTGTATCAATTTCATGCAAATCATTTAACTTAAACTAAGTGGTTGGTAAATAGTTAGAATATGATGTGACATTTAAGTATAGTAGTATCATCATAGCACTAAAAAAGACAGATAACAATATGGTGGTAGTTACAATAATACCTTAAAACTTTCAATTATAAAATTTTGACTATCAACCCTAAATAAA[T]GTAGAAATTATAATAATTATATAAATTTGAGAATTAAATTTTAATTTTTATAATTATTATTAGTTTGAGGAATTAAAAATTTGAAAGGGTAAATAT…	T/G
Cla97Chr01	472501	C	C	S	56	56	53	11	0.36	gCCCGGCCCGC	S	127	127	56	13	0.46	ggCCGGgCCCCCG	-0.1	0.454545	-0.454545	0.545455	-0.545455	Intergenic								GGTATAAGTATTTAATTTCAAGTTAACAACTGTTGGAGTATCAATATGTTGGAAGCTAAAGCTATTTTGGATGATCTTATTGTAATCTGCTACTTGAGGTGGAATTGGATGCTTTGGAAGTTATCAATCCTCTAAATAGAAAGGACAACCTCCTTAGTTGATATTTGGATCCTCATCGAGGATTTTTTTTTTTTTTTTTTTTTTTTTGTTGCTAACTCTATTAATATCTCATTTTATGTCACATCCTTAGAGATCGAGAACAAAACTATTCATGCTATTGCAAATTTGACATCTTCATAA[C]ATTTTTATTTATTCTAGGAAAGTTGTCTTTCTTGTTCATATTCTCTCTCTTATCCATGAAGAAAAAATGAAGTAGTAATTTTTAGTTGGTTGTTCT…	C/G	GGTATAAGTATTTAATTTCAAGTTAACAACTGTTGGAGTATCAATATGTTGGAAGCTAAAGCTATTTTGGATGATCTTATTGTAATCTGCTACTTGAGGTGGAATTGGATGCTTTGGAAGTTATCAATCCTCTAAATAGAAAGGACAACCTCCTTAGTTGATATTTGGATCCTCATCGAGGATTTTTTTTTTTTTTTTTTTTTTTTTGTTGCTAACTCTATTAATATCTCATTTTATGTCACATCCTTAGAGATCGAGAACAAAACTATTCATGCTATTGCAAATTTGACATCTTCATAA[C]ATTTTTATTTATTCTAGGAAAGTTGTCTTTCTTGTTCATATTCTCTCTCTTATCCATGAAGAAAAAATGAAGTAGTAATTTTTAGTTGGTTGTTCT…	C/G
Cla97Chr01	472574	T	T	K	17	0	55	10	0.2	GTTTGTTTTT	K	54	54	56	16	0.5	GGgTTTTTGTTgGGGT	-0.3	0.5	-0.4	0.6	-0.6	Intergenic								ATCTTATTGTAATCTGCTACTTGAGGTGGAATTGGATGCTTTGGAAGTTATCAATCCTCTAAATAGAAAGGACAACCTCCTTAGTTGATATTTGGATCCTCATCGAGGATTTTTTTTTTTTTTTTTTTTTTTTTGTTGCTAACTCTATTAATATCTCATTTTATGTCACATCCTTAGAGATCGAGAACAAAACTATTCATGCTATTGCAAATTTGACATCTTCATAACATTTTTATTTATTCTAGGAAAGTTGTCTTTCTTGTTCATATTCTCTCTCTTATCCATGAAGAAAAAATGAAG[T]AGTAATTTTTAGTTGGTTGTTCTTGGTTTTTTTTTTCGTCTAAATAAATTTATAATATACTAAAGGAATGAATATATTTAAATACGTTTCAAACTT…	T/G	ATCTTATTGTAATCTGCTACTTGAGGTGGAATTGGATGCTTTGGAAGTTATCAATCCTCTAAATAGAAAGGACAACCTCCTTAGTTGATATTTGGATCCTCATCGAGGATTTTTTTTTTTTTTTTTTTTTTTTTGTTGCTAACTCTATTAATATCTCATTTTATGTCACATCCTTAGAGATCGAGAACAAAACTATTCATGCTATTGCAAATTTGACATCTTCATAACATTTTTATTTATTCTAGGAAAGTTGTCTTTCTTGTTCATATTCTCTCTCTTATCCATGAAGAAAAAATGAAG[T]AGTAATTTTTAGTTGGTTGTTCTTGGTTTTTTTTTTCGTCTAAATAAATTTATAATATACTAAAGGAATGAATATATTTAAATACGTTTCAAACTT…	T/G
Cla97Chr01	472761	A	A	R	52	52	50	21	0.38	AAAAAAAGAAAGGGGAgAggA	R	32	32	54	21	0.33	AAAAgAGAgAAGAAAGAGAGA	0.05	0.333333	-0.333333	0.428571	-0.428571	Intergenic								CAAAACTATTCATGCTATTGCAAATTTGACATCTTCATAACATTTTTATTTATTCTAGGAAAGTTGTCTTTCTTGTTCATATTCTCTCTCTTATCCATGAAGAAAAAATGAAGTAGTAATTTTTAGTTGGTTGTTCTTGGTTTTTTTTTTCGTCTAAATAAATTTATAATATACTAAAGGAATGAATATATTTAAATACGTTTCAAACTTTATAGATAATTAATGGAACCATTTTTAAAAATGTGACTGAAACTAATTTTAAGATTTGTTGTGGATAAGTTTTTGTTAAATTGCAAAAGT[A]GTCCCTATAGTTTGAAAACAAAAAATTAGAATTTAGTCCCTATAATTTTAAAAATTTGAATTTGATCTCTATGGTTCGGACAAAAATTAGAATTTA…	A/G	CAAAACTATTCATGCTATTGCAAATTTGACATCTTCATAACATTTTTATTTATTCTAGGAAAGTTGTCTTTCTTGTTCATATTCTCTCTCTTATCCATGAAGAAAAAATGAAGTAGTAATTTTTAGTTGGTTGTTCTTGGTTTTTTTTTTCGTCTAAATAAATTTATAATATACTAAAGGAATGAATATATTTAAATACGTTTCAAACTTTATAGATAATTAATGGAACCATTTTTAAAAATGTGACTGAAACTAATTTTAAGATTTGTTGTGGATAAGTTTTTGTTAAATTGCAAAAGT[A]GTCCCTATAGTTTGAAAACAAAAAATTAGAATTTAGTCCCTATAATTTTAAAAATTTGAATTTGATCTCTATGGTTCGGACAAAAATTAGAATTTA…	A/G
Cla97Chr01	473182	T	T	W	91	91	60	17	0.71	aTTAATaAAAaTaATaa	W	87	87	59	24	0.58	AaTaaTaTaaTAAATTaTTATaaT	0.13	0.352941	-0.352941	0.470588	-0.470588	Intergenic								AATTTGGGACTATTTGAATTGATTTGAGAAATTTTTTTTTAAAAAAATTCAATTTTATTTAAACTCTTTTGATAAAAACTGTTTAAAATACGCTTCAAAATCTATTTGGAGTAGTTGTTAAATACTCCAATTTTTTATAAAATAACTTAATTTTTAAATCAAACACTTTAAAATGTAATCCAAAAACACACTTTAAATATTATTTATGAAAGTTTTATGCAAATTTTTAAAAACTAACTCTTTAAACAAATTCAGAAATATAAAGATGAAAAGTATATAATAGTTAAAATTGTTGATATG[T]ATATTTTTGAAAAAGAATAAAACTTCAAGACGAAGTTGGCCAAATATATTGGTTTTTATCCAAATTATTTCCCATTGTCCATTACTCTGTTCTCCT…	T/A	AATTTGGGACTATTTGAATTGATTTGAGAAATTTTTTTTTAAAAAAATTCAATTTTATTTAAACTCTTTTGATAAAAACTGTTTAAAATACGCTTCAAAATCTATTTGGAGTAGTTGTTAAATACTCCAATTTTTTATAAAATAACTTAATTTTTAAATCAAACACTTTAAAATGTAATCCAAAAACACACTTTAAATATTATTTATGAAAGTTTTATGCAAATTTTTAAAAACTAACTCTTTAAACAAATTCAGAAATATAAAGATGAAAAGTATATAATAGTTAAAATTGTTGATATG[T]ATATTTTTGAAAAAGAATAAAACTTCAAGACGAAGTTGGCCAAATATATTGGTTTTTATCCAAATTATTTCCCATTGTCCATTACTCTGTTCTCCT…	T/A
Cla97Chr01	473513	C	C	Y	83	83	60	17	0.59	CCCCCtCCTTTTTtttT	Y	30	30	60	19	0.37	CTTTCCtCCttCtCCCCCC	0.22	0.352941	-0.352941	0.470588	-0.470588	Intergenic								CGAAGTTGGCCAAATATATTGGTTTTTATCCAAATTATTTCCCATTGTCCATTACTCTGTTCTCCTCATTAAATACTCTGATGAATATTCCTTCGAATCCGCATTGCATAGTTGCTTTCAATTGTCATCGCCCACAGATGACATACTTTTTATTTTTTTAATAAGTATTTTCATTAAATACAATAAAGAAAATTTACAAATATATTGTTTCGATGCTCATTTTTTTTTTTAATAATATCATTAAACTTTTAAAATTTGGTATTGAACTTAAACAAAAATTTAAGGAAAAAATTGCAAAAA[C]TACCTATGATGTATGGTAGTAGTTTTATTTACACCCTCAAATTTTTAATTGTAAAAATTAGGCTCCTAAATTTCTATAAGTGTTAAAATTAGACCC…	C/T	CGAAGTTGGCCAAATATATTGGTTTTTATCCAAATTATTTCCCATTGTCCATTACTCTGTTCTCCTCATTAAATACTCTGATGAATATTCCTTCGAATCCGCATTGCATAGTTGCTTTCAATTGTCATCGCCCACAGATGACATACTTTTTATTTTTTTAATAAGTATTTTCATTAAATACAATAAAGAAAATTTACAAATATATTGTTTCGATGCTCATTTTTTTTTTTAATAATATCATTAAACTTTTAAAATTTGGTATTGAACTTAAACAAAAATTTAAGGAAAAAATTGCAAAAA[C]TACCTATGATGTATGGTAGTAGTTTTATTTACACCCTCAAATTTTTAATTGTAAAAATTAGGCTCCTAAATTTCTATAAGTGTTAAAATTAGACCC…	C/T
Cla97Chr01	474899	T	T	Y	71	71	60	18	0.67	cccCCTCcTCcCTcTTTc	Y	76	76	60	19	0.68	CCcCTcCTcCCccTcTcTT	-0.01	0.333333	-0.333333	0.444444	-0.444444	Intergenic								CCAAAAAAATTATGCAAATTTCTATAGATATTCCGTCATTACCCATCACAGCAATTGACAGCAATTTCGCAGATACTGTAACCTATTTTTTCAAGTTCTAAATTGAAATTTAGGAAACACTAATTTACTTCATTTCACACTATTTTTTTTCTAAAACTAACATAATTTTAAAAACTACTCCAATTCCAAAATAAGCCCAATTCTTTTTTACTGGTGGGGTTCAAATAAATCTACTTGTCCAATAAAACGAACATTTGGTAACATTTTTACTTATGATTTTTTCTTTTGTTTTAAATGTAT[T]TACAAAGAGAATATGTCAAAACAAACATAACTTAATTAACATACTGTTGCGTTAACTACCATGAGGTCTATAGTCTATAGTTTATAGTTTGAATCC…	T/C	CCAAAAAAATTATGCAAATTTCTATAGATATTCCGTCATTACCCATCACAGCAATTGACAGCAATTTCGCAGATACTGTAACCTATTTTTTCAAGTTCTAAATTGAAATTTAGGAAACACTAATTTACTTCATTTCACACTATTTTTTTTCTAAAACTAACATAATTTTAAAAACTACTCCAATTCCAAAATAAGCCCAATTCTTTTTTACTGGTGGGGTTCAAATAAATCTACTTGTCCAATAAAACGAACATTTGGTAACATTTTTACTTATGATTTTTTCTTTTGTTTTAAATGTAT[T]TACAAAGAGAATATGTCAAAACAAACATAACTTAATTAACATACTGTTGCGTTAACTACCATGAGGTCTATAGTCTATAGTTTATAGTTTGAATCC…	T/C
Cla97Chr01	475071	G	G	K	52	52	60	17	0.59	GtGttttTGtGGGtGtt	K	4	4	60	3	0.67	tGT	-0.08	0.666667	-0.666667	1	-1	Intergenic								AACTACTCCAATTCCAAAATAAGCCCAATTCTTTTTTACTGGTGGGGTTCAAATAAATCTACTTGTCCAATAAAACGAACATTTGGTAACATTTTTACTTATGATTTTTTCTTTTGTTTTAAATGTATTTACAAAGAGAATATGTCAAAACAAACATAACTTAATTAACATACTGTTGCGTTAACTACCATGAGGTCTATAGTCTATAGTTTATAGTTTGAATCCTCTCCCCCTATAGTCTACCAAGAGGTCTATAGTCTACCAAGAAAAATATATATATATATTAGGAATGATTCGAAC[G]TTAGGTTGGTTTCATGCTTCCCTTTCTTCAGTTAAAAAAAAAAAGTTCTTTTTTTTTTTTTTAAAAAAAAAACAATAAAAAGAAAATTCGAGCTAA…	G/T	AACTACTCCAATTCCAAAATAAGCCCAATTCTTTTTTACTGGTGGGGTTCAAATAAATCTACTTGTCCAATAAAACGAACATTTGGTAACATTTTTACTTATGATTTTTTCTTTTGTTTTAAATGTATTTACAAAGAGAATATGTCAAAACAAACATAACTTAATTAACATACTGTTGCGTTAACTACCATGAGGTCTATAGTCTATAGTTTATAGTTTGAATCCTCTCCCCCTATAGTCTACCAAGAGGTCTATAGTCTACCAAGAAAAATATATATATATATTAGGAATGATTCGAAC[G]TTAGGTTGGTTTCATGCTTCCCTTTCTTCAGTTAAAAAAAAAAAGTTCTTTTTTTTTTTTTTAAAAAAAAAACAATAAAAAGAAAATTCGAGCTAA…	G/T
Cla97Chr01	476168	C	C	M	102	102	60	32	0.5	CaCCaCACaACaaAACACCaaaCaACCCCCaC	M	66	66	60	26	0.42	AaCCCACAACaaAaCCCCCCACACCC	0.08	0.307692	-0.307692	0.423077	-0.384615	Cla97C01G000680	Cla97C01G000680.1:Intron	Intron	ubiquitin-conjugating enzyme E2 10-like	IPR016135 (Ubiquitin-conjugating enzyme/RWD-like), IPR023313 (Ubiquitin-conjugating enzyme, active site)	GO:0000166, GO:0005524, GO:0016740	ubiquitin-conjugating enzyme e2 10	NA	CAACTTACAAGCTAGAGGTTGGGAAACCATTTACCCCATGGCATACTTCTGGGTCCAGCTCCTTGCAGTGGTTTCATACTTGTTCCTGTCTGTCTTGTACATGTGAGCAATCTCCGGCACCAACGGATCGTCGGGATTAGGGTCCGTTAACAAAGAACAGATCGAGAGCAACACCTTGACAAAGGAATAATCTATCCGTTCAACAGAAACTTACGGCCAAAACATTCACCAATCAAAATTACAGAACAATGCAACAAACCTATTGATTCAAACTATATCAGATTTACGCTAAATCTAAAG[C]AGGAATCTATTGTGTCAAAGTCCACCATGCATGAGAAATGTAATGCAGTGGATGCAACAATTGATTGATAGAGAGAAAATAAAACTTCATCAAAAG…	C/A	CAACTTACAAGCTAGAGGTTGGGAAACCATTTACCCCATGGCATACTTCTGGGTCCAGCTCCTTGCAGTGGTTTCATACTTGTTCCTGTCTGTCTTGTACATGTGAGCAATCTCCGGCACCAACGGATCGTCGGGATTAGGGTCCGTTAACAAAGAACAGATCGAGAGCAACACCTTGACAAAGGAATAATCTATCCGTTCAACAGAAACTTACGGCCAAAACATTCACCAATCAAAATTACAGAACAATGCAACAAACCTATTGATTCAAACTATATCAGATTTACGCTAAATCTAAAG[C]AGGAATCTATTGTGTCAAAGTCCACCATGCATGAGAAATGTAATGCAGTGGATGCAACAATTGATTGATAGAGAGAAAATAAAACTTCATCAAAAG…	C/A
Cla97Chr01	481678	C	C	M	60	60	59	35	0.49	CAaCCCAACaaACCACACaACCCACACAAaCCCCa	M	94	94	60	40	0.6	CaaAaCACCCaAACaaAAaaCaaACaCaaaCCCaCaCCCa	-0.11	0.285714	-0.285714	0.371429	-0.371429	Cla97C01G000690,Cla97C01G000700		promoter						TTTGAATCACCTTGCGCTGTTCTCCACGACATTTCTTCCTCCTTCAACGCTGATTTGTTTCTCGTTCGACACCCATTTCTTCGCTTCTTCTCACTTCTTCAACCCAATTTCTTCTTCTCCCACCCATTTTGATTTCCTCGAGAAATACCCACTTGAAATCGTGAATGAGAGAAGGTGAGGACGAAATTAAAGCAAAAAAATCGAAATCAAAACCCAAATATGGAAGAGATAAAGACTATGGCTTCAAGAAATCTTCAACTAACCAAATGAAAACCAGAAAATGTACATCAATGTCAAAAG[C]AATCTTGAACTTCAAATCTTGGGGAATATTGTAGAATCTTGGATATTATAGGGTTGAATATTGAAGAAGATGTTGCAGAGAAACTCACAGCTTCGG…	C/A	TTTGAATCACCTTGCGCTGTTCTCCACGACATTTCTTCCTCCTTCAACGCTGATTTGTTTCTCGTTCGACACCCATTTCTTCGCTTCTTCTCACTTCTTCAACCCAATTTCTTCTTCTCCCACCCATTTTGATTTCCTCGAGAAATACCCACTTGAAATCGTGAATGAGAGAAGGTGAGGACGAAATTAAAGCAAAAAAATCGAAATCAAAACCCAAATATGGAAGAGATAAAGACTATGGCTTCAAGAAATCTTCAACTAACCAAATGAAAACCAGAAAATGTACATCAATGTCAAAAG[C]AATCTTGAACTTCAAATCTTGGGGAATATTGTAGAATCTTGGATATTATAGGGTTGAATATTGAAGAAGATGTTGCAGAGAAACTCACAGCTTCGG…	C/A
Cla97Chr01	554712	A	A	R	87	87	59	35	0.4	AGAgAAAAgGgGgAAGAgAAAGggAGGAAAAAAAA	R	3	3	60	44	0.2	AAgAgAAAAAGAAAAAAAAAAAAAgGAAAAAAAAgAgAAGGAAA	0.2	0.285714	-0.285714	0.371429	-0.371429	Intergenic								AATTTAAGGCTTGTTGTTAAACAACAATCAAACTCAAAATAATAGCATATGTAGTACAAAGATAAGAAAAATTATAGATATAGCACAAAGGAGGCCTATACATCGAAAAAGACTAAAAAATCCAATGATTTTCGTTCACTAGTTTTTGTCCCGCTATTAATGATAGCTTCTATCCGTGACTATCACTAATATAGTTGCTATCAACAGTAATCATCGATAGCTTCTATGAGTGACTATCATTAATAACTTCTATTAGTAGTTATATCAATTATAATCAACTTTGAAATATTAACACTTAAG[A]TAACTAGTGACTATCAATGATAGACTTCCATAAACGATTATCCTTTAAAAGAAAACAATCAACTTTGAAAGATTAAGTTGTATAAACTTTCATAAA…	A/G	AATTTAAGGCTTGTTGTTAAACAACAATCAAACTCAAAATAATAGCATATGTAGTACAAAGATAAGAAAAATTATAGATATAGCACAAAGGAGGCCTATACATCGAAAAAGACTAAAAAATCCAATGATTTTCGTTCACTAGTTTTTGTCCCGCTATTAATGATAGCTTCTATCCGTGACTATCACTAATATAGTTGCTATCAACAGTAATCATCGATAGCTTCTATGAGTGACTATCATTAATAACTTCTATTAGTAGTTATATCAATTATAATCAACTTTGAAATATTAACACTTAAG[A]TAACTAGTGACTATCAATGATAGACTTCCATAAACGATTATCCTTTAAAAGAAAACAATCAACTTTGAAAGATTAAGTTGTATAAACTTTCATAAA…	A/G
Cla97Chr01	556724	G	G	R	42	42	60	26	0.42	aaAGGGaAGGaGGGGGaGAGaAaGGG	R	18	18	59	30	0.37	GGGGGGaGAaAaGGGaGGaGGGAGaGGGaA	0.05	0.307692	-0.307692	0.423077	-0.384615	Intergenic								CATGGAGATTCCATACAAAAGGTTCAAAATATTAATAGCTGACAAATTTTCTTTGCACCTACTTACAATTTTTAGTCTTATTAACAATTTTGCTTTATTCTGCTGATGGATTTTCAATCAGGACTGGAAGGTGCTCTACATGTTTGAAATCGAGTAAAACATAACATCCAAATAAATCGAAAACTCTCTAATCTCTGAAAGATTGAATGCTCCTTGAAGACTAAAATTATTCCAAGAGTATAAAACTTTTTCTAAGACTCTAACTTTAAGAACACTTAAACACTCTCCCTTTCGAGTGAA[G]AACACTTATAAGAGAGATCAATCCAATGCACAAGACCAACAAGTTGAGTTTGCTCGAGAATAAGCGTTTTGACACGAGTTAAATGTACATACAAGA…	G/A	CATGGAGATTCCATACAAAAGGTTCAAAATATTAATAGCTGACAAATTTTCTTTGCACCTACTTACAATTTTTAGTCTTATTAACAATTTTGCTTTATTCTGCTGATGGATTTTCAATCAGGACTGGAAGGTGCTCTACATGTTTGAAATCGAGTAAAACATAACATCCAAATAAATCGAAAACTCTCTAATCTCTGAAAGATTGAATGCTCCTTGAAGACTAAAATTATTCCAAGAGTATAAAACTTTTTCTAAGACTCTAACTTTAAGAACACTTAAACACTCTCCCTTTCGAGTGAA[G]AACACTTATAAGAGAGATCAATCCAATGCACAAGACCAACAAGTTGAGTTTGCTCGAGAATAAGCGTTTTGACACGAGTTAAATGTACATACAAGA…	G/A
Cla97Chr01	556889	C	C	Y	44	44	60	15	0.53	CCCTTTTCCTCtCTt	C	60	0	60	11	0	CCCCCCCCCCC	0.53	0.454545	-0.454545	0.545455	-0.545455	Intergenic								ATCCAAATAAATCGAAAACTCTCTAATCTCTGAAAGATTGAATGCTCCTTGAAGACTAAAATTATTCCAAGAGTATAAAACTTTTTCTAAGACTCTAACTTTAAGAACACTTAAACACTCTCCCTTTCGAGTGAAGAACACTTATAAGAGAGATCAATCCAATGCACAAGACCAACAAGTTGAGTTTGCTCGAGAATAAGCGTTTTGACACGAGTTAAATGTACATACAAGAGAAAGATTCAGGAGATAAAATATTAGAGATTGACCTCCACTACATACAGATTAATAGAAAATCAAGTT[C]ATTCTCCGAACTAAATTTGTTCTTAAAAAAAAAAAAAAAAAAGACACCTACTATTCTATCCACTCATATATTTTCCTCAAATTTGGTTTAAGATCT…	C/T	ATCCAAATAAATCGAAAACTCTCTAATCTCTGAAAGATTGAATGCTCCTTGAAGACTAAAATTATTCCAAGAGTATAAAACTTTTTCTAAGACTCTAACTTTAAGAACACTTAAACACTCTCCCTTTCGAGTGAAGAACACTTATAAGAGAGATCAATCCAATGCACAAGACCAACAAGTTGAGTTTGCTCGAGAATAAGCGTTTTGACACGAGTTAAATGTACATACAAGAGAAAGATTCAGGAGATAAAATATTAGAGATTGACCTCCACTACATACAGATTAATAGAAAATCAAGTT[C]ATTCTCCGAACTAAATTTGTTCTTAAAAAAAAAAAAAAAAAAGACACCTACTATTCTATCCACTCATATATTTTCCTCAAATTTGGTTTAAGATCT…	C/T
Cla97Chr01	558325	G	G	S	205	205	60	33	0.36	GGcGGCCGGCcCGGGGGcGGcGGGCcCGGGCGG	S	177	177	60	47	0.26	GGGcGcGGGAGGCGGGGCGGcGcGGcGGcGGCCGGGCGGGGGGGCGG	0.1	0.272727	-0.272727	0.363636	-0.363636	Intergenic								CATGGTCTGGATGGCATTCCAGAATAGTGCTTTTAGTTAGCCAGAGATTACATTTATTATAATCATTGAGAACTAGATTCCCCTGTTTTCCTATCTTTCTACAGCTTAGATGTGTAATTATGTGTTTTCCAAGCAGAAACAAATCTAAGAACTATTTTCATTAAGACAATTGATACAAATGGGCAACACATAATTGTAGAAAATGAGTTGATCAAGGCTCCAATTTGTTTTGTATATAATTTAAACATAAAAACCTTCTTCAAATTTAGCCCTCCTTGAATACTTTTATTTCTTTCTAAA[G]AGATTTTACACCCACTACGCTTGAAAGCAAAACTCTATCCACAACTCCACCAACACGAGGCCTTCTTCACGGTGTCCATTTCAATTGCACAACAAG…	G/C	CATGGTCTGGATGGCATTCCAGAATAGTGCTTTTAGTTAGCCAGAGATTACATTTATTATAATCATTGAGAACTAGATTCCCCTGTTTTCCTATCTTTCTACAGCTTAGATGTGTAATTATGTGTTTTCCAAGCAGAAACAAATCTAAGAACTATTTTCATTAAGACAATTGATACAAATGGGCAACACATAATTGTAGAAAATGAGTTGATCAAGGCTCCAATTTGTTTTGTATATAATTTAAACATAAAAACCTTCTTCAAATTTAGCCCTCCTTGAATACTTTTATTTCTTTCTAAA[G]AGATTTTACACCCACTACGCTTGAAAGCAAAACTCTATCCACAACTCCACCAACACGAGGCCTTCTTCACGGTGTCCATTTCAATTGCACAACAAG…	G/C
Cla97Chr01	558858	A	A	R	36	36	60	44	0.27	gAGAAAAGGAAAAAAAAAAAAAAAAgAAgAAgAggAAAAAGAGg	R	66	66	60	35	0.34	AAAAAAggAAAAAGAGGgAAAAAAAGAgAGAggAg	-0.07	0.285714	-0.285714	0.371429	-0.371429	Intergenic								ATCCATCAGAACATTCTCCAGCCTCCACTGCCAGACCCACATTATCTTGGTTTTGAGCTACCAAAATTTGTTGGCAAATTCCAGTTAGTTCCTTGCAGATTACGTCCAGTTGGTCCTGGGTCCGAGATAACACAGTGACAGCATCCAGGAAAAGCAAAGAGTAGAGGAAGGTAGAGAATAGAGTTAAAGCCAAAACGACCCACCAATCCTTGCACTTGAAGGACAAAGAAGCCCCAAAGAAGAAAAGGCGTCCCCAAGAAAGGTAGCCAAGAACAATGTTTTGAAGTTTGGTTTCAGAGT[A]ACGAAGCCTTGTTTCTTGGTCGTCATAAACATCTTTTCAGCAACACAAAATTCCTCCTCAACTGATCTCGAAGAAGAACCATGGCAATGGAAACAA…	A/G	ATCCATCAGAACATTCTCCAGCCTCCACTGCCAGACCCACATTATCTTGGTTTTGAGCTACCAAAATTTGTTGGCAAATTCCAGTTAGTTCCTTGCAGATTACGTCCAGTTGGTCCTGGGTCCGAGATAACACAGTGACAGCATCCAGGAAAAGCAAAGAGTAGAGGAAGGTAGAGAATAGAGTTAAAGCCAAAACGACCCACCAATCCTTGCACTTGAAGGACAAAGAAGCCCCAAAGAAGAAAAGGCGTCCCCAAGAAAGGTAGCCAAGAACAATGTTTTGAAGTTTGGTTTCAGAGT[A]ACGAAGCCTTGTTTCTTGGTCGTCATAAACATCTTTTCAGCAACACAAAATTCCTCCTCAACTGATCTCGAAGAAGAACCATGGCAATGGAAACAA…	A/G
Cla97Chr01	559974	A	A	M	87	87	60	33	0.48	AAAAccAcCCACccAAAccAAAACAACAACccC	M	5	0	60	24	0.25	AAAAAAAAAAAAAcAAcAAACccc	0.23	0.333333	-0.333333	0.416667	-0.416667	Intergenic								GCTACCTGATTACTAAAAATTGAATCGACCCAATTTCTTTATCCCAATCCTGAATCCATTTTACGATGACTTCCTACCCTTTCCGGTTCACATAAATCGCCATCAATCTCCATCAAAAATCAAGAAACATGCTGTAAATTGTAGCACAAAAGGCAAAGACATAGTTATTATCAACTTTTTCAAAGATACTGAAGTGTTCCTTACCACTCAAGACAAATTACTGAAGGCGTAGATTGTATATGATCGAAATTGAATTCTCGCGTCGCGTTGATGGAGCATCCAAGCCTTTCCCTTCCAATC[A]CTTTCTGTATTGTTCGTTTCCCACTGCTTATATTTCCTCATTGGAATTTCCTCTTTTTAACATTTCTACTTTTGGGTCCTTTCGAATGATTTCAAT…	A/C	GCTACCTGATTACTAAAAATTGAATCGACCCAATTTCTTTATCCCAATCCTGAATCCATTTTACGATGACTTCCTACCCTTTCCGGTTCACATAAATCGCCATCAATCTCCATCAAAAATCAAGAAACATGCTGTAAATTGTAGCACAAAAGGCAAAGACATAGTTATTATCAACTTTTTCAAAGATACTGAAGTGTTCCTTACCACTCAAGACAAATTACTGAAGGCGTAGATTGTATATGATCGAAATTGAATTCTCGCGTCGCGTTGATGGAGCATCCAAGCCTTTCCCTTCCAATC[A]CTTTCTGTATTGTTCGTTTCCCACTGCTTATATTTCCTCATTGGAATTTCCTCTTTTTAACATTTCTACTTTTGGGTCCTTTCGAATGATTTCAAT…	A/C
Cla97Chr01	560408	G	G	R	67	67	60	20	0.65	AAGaAaGaAGGGAGGAAAAa	R	42	0	60	21	0.14	GGGGGGGaGGAGGAGGGGGGG	0.51	0.35	-0.35	0.45	-0.45	Intergenic								TTTTAATCCATCAATTGCGAACGGACTGTTTTATGTTTTCATGTTTTCAGATTTATGGATTTCAAATAATAATGTGAATTGTTTCTAAAAAAAAAAAAAAACTGTTTTCGAATTTTGTAGTTAAATTCTAATAACAATATTTAAATATTTCATTATATCCAAATTTTAAATTTTATTAAATAAAGATAAAAACATTTAGAAATATAATAGGTAATTCATTTTTTATATAAAAAATATAATATGTATTAGGTAACATTTTATAAATTATATAATATTATGAAAAAAAAATTCAAATGATAG[G]GAGTGTTTACTCATTTTGCTATAGGTTAAAACAACTCAAATAATAATTATATAATTTTTTTAAAAAAATAATTTATATTCATAAATAAACTAATAA…	G/A	TTTTAATCCATCAATTGCGAACGGACTGTTTTATGTTTTCATGTTTTCAGATTTATGGATTTCAAATAATAATGTGAATTGTTTCTAAAAAAAAAAAAAAACTGTTTTCGAATTTTGTAGTTAAATTCTAATAACAATATTTAAATATTTCATTATATCCAAATTTTAAATTTTATTAAATAAAGATAAAAACATTTAGAAATATAATAGGTAATTCATTTTTTATATAAAAAATATAATATGTATTAGGTAACATTTTATAAATTATATAATATTATGAAAAAAAAATTCAAATGATAG[G]GAGTGTTTACTCATTTTGCTATAGGTTAAAACAACTCAAATAATAATTATATAATTTTTTTAAAAAAATAATTTATATTCATAAATAAACTAATAA…	G/A
Cla97Chr01	560664	T	T	Y	90	90	60	34	0.47	TTCCcCTCTcTCCTTTTcCTcTTCTTcCcTTTTc	Y	35	0	60	43	0.16	TTcTTTTCTTTTcTTTTTTTCTTTTCTTTCTTTTTTTTTTTcT	0.31	0.294118	-0.294118	0.352941	-0.382353	Intergenic								TTTATAAATTATATAATATTATGAAAAAAAAATTCAAATGATAGGGAGTGTTTACTCATTTTGCTATAGGTTAAAACAACTCAAATAATAATTATATAATTTTTTTAAAAAAATAATTTATATTCATAAATAAACTAATAATAGATTATTGTTAACTAAATATTAGTGAGAAATATTAAACCCATTTTAAACAAATTGTTTAAATTAGAATTCAATATTTGAATTTGCTATCATAAAACATGAAATATTTTTGTTGAATCCCTTTGTTTCAAATTCTCTACCAAACAAACTCTAAATATA[T]CATTACATTTTTAACATCATGCCATTTTAACATATTTGTCAATCACGGGCTATACCCACCCCTTCAGATTAACGTACTTATGCCTAAGAAAAGATG…	T/C	TTTATAAATTATATAATATTATGAAAAAAAAATTCAAATGATAGGGAGTGTTTACTCATTTTGCTATAGGTTAAAACAACTCAAATAATAATTATATAATTTTTTTAAAAAAATAATTTATATTCATAAATAAACTAATAATAGATTATTGTTAACTAAATATTAGTGAGAAATATTAAACCCATTTTAAACAAATTGTTTAAATTAGAATTCAATATTTGAATTTGCTATCATAAAACATGAAATATTTTTGTTGAATCCCTTTGTTTCAAATTCTCTACCAAACAAACTCTAAATATA[T]CATTACATTTTTAACATCATGCCATTTTAACATATTTGTCAATCACGGGCTATACCCACCCCTTCAGATTAACGTACTTATGCCTAAGAAAAGATG…	T/C
Cla97Chr01	560816	C	C	Y	64	64	60	62	0.45	CtCtCttCCCttTtCCCTCttCCCCTTCttCCCtCtCCtCTCtCCTCTTtCCCCCCTtCCtt	Y	21	0	60	46	0.22	CtCCCCCCCCCtCCCCCCCCCTCtCTCtCttCCCCCCCCTCCCtCC	0.23	0.26087	-0.26087	0.347826	-0.347826	Intergenic								TAACTAAATATTAGTGAGAAATATTAAACCCATTTTAAACAAATTGTTTAAATTAGAATTCAATATTTGAATTTGCTATCATAAAACATGAAATATTTTTGTTGAATCCCTTTGTTTCAAATTCTCTACCAAACAAACTCTAAATATATCATTACATTTTTAACATCATGCCATTTTAACATATTTGTCAATCACGGGCTATACCCACCCCTTCAGATTAACGTACTTATGCCTAAGAAAAGATGAAAGAAGGAAAATACCAATTTTGTTTTCCCACTGGCTCCCCTTTGTCAGTCTACA[C]TTTTGCCACCACAAAATTTTATTTACAAATGATATCTTGAGGATCAGGCAAGGGAAAGTTTTAAGCTCTTCGGTTTGTGGCAAGGAGGGAGTTTAG…	C/T	TAACTAAATATTAGTGAGAAATATTAAACCCATTTTAAACAAATTGTTTAAATTAGAATTCAATATTTGAATTTGCTATCATAAAACATGAAATATTTTTGTTGAATCCCTTTGTTTCAAATTCTCTACCAAACAAACTCTAAATATATCATTACATTTTTAACATCATGCCATTTTAACATATTTGTCAATCACGGGCTATACCCACCCCTTCAGATTAACGTACTTATGCCTAAGAAAAGATGAAAGAAGGAAAATACCAATTTTGTTTTCCCACTGGCTCCCCTTTGTCAGTCTACA[C]TTTTGCCACCACAAAATTTTATTTACAAATGATATCTTGAGGATCAGGCAAGGGAAAGTTTTAAGCTCTTCGGTTTGTGGCAAGGAGGGAGTTTAG…	C/T
Cla97Chr01	564021	C	C	Y	46	46	60	15	0.4	CCCTCtCCCTCTtCt	Y	75	75	60	40	0.35	CtTCTCCCCtCtCCCCTCCCtCTCCtCtCTCCCTtTCCCC	0.05	0.4	-0.4	0.466667	-0.533333	Cla97C01G000830		promoter						ATACACTGGTTGCAATTGCAAATTTTAGGGCTCGCCATTTCAATTTGGATTAGGAAAATTGAGCCTCATCTTAACTTTCAATTTCACAAAATTAAATTATAAATTTAAATATAAAGATGTCGATGTCTTTAAATAAAATATCAAATATCGATAAAATGTCAAACCACGGATATTTCTTCAAAAAAAAAAAAATATATATTTTTTAAACTAGTAAATAAACATATTATAATTTTTAAACAACCTATCATCTATATTATATTTATACTTATTTAGTCAGGGGAAGAAATAAAATAAAAGTAC[C]ATTCATAATTCTATTTTTTATTATTTTTATTTTGTACAAGAAGTTCAAGGATTGAATGCTACTTTTACAGTAATATTTTCGAAGAACTTGGAATAA…	C/T	ATACACTGGTTGCAATTGCAAATTTTAGGGCTCGCCATTTCAATTTGGATTAGGAAAATTGAGCCTCATCTTAACTTTCAATTTCACAAAATTAAATTATAAATTTAAATATAAAGATGTCGATGTCTTTAAATAAAATATCAAATATCGATAAAATGTCAAACCACGGATATTTCTTCAAAAAAAAAAAAATATATATTTTTTAAACTAGTAAATAAACATATTATAATTTTTAAACAACCTATCATCTATATTATATTTATACTTATTTAGTCAGGGGAAGAAATAAAATAAAAGTAC[C]ATTCATAATTCTATTTTTTATTATTTTTATTTTGTACAAGAAGTTCAAGGATTGAATGCTACTTTTACAGTAATATTTTCGAAGAACTTGGAATAA…	C/T
Cla97Chr01	564311	A	A	R	228	228	60	27	0.44	AggAAAGAGGAAGGAAGgggAAAAGAA	R	157	157	60	42	0.31	GGAAAAAAgAAgAAAgAGAAAAAAAgAAAAGGAAGAAgAAgG	0.13	0.296296	-0.296296	0.407407	-0.407407	Cla97C01G000830		promoter						ATAAAAGTACCATTCATAATTCTATTTTTTATTATTTTTATTTTGTACAAGAAGTTCAAGGATTGAATGCTACTTTTACAGTAATATTTTCGAAGAACTTGGAATAACTTTGGTAAGGGCTTAAAAATACAAACTAATTCAAGATGATTGAAGCTTTAAAGTTTAGTAATAATTGGGCTTGTTTTAAACTGTATAAGCAAAAGGATAAAATCCATTTCTTCAATAAAATTGTATCAATATATTTAAAAAATATATGAAAAATTATTATAAATAGAAAAAATATCAAACTATTTACAAATT[A]TTTTAAATAGACATCTATTTGGGTCTATCACGGTCTATGACAGATAGAAAGTAAAATTTTGTTATATTTATAATTATTTTCAACAATTTCTTTTAT…	A/G	ATAAAAGTACCATTCATAATTCTATTTTTTATTATTTTTATTTTGTACAAGAAGTTCAAGGATTGAATGCTACTTTTACAGTAATATTTTCGAAGAACTTGGAATAACTTTGGTAAGGGCTTAAAAATACAAACTAATTCAAGATGATTGAAGCTTTAAAGTTTAGTAATAATTGGGCTTGTTTTAAACTGTATAAGCAAAAGGATAAAATCCATTTCTTCAATAAAATTGTATCAATATATTTAAAAAATATATGAAAAATTATTATAAATAGAAAAAATATCAAACTATTTACAAATT[A]TTTTAAATAGACATCTATTTGGGTCTATCACGGTCTATGACAGATAGAAAGTAAAATTTTGTTATATTTATAATTATTTTCAACAATTTCTTTTAT…	A/G
Cla97Chr01	564981	G	G	R	85	85	60	34	0.5	GGGGAaAGGaAaGaGGGAAGAAGGAGGaaaGaaG	R	40	40	60	50	0.34	GGGGGGGAGGGAaGGGGGAaAGAGGGaGGGaGGAGGAAGGGaGaaGaGGa	0.16	0.294118	-0.294118	0.352941	-0.382353	Intergenic								AGATTTTTAGTTTTCAAAATTTAGCTTGGTTTTTGAAAACATGAGTAGAAAGTCAATTACAAAACATAAAAACTTATAAGTGAAACTAATGTGTATACGCATAATTTTCAAAAACCAAAAACCAAAAGTAAAATGGTTATTGAACAGTCGTTAATATTTTAGCTTTAGTAAAAGAGAATAGGGCTTAGAAAACTAACTCAATAACAATAACGTACCACAATAGCTTAATTTCCAAAATTAGGCCTAACCTCCCAACTCTCCTTTCTTAACTCCCTCTATTTAAAACCACTCCAAACTAAT[G]AACTATGAGGTACAATTAATTAATTATGTGGGGGAGGGTCAAATTTTTGCATTTCTAACTATTCCTATAGATAATCTTTGCATCGTAGAAGGGGAT…	G/A	AGATTTTTAGTTTTCAAAATTTAGCTTGGTTTTTGAAAACATGAGTAGAAAGTCAATTACAAAACATAAAAACTTATAAGTGAAACTAATGTGTATACGCATAATTTTCAAAAACCAAAAACCAAAAGTAAAATGGTTATTGAACAGTCGTTAATATTTTAGCTTTAGTAAAAGAGAATAGGGCTTAGAAAACTAACTCAATAACAATAACGTACCACAATAGCTTAATTTCCAAAATTAGGCCTAACCTCCCAACTCTCCTTTCTTAACTCCCTCTATTTAAAACCACTCCAAACTAAT[G]AACTATGAGGTACAATTAATTAATTATGTGGGGGAGGGTCAAATTTTTGCATTTCTAACTATTCCTATAGATAATCTTTGCATCGTAGAAGGGGAT…	G/A
Cla97Chr01	565088	G	G	S	83	83	60	23	0.52	GcccGccGCGCGGccGCcGCGGG	S	103	103	60	48	0.42	GCGGCCGGGcGccGcGGcGGGGGGGCGcCGcGcGGGcGCcGGcGCGcC	0.1	0.347826	-0.347826	0.434783	-0.434783	Intergenic								TCAAAAACCAAAAACCAAAAGTAAAATGGTTATTGAACAGTCGTTAATATTTTAGCTTTAGTAAAAGAGAATAGGGCTTAGAAAACTAACTCAATAACAATAACGTACCACAATAGCTTAATTTCCAAAATTAGGCCTAACCTCCCAACTCTCCTTTCTTAACTCCCTCTATTTAAAACCACTCCAAACTAATGAACTATGAGGTACAATTAATTAATTATGTGGGGGAGGGTCAAATTTTTGCATTTCTAACTATTCCTATAGATAATCTTTGCATCGTAGAAGGGGATAGTGAAAAAG[G]TTTAGAATTTTACTCGTTTTATCATTTTCCTTTTTAGTTTAAAACAAACTAAAGGAGGAAAATTTTTTTCCCTTTGTTCCTTCCTCAATCCACCCC…	G/C	TCAAAAACCAAAAACCAAAAGTAAAATGGTTATTGAACAGTCGTTAATATTTTAGCTTTAGTAAAAGAGAATAGGGCTTAGAAAACTAACTCAATAACAATAACGTACCACAATAGCTTAATTTCCAAAATTAGGCCTAACCTCCCAACTCTCCTTTCTTAACTCCCTCTATTTAAAACCACTCCAAACTAATGAACTATGAGGTACAATTAATTAATTATGTGGGGGAGGGTCAAATTTTTGCATTTCTAACTATTCCTATAGATAATCTTTGCATCGTAGAAGGGGATAGTGAAAAAG[G]TTTAGAATTTTACTCGTTTTATCATTTTCCTTTTTAGTTTAAAACAAACTAAAGGAGGAAAATTTTTTTCCCTTTGTTCCTTCCTCAATCCACCCC…	G/C
Cla97Chr01	565489	T	T	Y	104	104	60	43	0.42	cTTTTcTCTTTCcTTcCcTCTTTTTCCTTTTTcccCCccTTTT	Y	61	61	60	36	0.33	TTCTTcTTTcTcCTTTTTTTcTTTTTcTccTCTcTC	0.09	0.277778	-0.277778	0.361111	-0.361111	Intergenic								AAAACCAAAATTGATCGACCCTCAAAAGACCTACATACAACGATGATGTTTAAATGAAAAACCAAACTTTTATTATGGAAAAATGCATGAAAACACAAGCATACAGAAAAGAAAAAGGACATAAAATATGAGTTAAACTACAAAAAGGAACTCCAATGAAATAAAATAATAAGATCTAGTGAGTGATTACAAAAAGTCCCTATCAGTGAAATCCAAAGAGAAAGTTAGAATCTAAAATCTCTCCAAGATTAGGCCAAGTAAATTTTATGTTGTTGAGAGAGAAGATAACAAGAGTCAAAT[T]GACCGCATCAATTTAAACAACTCCATACTTTTAGTTGGCCATAGATTATATAGATCTCTCCCGACCAACAAATAATTTCTTTTCCCCTTATATCCG…	T/C	AAAACCAAAATTGATCGACCCTCAAAAGACCTACATACAACGATGATGTTTAAATGAAAAACCAAACTTTTATTATGGAAAAATGCATGAAAACACAAGCATACAGAAAAGAAAAAGGACATAAAATATGAGTTAAACTACAAAAAGGAACTCCAATGAAATAAAATAATAAGATCTAGTGAGTGATTACAAAAAGTCCCTATCAGTGAAATCCAAAGAGAAAGTTAGAATCTAAAATCTCTCCAAGATTAGGCCAAGTAAATTTTATGTTGTTGAGAGAGAAGATAACAAGAGTCAAAT[T]GACCGCATCAATTTAAACAACTCCATACTTTTAGTTGGCCATAGATTATATAGATCTCTCCCGACCAACAAATAATTTCTTTTCCCCTTATATCCG…	T/C
Cla97Chr01	565591	G	G	R	228	228	60	31	0.58	aaaAAaaGGGGaGGGaAGaGaGAaAGaAaGG	R	228	228	60	35	0.43	GaGaaGAGaGAGGGaGGGGGAaGGAaGGAGAaGGA	0.15	0.290323	-0.290323	0.387097	-0.387097	Intergenic								ACAGAAAAGAAAAAGGACATAAAATATGAGTTAAACTACAAAAAGGAACTCCAATGAAATAAAATAATAAGATCTAGTGAGTGATTACAAAAAGTCCCTATCAGTGAAATCCAAAGAGAAAGTTAGAATCTAAAATCTCTCCAAGATTAGGCCAAGTAAATTTTATGTTGTTGAGAGAGAAGATAACAAGAGTCAAATTGACCGCATCAATTTAAACAACTCCATACTTTTAGTTGGCCATAGATTATATAGATCTCTCCCGACCAACAAATAATTTCTTTTCCCCTTATATCCGTGAGT[G]TCCGAGCCAGTTTATGCGCCACCTCGACTAATCTTACAAGACAACCCGCTTGACCCTACAACATTTGGATGTCAAGGAAACTTGTAGGATATAAAA…	G/A	ACAGAAAAGAAAAAGGACATAAAATATGAGTTAAACTACAAAAAGGAACTCCAATGAAATAAAATAATAAGATCTAGTGAGTGATTACAAAAAGTCCCTATCAGTGAAATCCAAAGAGAAAGTTAGAATCTAAAATCTCTCCAAGATTAGGCCAAGTAAATTTTATGTTGTTGAGAGAGAAGATAACAAGAGTCAAATTGACCGCATCAATTTAAACAACTCCATACTTTTAGTTGGCCATAGATTATATAGATCTCTCCCGACCAACAAATAATTTCTTTTCCCCTTATATCCGTGAGT[G]TCCGAGCCAGTTTATGCGCCACCTCGACTAATCTTACAAGACAACCCGCTTGACCCTACAACATTTGGATGTCAAGGAAACTTGTAGGATATAAAA…	G/A
Cla97Chr01	565672	C	C	Y	77	77	60	35	0.51	CtCtCTtTCtTtCCCCtCCTtCTttCCCTCCTCtT	Y	58	58	60	40	0.45	CCCCTtCCTtCCTCTtCCTCCCtCCCCTTTCCTTtTTTCC	0.06	0.285714	-0.285714	0.371429	-0.371429	Intergenic								TGATTACAAAAAGTCCCTATCAGTGAAATCCAAAGAGAAAGTTAGAATCTAAAATCTCTCCAAGATTAGGCCAAGTAAATTTTATGTTGTTGAGAGAGAAGATAACAAGAGTCAAATTGACCGCATCAATTTAAACAACTCCATACTTTTAGTTGGCCATAGATTATATAGATCTCTCCCGACCAACAAATAATTTCTTTTCCCCTTATATCCGTGAGTGTCCGAGCCAGTTTATGCGCCACCTCGACTAATCTTACAAGACAACCCGCTTGACCCTACAACATTTGGATGTCAAGGAAA[C]TTGTAGGATATAAAATCCTAGATAAGTGGCCATCATAGATTGAAATAAACCAACAAATGATCGTCACAGCCTAAAATCAAACAGTCTGAAAAGATA…	C/T	TGATTACAAAAAGTCCCTATCAGTGAAATCCAAAGAGAAAGTTAGAATCTAAAATCTCTCCAAGATTAGGCCAAGTAAATTTTATGTTGTTGAGAGAGAAGATAACAAGAGTCAAATTGACCGCATCAATTTAAACAACTCCATACTTTTAGTTGGCCATAGATTATATAGATCTCTCCCGACCAACAAATAATTTCTTTTCCCCTTATATCCGTGAGTGTCCGAGCCAGTTTATGCGCCACCTCGACTAATCTTACAAGACAACCCGCTTGACCCTACAACATTTGGATGTCAAGGAAA[C]TTGTAGGATATAAAATCCTAGATAAGTGGCCATCATAGATTGAAATAAACCAACAAATGATCGTCACAGCCTAAAATCAAACAGTCTGAAAAGATA…	C/T
Cla97Chr01	565709	A	A	R	101	101	60	38	0.47	GAgGgAAAAgAAGgAGggAAAGAAGAgGgAAAAAGGAG	R	94	94	60	36	0.5	GAGgAAGAAAgAAAAGGGAAGGgGGGAAgAAgGgAA	-0.03	0.277778	-0.277778	0.361111	-0.361111	Intergenic								AAAGTTAGAATCTAAAATCTCTCCAAGATTAGGCCAAGTAAATTTTATGTTGTTGAGAGAGAAGATAACAAGAGTCAAATTGACCGCATCAATTTAAACAACTCCATACTTTTAGTTGGCCATAGATTATATAGATCTCTCCCGACCAACAAATAATTTCTTTTCCCCTTATATCCGTGAGTGTCCGAGCCAGTTTATGCGCCACCTCGACTAATCTTACAAGACAACCCGCTTGACCCTACAACATTTGGATGTCAAGGAAACTTGTAGGATATAAAATCCTAGATAAGTGGCCATCAT[A]GATTGAAATAAACCAACAAATGATCGTCACAGCCTAAAATCAAACAGTCTGAAAAGATACAAATATTCTACGAAGGTACTCCATGCTTCCAAGCAA…	A/G	AAAGTTAGAATCTAAAATCTCTCCAAGATTAGGCCAAGTAAATTTTATGTTGTTGAGAGAGAAGATAACAAGAGTCAAATTGACCGCATCAATTTAAACAACTCCATACTTTTAGTTGGCCATAGATTATATAGATCTCTCCCGACCAACAAATAATTTCTTTTCCCCTTATATCCGTGAGTGTCCGAGCCAGTTTATGCGCCACCTCGACTAATCTTACAAGACAACCCGCTTGACCCTACAACATTTGGATGTCAAGGAAACTTGTAGGATATAAAATCCTAGATAAGTGGCCATCAT[A]GATTGAAATAAACCAACAAATGATCGTCACAGCCTAAAATCAAACAGTCTGAAAAGATACAAATATTCTACGAAGGTACTCCATGCTTCCAAGCAA…	A/G
Cla97Chr01	565824	A	A	R	28	28	60	31	0.45	AAAAAGGAGGGAgAAGGGggAAAAAAgAggA	R	12	12	60	38	0.37	gAAgGgAAgAAAAAGGAggAAAGAGAgAAAAGgAAAAA	0.08	0.290323	-0.290323	0.387097	-0.387097	Intergenic								TTGGCCATAGATTATATAGATCTCTCCCGACCAACAAATAATTTCTTTTCCCCTTATATCCGTGAGTGTCCGAGCCAGTTTATGCGCCACCTCGACTAATCTTACAAGACAACCCGCTTGACCCTACAACATTTGGATGTCAAGGAAACTTGTAGGATATAAAATCCTAGATAAGTGGCCATCATAGATTGAAATAAACCAACAAATGATCGTCACAGCCTAAAATCAAACAGTCTGAAAAGATACAAATATTCTACGAAGGTACTCCATGCTTCCAAGCAAAGGGGCGAGCAAGAAAAA[A]ATCTTAGATAACATCAACAACTAGGTAGCCAAATCTTTCCAAAAAAAATATGACTCCGTAAAGGACTAATTTTAGAGAGGTCCAATCAATGTCTCT…	A/G	TTGGCCATAGATTATATAGATCTCTCCCGACCAACAAATAATTTCTTTTCCCCTTATATCCGTGAGTGTCCGAGCCAGTTTATGCGCCACCTCGACTAATCTTACAAGACAACCCGCTTGACCCTACAACATTTGGATGTCAAGGAAACTTGTAGGATATAAAATCCTAGATAAGTGGCCATCATAGATTGAAATAAACCAACAAATGATCGTCACAGCCTAAAATCAAACAGTCTGAAAAGATACAAATATTCTACGAAGGTACTCCATGCTTCCAAGCAAAGGGGCGAGCAAGAAAAA[A]ATCTTAGATAACATCAACAACTAGGTAGCCAAATCTTTCCAAAAAAAATATGACTCCGTAAAGGACTAATTTTAGAGAGGTCCAATCAATGTCTCT…	A/G
Cla97Chr01	565889	A	A	R	41	41	60	22	0.45	GggAAAAAAgAggAAAGgAgAg	R	45	45	60	36	0.36	GGAggAAAGAGAgAAAAGgAAAAAAAgAAAgAgAAg	0.09	0.318182	-0.318182	0.409091	-0.409091	Intergenic								GTGTCCGAGCCAGTTTATGCGCCACCTCGACTAATCTTACAAGACAACCCGCTTGACCCTACAACATTTGGATGTCAAGGAAACTTGTAGGATATAAAATCCTAGATAAGTGGCCATCATAGATTGAAATAAACCAACAAATGATCGTCACAGCCTAAAATCAAACAGTCTGAAAAGATACAAATATTCTACGAAGGTACTCCATGCTTCCAAGCAAAGGGGCGAGCAAGAAAAAAATCTTAGATAACATCAACAACTAGGTAGCCAAATCTTTCCAAAAAAAATATGACTCCGTAAAGG[A]CTAATTTTAGAGAGGTCCAATCAATGTCTCTAGATGACCATATTGATTCAATAAGAGAGCAGTAAACCAAACTTGAGATCATATCAATAAATAATT…	A/G	GTGTCCGAGCCAGTTTATGCGCCACCTCGACTAATCTTACAAGACAACCCGCTTGACCCTACAACATTTGGATGTCAAGGAAACTTGTAGGATATAAAATCCTAGATAAGTGGCCATCATAGATTGAAATAAACCAACAAATGATCGTCACAGCCTAAAATCAAACAGTCTGAAAAGATACAAATATTCTACGAAGGTACTCCATGCTTCCAAGCAAAGGGGCGAGCAAGAAAAAAATCTTAGATAACATCAACAACTAGGTAGCCAAATCTTTCCAAAAAAAATATGACTCCGTAAAGG[A]CTAATTTTAGAGAGGTCCAATCAATGTCTCTAGATGACCATATTGATTCAATAAGAGAGCAGTAAACCAAACTTGAGATCATATCAATAAATAATT…	A/G
Cla97Chr01	566307	G	G	R	25	0	60	7	0.14	GGGGGGA	R	59	59	59	20	0.4	GaGAaaGGGGAaGGGGGAGA	-0.26	0.571429	-0.571429	0.714286	-0.714286	Intergenic								TTCGCTGCCATCAATACAGTATAAGCATAAGGATAGAATCCACTTCTTCAATAAAATTGTATCAATATATTTACATAAAAGAAAAATATTAAAATGAGACAATTTTACTTGTATAAAGAAAATCAGAAGATCACAAATTTAATAATAATATTTGGAGCACTTTCTAGGAACAAAATGAAGGGAGAGAGAGAGAGAGAGAGAGAGAGAGAGAGAGAGAGAGAGAAAAAAAAAAAAAAGGAATCCAGGGGACCCCAGAGGACGAAATTGATTGAATGATACGTGCATAGAGAGACTGAGACT[G]ACTTTGTTTCTTCTCCCAATATAATATAATATAAAATATAATAAATAAATAAACAAATAAATAGAACCTTCTCCAAAATAATAATAAAATAAAACA…	G/A	TTCGCTGCCATCAATACAGTATAAGCATAAGGATAGAATCCACTTCTTCAATAAAATTGTATCAATATATTTACATAAAAGAAAAATATTAAAATGAGACAATTTTACTTGTATAAAGAAAATCAGAAGATCACAAATTTAATAATAATATTTGGAGCACTTTCTAGGAACAAAATGAAGGGAGAGAGAGAGAGAGAGAGAGAGAGAGAGAGAGAGAGAGAGAAAAAAAAAAAAAAGGAATCCAGGGGACCCCAGAGGACGAAATTGATTGAATGATACGTGCATAGAGAGACTGAGACT[G]ACTTTGTTTCTTCTCCCAATATAATATAATATAAAATATAATAAATAAATAAACAAATAAATAGAACCTTCTCCAAAATAATAATAAAATAAAACA…	G/A
Cla97Chr01	566629	A	A	W	228	228	60	42	0.45	ATAAAAATtAAtttTTtTtATAAtAATTAAAtAAAAtAAAtt	W	191	191	60	47	0.3	AAATTAATAAAtTAAtAAAAAAATtATAATAAAAAtTTAAtAAAAAA	0.15	0.261905	-0.261905	0.333333	-0.333333	Intergenic								TAATATAATATAAAATATAATAAATAAATAAACAAATAAATAGAACCTTCTCCAAAATAATAATAAAATAAAACATAGGATATGCACAATCTGGGCAAAAACAACATATGCAACTTATGGAAACCTTTCACTTCTCAACTTTCAAACACGATGGTGGGGCCACTTTGGTAGCCACACTTCGGTGGGGCCACCACTATGGTTTGACATTAATAAAAGAAGTGTAAATGTAGAAAAAAAAAATCAATAATGAAAAGAAAATAAAGTGGAAAAGAAAAAATAATTTGTGAAAAGAACAATCCC[A]CTCAACAAAAACAAAAACATCAAATACTTCTCAAATGAAACTTAAATATATACATCATCCTACGTGTGTGTGTGCGCACACACACCCATATATATA…	A/T	TAATATAATATAAAATATAATAAATAAATAAACAAATAAATAGAACCTTCTCCAAAATAATAATAAAATAAAACATAGGATATGCACAATCTGGGCAAAAACAACATATGCAACTTATGGAAACCTTTCACTTCTCAACTTTCAAACACGATGGTGGGGCCACTTTGGTAGCCACACTTCGGTGGGGCCACCACTATGGTTTGACATTAATAAAAGAAGTGTAAATGTAGAAAAAAAAAATCAATAATGAAAAGAAAATAAAGTGGAAAAGAAAAAATAATTTGTGAAAAGAACAATCCC[A]CTCAACAAAAACAAAAACATCAAATACTTCTCAAATGAAACTTAAATATATACATCATCCTACGTGTGTGTGTGCGCACACACACCCATATATATA…	A/T
Cla97Chr01	566910	C	C	Y	47	47	59	18	0.61	TCCCCCtttTTCTttTtC	Y	4	4	60	48	0.29	CCCCCTCCttTtCCCttCTCCtCCCttTCCCTCTCCCCCCCCCCCCCC	0.32	0.333333	-0.333333	0.444444	-0.444444	Intergenic								TTGTGAAAAGAACAATCCCACTCAACAAAAACAAAAACATCAAATACTTCTCAAATGAAACTTAAATATATACATCATCCTACGTGTGTGTGTGCGCACACACACCCATATATATATTTCAAGATTTGATCAAAATCTATAGATTTATAGAGTATAGGTGGTATCGTATTATATTTGTTTGTTGATTTTAATTATTAACTAGATGTATTTAATTAATATAAGTTTAGTAGATTAGGTTTTTTCTTTAAAAAAAAATATCATTTTCGTCCGTGTGCTTTGGAATTTGTTTAATCTTAGTTT[C]TATATTTTCAAATGTCCAATTAAATTTAGTTTCTTAGAGTTAGTTTTTATTGAAATTGATTAAATAATTATAGTATTTTTCATGCAAATACACACA…	C/T	TTGTGAAAAGAACAATCCCACTCAACAAAAACAAAAACATCAAATACTTCTCAAATGAAACTTAAATATATACATCATCCTACGTGTGTGTGTGCGCACACACACCCATATATATATTTCAAGATTTGATCAAAATCTATAGATTTATAGAGTATAGGTGGTATCGTATTATATTTGTTTGTTGATTTTAATTATTAACTAGATGTATTTAATTAATATAAGTTTAGTAGATTAGGTTTTTTCTTTAAAAAAAAATATCATTTTCGTCCGTGTGCTTTGGAATTTGTTTAATCTTAGTTT[C]TATATTTTCAAATGTCCAATTAAATTTAGTTTCTTAGAGTTAGTTTTTATTGAAATTGATTAAATAATTATAGTATTTTTCATGCAAATACACACA…	C/T
Cla97Chr01	566979	T	T	Y	98	98	57	23	0.57	cccCCTCccCcTTCTTTTCTTCT	Y	6	6	59	41	0.24	ccCTTTCTCTTTTTTTTTTTTTTTccCCTTTTcTTTTTTTT	0.33	0.347826	-0.347826	0.434783	-0.434783	Intergenic								ATACATCATCCTACGTGTGTGTGTGCGCACACACACCCATATATATATTTCAAGATTTGATCAAAATCTATAGATTTATAGAGTATAGGTGGTATCGTATTATATTTGTTTGTTGATTTTAATTATTAACTAGATGTATTTAATTAATATAAGTTTAGTAGATTAGGTTTTTTCTTTAAAAAAAAATATCATTTTCGTCCGTGTGCTTTGGAATTTGTTTAATCTTAGTTTCTATATTTTCAAATGTCCAATTAAATTTAGTTTCTTAGAGTTAGTTTTTATTGAAATTGATTAAATAAT[T]ATAGTATTTTTCATGCAAATACACACAACATGTGAATATGTTTTCAAAATTTATAATGAAAATATTAATAAAGAAATAAAAAGTAATGAAAAATCC…	T/C	ATACATCATCCTACGTGTGTGTGTGCGCACACACACCCATATATATATTTCAAGATTTGATCAAAATCTATAGATTTATAGAGTATAGGTGGTATCGTATTATATTTGTTTGTTGATTTTAATTATTAACTAGATGTATTTAATTAATATAAGTTTAGTAGATTAGGTTTTTTCTTTAAAAAAAAATATCATTTTCGTCCGTGTGCTTTGGAATTTGTTTAATCTTAGTTTCTATATTTTCAAATGTCCAATTAAATTTAGTTTCTTAGAGTTAGTTTTTATTGAAATTGATTAAATAAT[T]ATAGTATTTTTCATGCAAATACACACAACATGTGAATATGTTTTCAAAATTTATAATGAAAATATTAATAAAGAAATAAAAAGTAATGAAAAATCC…	T/C
Cla97Chr01	567629	C	T	Y	35	35	53	25	0.36	TTcCTTcCCcTTTTTTTTCTcTCTT	Y	84	84	57	34	0.56	TTCcTCTTTcccccccTCCcTCTTcTTTccCTTC	-0.2	0.32	-0.32	0.4	-0.4	Intergenic								TTTTTTTAGAATTTAGTTGTTGACAGTTTTAACATTCTTCAGTTATCACTCCTGCTTTTTTAACAACTTTGTTAGTCAATGGGGCCCTTCAGGATTATGCCCTCATCAAAAAGAAGATTTGTCTGTTGTCATGTGCTATGAAAAGACGAAAGAAGCTAATGGCTACTGTACTTATCAAATAAGATTGTTTGTTATCCACGTGGATGACAAAAGTTGAAAGAAGTCAGGGGTTATTTGATTACTTATCCAAATTTTGTTTGCGTGTTAGCACGAAAATTAGATTGTATTTATGAATCTTCG[C]TTCTTTTTGTATGGTTTCGCTTTTTAAACTAATTTATATATGAAAGTTTCTCGTATCATTATGGTGTCGAATCTATCACATTTAGATGCTTAAATT…	C/C	TTTTTTTAGAATTTAGTTGTTGACAGTTTTAACATTCTTCAGTTATCACTCCTGCTTTTTTAACAACTTTGTTAGTCAATGGGGCCCTTCAGGATTATGCCCTCATCAAAAAGAAGATTTGTCTGTTGTCATGTGCTATGAAAAGACGAAAGAAGCTAATGGCTACTGTACTTATCAAATAAGATTGTTTGTTATCCACGTGGATGACAAAAGTTGAAAGAAGTCAGGGGTTATTTGATTACTTATCCAAATTTTGTTTGCGTGTTAGCACGAAAATTAGATTGTATTTATGAATCTTCG[T]TTCTTTTTGTATGGTTTCGCTTTTTAAACTAATTTATATATGAAAGTTTCTCGTATCATTATGGTGTCGAATCTATCACATTTAGATGCTTAAATT…	T/C
Cla97Chr01	567708	C	C	Y	64	64	55	18	0.33	CCCtCtCCCCtttCtCCC	Y	99	99	58	40	0.23	CCCCCCCCtCtCCCCCtTCCTTCCCTCTCCCCCCTCCCCC	0.1	0.333333	-0.333333	0.444444	-0.444444	Intergenic								TGGGGCCCTTCAGGATTATGCCCTCATCAAAAAGAAGATTTGTCTGTTGTCATGTGCTATGAAAAGACGAAAGAAGCTAATGGCTACTGTACTTATCAAATAAGATTGTTTGTTATCCACGTGGATGACAAAAGTTGAAAGAAGTCAGGGGTTATTTGATTACTTATCCAAATTTTGTTTGCGTGTTAGCACGAAAATTAGATTGTATTTATGAATCTTCGCTTCTTTTTGTATGGTTTCGCTTTTTAAACTAATTTATATATGAAAGTTTCTCGTATCATTATGGTGTCGAATCTATCA[C]ATTTAGATGCTTAAATTAATATAGGGAAGTATATATTATTTACTTAAATAAGTAAAATTAAAATTAGGGCTTATTATTTACTTTTACTTTTTTGAA…	C/T	TGGGGCCCTTCAGGATTATGCCCTCATCAAAAAGAAGATTTGTCTGTTGTCATGTGCTATGAAAAGACGAAAGAAGCTAATGGCTACTGTACTTATCAAATAAGATTGTTTGTTATCCACGTGGATGACAAAAGTTGAAAGAAGTCAGGGGTTATTTGATTACTTATCCAAATTTTGTTTGCGTGTTAGCACGAAAATTAGATTGTATTTATGAATCTTCGTTTCTTTTTGTATGGTTTCGCTTTTTAAACTAATTTATATATGAAAGTTTCTCGTATCATTATGGTGTCGAATCTATCA[C]ATTTAGATGCTTAAATTAATATAGGGAAGTATATATTATTTACTTAAATAAGTAAAATTAAAATTAGGGCTTATTATTTACTTTTACTTTTTTGAA…	C/T
Cla97Chr01	568531	A	A	R	228	228	60	38	0.63	AAgggGgAGAGGgAggGGAgAggGAAAAAGgGAgAgGG	R	101	101	60	29	0.21	AAAAAGAAAGAAAggAAAAAAGAgAAAAA	0.42	0.310345	-0.310345	0.37931	-0.413793	Intergenic								CCTTTTATTCAATTTCTTACCCAACACCCAAATTCTAATTACACTATTAGTCTTCACTCATTCATAATTTCGATATCAACAACAAATTTCACAAACAAACGAAACCATCTAAACCAAACTCCCTCCTTAAACCCATTTCTTTTTACACATTTCCTTCAAAACATACCAAAATCTTTTTAATTTTTTTATAATTTTGTTGATGCCAAATTTTGGTTGAAAAAAAATGCACCTGACCTCTATGTGACAGCAACAGCAAATTTGTAATTTAGGTCAAAAAAAACGACCTGCAAAACATTCGAT[A]CTTAAGTCAATACTTACCAAAAGTTTAGAGCAAGTTTCAAAATATATAATACAGAAAAGATTAAAAAGGTAATATACATTTGTGACCGTTAGATGG…	A/G	CCTTTTATTCAATTTCTTACCCAACACCCAAATTCTAATTACACTATTAGTCTTCACTCATTCATAATTTCGATATCAACAACAAATTTCACAAACAAACGAAACCATCTAAACCAAACTCCCTCCTTAAACCCATTTCTTTTTACACATTTCCTTCAAAACATACCAAAATCTTTTTAATTTTTTTATAATTTTGTTGATGCCAAATTTTGGTTGAAAAAAAATGCACCTGACCTCTATGTGACAGCAACAGCAAATTTGTAATTTAGGTCAAAAAAAACGACCTGCAAAACATTCGAT[A]CTTAAGTCAATACTTACCAAAAGTTTAGAGCAAGTTTCAAAATATATAATACAGAAAAGATTAAAAAGGTAATATACATTTGTGACCGTTAGATGG…	A/G
Cla97Chr01	569343	G	G	R	46	62	60	10	0.8	AAAAAGAaaG	R	5	5	59	23	0.26	GGGGAGGGGGGGGaaGAaGaGGG	0.54	0.5	-0.4	0.6	-0.6	Cla97C01G000840	Cla97C01G000840.1:Intron	Intron	Unknown protein			NA	NA	TTGTCGAAGTGAAGAAAGCCTCAACAATGTTGCAATGGCTATGGATTAATTCATCTAAAGCATATGTACCAGCATCCAATCCAATAAGTGTTCCATCCTTTCCCTAAAACATAAAACATGTAGGAATAACTGCATTGAATCAAATGATAAGCCTCGTTTTCAAATAACTATAGTATTCAAAAGAGCAAAGCAAACATAAAACGAGTAAGAAACATGAAGGAAAAAAGTCATCAAAGCAGACAAATTGAGCTGAGAAAGTTAATTAGCAAAAAAAAAAAAAAAAGAACAAATAGTTGCAGC[G]AAGGCTACAAAACAATACAGTAGGGCAAATAGGAGCCAAGTCCTCTAATGTGCTAATAACCAAGAAATTGCCAAAAAGCCAACAGAGTAAGCTGCT…	G/A	TTGTCGAAGTGAAGAAAGCCTCAACAATGTTGCAATGGCTATGGATTAATTCATCTAAAGCATATGTACCAGCATCCAATCCAATAAGTGTTCCATCCTTTCCCTAAAACATAAAACATGTAGGAATAACTGCATTGAATCAAATGATAAGCCTCGTTTTCAAATAACTATAGTATTCAAAAGAGCAAAGCAAACATAAAACGAGTAAGAAACATGAAGGAAAAAAGTCATCAAAGCAGACAAATTGAGCTGAGAAAGTTAATTAGCAAAAAAAAAAAAAAAAGAACAAATAGTTGCAGC[G]AAGGCTACAAAACAATACAGTAGGGCAAATAGGAGCCAAGTCCTCTAATGTGCTAATAACCAAGAAATTGCCAAAAAGCCAACAGAGTAAGCTGCT…	G/A
Cla97Chr01	569349	T	T	W	57	70	60	12	0.75	AAAAATAaaTaT	W	26	26	59	22	0.27	TTTATTTTTTTTaaTAaTaTTT	0.48	0.416667	-0.416667	0.5	-0.5	Cla97C01G000840	Cla97C01G000840.1:Intron	Intron	Unknown protein			NA	NA	AAGTGAAGAAAGCCTCAACAATGTTGCAATGGCTATGGATTAATTCATCTAAAGCATATGTACCAGCATCCAATCCAATAAGTGTTCCATCCTTTCCCTAAAACATAAAACATGTAGGAATAACTGCATTGAATCAAATGATAAGCCTCGTTTTCAAATAACTATAGTATTCAAAAGAGCAAAGCAAACATAAAACGAGTAAGAAACATGAAGGAAAAAAGTCATCAAAGCAGACAAATTGAGCTGAGAAAGTTAATTAGCAAAAAAAAAAAAAAAAGAACAAATAGTTGCAGCGAAGGC[T]ACAAAACAATACAGTAGGGCAAATAGGAGCCAAGTCCTCTAATGTGCTAATAACCAAGAAATTGCCAAAAAGCCAACAGAGTAAGCTGCTGTGGAT…	T/A	AAGTGAAGAAAGCCTCAACAATGTTGCAATGGCTATGGATTAATTCATCTAAAGCATATGTACCAGCATCCAATCCAATAAGTGTTCCATCCTTTCCCTAAAACATAAAACATGTAGGAATAACTGCATTGAATCAAATGATAAGCCTCGTTTTCAAATAACTATAGTATTCAAAAGAGCAAAGCAAACATAAAACGAGTAAGAAACATGAAGGAAAAAAGTCATCAAAGCAGACAAATTGAGCTGAGAAAGTTAATTAGCAAAAAAAAAAAAAAAAGAACAAATAGTTGCAGCGAAGGC[T]ACAAAACAATACAGTAGGGCAAATAGGAGCCAAGTCCTCTAATGTGCTAATAACCAAGAAATTGCCAAAAAGCCAACAGAGTAAGCTGCTGTGGAT…	T/A
Cla97Chr01	569438	C	C	S	116	116	60	34	0.59	CGggCgCCGgGCCCgCgGCggGgCCGggCCggCg	S	10	10	59	30	0.23	CCCCCCCggCGgCgCCCCCCCCCCCGCCCg	0.36	0.3	-0.3	0.4	-0.4	Cla97C01G000840	Cla97C01G000840.1:Intron	Intron	Unknown protein			NA	NA	TCCTTTCCCTAAAACATAAAACATGTAGGAATAACTGCATTGAATCAAATGATAAGCCTCGTTTTCAAATAACTATAGTATTCAAAAGAGCAAAGCAAACATAAAACGAGTAAGAAACATGAAGGAAAAAAGTCATCAAAGCAGACAAATTGAGCTGAGAAAGTTAATTAGCAAAAAAAAAAAAAAAAGAACAAATAGTTGCAGCGAAGGCTACAAAACAATACAGTAGGGCAAATAGGAGCCAAGTCCTCTAATGTGCTAATAACCAAGAAATTGCCAAAAAGCCAACAGAGTAAGCTG[C]TGTGGATGCAATAATCACCCAGAAAAAATGAAGTCCAATAATTGTGGAGATGGAAGATCAAATCTCCGACTTCAAAAAAGGAAGTGCATACCAATT…	C/G	TCCTTTCCCTAAAACATAAAACATGTAGGAATAACTGCATTGAATCAAATGATAAGCCTCGTTTTCAAATAACTATAGTATTCAAAAGAGCAAAGCAAACATAAAACGAGTAAGAAACATGAAGGAAAAAAGTCATCAAAGCAGACAAATTGAGCTGAGAAAGTTAATTAGCAAAAAAAAAAAAAAAAGAACAAATAGTTGCAGCGAAGGCTACAAAACAATACAGTAGGGCAAATAGGAGCCAAGTCCTCTAATGTGCTAATAACCAAGAAATTGCCAAAAAGCCAACAGAGTAAGCTG[C]TGTGGATGCAATAATCACCCAGAAAAAATGAAGTCCAATAATTGTGGAGATGGAAGATCAAATCTCCGACTTCAAAAAAGGAAGTGCATACCAATT…	C/G
Cla97Chr01	569948	C	C	Y	62	62	58	15	0.53	CTCtTCTttCCCCTT	Y	104	104	59	37	0.46	CTCCCCCCTCCTCTTCTttCCttTTtCCtCCTtCCtC	0.07	0.4	-0.4	0.466667	-0.533333	Cla97C01G000840	Cla97C01G000840.1:Intron	Intron	Unknown protein			NA	NA	AAAAATTTGAGAAATTCAATAAACACAACTGAAGCCATCTCAACTAATAGGCCACTGGCTATTCATTGTGAATCAAAGGAGAGTGAAGGGTAAAGATCCCACTTGTAACTAAACGATGGACTGAGTCACCAGTAGAGAATTAAACTTGGAGAACTTTTGGGGGGGAGGGGGGGAGTTCTTTTATCGATATAGAGATGGAACTCCGCCATCAACCATGGAAGAACTGACTAGCACCAATTTTATGTTCAAATTTAATAAATTTATAAGTTGAAGGACCTTTTAAACCTATTCTTGAAAATC[C]AAGGACTAAAATGGCTAATTTAAAACCTTAGGAACCAAACGCCACTTATTCTCGAAGACTTAGAGGACCAAAAGGATACATTTTCCTATAGAAGCT…	C/T	AAAAATTTGAGAAATTCAATAAACACAACTGAAGCCATCTCAACTAATAGGCCACTGGCTATTCATTGTGAATCAAAGGAGAGTGAAGGGTAAAGATCCCACTTGTAACTAAACGATGGACTGAGTCACCAGTAGAGAATTAAACTTGGAGAACTTTTGGGGGGGAGGGGGGGAGTTCTTTTATCGATATAGAGATGGAACTCCGCCATCAACCATGGAAGAACTGACTAGCACCAATTTTATGTTCAAATTTAATAAATTTATAAGTTGAAGGACCTTTTAAACCTATTCTTGAAAATC[C]AAGGACTAAAATGGCTAATTTAAAACCTTAGGAACCAAACGCCACTTATTCTCGAAGACTTAGAGGACCAAAAGGATACATTTTCCTATAGAAGCT…	C/T
Cla97Chr01	575275	T	T	K	110	110	60	31	0.58	gggGGgTGTTGTgTgTGTGggGgGTTTgTTT	K	90	90	60	25	0.48	GGTTgGTTGTgTGTTTTTgggTgGT	0.1	0.32	-0.32	0.4	-0.4	Intergenic								AACTTCTTATTTGGAGTCTAAATTATAAATTTAATAGTAGTGTTAGGAAAAATGAAATGAATGATTAAATGGTATGGTGTCAAATTAAAGTTTTTATTTTTTAAGAATAAAACAAAATAATTGTTTTTAATAATAATTTATTGTTTAAAATTATAACTTACACAATTAAAATAAAAATAAAAATTTATTGTTATTTTGATATTTTAGTTATAATTTAACCATTATAATATTAAAGACATAAATAAATATAGCTCTTTGTCCAAACAAGTGGCCTTGAATATTTGTGCTTGAAAACTCCAC[T]TAAGTATTTTTGTTTAGTACAATAGCTAGAGACGGAGAGATTGCATGCAACTATATATCTCTTAGTTGCTAATATTTGTATACTAATTCAATTATG…	T/G	AACTTCTTATTTGGAGTCTAAATTATAAATTTAATAGTAGTGTTAGGAAAAATGAAATGAATGATTAAATGGTATGGTGTCAAATTAAAGTTTTTATTTTTTAAGAATAAAACAAAATAATTGTTTTTAATAATAATTTATTGTTTAAAATTATAACTTACACAATTAAAATAAAAATAAAAATTTATTGTTATTTTGATATTTTAGTTATAATTTAACCATTATAATATTAAAGACATAAATAAATATAGCTCTTTGTCCAAACAAGTGGCCTTGAATATTTGTGCTTGAAAACTCCAC[T]TAAGTATTTTTGTTTAGTACAATAGCTAGAGACGGAGAGATTGCATGCAACTATATATCTCTTAGTTGCTAATATTTGTATACTAATTCAATTATG…	T/G
Cla97Chr01	576426	G	G	R	41	41	60	7	0.71	aGaaGAA	R	40	40	59	23	0.35	AGAGGGGAaGGGGGGaGGGAaGa	0.36	0.571429	-0.571429	0.714286	-0.714286	Intergenic								GGCTCTTTTATTTTATTAATACCTTTTTTCTTTTTCTTTTTTTATTTTAAATAATAATAATAATAATAATAATAATAATAATTTGTACCTTTTCTTCTTTTTAGATTTTGCTCTCAGTGAGACTGAAAGGGCATGACATGAGTGTAGCGAGAAGGAGAGGGAGAAAAAACAAGTCAATTCCGACTTGCATTTCTATCTATTTTTAATTATAAATAATTTTCTATGAATCATTGATTTTCTTTTTTTCTTTATTTCTTTTTCTTTTCCTTTTTCTTTTTCAATTCTATATTTCTCCGACAA[G]CACAGATCAAAATTAAACTTTATTATTTTTCTAATATTAATAATTTAATTTTGAATTCATGCATATTATTTATATGGATGTTTTCAAAAATAGAAA…	G/A	GGCTCTTTTATTTTATTAATACCTTTTTTCTTTTTCTTTTTTTATTTTAAATAATAATAATAATAATAATAATAATAATAATTTGTACCTTTTCTTCTTTTTAGATTTTGCTCTCAGTGAGACTGAAAGGGCATGACATGAGTGTAGCGAGAAGGAGAGGGAGAAAAAACAAGTCAATTCCGACTTGCATTTCTATCTATTTTTAATTATAAATAATTTTCTATGAATCATTGATTTTCTTTTTTTCTTTATTTCTTTTTCTTTTCCTTTTTCTTTTTCAATTCTATATTTCTCCGACAA[G]CACAGATCAAAATTAAACTTTATTATTTTTCTAATATTAATAATTTAATTTTGAATTCATGCATATTATTTATATGGATGTTTTCAAAAATAGAAA…	G/A
Cla97Chr01	576728	T	T	Y	40	40	58	24	0.5	TCcTCccTCTCTTTTCcTcCTTTc	Y	6	0	59	21	0.29	TCTTTTCCcTTTcTTTTTTcT	0.21	0.333333	-0.333333	0.428571	-0.428571	Intergenic								ACAGATCAAAATTAAACTTTATTATTTTTCTAATATTAATAATTTAATTTTGAATTCATGCATATTATTTATATGGATGTTTTCAAAAATAGAAAAACTGTGAAAAATAGTTACAAATATAATAAAATTTTACTTTCTATATGTGATAGACTGCGATAAACTTGATAGACATCTATCACTTTACTAGATAGACACGGATAGATGTCTATTTAGGTCTATCGCGATCTATCACAAATAGAAAGTAAGATTTTGCTATATATTTGTAAATAGTTTGATATTTTTTCTATTTATAATAATTTT[T]ATATCATTTAGTTAAAATTATACATAATATTATGGAGTGATTTTGGACCATAGAGGATAATCAACATAAAATAGGAATATAAACAACAAAGTTGCG…	T/C	ACAGATCAAAATTAAACTTTATTATTTTTCTAATATTAATAATTTAATTTTGAATTCATGCATATTATTTATATGGATGTTTTCAAAAATAGAAAAACTGTGAAAAATAGTTACAAATATAATAAAATTTTACTTTCTATATGTGATAGACTGCGATAAACTTGATAGACATCTATCACTTTACTAGATAGACACGGATAGATGTCTATTTAGGTCTATCGCGATCTATCACAAATAGAAAGTAAGATTTTGCTATATATTTGTAAATAGTTTGATATTTTTTCTATTTATAATAATTTT[T]ATATCATTTAGTTAAAATTATACATAATATTATGGAGTGATTTTGGACCATAGAGGATAATCAACATAAAATAGGAATATAAACAACAAAGTTGCG…	T/C
Cla97Chr01	577131	T	T	K	56	56	60	27	0.78	GTTgTgggggggGgGTgGGTGgGTgGg	K	9	9	60	26	0.42	TgTgTgGTTGTgTTTTTTGTgTggTG	0.36	0.307692	-0.307692	0.423077	-0.384615	Intergenic								ATAAGGTTTGGGCCAAAGATTGGACACCCTGTGCCTAAAATGGACCTTGGTCGAGGTCGAACCTAGCAAAATATCTAATGGGACACGTTCTTCTTTACTTCAAACAAATTCATAGTTGGTGTCAAAGTTATGTGTGTTTCCTTCTTCTCAATGACATCAACAAATACCCTTTCATATAATACAAGCCATTTTGTTTTTCTTTAGCTCAAATTTCATTTTTAAAATGTCAAAGAAATGATTTTTCTTACCAGAAAGACCAAAGTTTTTCCAGAAAAATGAAAATGAAAATGAAAGGTTTTT[T]TATTTCTAAACGAAACTTTGAATCACATCAAAATAGATTTTTGAGAATCCATTGACTTATTTTCTTTGACAGAGAGGTTATTATCTTTAAATTTAT…	T/G	ATAAGGTTTGGGCCAAAGATTGGACACCCTGTGCCTAAAATGGACCTTGGTCGAGGTCGAACCTAGCAAAATATCTAATGGGACACGTTCTTCTTTACTTCAAACAAATTCATAGTTGGTGTCAAAGTTATGTGTGTTTCCTTCTTCTCAATGACATCAACAAATACCCTTTCATATAATACAAGCCATTTTGTTTTTCTTTAGCTCAAATTTCATTTTTAAAATGTCAAAGAAATGATTTTTCTTACCAGAAAGACCAAAGTTTTTCCAGAAAAATGAAAATGAAAATGAAAGGTTTTT[T]TATTTCTAAACGAAACTTTGAATCACATCAAAATAGATTTTTGAGAATCCATTGACTTATTTTCTTTGACAGAGAGGTTATTATCTTTAAATTTAT…	T/G
Cla97Chr01	577269	A	A	M	224	228	60	28	0.61	CccCAAcCCCccAcAcCAccAAAAcAcA	M	138	138	60	21	0.38	TCAACcAcCcAAAAAACcAAA	0.23	0.333333	-0.333333	0.428571	-0.428571	Intergenic								TCCTTCTTCTCAATGACATCAACAAATACCCTTTCATATAATACAAGCCATTTTGTTTTTCTTTAGCTCAAATTTCATTTTTAAAATGTCAAAGAAATGATTTTTCTTACCAGAAAGACCAAAGTTTTTCCAGAAAAATGAAAATGAAAATGAAAGGTTTTTTTATTTCTAAACGAAACTTTGAATCACATCAAAATAGATTTTTGAGAATCCATTGACTTATTTTCTTTGACAGAGAGGTTATTATCTTTAAATTTATTCCAAGCACATTAAATTTTATTCATCCAATTTTTTTTTCAT[A]TTTCTATATTTTTAAAGTTTTCTCCCCCCATCCAAAACACATTTCATTTACATTATAAAAAATTAAACAAAAAATATATAGTTTTAGCTATTGTTT…	A/C	TCCTTCTTCTCAATGACATCAACAAATACCCTTTCATATAATACAAGCCATTTTGTTTTTCTTTAGCTCAAATTTCATTTTTAAAATGTCAAAGAAATGATTTTTCTTACCAGAAAGACCAAAGTTTTTCCAGAAAAATGAAAATGAAAATGAAAGGTTTTTTTATTTCTAAACGAAACTTTGAATCACATCAAAATAGATTTTTGAGAATCCATTGACTTATTTTCTTTGACAGAGAGGTTATTATCTTTAAATTTATTCCAAGCACATTAAATTTTATTCATCCAATTTTTTTTTCAT[A]TTTCTATATTTTTAAAGTTTTCTCCCCCCATCCAAAACACATTTCATTTACATTATAAAAAATTAAACAAAAAATATATAGTTTTAGCTATTGTTT…	A/C
Cla97Chr01	577487	T	T	Y	17	17	60	23	0.35	CTTTTccTCTcTcTTTTTTTTCc	Y	37	37	60	23	0.39	TCcTCTTTcTTcCTCTTTTCTTc	-0.04	0.347826	-0.347826	0.434783	-0.434783	Intergenic								CTTATTTTCTTTGACAGAGAGGTTATTATCTTTAAATTTATTCCAAGCACATTAAATTTTATTCATCCAATTTTTTTTTCATATTTCTATATTTTTAAAGTTTTCTCCCCCCATCCAAAACACATTTCATTTACATTATAAAAAATTAAACAAAAAATATATAGTTTTAGCTATTGTTTTCTTTAATTACTTAATTTCATAATAAACGTTTAGTAACTAAACTCAATAAAAAAAATCAATCAAAATTAAAATTTTTTTCATAAAAGCTAATTTATAAACATGTTAAGCCACATGCATTGC[T]CGCATCCTCTAACTAGTATATATAAGAGCTATTTGTCTTTGGATTGACTGGCATTAATATCTCCTGTTGACTTGTTGCGTATCAACTATATAACTT…	T/C	CTTATTTTCTTTGACAGAGAGGTTATTATCTTTAAATTTATTCCAAGCACATTAAATTTTATTCATCCAATTTTTTTTTCATATTTCTATATTTTTAAAGTTTTCTCCCCCCATCCAAAACACATTTCATTTACATTATAAAAAATTAAACAAAAAATATATAGTTTTAGCTATTGTTTTCTTTAATTACTTAATTTCATAATAAACGTTTAGTAACTAAACTCAATAAAAAAAATCAATCAAAATTAAAATTTTTTTCATAAAAGCTAATTTATAAACATGTTAAGCCACATGCATTGC[T]CGCATCCTCTAACTAGTATATATAAGAGCTATTTGTCTTTGGATTGACTGGCATTAATATCTCCTGTTGACTTGTTGCGTATCAACTATATAACTT…	T/C
Cla97Chr01	577668	C	C	M	75	75	60	25	0.44	CCAaaaCCCCCCaCACCCAaACACA	M	84	84	60	28	0.46	CCaCCaCACCAaCCACAACACaCCaaaC	-0.02	0.32	-0.32	0.4	-0.4	Intergenic								TTTAATTACTTAATTTCATAATAAACGTTTAGTAACTAAACTCAATAAAAAAAATCAATCAAAATTAAAATTTTTTTCATAAAAGCTAATTTATAAACATGTTAAGCCACATGCATTGCTCGCATCCTCTAACTAGTATATATAAGAGCTATTTGTCTTTGGATTGACTGGCATTAATATCTCCTGTTGACTTGTTGCGTATCAACTATATAACTTATATACGACTAATATATCAAATACAAAGTATATCTTAGTTGATTAATATATCATATATAAAATATAGGAACATATTTTAAATGA[C]GAAACTGCTGAAAATATTTGCAACTAATAACAAATTAAAATACATTGTCTATCTACGATAGACTATGATATATCGCAATAGACAATGAAATTTTGC…	C/A	TTTAATTACTTAATTTCATAATAAACGTTTAGTAACTAAACTCAATAAAAAAAATCAATCAAAATTAAAATTTTTTTCATAAAAGCTAATTTATAAACATGTTAAGCCACATGCATTGCTCGCATCCTCTAACTAGTATATATAAGAGCTATTTGTCTTTGGATTGACTGGCATTAATATCTCCTGTTGACTTGTTGCGTATCAACTATATAACTTATATACGACTAATATATCAAATACAAAGTATATCTTAGTTGATTAATATATCATATATAAAATATAGGAACATATTTTAAATGA[C]GAAACTGCTGAAAATATTTGCAACTAATAACAAATTAAAATACATTGTCTATCTACGATAGACTATGATATATCGCAATAGACAATGAAATTTTGC…	C/A
Cla97Chr01	577734	T	T	Y	228	228	59	25	0.6	cTCTTTCcCTCTCCCcTcTcTcTcc	Y	228	228	60	24	0.58	CTCTcTTcccTccTTTcCcCCTTc	0.02	0.333333	-0.333333	0.416667	-0.416667	Intergenic								AAAATTTTTTTCATAAAAGCTAATTTATAAACATGTTAAGCCACATGCATTGCTCGCATCCTCTAACTAGTATATATAAGAGCTATTTGTCTTTGGATTGACTGGCATTAATATCTCCTGTTGACTTGTTGCGTATCAACTATATAACTTATATACGACTAATATATCAAATACAAAGTATATCTTAGTTGATTAATATATCATATATAAAATATAGGAACATATTTTAAATGACGAAACTGCTGAAAATATTTGCAACTAATAACAAATTAAAATACATTGTCTATCTACGATAGACTA[T]GATATATCGCAATAGACAATGAAATTTTGCAATATTTGTAAATATTTTGGTTTCTTTTGCTATATTTGAAAAGAGCTCTAAAATATACTATTAATA…	T/C	AAAATTTTTTTCATAAAAGCTAATTTATAAACATGTTAAGCCACATGCATTGCTCGCATCCTCTAACTAGTATATATAAGAGCTATTTGTCTTTGGATTGACTGGCATTAATATCTCCTGTTGACTTGTTGCGTATCAACTATATAACTTATATACGACTAATATATCAAATACAAAGTATATCTTAGTTGATTAATATATCATATATAAAATATAGGAACATATTTTAAATGACGAAACTGCTGAAAATATTTGCAACTAATAACAAATTAAAATACATTGTCTATCTACGATAGACTA[T]GATATATCGCAATAGACAATGAAATTTTGCAATATTTGTAAATATTTTGGTTTCTTTTGCTATATTTGAAAAGAGCTCTAAAATATACTATTAATA…	T/C
Cla97Chr01	577742	C	C	Y	110	110	58	27	0.59	CTCCCTtTCTCTTTtCtCtCtCttTtC	Y	94	94	60	22	0.55	CtCCtttCttCCCtTtTTCCtC	0.04	0.318182	-0.318182	0.409091	-0.409091	Intergenic								TTTCATAAAAGCTAATTTATAAACATGTTAAGCCACATGCATTGCTCGCATCCTCTAACTAGTATATATAAGAGCTATTTGTCTTTGGATTGACTGGCATTAATATCTCCTGTTGACTTGTTGCGTATCAACTATATAACTTATATACGACTAATATATCAAATACAAAGTATATCTTAGTTGATTAATATATCATATATAAAATATAGGAACATATTTTAAATGACGAAACTGCTGAAAATATTTGCAACTAATAACAAATTAAAATACATTGTCTATCTACGATAGACTATGATATAT[C]GCAATAGACAATGAAATTTTGCAATATTTGTAAATATTTTGGTTTCTTTTGCTATATTTGAAAAGAGCTCTAAAATATACTATTAATATATACATG…	C/T	TTTCATAAAAGCTAATTTATAAACATGTTAAGCCACATGCATTGCTCGCATCCTCTAACTAGTATATATAAGAGCTATTTGTCTTTGGATTGACTGGCATTAATATCTCCTGTTGACTTGTTGCGTATCAACTATATAACTTATATACGACTAATATATCAAATACAAAGTATATCTTAGTTGATTAATATATCATATATAAAATATAGGAACATATTTTAAATGACGAAACTGCTGAAAATATTTGCAACTAATAACAAATTAAAATACATTGTCTATCTACGATAGACTATGATATAT[C]GCAATAGACAATGAAATTTTGCAATATTTGTAAATATTTTGGTTTCTTTTGCTATATTTGAAAAGAGCTCTAAAATATACTATTAATATATACATG…	C/T
Cla97Chr01	578026	G	G	R	74	152	53	11	0.73	AaaGGAGAAAA	R	40	40	60	5	0.4	aGAGG	0.33	0.6	-0.6	0.8	-0.8	Intergenic								ATAGACTATGATATATCGCAATAGACAATGAAATTTTGCAATATTTGTAAATATTTTGGTTTCTTTTGCTATATTTGAAAAGAGCTCTAAAATATACTATTAATATATACATGTTATTACTACGCTAATAAGGATAAAGTTGAAATAATTGAAAAATGGAAATCAACTTTAATGATTTTTTTTTTCTTTTGTTATATTAGCAAATTTTAGGAACCATTACTATATTTGTACCTTTTTTTTTTTTCCTATTCTTGCCCCTACTCTCAATAAATCTTAAATTTAGTTCACCAAAGCTAGATT[G]TTGTTGATTTTTTTTTTTTAAAAAATGTTATCTATTATATTTTTACTATAAATTTTGAGAATATACTCACATATTATATTTATTTGAATGAAAATT…	G/A	ATAGACTATGATATATCGCAATAGACAATGAAATTTTGCAATATTTGTAAATATTTTGGTTTCTTTTGCTATATTTGAAAAGAGCTCTAAAATATACTATTAATATATACATGTTATTACTACGCTAATAAGGATAAAGTTGAAATAATTGAAAAATGGAAATCAACTTTAATGATTTTTTTTTTCTTTTGTTATATTAGCAAATTTTAGGAACCATTACTATATTTGTACCTTTTTTTTTTTTCCTATTCTTGCCCCTACTCTCAATAAATCTTAAATTTAGTTCACCAAAGCTAGATT[G]TTGTTGATTTTTTTTTTTTAAAAAATGTTATCTATTATATTTTTACTATAAATTTTGAGAATATACTCACATATTATATTTATTTGAATGAAAATT…	G/A
Cla97Chr01	579456	A	A	R	80	80	59	16	0.62	AgGgAAAGggAGAggg	R	87	87	60	23	0.48	GGgggAAAAAAAAAggGGAggAA	0.14	0.375	-0.375	0.5	-0.5	Cla97C01G000850		promoter						AAGACATTTCATTATTTGTAGTGTTCTAACGGGTTAAATAACATACATCATCGCCATCGCCAAATTAAGGAAACTTAAATCATAAATGGATACCTATTTTAAATTCAATAAATTTTTATTATGTGTCAAATTACCCCTTTAACCCTATATGTATTATTCTTCTATTTTCTTTATTTTGTAGTTGTTGTTTTTTCTTTTTTTAGTTTTGTTCTTTTTTCTATATATCTATATTTTTTATTTACGTTTCTTTGCATTGAGCATCAAATATAGAATATAGAGCATTAGAGCATCGTGCATTGA[A]CATCAAGTAAACTTTTAAATCAACATAGAACATAGAGTATAGGGCACCAAGCATCGAAGATCAAGCACATAACATCAAGTAAACTTTTGAAGAATC…	A/G	AAGACATTTCATTATTTGTAGTGTTCTAACGGGTTAAATAACATACATCATCGCCATCGCCAAATTAAGGAAACTTAAATCATAAATGGATACCTATTTTAAATTCAATAAATTTTTATTATGTGTCAAATTACCCCTTTAACCCTATATGTATTATTCTTCTATTTTCTTTATTTTGTAGTTGTTGTTTTTTCTTTTTTTAGTTTTGTTCTTTTTTCTATATATCTATATTTTTTATTTACGTTTCTTTGCATTGAGCATCAAATATAGAATATAGAGCATTAGAGCATCGTGCATTGA[A]CATCAAGTAAACTTTTAAATCAACATAGAACATAGAGTATAGGGCACCAAGCATCGAAGATCAAGCACATAACATCAAGTAAACTTTTGAAGAATC…	A/G
Cla97Chr01	579600	A	A	R	25	109	56	18	0.89	gGGGGGGgGAgGgGgGgA	R	27	27	59	24	0.33	AAAAGAAgAAAAgGAGAGAAGAAg	0.56	0.333333	-0.333333	0.444444	-0.444444	Cla97C01G000850		promoter						CTATATGTATTATTCTTCTATTTTCTTTATTTTGTAGTTGTTGTTTTTTCTTTTTTTAGTTTTGTTCTTTTTTCTATATATCTATATTTTTTATTTACGTTTCTTTGCATTGAGCATCAAATATAGAATATAGAGCATTAGAGCATCGTGCATTGAACATCAAGTAAACTTTTAAATCAACATAGAACATAGAGTATAGGGCACCAAGCATCGAAGATCAAGCACATAACATCAAGTAAACTTTTGAAGAATCATATAATGTAGAGCATCAAGTATCGAGTATCGAGGATCGAGTAGTGA[A]TCTATAGCATAAAGCATAATATAACCTATAACATAGAGTATAGCACATCAAGCATTGAGTATCAACAAAATTTATGAAACCCTAGTGCGTGAATGG…	A/G	CTATATGTATTATTCTTCTATTTTCTTTATTTTGTAGTTGTTGTTTTTTCTTTTTTTAGTTTTGTTCTTTTTTCTATATATCTATATTTTTTATTTACGTTTCTTTGCATTGAGCATCAAATATAGAATATAGAGCATTAGAGCATCGTGCATTGAACATCAAGTAAACTTTTAAATCAACATAGAACATAGAGTATAGGGCACCAAGCATCGAAGATCAAGCACATAACATCAAGTAAACTTTTGAAGAATCATATAATGTAGAGCATCAAGTATCGAGTATCGAGGATCGAGTAGTGA[A]TCTATAGCATAAAGCATAATATAACCTATAACATAGAGTATAGCACATCAAGCATTGAGTATCAACAAAATTTATGAAACCCTAGTGCGTGAATGG…	A/G
Cla97Chr01	579683	T	T	Y	25	25	56	11	0.55	cCcTCCTCTTT	Y	12	12	60	21	0.38	CTCTCTTCTTcCcTcTTTTTT	0.17	0.454545	-0.454545	0.545455	-0.545455	Cla97C01G000850		promoter						ATATTTTTTATTTACGTTTCTTTGCATTGAGCATCAAATATAGAATATAGAGCATTAGAGCATCGTGCATTGAACATCAAGTAAACTTTTAAATCAACATAGAACATAGAGTATAGGGCACCAAGCATCGAAGATCAAGCACATAACATCAAGTAAACTTTTGAAGAATCATATAATGTAGAGCATCAAGTATCGAGTATCGAGGATCGAGTAGTGAATCTATAGCATAAAGCATAATATAACCTATAACATAGAGTATAGCACATCAAGCATTGAGTATCAACAAAATTTATGAAACCC[T]AGTGCGTGAATGGTTTTTAGGGATGAAGGAAATTCGCAAGCAAAAAAAGTATTTATTTTTTGTTTGTCTCCCAAAGGGATCGTGTGAAGAAGAAGA…	T/C	ATATTTTTTATTTACGTTTCTTTGCATTGAGCATCAAATATAGAATATAGAGCATTAGAGCATCGTGCATTGAACATCAAGTAAACTTTTAAATCAACATAGAACATAGAGTATAGGGCACCAAGCATCGAAGATCAAGCACATAACATCAAGTAAACTTTTGAAGAATCATATAATGTAGAGCATCAAGTATCGAGTATCGAGGATCGAGTAGTGAATCTATAGCATAAAGCATAATATAACCTATAACATAGAGTATAGCACATCAAGCATTGAGTATCAACAAAATTTATGAAACCC[T]AGTGCGTGAATGGTTTTTAGGGATGAAGGAAATTCGCAAGCAAAAAAAGTATTTATTTTTTGTTTGTCTCCCAAAGGGATCGTGTGAAGAAGAAGA…	T/C
Cla97Chr01	579755	C	C	Y	59	59	52	16	0.5	TTCTCCCCttCCCtTT	Y	37	0	60	16	0.19	TtCtCCCCCCCCCCCC	0.31	0.375	-0.375	0.5	-0.5	Cla97C01G000850		promoter						AACATCAAGTAAACTTTTAAATCAACATAGAACATAGAGTATAGGGCACCAAGCATCGAAGATCAAGCACATAACATCAAGTAAACTTTTGAAGAATCATATAATGTAGAGCATCAAGTATCGAGTATCGAGGATCGAGTAGTGAATCTATAGCATAAAGCATAATATAACCTATAACATAGAGTATAGCACATCAAGCATTGAGTATCAACAAAATTTATGAAACCCTAGTGCGTGAATGGTTTTTAGGGATGAAGGAAATTCGCAAGCAAAAAAAGTATTTATTTTTTGTTTGTCTCC[C]AAAGGGATCGTGTGAAGAAGAAGAAGAAGAAGAAAAGAAAAAAAAACGTTGATGGCCGTGACTATAGTGACCCCTTGATTTGCTACTAACAACAAT…	C/T	AACATCAAGTAAACTTTTAAATCAACATAGAACATAGAGTATAGGGCACCAAGCATCGAAGATCAAGCACATAACATCAAGTAAACTTTTGAAGAATCATATAATGTAGAGCATCAAGTATCGAGTATCGAGGATCGAGTAGTGAATCTATAGCATAAAGCATAATATAACCTATAACATAGAGTATAGCACATCAAGCATTGAGTATCAACAAAATTTATGAAACCCTAGTGCGTGAATGGTTTTTAGGGATGAAGGAAATTCGCAAGCAAAAAAAGTATTTATTTTTTGTTTGTCTCC[C]AAAGGGATCGTGTGAAGAAGAAGAAGAAGAAGAAAAGAAAAAAAAACGTTGATGGCCGTGACTATAGTGACCCCTTGATTTGCTACTAACAACAAT…	C/T
Cla97Chr01	580979	T	T	W	70	70	60	25	0.4	TTTaaTaTTaAaTAaTTTTTTATTa	W	2	2	60	24	0.21	TTTTTTTATATTTaTTTaATTTTT	0.19	0.333333	-0.333333	0.416667	-0.416667	Cla97C01G000850	Cla97C01G000850.1:CDS,exon	CDS,exon	Unknown protein			NA	NA	GAGTACTTGAAGAAGAGAGTGGAAGAATTAAAAGACATGAGCGAGAAGCAAGAAGCGAGAGTAAATTACTACGATACCAAATTACACACTGTAATTGTGGCTTATTTCATTTGGGAACGTGTCTTCTTCTTCTTCGTCTCCCAGAAAGCTAATTCTCCTTCCTCACTCAGCTGCAATAATAGCAATTTGTGGGTGATTCTTGCTCTAAGCTGTTTATGCAGCCTAGTTTACATGCTCCTTTTTGTGGATGCCGCCCTCATTCTCTACCGGACAGAGCACCAACTCGATCTCATTCTCCGA[T]CACATGCCCAGCTTTATCGACAAATCTGGACAATCAAAACAGAAGCTGCTGATACCAATATAGATCCCTCAATAATGGAGGCCGGTGATGATCAGT…	T/A	GAGTACTTGAAGAAGAGAGTGGAAGAATTAAAAGACATGAGCGAGAAGCAAGAAGCGAGAGTAAATTACTACGATACCAAATTACACACTGTAATTGTGGCTTATTTCATTTGGGAACGTGTCTTCTTCTTCTTCGTCTCCCAGAAAGCTAATTCTCCTTCCTCACTCAGCTGCAATAATAGCAATTTGTGGGTGATTCTTGCTCTAAGCTGTTTATGCAGCCTAGTTTACATGCTCCTTTTTGTGGATGCCGCCCTCATTCTCTACCGGACAGAGCACCAACTCGATCTCATTCTCCGA[T]CACATGCCCAGCTTTATCGACAAATCTGGACAATCAAAACAGAAGCTGCTGATACCAATATAGATCCCTCAATAATGGAGGCCGGTGATGATCAGT…	T/A
Cla97Chr01	581210	T	T	K	38	38	58	30	0.4	gGggGTgGgTTTTTTGGGTTTTTTTTTTgT	K	14	0	60	25	0.2	TTGTTTgTgTTTTTTGgTTTTTTTT	0.2	0.32	-0.32	0.4	-0.4	Cla97C01G000850	Cla97C01G000850.1:CDS,exon	CDS,exon	Unknown protein			NA	NA	ATGCTCCTTTTTGTGGATGCCGCCCTCATTCTCTACCGGACAGAGCACCAACTCGATCTCATTCTCCGATCACATGCCCAGCTTTATCGACAAATCTGGACAATCAAAACAGAAGCTGCTGATACCAATATAGATCCCTCAATAATGGAGGCCGGTGATGATCAGTCTAGCCATGGACTCCGGCCACAGGAGGAACTCATACTCATAATAATAAACTCAAATTCAGCGTTATTTAGAAGGAAAGGGGAGAGGAAATTTTATGCGTACACCATTTTCTGTGCTTTGCTTGGTGTTGCTGCT[T]TAGAATTATACGCCTGCAAGTCTATGCTCTGCAATTGAAATCGGCTCAATGGGTCCATCGGCCGTACACAAGTTAGGTTCTTAATTATTTTGTTAT…	T/G	ATGCTCCTTTTTGTGGATGCCGCCCTCATTCTCTACCGGACAGAGCACCAACTCGATCTCATTCTCCGATCACATGCCCAGCTTTATCGACAAATCTGGACAATCAAAACAGAAGCTGCTGATACCAATATAGATCCCTCAATAATGGAGGCCGGTGATGATCAGTCTAGCCATGGACTCCGGCCACAGGAGGAACTCATACTCATAATAATAAACTCAAATTCAGCGTTATTTAGAAGGAAAGGGGAGAGGAAATTTTATGCGTACACCATTTTCTGTGCTTTGCTTGGTGTTGCTGCT[T]TAGAATTATACGCCTGCAAGTCTATGCTCTGCAATTGAAATCGGCTCAATGGGTCCATCGGCCGTACACAAGTTAGGTTCTTAATTATTTTGTTAT…	T/G
Cla97Chr01	582531	T	T	Y	87	87	59	19	0.58	TCTcTTCTCccTTCCcCCT	Y	64	64	59	19	0.42	cTcTTTcTTcTTcTCCTTC	0.16	0.368421	-0.368421	0.473684	-0.473684	Intergenic								AATTTTCCATTGCTAAACAAACTCTTCCTCCTTTTTCCACTAACATTATTCTTTTCAATTTTCCCCAAATTCATTGGCAACATTTAAATGAAAACTGTTAATTTTGTATCCAACATAAGTCACTAACCATACAGACCTAAACCCAATTTAAAAAATAACCAATAAAGCAAAGAGCAATTTTAACAAAAGAACACAAAAGTAGATTTATAAAGCCAAGCATCCTCCTCCATAGAAAAAATGTAAATTTCTTAAGCAAAAATACAGATAAAGCACAAGAAAACTAATAAGCAAAGTTAAAAA[T]TAGGCAGCAGGAAAGAATGCAAAAAGAGAGAAGGGAAGCAATTTGGAAAATTGTTGCGAAATTTAAAAAAAAAGTTTACCTAAAAAGTTATATAAA…	T/C	AATTTTCCATTGCTAAACAAACTCTTCCTCCTTTTTCCACTAACATTATTCTTTTCAATTTTCCCCAAATTCATTGGCAACATTTAAATGAAAACTGTTAATTTTGTATCCAACATAAGTCACTAACCATACAGACCTAAACCCAATTTAAAAAATAACCAATAAAGCAAAGAGCAATTTTAACAAAAGAACACAAAAGTAGATTTATAAAGCCAAGCATCCTCCTCCATAGAAAAAATGTAAATTTCTTAAGCAAAAATACAGATAAAGCACAAGAAAACTAATAAGCAAAGTTAAAAA[T]TAGGCAGCAGGAAAGAATGCAAAAAGAGAGAAGGGAAGCAATTTGGAAAATTGTTGCGAAATTTAAAAAAAAAGTTTACCTAAAAAGTTATATAAA…	T/C
Cla97Chr01	597072	A	A	R	113	215	60	15	0.73	GGGgGAgggggAgAA	R	190	190	60	30	0.37	GAAAGAgAgAGGAAGAGgAAAAAAAAGGAA	0.36	0.4	-0.4	0.466667	-0.533333	Intergenic								TTATAGTCAAGTATTTTTAATTTAAGATTCATATTAATTGATAATCTTTTTACTTTGATAATTTATTAATTGATAAGCTGGAGATATGACCGTTGATTAAATAATAATATAAGAGTACAACTTAATAATTTATAGAATTTAATAGATAGAGGATTCTTGCAAATTTTTTGGCGAATTATTAAATATAGGTTAAATCCTATCCACAAAATATAGAATATAATTTTAATTTCTCCATTTTGTTGAGAAAGTGAAAGGGAATGAAAAAGACATAAAATCACTCTAGAAAAAAATGCATTATTC[A]TCATTTAATGCTCTCTTCTTCGTGGAAAATGACATTATATAACAAAGTTTAGACATTTTGTTCGTCTTGTCAGTTTATTTTACTAGAAACTTATTC…	A/G	TTATAGTCAAGTATTTTTAATTTAAGATTCATATTAATTGATAATCTTTTTACTTTGATAATTTATTAATTGATAAGCTGGAGATATGACCGTTGATTAAATAATAATATAAGAGTACAACTTAATAATTTATAGAATTTAATAGATAGAGGATTCTTGCAAATTTTTTGGCGAATTATTAAATATAGGTTAAATCCTATCCACAAAATATAGAATATAATTTTAATTTCTCCATTTTGTTGAGAAAGTGAAAGGGAATGAAAAAGACATAAAATCACTCTAGAAAAAAATGCATTATTC[A]TCATTTAATGCTCTCTTCTTCGTGGAAAATGACATTATATAACAAAGTTTAGACATTTTGTTCGTCTTGTCAGTTTATTTTACTAGAAACTTATTC…	A/G
Cla97Chr01	597226	A	A	R	19	19	60	15	0.6	gAAGGgGAAgAGAGG	R	11	11	60	31	0.35	AAgAggAAAAgAGGgAAAAAAAAgggAAAAg	0.25	0.4	-0.4	0.466667	-0.533333	Intergenic								TCTTGCAAATTTTTTGGCGAATTATTAAATATAGGTTAAATCCTATCCACAAAATATAGAATATAATTTTAATTTCTCCATTTTGTTGAGAAAGTGAAAGGGAATGAAAAAGACATAAAATCACTCTAGAAAAAAATGCATTATTCATCATTTAATGCTCTCTTCTTCGTGGAAAATGACATTATATAACAAAGTTTAGACATTTTGTTCGTCTTGTCAGTTTATTTTACTAGAAACTTATTCGTCTTGTCAGTTCATTTTACTAGAAACTTTTACATGTGTAATTTAATTATAAGTCTA[A]GCTACTTCACTGACTTTTTGTTAAAGTTATGCAAATAAATTAGATCTTTCTGACACTCTCCCAATTAAGCTATCCTCGCTATTTGGCAAAAAAAAC…	A/G	TCTTGCAAATTTTTTGGCGAATTATTAAATATAGGTTAAATCCTATCCACAAAATATAGAATATAATTTTAATTTCTCCATTTTGTTGAGAAAGTGAAAGGGAATGAAAAAGACATAAAATCACTCTAGAAAAAAATGCATTATTCATCATTTAATGCTCTCTTCTTCGTGGAAAATGACATTATATAACAAAGTTTAGACATTTTGTTCGTCTTGTCAGTTTATTTTACTAGAAACTTATTCGTCTTGTCAGTTCATTTTACTAGAAACTTTTACATGTGTAATTTAATTATAAGTCTA[A]GCTACTTCACTGACTTTTTGTTAAAGTTATGCAAATAAATTAGATCTTTCTGACACTCTCCCAATTAAGCTATCCTCGCTATTTGGCAAAAAAAAC…	A/G
Cla97Chr01	643721	T	T	Y	199	199	60	26	0.58	TTCCcCTCcCTcCTTCCTTCcCTCTT	Y	205	205	59	28	0.46	CTCTcTcTTTTcTcCTTCTTccTCCTCT	0.12	0.307692	-0.307692	0.423077	-0.384615	Cla97C01G000900,Cla97C01G000910		promoter						GGGAAAAGTAACAGAATGCACAAATACACGCCAATTTTCAGGAAATTTGGGTATTCTGTCACTTTTTCAGTATTACATGATCTTACAGGAAATCTTACGGAAAAAGTGACAGAATGCCCAAATTTCCCGAAAGTTAGCGTGTATTTTGACTTTTCGGCGAATATCGTCTTGCTCTCGAGCGAGACTAGTAGAGAGACGAAACGATAGCAGAGAGAGTGAGACTAGCGTGAGAGCGACGATGCCATAGAGATGAAACGATAACAAAGAGAGTGAGATGATATTCATCGAAAAGCCAAAATA[T]ACACGAACTTTCAGGAAATTTGGGCATTGCGTGAATTTAGGCATTCTGTCACTTTTTCCGTCAACTCCATCAACTTACGGGAAACATGAACTTATG…	T/C	GGGAAAAGTAACAGAATGCACAAATACACGCCAATTTTCAGGAAATTTGGGTATTCTGTCACTTTTTCAGTATTACATGATCTTACAGGAAATCTTACGGAAAAAGTGACAGAATGCCCAAATTTCCCGAAAGTTAGCGTGTATTTTGACTTTTCGGCGAATATCGTCTTGCTCTCGAGCGAGACTAGTAGAGAGACGAAACGATAGCAGAGAGAGTGAGACTAGCGTGAGAGCGACGATGCCATAGAGATGAAACGATAACAAAGAGAGTGAGATGATATTCATCGAAAAGCCAAAATA[T]ACACGAACTTTCAGGAAATTTGGGCATTGCGTGAATTTAGGCATTCTGTCACTTTTTCCGTCAACTCCATCAACTTACGGGAAACATGAACTTATG…	T/C
Cla97Chr01	643855	C	C	M	228	228	60	29	0.48	ACACCCCAaCCCCACaaAaaCCCAaCaCa	M	228	228	60	34	0.41	CACaCCCCACaCACCCCaCACAAACaCaCACCaC	0.07	0.310345	-0.310345	0.37931	-0.413793	Cla97C01G000910		promoter						TAGCGTGTATTTTGACTTTTCGGCGAATATCGTCTTGCTCTCGAGCGAGACTAGTAGAGAGACGAAACGATAGCAGAGAGAGTGAGACTAGCGTGAGAGCGACGATGCCATAGAGATGAAACGATAACAAAGAGAGTGAGATGATATTCATCGAAAAGCCAAAATATACACGAACTTTCAGGAAATTTGGGCATTGCGTGAATTTAGGCATTCTGTCACTTTTTCCGTCAACTCCATCAACTTACGGGAAACATGAACTTATGGGAAAAATGACAACAATAAAAAACGGCATTCCGAATT[C]TTTTTCTTGGTGATTTTAAACATTTCTACACATATTAGATCTCTTTTACATGAAAATTTTAGATTTTCTTTTCCGTTTTTTACCGTGTACTATTCG…	C/A	TAGCGTGTATTTTGACTTTTCGGCGAATATCGTCTTGCTCTCGAGCGAGACTAGTAGAGAGACGAAACGATAGCAGAGAGAGTGAGACTAGCGTGAGAGCGACGATGCCATAGAGATGAAACGATAACAAAGAGAGTGAGATGATATTCATCGAAAAGCCAAAATATACACGAACTTTCAGGAAATTTGGGCATTGCGTGAATTTAGGCATTCTGTCACTTTTTCCGTCAACTCCATCAACTTACGGGAAACATGAACTTATGGGAAAAATGACAACAATAAAAAACGGCATTCCGAATT[C]TTTTTCTTGGTGATTTTAAACATTTCTACACATATTAGATCTCTTTTACATGAAAATTTTAGATTTTCTTTTCCGTTTTTTACCGTGTACTATTCG…	C/A
Cla97Chr01	676832	A	G	R	228	228	52	73	0.36	aaaaAAAaAAAAaAaGGGGGGaaGGGGGGGGGGGGGAGGGGGaGaGGaGGGGAGGGAGGGaGGGGGGGGGGaA	R	228	228	54	75	0.47	aaaAaAaaaaaaAaAaaaAGAGGGGGGGGGGGGGGGGaGGAGGGGGGaaGGGGAAAAGGGGGGGGaGGGaAAaAA	-0.11	0.219178	-0.219178	0.287671	-0.287671	Intergenic								TTTTAGTCAATTTTAAAAACAAAAAGAAGTTTTTGAAAATTACTTTTGTTGGTTTCTAGATTTTGGCTATAATTTTGAAAGCTCTTCTAAAATTTAGCAACTAAATATACAAGTTAAGTGACATCTATAGGTTTCCATTAGACTTATTTAGTAAAGAGAATAGCTTTTTTCTATCTATTGGCAAGCTTAAAAGCATGTTAACCAAACAGACTGAAAGAAAGCTTAGCGATAGCTCTATTGGTAGATGTTGAGAGAGTTCTCCGTAGTGCTTTTCGATCTTAGGGTTGGTTCTGTCTGTAC[A]CGAGAATGAGATCATAATGGATGTTTATTTGGTTTATATAGAAATGCATTATCCAACTTTACTGCATTAAGGCAGGACGGAATCTCTTTACCTTTT…	A/A	TTTTAGTCAATTTTAAAAACAAAAAGAAGTTTTTGAAAATTACTTTTGTTGGTTTCTAGATTTTGGCTATAATTTTGAAAGCTCTTCTAAAATTTAGCAACTAAATATACAAGTTAAGTGACATCTATAGGTTTCCATTAGACTTATTTAGTAAAGAGAATAGCTTTTTTCTATCTATTGGCAAGCTTAAAAGCATGTTAACCAAACAGACTGAAAGAAAGCTTAGCGATAGCTCTATTGGTAGATGTTGAGAGAGTTCTCCGTAGTGCTTTTCGATCTTAGGGTTGGTTCTGTCTGTAC[G]CGAGAATGAGATCAGAATGGATGTTTATTTGGTTTATATAGAAATGCATTATCCAACTTTACTGCATTAAGGCAGGACGGAATCTCTTTACCTTTT…	G/A
Cla97Chr01	676847	T	G	K	228	228	52	74	0.36	tTTTtTTTTtTtGGGGGGttGGGGGGGGGGGGGTGGGGGtGtGGtGGGGTGGGTGGGtGGGGGGGGGGtTTTtT	K	228	228	53	75	0.47	TtTttttttTtTtttTGTGGGGGGGGGGGGGGGGtGGTGGGGGGttGGGGTTTTGGGGGGGGtGGGtTTtTTttt	-0.11	0.22973	-0.216216	0.297297	-0.283784	Intergenic								AAAACAAAAAGAAGTTTTTGAAAATTACTTTTGTTGGTTTCTAGATTTTGGCTATAATTTTGAAAGCTCTTCTAAAATTTAGCAACTAAATATACAAGTTAAGTGACATCTATAGGTTTCCATTAGACTTATTTAGTAAAGAGAATAGCTTTTTTCTATCTATTGGCAAGCTTAAAAGCATGTTAACCAAACAGACTGAAAGAAAGCTTAGCGATAGCTCTATTGGTAGATGTTGAGAGAGTTCTCCGTAGTGCTTTTCGATCTTAGGGTTGGTTCTGTCTGTACACGAGAATGAGATCA[T]AATGGATGTTTATTTGGTTTATATAGAAATGCATTATCCAACTTTACTGCATTAAGGCAGGACGGAATCTCTTTACCTTTTGAAAAGATGCCTTTC…	T/T	AAAACAAAAAGAAGTTTTTGAAAATTACTTTTGTTGGTTTCTAGATTTTGGCTATAATTTTGAAAGCTCTTCTAAAATTTAGCAACTAAATATACAAGTTAAGTGACATCTATAGGTTTCCATTAGACTTATTTAGTAAAGAGAATAGCTTTTTTCTATCTATTGGCAAGCTTAAAAGCATGTTAACCAAACAGACTGAAAGAAAGCTTAGCGATAGCTCTATTGGTAGATGTTGAGAGAGTTCTCCGTAGTGCTTTTCGATCTTAGGGTTGGTTCTGTCTGTACGCGAGAATGAGATCA[G]AATGGATGTTTATTTGGTTTATATAGAAATGCATTATCCAACTTTACTGCATTAAGGCAGGACGGAATCTCTTTACCTTTTGAAAAGATGCCTTTC…	G/T
Cla97Chr01	762032	G	G	R	34	79	60	15	0.87	GAaAAaAaaaAAAaG	R	86	86	60	27	0.52	GAGaaGGAGaaGaaaAAGaAGGGGGaG	0.35	0.4	-0.4	0.466667	-0.533333	Intergenic								CCAAGTTTGAAATGTCAAAAACAGCTTTTAAAAGTGCTTTTTCTCAAAACTTCCTCTGCTCCCTTAGCTTTCTAGGACCATATTGAGATGTTTAATTTCTAGCTTATTATTCTTAGTTGCATCATTTAATCATCATCTTCTATATTTTCAAAAGCATTGATATATATATATATTTCTTTTTCTTTTCTCATATATATTCCCCTCTCTTTTGTTTGAAAAATCACTCACTTTACAATCCTTTTAATTTATTTTTACAAAGGAATCATCTTTCTTTCTCCATTCTCTCTTTACCCTTCTCTC[G]AACGCCATGCAATTATATTGAATTTCAAAATTTTCACCCATATATAAGGGTGGACTTCTATGCATATTATGACGGTCATGTTTTTCTAATTTGAGA…	G/A	CCAAGTTTGAAATGTCAAAAACAGCTTTTAAAAGTGCTTTTTCTCAAAACTTCCTCTGCTCCCTTAGCTTTCTAGGACCATATTGAGATGTTTAATTTCTAGCTTATTATTCTTAGTTGCATCATTTAATCATCATCTTCTATATTTTCAAAAGCATTGATATATATATATATTTCTTTTTCTTTTCTCATATATATTCCCCTCTCTTTTGTTTGAAAAATCACTCACTTTACAATCCTTTTAATTTATTTTTACAAAGGAATCATCTTTCTTTCTCCATTCTCTCTTTACCCTTCTCTC[G]AACGCCATGCAATTATATTGAATTTCAAAATTTTCACCCATATATAAGGGTGGACTTCTATGCATATTATGACGGTCATGTTTTTCTAATTTGAGA…	G/A
Cla97Chr01	775207	A	A	W	24	24	60	19	0.47	AAATTAAtTAtAAtTAATT	W	15	0	60	18	0.39	AAtAAtAAtTAAAAATtT	0.08	0.333333	-0.333333	0.444444	-0.444444	Intergenic								TAAAATTTGTGTAATTAGCACTAAGATTCCATTAATAGACTAATTGTAATGGGTCTCAATCGCAACGTAAATTGACTACTTTTGATCATGTTTACTTAGGCAATTTGTATATGTAATATGATTATGATTGAAATTGTCTACTTTGCATTGATATTTTACTGTTATCTTTGCCTTTATTGTTTATGGTCAATTGGGGAAGATAACAATAATATTCATAGATTTATAATTCTCCTACTATAATAGAAACAATATTTGTAGGAGTAACGTTGTCTGTAGGCAAAATAATAATAATAATAATAA[A]AATATATAATTGTTTGAAAGTATCTAAAAAGAGCTAATGGGTCTCACTTAATTTCCAAACGCAATTGGATTGAACATCCTCTGTTTATCAACAAAA…	A/T	TAAAATTTGTGTAATTAGCACTAAGATTCCATTAATAGACTAATTGTAATGGGTCTCAATCGCAACGTAAATTGACTACTTTTGATCATGTTTACTTAGGCAATTTGTATATGTAATATGATTATGATTGAAATTGTCTACTTTGCATTGATATTTTACTGTTATCTTTGCCTTTATTGTTTATGGTCAATTGGGGAAGATAACAATAATATTCATAGATTTATAATTCTCCTACTATAATAGAAACAATATTTGTAGGAGTAACGTTGTCTGTAGGCAAAATAATAATAATAATAATAA[A]AATATATAATTGTTTGAAAGTATCTAAAAAGAGCTAATGGGTCTCACTTAATTTCCAAACGCAATTGGATTGAACATCCTCTGTTTATCAACAAAA…	A/T
Cla97Chr01	775308	G	G	R	214	228	60	22	0.59	GaGGaAGGAAaaGAGGaAaaGa	R	199	199	60	23	0.43	aAGGGGGAaAGaaGGGAGGAaGG	0.16	0.318182	-0.318182	0.409091	-0.409091	Intergenic								AATTTGTATATGTAATATGATTATGATTGAAATTGTCTACTTTGCATTGATATTTTACTGTTATCTTTGCCTTTATTGTTTATGGTCAATTGGGGAAGATAACAATAATATTCATAGATTTATAATTCTCCTACTATAATAGAAACAATATTTGTAGGAGTAACGTTGTCTGTAGGCAAAATAATAATAATAATAATAAAAATATATAATTGTTTGAAAGTATCTAAAAAGAGCTAATGGGTCTCACTTAATTTCCAAACGCAATTGGATTGAACATCCTCTGTTTATCAACAAAATTGC[G]CGTTTTGATTACAGATTTGGAGACGAGCCCCACAATTCATTACGATTATGAAATATAGGTAAACATCAATAAATGTAATCAAATGAGACCCACTTA…	G/A	AATTTGTATATGTAATATGATTATGATTGAAATTGTCTACTTTGCATTGATATTTTACTGTTATCTTTGCCTTTATTGTTTATGGTCAATTGGGGAAGATAACAATAATATTCATAGATTTATAATTCTCCTACTATAATAGAAACAATATTTGTAGGAGTAACGTTGTCTGTAGGCAAAATAATAATAATAATAATAAAAATATATAATTGTTTGAAAGTATCTAAAAAGAGCTAATGGGTCTCACTTAATTTCCAAACGCAATTGGATTGAACATCCTCTGTTTATCAACAAAATTGC[G]CGTTTTGATTACAGATTTGGAGACGAGCCCCACAATTCATTACGATTATGAAATATAGGTAAACATCAATAAATGTAATCAAATGAGACCCACTTA…	G/A
Cla97Chr01	827015	G	G	R	115	115	60	27	0.74	AaGaAaGAAAAaGGAAAaAaGGAAaAG	R	10	0	60	22	0.23	aGGGGGGGAGaaGGGGGGGGGA	0.51	0.318182	-0.318182	0.409091	-0.409091	Cla97C01G001080		promoter						GAGATATGTTTTGTTCTTTTTCTTACATATACCTTTTGCTAAGTGAAATTATTAAAAGAGAACTCTGGTGCACTTTTGGATTGGCTCTCTTACTCTCTTGTCTTTCTTTTCATACATAGCTCTCCTCTTTCCTTTTGTTTTCTAGTGCTTGATCTCGCTCTTTATGTTGGGTCTCGCTCTGCAATACAACAAAAAAGAAGGAGAGAAGAAGTCAAACAAAGAAGAAACACGTTGACTCATCAGAGCTGGTCATCTCGTAGAAGCTCGTCGCATGGTCTTGCCCGAGAAGAAAACCAAAAC[G]AGAGGGAAAGTGAGAAAAGAAGAAGGAAGGAAAGAGGAAGAAATTGCAAGGAAGAGGGAAAAACTAAGGGTAATTTTATAAAGTTGCTTGACTAAA…	G/A	GAGATATGTTTTGTTCTTTTTCTTACATATACCTTTTGCTAAGTGAAATTATTAAAAGAGAACTCTGGTGCACTTTTGGATTGGCTCTCTTACTCTCTTGTCTTTCTTTTCATACATAGCTCTCCTCTTTCCTTTTGTTTTCTAGTGCTTGATCTCGCTCTTTATGTTGGGTCTCGCTCTGCAATACAACAAAAAAGAAGGAGAGAAGAAGTCAAACAAAGAAGAAACACGTTGACTCATCAGAGCTGGTCATCTCGTAGAAGCTCGTCGCATGGTCTTGCCCGAGAAGAAAACCAAAAC[G]AGAGGGAAAGTGAGAAAAGAAGAAGGAAGGAAAGAGGAAGAAATTGCAAGGAAGAGGGAAAAACTAAGGGTAATTTTATAAAGTTGCTTGACTAAA…	G/A
Cla97Chr01	837270	A	A	R	51	51	60	17	0.53	GgAGAAAAgAAgAGGgG	R	74	74	60	26	0.58	AGGAAgAgGAGGGAAGGGgggAAgAA	-0.05	0.352941	-0.352941	0.470588	-0.470588	Intergenic								TGTCAACTCCCAACTTTGTTCTTAAAAATAATTATTGTGGAAGACAATTAATCTGTTTTTTTCTTTCTTTTTAAGGTGTAGCAAATATGTTTGAATAGTTTGGAGTGTTTGGATGTGTAGTGGAAGTTTCTAATGTAACTTTCTGCCTTTTGCAGCTAATGAAAAGAAATTGCCTCTTCTTTGTCCTCTTCTATTCATGGATTAGGATTAAAGATGAATGACAATAAAAAAATTTTTAACTCACAATCTTGGAAGACGAACTTTTTATTGGCATGTGAATACATAATTTAAAGGATTAAT[A]GGATGATGGACAACTGCACAGCTTCGATATGCTTAAATGGTGACAAATCACGACATATACACATCGTTTGATAATAATGTGTTTATTGAATTCGAA…	A/G	TGTCAACTCCCAACTTTGTTCTTAAAAATAATTATTGTGGAAGACAATTAATCTGTTTTTTTCTTTCTTTTTAAGGTGTAGCAAATATGTTTGAATAGTTTGGAGTGTTTGGATGTGTAGTGGAAGTTTCTAATGTAACTTTCTGCCTTTTGCAGCTAATGAAAAGAAATTGCCTCTTCTTTGTCCTCTTCTATTCATGGATTAGGATTAAAGATGAATGACAATAAAAAAATTTTTAACTCACAATCTTGGAAGACGAACTTTTTATTGGCATGTGAATACATAATTTAAAGGATTAAT[A]GGATGATGGACAACTGCACAGCTTCGATATGCTTAAATGGTGACAAATCACGACATATACACATCGTTTGATAATAATGTGTTTATTGAATTCGAA…	A/G
Cla97Chr01	903793	C	C	Y	50	50	60	14	0.57	CCTttCCCCTTttt	Y	38	38	60	25	0.32	TCTCtTtCCCCTCCCCCCCCTCCCt	0.25	0.428571	-0.428571	0.5	-0.5	Intergenic								AATGGAAATGAGGAGAAAGATTTGAAGCCACCAGGACGCGGCGGCAGCGGGCAAAAGGTACGCTTTCTTTCTAAATTTTTTTAATGAATATCCCAAAATTTTGGAAATAAAAGATATATAACATTTTGACATCACACCCTTGTTACCCGCGCTCATCTTTCTTTGTCTTCTTCTCATTCAATTCTTTCAGTATAATAATTATACGGATGAGAATCTAACTTTCGACTTCTAGGGAGGTAAAATAGTGTTCTAAGTTCTCACATGTTAGAATTTGATCGTATTTGCACTCTCTCATGAATC[C]ATATTCAACAAAATTGTTTAATTTACCTTAAAATGTGTTAAAACTTCTCTATTAGATTCTGCAAATATGTTAACCCTAGATAATGTTTAAAATGTT…	C/T	AATGGAAATGAGGAGAAAGATTTGAAGCCACCAGGACGCGGCGGCAGCGGGCAAAAGGTACGCTTTCTTTCTAAATTTTTTTAATGAATATCCCAAAATTTTGGAAATAAAAGATATATAACATTTTGACATCACACCCTTGTTACCCGCGCTCATCTTTCTTTGTCTTCTTCTCATTCAATTCTTTCAGTATAATAATTATACGGATGAGAATCTAACTTTCGACTTCTAGGGAGGTAAAATAGTGTTCTAAGTTCTCACATGTTAGAATTTGATCGTATTTGCACTCTCTCATGAATC[C]ATATTCAACAAAATTGTTTAATTTACCTTAAAATGTGTTAAAACTTCTCTATTAGATTCTGCAAATATGTTAACCCTAGATAATGTTTAAAATGTT…	C/T
Cla97Chr01	918864	C	C	Y	91	91	60	24	0.75	CCTtTtTtCtTTtTCTTCtTtTTC	Y	9	0	60	17	0.24	CCCtTCCCCCCCCTCCt	0.51	0.352941	-0.352941	0.470588	-0.470588	Intergenic								TTGTCCTTTTCTTACATAGTTCATCTTGTTATTGTCTCATGATGTAATTTTGCAGTTGTTAGTGGTATTTTTCTTTTTTCAAACAAGAGAAAAAAATATTATCAAATTATTTAAGTACCCTATAAGTTAGATGTAAACTAAAAGAAAAAAAAAAGTACTCAACTTTGTAAATGTGTCTAATTAGTGCTTTAGAAATTGTTTTTTATTTATTATGTGGTATGTTACATATTAACTAAAAAAAAAAAACATACATATTAGGACTAATATTTTTTTATAAGACAAAATCAACTTTTCCTGTAA[C]TTAATCAAGTTTTAAAATATTGATACCGACAAAAATGTTGAAATCTCAATTTTAGAGAAATGTCATAGAAATATTAATGTAAATAAAAAATTTAAA…	C/T	TTGTCCTTTTCTTACATAGTTCATCTTGTTATTGTCTCATGATGTAATTTTGCAGTTGTTAGTGGTATTTTTCTTTTTTCAAACAAGAGAAAAAAATATTATCAAATTATTTAAGTACCCTATAAGTTAGATGTAAACTAAAAGAAAAAAAAAAGTACTCAACTTTGTAAATGTGTCTAATTAGTGCTTTAGAAATTGTTTTTTATTTATTATGTGGTATGTTACATATTAACTAAAAAAAAAAAACATACATATTAGGACTAATATTTTTTTATAAGACAAAATCAACTTTTCCTGTAA[C]TTAATCAAGTTTTAAAATATTGATACCGACAAAAATGTTGAAATCTCAATTTTAGAGAAATGTCATAGAAATATTAATGTAAATAAAAAATTTAAA…	C/T
Cla97Chr01	927306	T	T	W	0	0	60	5	0.4	TATTa	T	48	0	60	7	0	TTTTTTT	0.4	0.6	-0.6	0.8	-0.8	Cla97C01G001210	Cla97C01G001210.1:Intron	Intron	Aquaporin-like protein	IPR000425 (Major intrinsic protein), IPR023271 (Aquaporin-like)	GO:0015267, GO:0016020, GO:0016021, GO:0055085	probable aquaporin nip5-1	NA	AAGCGGTGGTTCGATGAACCCAGTTCGAACTTTGGGCCCCGCCGTGGCTGCCGGAAATTACAGAGCATTATGGGTGTATCTGGTGGCGCCGACGCTAGGGGCAATACTCGGTGCCGGAACTTACACTGCCGTTAAGCTGAGAGACGACGAAGTGGATGCTCCGTCGCAGGTAAGGAGCTTCCGGCGTTGAAATCGGGGGGGGGGGGGGGGGGGGGGGGGGGGGGGGCATTGGCTATGCATAACTTAAAATAAGTGTGTGTGTGATTAGAAAATAAGGATAAGAAAAATGCGATTGGTGAT[T]GATGAGACTTCAGAACATATAGTCTTGATTGCTATGTTTGTGTCTTTTTATGTGCGCCATTGCTTCTTCTTTCCGTCTTTGAATTGAGTTCTTTTG…	T/A	AAGCGGTGGTTCGATGAACCCAGTTCGAACTTTGGGCCCCGCCGTGGCTGCCGGAAATTACAGAGCATTATGGGTGTATCTGGTGGCGCCGACGCTAGGGGCAATACTCGGTGCCGGAACTTACACTGCCGTTAAGCTGAGAGACGACGAAGTGGATGCTCCGTCGCAGGTAAGGAGCTTCCGGCGTTGAAATCGGGGGGGGGGGGGGGGGGGGGGGGGGGGGGGGCATTGGCTATGCATAACTTAAAATAAGTGTGTGTGTGATTAGAAAATAAGGATAAGAAAAATGCGATTGGTGAT[T]GATGAGACTTCAGAACATATAGTCTTGATTGCTATGTTTGTGTCTTTTTATGTGCGCCATTGCTTCTTCTTTCCGTCTTTGAATTGAGTTCTTTTG…	T/A
Cla97Chr01	961062	C	C	Y	27	0	60	7	0.14	CTCCCCC	Y	24	24	60	11	0.45	TCCCTCCTCTT	-0.31	0.571429	-0.571429	0.714286	-0.714286	Cla97C01G001230		promoter						TTTTTTTTAAACTCAAAATCTCAAAGTCCCTCATAGCACTAACTCGTAGGAATTCACTTTCTGACTTCCATATATATATATATATATATATATTTTTCCAGCTGTCTACTGCTTCTCTCTCTCTCTCTCTCTCTCTCTCTCTTGTTCCCTTTTTAATTATGGCTTCTTTTTAGTTTCCCAATCCCTTAAAATCCTTCCTCCCCATTTCTCCATTCTTCTCCCTTTCATGGAGTTTCCCCCCACCCAATTTCACCTCTACTTCTACTCAACTCTACAAACGCCGACTACCCTTTGAATTTC[C]ATAATCAAAGTGGAGAGATTACAGTTCTACTCGCCGGAGTTTTCTTTAATCAGATGGAAGAAGCTGCAGGTGGATCCGGATCAGGATTACCTGATC…	C/T	TTTTTTTTAAACTCAAAATCTCAAAGTCCCTCATAGCACTAACTCGTAGGAATTCACTTTCTGACTTCCATATATATATATATATATATATATTTTTCCAGCTGTCTACTGCTTCTCTCTCTCTCTCTCTCTCTCTCTCTCTTGTTCCCTTTTTAATTATGGCTTCTTTTTAGTTTCCCAATCCCTTAAAATCCTTCCTCCCCATTTCTCCATTCTTCTCCCTTTCATGGAGTTTCCCCCCACCCAATTTCACCTCTACTTCTACTCAACTCTACAAACGCCGACTACCCTTTGAATTTC[C]ATAATCAAAGTGGAGAGATTACAGTTCTACTCGCCGGAGTTTTCTTTAATCAGATGGAAGAAGCTGCAGGTGGATCCGGATCAGGATTACCTGATC…	C/T
Cla97Chr01	970634	C	C	S	200	200	60	17	0.53	CGCGCCCCgCgGGGggC	S	189	189	60	20	0.45	gCCCCGGgCCCGgGCgCCGC	0.08	0.352941	-0.352941	0.470588	-0.470588	Intergenic								TAAAAAAAGTGATTTTAATCCCAAATTTTTCTGGCTACTTTTATGGGAATTATTCTTTTCATTGTTATGTAAATAAGAAAAAAAAAAAAGAGAAATTAAAATGAAAATAATAAAAATAAGAAACACAGTAGAATTTACTAAGAAAACTTTAAAATTACCCACTAAAAGTTATTCTTCTATGTGAAATGTTATTGCAATTATATGCTTTCTCATTTATATACATATACTCAAGCTCAAAGTGTTTTCTTATTGAGATGATTTGAATCCAAATTATATGTTGCTTTTATAGTATTTGGAGTT[C]ATTATTTTTATTATTATTATTATTTTAATTTAATATTATTATTATTACTATTATTATTATTTAGTGTATAAGATTACTCTCTTCTAATAATTTGTT…	C/G	TAAAAAAAGTGATTTTAATCCCAAATTTTTCTGGCTACTTTTATGGGAATTATTCTTTTCATTGTTATGTAAATAAGAAAAAAAAAAAAGAGAAATTAAAATGAAAATAATAAAAATAAGAAACACAGTAGAATTTACTAAGAAAACTTTAAAATTACCCACTAAAAGTTATTCTTCTATGTGAAATGTTATTGCAATTATATGCTTTCTCATTTATATACATATACTCAAGCTCAAAGTGTTTTCTTATTGAGATGATTTGAATCCAAATTATATGTTGCTTTTATAGTATTTGGAGTT[C]ATTATTTTTATTATTATTATTATTTTAATTTAATATTATTATTATTACTATTATTATTATTTAGTGTATAAGATTACTCTCTTCTAATAATTTGTT…	C/G
Cla97Chr01	971219	A	A	W	66	66	60	17	0.65	TAtATtATTtATtAtAt	W	2	0	60	28	0.25	AAtAAAATtATAAAAAAAAATATATAAA	0.4	0.352941	-0.352941	0.470588	-0.470588	Intergenic								ACCCCTAGAAGTCCTCTCTCAAGATACATTTTCAAAATGAAGAACAAAAAATGAAAGGCCTTAGGAGCATGGTATCCTAATAGGATATGAAGATAGGATATGTGTGGATCCCCTTATAGCAACTCAATTGTATATGCCTTTCGTTACAAACTTGTTTGCAATATTCTAAAAATATATATACACACACACATTTTATAATTGTTTTGAGATTTTGTGATTTGTTTCTCTAATTTAAAATTGTATTTTACACAAGTGAATTATCATTAAATTAGGTTATGCCTAGCTACAATAAACTCTCCT[A]TCTTTGATGTGCAACAATTTTTGGTCTTGTATTTATGGTTTTGCATTATCCAAGATTTACACCATTTATTATATTTATGTACACAATTGTGTACTA…	A/T	ACCCCTAGAAGTCCTCTCTCAAGATACATTTTCAAAATGAAGAACAAAAAATGAAAGGCCTTAGGAGCATGGTATCCTAATAGGATATGAAGATAGGATATGTGTGGATCCCCTTATAGCAACTCAATTGTATATGCCTTTCGTTACAAACTTGTTTGCAATATTCTAAAAATATATATACACACACACATTTTATAATTGTTTTGAGATTTTGTGATTTGTTTCTCTAATTTAAAATTGTATTTTACACAAGTGAATTATCATTAAATTAGGTTATGCCTAGCTACAATAAACTCTCCT[A]TCTTTGATGTGCAACAATTTTTGGTCTTGTATTTATGGTTTTGCATTATCCAAGATTTACACCATTTATTATATTTATGTACACAATTGTGTACTA…	A/T
Cla97Chr01	971815	T	T	W	181	181	60	17	0.53	TAaAAAATTaTTTATAT	W	186	199	60	16	0.56	aTTTTTAaAATAATAa	-0.03	0.375	-0.375	0.5	-0.5	Intergenic								CATAGTTCACGTTGACAACACATATATAATTAATTTGTAAATCTTCTTTGTTGTAATTTTAATTTGCTAATATATTTGAAGTATATTTTCGTGAAATCTCTACCAAAATTGATATTTTCTTGCATAGTTGTTTTTTTTTTAATTCAAACAAATATGGAGGCAATTAAAATAAAATTTCAACTTTATTTACACTGAGTTATACTCAAATGGACAAATTATTTTATAAAATTTTCTTACAAATATATAAAGGTCAAACATAAGAAGTTTACATAATTTCCTATATTATATTACAAGATCATG[T]CCAATAACTTTAATTTTCAAGTGATATACGGTCAACTCATATTTTTCTATTGGAAAACTTAGAAATAATTAAATCATGGCTATAAATGAATATACT…	T/A	CATAGTTCACGTTGACAACACATATATAATTAATTTGTAAATCTTCTTTGTTGTAATTTTAATTTGCTAATATATTTGAAGTATATTTTCGTGAAATCTCTACCAAAATTGATATTTTCTTGCATAGTTGTTTTTTTTTTAATTCAAACAAATATGGAGGCAATTAAAATAAAATTTCAACTTTATTTACACTGAGTTATACTCAAATGGACAAATTATTTTATAAAATTTTCTTACAAATATATAAAGGTCAAACATAAGAAGTTTACATAATTTCCTATATTATATTACAAGATCATG[T]CCAATAACTTTAATTTTCAAGTGATATACGGTCAACTCATATTTTTCTATTGGAAAACTTAGAAATAATTAAATCATGGCTATAAATGAATATACT…	T/A
Cla97Chr01	972106	T	T	Y	102	102	59	33	0.52	cTTCTCTCCCcTTcCTTTcCccTTTcCTTTTCc	Y	24	24	60	18	0.33	TTCccTccTTTTcTTTTT	0.19	0.333333	-0.333333	0.444444	-0.444444	Intergenic								AAGATCATGTCCAATAACTTTAATTTTCAAGTGATATACGGTCAACTCATATTTTTCTATTGGAAAACTTAGAAATAATTAAATCATGGCTATAAATGAATATACTGTTTAAAAATCATCATTTTTAGAATATGTTATCTCTCAAAAATTTAAATATGGCTGTAAATAAAGGTAAATCTTCTCTTTTGGATTTCTCTCTCACAAAGTAATTACATTTGGTAGACATCAATAAAAAATTATTCCTTTTCAAAAAATATGACTATCATAAATAATAGTAGGAGAGATTCGAACCAGTTAACT[T]GTGTAACAATATCACAATTTCTATTTTGTTTTATCAAATGAACATGTGGCTGGTGTATTTGATACAAATTAATTATGTGAATTATCTTTATTATTA…	T/C	AAGATCATGTCCAATAACTTTAATTTTCAAGTGATATACGGTCAACTCATATTTTTCTATTGGAAAACTTAGAAATAATTAAATCATGGCTATAAATGAATATACTGTTTAAAAATCATCATTTTTAGAATATGTTATCTCTCAAAAATTTAAATATGGCTGTAAATAAAGGTAAATCTTCTCTTTTGGATTTCTCTCTCACAAAGTAATTACATTTGGTAGACATCAATAAAAAATTATTCCTTTTCAAAAAATATGACTATCATAAATAATAGTAGGAGAGATTCGAACCAGTTAACT[T]GTGTAACAATATCACAATTTCTATTTTGTTTTATCAAATGAACATGTGGCTGGTGTATTTGATACAAATTAATTATGTGAATTATCTTTATTATTA…	T/C
Cla97Chr01	972117	A	A	R	228	228	57	33	0.58	GAGGGgAAgGAAAgGggAAAgGAAAAGgGGGAg	R	116	116	60	18	0.33	AGggAggAAAAgAAAAAA	0.25	0.333333	-0.333333	0.444444	-0.444444	Intergenic								CAATAACTTTAATTTTCAAGTGATATACGGTCAACTCATATTTTTCTATTGGAAAACTTAGAAATAATTAAATCATGGCTATAAATGAATATACTGTTTAAAAATCATCATTTTTAGAATATGTTATCTCTCAAAAATTTAAATATGGCTGTAAATAAAGGTAAATCTTCTCTTTTGGATTTCTCTCTCACAAAGTAATTACATTTGGTAGACATCAATAAAAAATTATTCCTTTTCAAAAAATATGACTATCATAAATAATAGTAGGAGAGATTCGAACCAGTTAACTTGTGTAACAAT[A]TCACAATTTCTATTTTGTTTTATCAAATGAACATGTGGCTGGTGTATTTGATACAAATTAATTATGTGAATTATCTTTATTATTATTTGTATTAGT…	A/G	CAATAACTTTAATTTTCAAGTGATATACGGTCAACTCATATTTTTCTATTGGAAAACTTAGAAATAATTAAATCATGGCTATAAATGAATATACTGTTTAAAAATCATCATTTTTAGAATATGTTATCTCTCAAAAATTTAAATATGGCTGTAAATAAAGGTAAATCTTCTCTTTTGGATTTCTCTCTCACAAAGTAATTACATTTGGTAGACATCAATAAAAAATTATTCCTTTTCAAAAAATATGACTATCATAAATAATAGTAGGAGAGATTCGAACCAGTTAACTTGTGTAACAAT[A]TCACAATTTCTATTTTGTTTTATCAAATGAACATGTGGCTGGTGTATTTGATACAAATTAATTATGTGAATTATCTTTATTATTATTTGTATTAGT…	A/G
Cla97Chr01	972311	A	A	M	209	209	58	23	0.48	cCAcAcAcAcAACCCCAcAAAAA	M	33	33	60	19	0.16	AACAAAAAAAAAACAcAAA	0.32	0.368421	-0.368421	0.473684	-0.473684	Intergenic								GTAATTACATTTGGTAGACATCAATAAAAAATTATTCCTTTTCAAAAAATATGACTATCATAAATAATAGTAGGAGAGATTCGAACCAGTTAACTTGTGTAACAATATCACAATTTCTATTTTGTTTTATCAAATGAACATGTGGCTGGTGTATTTGATACAAATTAATTATGTGAATTATCTTTATTATTATTTGTATTAGTCTTAATACTTTTAGTACAATAGAGTGGGTAGGCTTAAACTATAGACCTCTTAACCGTTAATACACATATTATATATTAGTTGGATTATGCTTGTCTT[A]GCGAACAATCTTCTTATTTATTTGGACATTATTCTCTACAAATTCTTTCCTAATTTATTTTTCATATTTTATTTTATCCAATTTTTACATCAATCT…	A/C	GTAATTACATTTGGTAGACATCAATAAAAAATTATTCCTTTTCAAAAAATATGACTATCATAAATAATAGTAGGAGAGATTCGAACCAGTTAACTTGTGTAACAATATCACAATTTCTATTTTGTTTTATCAAATGAACATGTGGCTGGTGTATTTGATACAAATTAATTATGTGAATTATCTTTATTATTATTTGTATTAGTCTTAATACTTTTAGTACAATAGAGTGGGTAGGCTTAAACTATAGACCTCTTAACCGTTAATACACATATTATATATTAGTTGGATTATGCTTGTCTT[A]GCGAACAATCTTCTTATTTATTTGGACATTATTCTCTACAAATTCTTTCCTAATTTATTTTTCATATTTTATTTTATCCAATTTTTACATCAATCT…	A/C
Cla97Chr01	973608	A	A	M	80	80	60	18	0.56	ccCccAAcCcAAAAACAC	M	102	102	60	21	0.67	AccCcCCACCccCcAAAACCA	-0.11	0.333333	-0.333333	0.444444	-0.444444	Intergenic								TTAGCTTCAACTTTTTGGTATGATAGGAGGATTATTTTCTACCTAGTGAAATAAAAACCATAGGTATTATTGGGCAAGTATCTAGGAGTATGTGGTCACATATACATAATTTTATTTTTCTTATTATTTTTGTGAATTACACATATGCATATCATTTACTAAATGGCCACATAATTATTTGATGTTTGTAAGTACTACCTATATGAAACTATAATTGAAAATGTTTTCCTTTTTTCTTTTAAATAGGGATTGAGATCTAAAGGTATGTGAAAACAAAGATTAGAGATGCGTCTCAAATTA[A]TGTTTTAAACTTTTGATGTGTGATAGGGTAAAGTTCACATATATATAAACTAAGATTATATTATAATTTGGTACTATACTAATTAATTATTAAAAA…	A/C	TTAGCTTCAACTTTTTGGTATGATAGGAGGATTATTTTCTACCTAGTGAAATAAAAACCATAGGTATTATTGGGCAAGTATCTAGGAGTATGTGGTCACATATACATAATTTTATTTTTCTTATTATTTTTGTGAATTACACATATGCATATCATTTACTAAATGGCCACATAATTATTTGATGTTTGTAAGTACTACCTATATGAAACTATAATTGAAAATGTTTTCCTTTTTTCTTTTAAATAGGGATTGAGATCTAAAGGTATGTGAAAACAAAGATTAGAGATGCGTCTCAAATTA[A]TGTTTTAAACTTTTGATGTGTGATAGGGTAAAGTTCACATATATATAAACTAAGATTATATTATAATTTGGTACTATACTAATTAATTATTAAAAA…	A/C
Cla97Chr01	973784	T	T	K	39	228	58	14	0.86	ggGGgGGTGggggT	K	187	228	59	22	0.59	GgggGTTGTTggGgTgTgGTTT	0.27	0.428571	-0.428571	0.5	-0.5	Intergenic								ATTTGATGTTTGTAAGTACTACCTATATGAAACTATAATTGAAAATGTTTTCCTTTTTTCTTTTAAATAGGGATTGAGATCTAAAGGTATGTGAAAACAAAGATTAGAGATGCGTCTCAAATTAATGTTTTAAACTTTTGATGTGTGATAGGGTAAAGTTCACATATATATAAACTAAGATTATATTATAATTTGGTACTATACTAATTAATTATTAAAAAAATTGACAAATTTGTCTTACTTCTTTTTTAAAATATTTTAATTCTTTTTATGTGAGCGTAATGAGAGATAATCCATAAA[T]ATGGATGTAGTCACATTTTATCCTTTTCTGCAAATTCAAGTCCAAAAAAAAAGAAGTTAAATTCAAGTTTAATAACTCTAAACTTTAATAAAACCA…	T/G	ATTTGATGTTTGTAAGTACTACCTATATGAAACTATAATTGAAAATGTTTTCCTTTTTTCTTTTAAATAGGGATTGAGATCTAAAGGTATGTGAAAACAAAGATTAGAGATGCGTCTCAAATTAATGTTTTAAACTTTTGATGTGTGATAGGGTAAAGTTCACATATATATAAACTAAGATTATATTATAATTTGGTACTATACTAATTAATTATTAAAAAAATTGACAAATTTGTCTTACTTCTTTTTTAAAATATTTTAATTCTTTTTATGTGAGCGTAATGAGAGATAATCCATAAA[T]ATGGATGTAGTCACATTTTATCCTTTTCTGCAAATTCAAGTCCAAAAAAAAAGAAGTTAAATTCAAGTTTAATAACTCTAAACTTTAATAAAACCA…	T/G
Cla97Chr01	974161	A	A	R	14	14	60	8	0.5	AAgAGGAG	R	19	0	60	16	0.19	AAAAAAAAGgAAAAAG	0.31	0.5	-0.5	0.625	-0.625	Intergenic								TCTAAACTTTAATAAAACCAAACCTAACAAACTCGTAAAAATCGCAATCCAAACAACCCCTTAGTGATTTATCATAACGGCTATTTTATTATATTTATTATCCTCTTAGCTTATAAAACAATTTTAAAAAGAACAAAAAAAATTACAAAAAAAAAAAAGAAAAAAGAAAAAAACACATTTTTTTTTTTGGAGTATAGCATGATCCAAGCCCAATAAATTGAGGCCCAAATCATGAAAATAAGTTTTGTAATCCATATTTGCTGTTGGTATATATGTTGGTGGTTCGCAATGTTCATGTTG[A]GCGTGACATTACATGTTTAATTAACTTCATAGTTTCATGTTATATTCCATTAATTATGACTAATTAGTTCTAAGCTAACCACTCACCACCCGTATC…	A/G	TCTAAACTTTAATAAAACCAAACCTAACAAACTCGTAAAAATCGCAATCCAAACAACCCCTTAGTGATTTATCATAACGGCTATTTTATTATATTTATTATCCTCTTAGCTTATAAAACAATTTTAAAAAGAACAAAAAAAATTACAAAAAAAAAAAAGAAAAAAGAAAAAAACACATTTTTTTTTTTGGAGTATAGCATGATCCAAGCCCAATAAATTGAGGCCCAAATCATGAAAATAAGTTTTGTAATCCATATTTGCTGTTGGTATATATGTTGGTGGTTCGCAATGTTCATGTTG[A]GCGTGACATTACATGTTTAATTAACTTCATAGTTTCATGTTATATTCCATTAATTATGACTAATTAGTTCTAAGCTAACCACTCACCACCCGTATC…	A/G
Cla97Chr01	974320	G	G	R	173	173	60	19	0.53	AAAGGGAGAAGAGaGGaaG	R	109	109	60	16	0.38	AGGGGAaGAGGAGGAG	0.15	0.375	-0.375	0.5	-0.5	Intergenic								AAAAAAGAAAAAAACACATTTTTTTTTTTGGAGTATAGCATGATCCAAGCCCAATAAATTGAGGCCCAAATCATGAAAATAAGTTTTGTAATCCATATTTGCTGTTGGTATATATGTTGGTGGTTCGCAATGTTCATGTTGAGCGTGACATTACATGTTTAATTAACTTCATAGTTTCATGTTATATTCCATTAATTATGACTAATTAGTTCTAAGCTAACCACTCACCACCCGTATCAAATCAATTTAACCCTTTGTCGACCCGCTTGAAAATATCTTTCTAAGTAATTCCATCTAAAT[G]TACGTTTGCTATAATCAACTTAGTTCAATAATTAACATGCACTTTCTTTCTTAAAATTAGAGTTTTAATCCCACAAATCCCTGCAATTGTTGTACT…	G/A	AAAAAAGAAAAAAACACATTTTTTTTTTTGGAGTATAGCATGATCCAAGCCCAATAAATTGAGGCCCAAATCATGAAAATAAGTTTTGTAATCCATATTTGCTGTTGGTATATATGTTGGTGGTTCGCAATGTTCATGTTGAGCGTGACATTACATGTTTAATTAACTTCATAGTTTCATGTTATATTCCATTAATTATGACTAATTAGTTCTAAGCTAACCACTCACCACCCGTATCAAATCAATTTAACCCTTTGTCGACCCGCTTGAAAATATCTTTCTAAGTAATTCCATCTAAAT[G]TACGTTTGCTATAATCAACTTAGTTCAATAATTAACATGCACTTTCTTTCTTAAAATTAGAGTTTTAATCCCACAAATCCCTGCAATTGTTGTACT…	G/A
Cla97Chr01	974859	G	G	R	20	64	57	8	0.88	aaAaaAaG	R	1	1	57	11	0.27	AaGGaGGGGGG	0.61	0.5	-0.5	0.625	-0.625	Intergenic								AGTTGACCATATTATATTGTTCTTGTTTACAAAGTAGAAAATTTGCAAGTTCTAAGAATAAGCATGATCATCTTACTACCTGTTGAAATGTTGGAGAGAGAAAATGATAGCAATAACAATAGCGAGATCTTTAAGATAAAAAATAATCGATAAGAGATAGAGTAATTTTGAAAGTAAGACCTAGATCCTAACTCTTAAATGAGAGTAAGGAATAGTGTGTTATGAAGTAGAAGATATTATTTGCTTTATTTATAAAGTATAAATTTGTATAACAAGATTACCAACGAAAATCATATAAAC[G]ACGGAGAGAAAGGATAATTAATAGTGAAGAAGATAACGAAGGAGAGCAAAAATGAAAAAAATTGGAGAATCTACGAAAGTTTGCTTGTTTTAAACA…	G/A	AGTTGACCATATTATATTGTTCTTGTTTACAAAGTAGAAAATTTGCAAGTTCTAAGAATAAGCATGATCATCTTACTACCTGTTGAAATGTTGGAGAGAGAAAATGATAGCAATAACAATAGCGAGATCTTTAAGATAAAAAATAATCGATAAGAGATAGAGTAATTTTGAAAGTAAGACCTAGATCCTAACTCTTAAATGAGAGTAAGGAATAGTGTGTTATGAAGTAGAAGATATTATTTGCTTTATTTATAAAGTATAAATTTGTATAACAAGATTACCAACGAAAATCATATAAAC[G]ACGGAGAGAAAGGATAATTAATAGTGAAGAAGATAACGAAGGAGAGCAAAAATGAAAAAAATTGGAGAATCTACGAAAGTTTGCTTGTTTTAAACA…	G/A
Cla97Chr01	975457	T	T	W	0	0	60	3	0.67	AaT	T	39	0	60	4	0	TTTT	0.67	0.666667	-0.666667	1	-1	Intergenic								TTTAAAATCTCTTATATAAGGATAAATAAGAATCTTTATGAAGTTAATTTACTTCACTACCACTAGTGTTCCAAATCACCATTTCTCTTTCTTCAAAAAAAAAAAAAAAAAAAAAAAAAGAAAAAAAAGAAAAAAATCATGACCATTCCTCTTCTCTTTTACTCACTTTCCTCAATTATTAGGCCACATGAGAAATAACCCAAAAAAACTAAGGGAATTTTTATTTGTTTCTTGTACTATCTTACTTACAAAGCTAACCTCCAACAAGTACATAAATATATATTATGTAAGACATAACTT[T]TACCATTTAATTTCTTTTCCTTTAAACCCAAAAGTACTTCTCTACTTGTTTCCAAAAAAAAAAAAAAAAAGTACTTCTAACTTGCTTTTCCTTTTT…	T/A	TTTAAAATCTCTTATATAAGGATAAATAAGAATCTTTATGAAGTTAATTTACTTCACTACCACTAGTGTTCCAAATCACCATTTCTCTTTCTTCAAAAAAAAAAAAAAAAAAAAAAAAAGAAAAAAAAGAAAAAAATCATGACCATTCCTCTTCTCTTTTACTCACTTTCCTCAATTATTAGGCCACATGAGAAATAACCCAAAAAAACTAAGGGAATTTTTATTTGTTTCTTGTACTATCTTACTTACAAAGCTAACCTCCAACAAGTACATAAATATATATTATGTAAGACATAACTT[T]TACCATTTAATTTCTTTTCCTTTAAACCCAAAAGTACTTCTCTACTTGTTTCCAAAAAAAAAAAAAAAAAGTACTTCTAACTTGCTTTTCCTTTTT…	T/A
Cla97Chr01	976155	T	T	W	123	123	60	26	0.73	AaAaAaAATaAAaATTAaAaaTaTTT	W	23	23	60	15	0.33	TaAATTATTTaTTTT	0.4	0.4	-0.4	0.466667	-0.533333	Intergenic								TTCTATATATTTTGTAGTAAATCTTATTCTATGTGTATCTATCAATGGTTTAAAAAAGTTAATAAATAATTTTTTAAATAATAATGTTTTGTGGATTAGCGTATATATGAAATCCTTACTAAATTTTTGTATTAAAAATAAAAAATAAATAAAATAAATAAAAAATAAACCCCTCATAACTTACTAAAGTTGGCCAACCAAATAACTAGAGTTTTTAACCACCACGCAGGAATGAAGAGAGAAACAAACTAAACATAATATAAATACTGTAAAAGATTTGAGTTCAAATATTCAAACTAC[T]TAATTATCCGTTTTGGCTATCGTCTGCTCTTAATGAGGAGGTTAATTAGTTGTACCTAATTCTGGTTGATGTTTAATGAAGCTCACAGTTCAAAAC…	T/A	TTCTATATATTTTGTAGTAAATCTTATTCTATGTGTATCTATCAATGGTTTAAAAAAGTTAATAAATAATTTTTTAAATAATAATGTTTTGTGGATTAGCGTATATATGAAATCCTTACTAAATTTTTGTATTAAAAATAAAAAATAAATAAAATAAATAAAAAATAAACCCCTCATAACTTACTAAAGTTGGCCAACCAAATAACTAGAGTTTTTAACCACCACGCAGGAATGAAGAGAGAAACAAACTAAACATAATATAAATACTGTAAAAGATTTGAGTTCAAATATTCAAACTAC[T]TAATTATCCGTTTTGGCTATCGTCTGCTCTTAATGAGGAGGTTAATTAGTTGTACCTAATTCTGGTTGATGTTTAATGAAGCTCACAGTTCAAAAC…	T/A
Cla97Chr01	976473	T	T	Y	119	119	60	33	0.61	CTCCTcccCTCCcTCTcCcCCTTTTcTTCcTcT	Y	35	35	60	18	0.33	TccCTTTTTTTTcTCTTC	0.28	0.333333	-0.333333	0.444444	-0.444444	Intergenic								TATCGTCTGCTCTTAATGAGGAGGTTAATTAGTTGTACCTAATTCTGGTTGATGTTTAATGAAGCTCACAGTTCAAAACAACAAATCAAAGATACCAAATGCAAAATTTAAGTATCGAGGAAAATAAGCACTGGCGTAAGTTTCAATCTTCTCTAATTGGATTTAAGTTAACTCATTTTTTGTTAGCCAATTGTGGATAAATTAGTAGTCCAAAAGGCAATGCTACTGTCTTGAAATTATCCACATAAAATTTAGGGTATGAATCTTATATCAAGATATAAAATAAAAAGAATTTCATTC[T]ATGTGAAGCCACAATAGGAACTCCTAACATACTGATTTTTCTTCAATCAGCTCCAATCTGATGTCAGTTAAAACTACGATTATGGTTTTGTGAATT…	T/C	TATCGTCTGCTCTTAATGAGGAGGTTAATTAGTTGTACCTAATTCTGGTTGATGTTTAATGAAGCTCACAGTTCAAAACAACAAATCAAAGATACCAAATGCAAAATTTAAGTATCGAGGAAAATAAGCACTGGCGTAAGTTTCAATCTTCTCTAATTGGATTTAAGTTAACTCATTTTTTGTTAGCCAATTGTGGATAAATTAGTAGTCCAAAAGGCAATGCTACTGTCTTGAAATTATCCACATAAAATTTAGGGTATGAATCTTATATCAAGATATAAAATAAAAAGAATTTCATTC[T]ATGTGAAGCCACAATAGGAACTCCTAACATACTGATTTTTCTTCAATCAGCTCCAATCTGATGTCAGTTAAAACTACGATTATGGTTTTGTGAATT…	T/C
Cla97Chr01	977291	G	G	R	58	58	60	18	0.44	GAAGGaGGaGGGGAAGAa	R	89	89	60	26	0.46	GAGGaaAAGGaGaGGaGGGGGAGaaa	-0.02	0.333333	-0.333333	0.444444	-0.444444	Intergenic								TTATGAGTCATATGCTCATAGTCCATACCTAACATTTTTGGATGGCTCTGCGAGTTGGCCCAGCCTGCTGTTACTCAATGCTAGCAGCATCACAAATCACCCTTAATTTATCGGATGTCCTAATAAAATGATGGCTAGAAAAGTAACCAAGTACTATCTTGCATCTTCAAAGCTGCATAACATCTAGCATACAGAGAGTAAAAGATAAAATATTACATGTTTCATCCAAAGCACTTCTTTACAATGCTTGATCAAGGTTTACAAAGTTCCATGGTACAAAGATCATACATTATGTTATAT[G]ATCAAAGATGATTAACAAGTACAATAAAACCTATTGAGGATGTCATATTCTATGGTATCACCTCAAGAATTTCTGTTCAAAAACTGGAACAGTAAA…	G/A	TTATGAGTCATATGCTCATAGTCCATACCTAACATTTTTGGATGGCTCTGCGAGTTGGCCCAGCCTGCTGTTACTCAATGCTAGCAGCATCACAAATCACCCTTAATTTATCGGATGTCCTAATAAAATGATGGCTAGAAAAGTAACCAAGTACTATCTTGCATCTTCAAAGCTGCATAACATCTAGCATACAGAGAGTAAAAGATAAAATATTACATGTTTCATCCAAAGCACTTCTTTACAATGCTTGATCAAGGTTTACAAAGTTCCATGGTACAAAGATCATACATTATGTTATAT[G]ATCAAAGATGATTAACAAGTACAATAAAACCTATTGAGGATGTCATATTCTATGGTATCACCTCAAGAATTTCTGTTCAAAAACTGGAACAGTAAA…	G/A
Cla97Chr01	977519	G	G	K	83	83	60	20	0.75	GGTTTtTGGtGTTtTtTttT	K	67	67	60	21	0.62	TGttGGTTtGTtTTGGTTGtG	0.13	0.35	-0.35	0.45	-0.45	Intergenic								AAGCACTTCTTTACAATGCTTGATCAAGGTTTACAAAGTTCCATGGTACAAAGATCATACATTATGTTATATGATCAAAGATGATTAACAAGTACAATAAAACCTATTGAGGATGTCATATTCTATGGTATCACCTCAAGAATTTCTGTTCAAAAACTGGAACAGTAAACTCTTTTTCCCCCCTATAAAGTTACACTCAAGCCTTCATTTTTTTTGTTAGTAAAGGGTTACACGCAGTCTTCATAATCAAAGTATAATCTGCAGAATTTAGTTAAAGGAAAGGCGATTCAAGTTTTGTTG[G]GATGTACCCTAGGTAGGCACGAGGCTTTAACCACTTCTATGCATTGAACTCAGAAAGTTTCTATATACCCCAGTTTCGAGAACAATGCTTAAAGAT…	G/T	AAGCACTTCTTTACAATGCTTGATCAAGGTTTACAAAGTTCCATGGTACAAAGATCATACATTATGTTATATGATCAAAGATGATTAACAAGTACAATAAAACCTATTGAGGATGTCATATTCTATGGTATCACCTCAAGAATTTCTGTTCAAAAACTGGAACAGTAAACTCTTTTTCCCCCCTATAAAGTTACACTCAAGCCTTCATTTTTTTTGTTAGTAAAGGGTTACACGCAGTCTTCATAATCAAAGTATAATCTGCAGAATTTAGTTAAAGGAAAGGCGATTCAAGTTTTGTTG[G]GATGTACCCTAGGTAGGCACGAGGCTTTAACCACTTCTATGCATTGAACTCAGAAAGTTTCTATATACCCCAGTTTCGAGAACAATGCTTAAAGAT…	G/T
Cla97Chr01	977544	C	C	M	80	228	60	21	0.81	AaACCaCAAaAaAaaAaAAAC	M	205	219	60	19	0.58	aCCAAaCAaAACCAACaCC	0.23	0.368421	-0.368421	0.473684	-0.473684	Intergenic								AAGGTTTACAAAGTTCCATGGTACAAAGATCATACATTATGTTATATGATCAAAGATGATTAACAAGTACAATAAAACCTATTGAGGATGTCATATTCTATGGTATCACCTCAAGAATTTCTGTTCAAAAACTGGAACAGTAAACTCTTTTTCCCCCCTATAAAGTTACACTCAAGCCTTCATTTTTTTTGTTAGTAAAGGGTTACACGCAGTCTTCATAATCAAAGTATAATCTGCAGAATTTAGTTAAAGGAAAGGCGATTCAAGTTTTGTTGGGATGTACCCTAGGTAGGCACGAGG[C]TTTAACCACTTCTATGCATTGAACTCAGAAAGTTTCTATATACCCCAGTTTCGAGAACAATGCTTAAAGATCTACTCAAAGGAATAACATGGAAAA…	C/A	AAGGTTTACAAAGTTCCATGGTACAAAGATCATACATTATGTTATATGATCAAAGATGATTAACAAGTACAATAAAACCTATTGAGGATGTCATATTCTATGGTATCACCTCAAGAATTTCTGTTCAAAAACTGGAACAGTAAACTCTTTTTCCCCCCTATAAAGTTACACTCAAGCCTTCATTTTTTTTGTTAGTAAAGGGTTACACGCAGTCTTCATAATCAAAGTATAATCTGCAGAATTTAGTTAAAGGAAAGGCGATTCAAGTTTTGTTGGGATGTACCCTAGGTAGGCACGAGG[C]TTTAACCACTTCTATGCATTGAACTCAGAAAGTTTCTATATACCCCAGTTTCGAGAACAATGCTTAAAGATCTACTCAAAGGAATAACATGGAAAA…	C/A
Cla97Chr01	977778	G	G	R	79	79	60	31	0.48	GGAaaaaaAGGaAGaGAGGGGGGGGaAGAAG	R	82	82	60	33	0.58	GGAGGAGAGAAaAAAAaaGGGaGAGaAGGaaAG	-0.1	0.290323	-0.290323	0.387097	-0.387097	Intergenic								TGCAGAATTTAGTTAAAGGAAAGGCGATTCAAGTTTTGTTGGGATGTACCCTAGGTAGGCACGAGGCTTTAACCACTTCTATGCATTGAACTCAGAAAGTTTCTATATACCCCAGTTTCGAGAACAATGCTTAAAGATCTACTCAAAGGAATAACATGGAAAAAACGGAAAAATGTGACAGCATTCAATTCTTACATCTTTGCTAAGCCTGTCCAAAATGAAAAGGAACGAAAGCTTTGATAGTGAAAACGTCCAAACTGTTAGGTTTTCCATTAGAATTAAATACGATAAACAACTGAA[G]TTACAATAGGAAATTTCAAAAACTCACTCTCTAGCTTGCAATGAACAGAAATCAAAAAGAGAAGAATGTTACATGGGTAACTGGAATATGAGTCCT…	G/A	TGCAGAATTTAGTTAAAGGAAAGGCGATTCAAGTTTTGTTGGGATGTACCCTAGGTAGGCACGAGGCTTTAACCACTTCTATGCATTGAACTCAGAAAGTTTCTATATACCCCAGTTTCGAGAACAATGCTTAAAGATCTACTCAAAGGAATAACATGGAAAAAACGGAAAAATGTGACAGCATTCAATTCTTACATCTTTGCTAAGCCTGTCCAAAATGAAAAGGAACGAAAGCTTTGATAGTGAAAACGTCCAAACTGTTAGGTTTTCCATTAGAATTAAATACGATAAACAACTGAA[G]TTACAATAGGAAATTTCAAAAACTCACTCTCTAGCTTGCAATGAACAGAAATCAAAAAGAGAAGAATGTTACATGGGTAACTGGAATATGAGTCCT…	G/A
Cla97Chr01	978129	C	C	Y	79	79	60	28	0.57	CCtCTtCTTTCtCtCttCTCCTtCTtCT	Y	31	31	60	28	0.39	TCCCtttCCCCtTTttCtCCCtCCCCCC	0.18	0.285714	-0.285714	0.392857	-0.392857	Cla97C01G001240	Cla97C01G001240.1:CDS,exon	CDS,exon	transmembrane protein 120 homolog	IPR012926 (TMPIT-like)	GO:0016020, GO:0016021	transmembrane protein 120 homolog	NA	ATCAAAAAGAGAAGAATGTTACATGGGTAACTGGAATATGAGTCCTGGCTTAGTAGCACTTCGATCAACTTCCCCAGGGAAGAACCTATGCAAGACCAACTTTACATGATAAAAGTGTATTGAGTCAAAATGATGATATAAAAAAGGGGGGAAAGACAATTCTCACAGCTCAGCTTTGACAAAACATATTCAAGACCTGGAAAGGTGAAGAATAGAACCTACAAGTTGTTAATTAAGTAATCCTACGTATTAAGAATTAGTCTGGGACAATTCCTGCTTGCTCTTGCTTCTTTTCATCTT[C]GCCTTGAATCTTGATTTTGCCATTAAGGTTTGAACTGTGTTTGAGAAGTTCCCAACCGCCATTAGAACCAAAAGGAATCCACAAAATAATACCTGC…	C/T	ATCAAAAAGAGAAGAATGTTACATGGGTAACTGGAATATGAGTCCTGGCTTAGTAGCACTTCGATCAACTTCCCCAGGGAAGAACCTATGCAAGACCAACTTTACATGATAAAAGTGTATTGAGTCAAAATGATGATATAAAAAAGGGGGGAAAGACAATTCTCACAGCTCAGCTTTGACAAAACATATTCAAGACCTGGAAAGGTGAAGAATAGAACCTACAAGTTGTTAATTAAGTAATCCTACGTATTAAGAATTAGTCTGGGACAATTCCTGCTTGCTCTTGCTTCTTTTCATCTT[C]GCCTTGAATCTTGATTTTGCCATTAAGGTTTGAACTGTGTTTGAGAAGTTCCCAACCGCCATTAGAACCAAAAGGAATCCACAAAATAATACCTGC…	C/T
Cla97Chr01	978917	C	C	Y	159	159	58	16	0.56	TCtTCCtttCCCtCtt	Y	134	134	60	14	0.57	TtTtttCCTCCCCt	-0.01	0.428571	-0.428571	0.5	-0.5	Cla97C01G001240	Cla97C01G001240.1:Intron	Intron	transmembrane protein 120 homolog	IPR012926 (TMPIT-like)	GO:0016020, GO:0016021	transmembrane protein 120 homolog	NA	AGAGATATTTGTGCTTTGATCGAGAAGTCTCTTCTCAACCTGCCTCGTAGGGAGAAGGGTCCCTCTCTCTGGTGTGCAAGGGTGTATGCTATTTTGTGGGCTATATGAGGAGAGCGCAATAGTGGGGTTTTTGGAGGTATGGAGAGGCACGCTAGTAAGGCTTGGTCTCTCGTTTGTATTCATGTTTCTTTGTGGGCTTCAATTTCGAAGGCTCTTTATAACTATTCTATAGGTGTTATTTTGCATAGTTGGAGTCCCTGTAGAGGGAACACCCCTCTTTTGTGGCCTGGTTTTTTTGTA[C]ACCCTTGTACTCTTTCATTTTTTCTCGAATTTTTTCTCAAAGAAAGTAGTTCTGATCAATATATATATTTCAGGAAGAATAAAGTGTTTAGGTGGA…	C/T	AGAGATATTTGTGCTTTGATCGAGAAGTCTCTTCTCAACCTGCCTCGTAGGGAGAAGGGTCCCTCTCTCTGGTGTGCAAGGGTGTATGCTATTTTGTGGGCTATATGAGGAGAGCGCAATAGTGGGGTTTTTGGAGGTATGGAGAGGCACGCTAGTAAGGCTTGGTCTCTCGTTTGTATTCATGTTTCTTTGTGGGCTTCAATTTCGAAGGCTCTTTATAACTATTCTATAGGTGTTATTTTGCATAGTTGGAGTCCCTGTAGAGGGAACACCCCTCTTTTGTGGCCTGGTTTTTTTGTA[C]ACCCTTGTACTCTTTCATTTTTTCTCGAATTTTTTCTCAAAGAAAGTAGTTCTGATCAATATATATATTTCAGGAAGAATAAAGTGTTTAGGTGGA…	C/T
Cla97Chr01	979249	C	C	M	137	188	60	14	0.64	CAaCAAAaCAACAC	M	115	115	60	24	0.25	aCCCCaCaCCCaCACCCCCCCACC	0.39	0.428571	-0.428571	0.5	-0.5	Cla97C01G001240	Cla97C01G001240.1:Intron	Intron	transmembrane protein 120 homolog	IPR012926 (TMPIT-like)	GO:0016020, GO:0016021	transmembrane protein 120 homolog	NA	TTTTCTCAAAGAAAGTAGTTCTGATCAATATATATATTTCAGGAAGAATAAAGTGTTTAGGTGGAAAATTGTTAGCTAATAATAAAAACAGCGACAGTGTATTATAAAACTGGTTTCGTATTTTTATAATCCAACCAGAAAAAATGAACTTCAAAATGGAAAATTCAATTGAAATTTGATCTTTTCAAATTTTTTGTTCAACACTGTAAATTTAATATCCTATCATTATAAAAAATTTGTAGTTAAAGATTTTTGGGCATATATAATCAAATTCTTAACTAAATACAAATGATACTAAGT[C]GATTGCTTTTGATCTCCAATTCATCACATAATGAGAACTACGTTATAAAAATTAAAAAAAAAAGCTGCTCAAAGAAGCTAAATGCCCTTGACTTAA…	C/A	TTTTCTCAAAGAAAGTAGTTCTGATCAATATATATATTTCAGGAAGAATAAAGTGTTTAGGTGGAAAATTGTTAGCTAATAATAAAAACAGCGACAGTGTATTATAAAACTGGTTTCGTATTTTTATAATCCAACCAGAAAAAATGAACTTCAAAATGGAAAATTCAATTGAAATTTGATCTTTTCAAATTTTTTGTTCAACACTGTAAATTTAATATCCTATCATTATAAAAAATTTGTAGTTAAAGATTTTTGGGCATATATAATCAAATTCTTAACTAAATACAAATGATACTAAGT[C]GATTGCTTTTGATCTCCAATTCATCACATAATGAGAACTACGTTATAAAAATTAAAAAAAAAAGCTGCTCAAAGAAGCTAAATGCCCTTGACTTAA…	C/A
Cla97Chr01	980026	G	G	K	48	48	60	27	0.59	tGtGGGGtGtTttTtttGGGtGGttTt	K	39	39	60	28	0.43	TGGTTGGGGTGttGGtGGGGtGGTTTtG	0.16	0.296296	-0.296296	0.407407	-0.407407	Cla97C01G001240	Cla97C01G001240.1:Intron	Intron	transmembrane protein 120 homolog	IPR012926 (TMPIT-like)	GO:0016020, GO:0016021	transmembrane protein 120 homolog	NA	TGCCAAAAATTTGAGTGCCTTGGGTAGAGATAATGACAATGAGCTCCGGTCATACAGAGGTGATGCAACATAAATTAGAATATATATTGTGATAAAGTTGAATGTAACATGAATGCAGTATCAAATGGCACCTTTCCAAGAGCAATCCGAGTATAAAGCCTCTGACGCTGATATCTATTTTGTAGAAGCATTGCAACTCCTTGCATCATGGCCCACTGTAGGAAGAGCTGCACACCTCTCTGGAGAATAATTGAACCCGTACTGTTAATCTAATTCATATAGTATGTACGTATTTATCAG[G]TAATAAACAATTGGAAAAACCTGCTTTTGGGCACAATTTGGCTGTCCTTTGATCTCCCACGTAAGACTAACCAGGGCCATAACCATAGCGCAGTAG…	G/T	TGCCAAAAATTTGAGTGCCTTGGGTAGAGATAATGACAATGAGCTCCGGTCATACAGAGGTGATGCAACATAAATTAGAATATATATTGTGATAAAGTTGAATGTAACATGAATGCAGTATCAAATGGCACCTTTCCAAGAGCAATCCGAGTATAAAGCCTCTGACGCTGATATCTATTTTGTAGAAGCATTGCAACTCCTTGCATCATGGCCCACTGTAGGAAGAGCTGCACACCTCTCTGGAGAATAATTGAACCCGTACTGTTAATCTAATTCATATAGTATGTACGTATTTATCAG[G]TAATAAACAATTGGAAAAACCTGCTTTTGGGCACAATTTGGCTGTCCTTTGATCTCCCACGTAAGACTAACCAGGGCCATAACCATAGCGCAGTAG…	G/T
Cla97Chr01	980467	A	A	R	38	38	60	16	0.5	AGAAGAAAggAGgGAg	R	11	11	60	20	0.4	ggAGGAAAAAAAAGgAGAGA	0.1	0.375	-0.375	0.5	-0.5	Cla97C01G001240	Cla97C01G001240.1:Intron	Intron	transmembrane protein 120 homolog	IPR012926 (TMPIT-like)	GO:0016020, GO:0016021	transmembrane protein 120 homolog	NA	ATAATGTTTGTAGAACTAACGAGGGATCATAGAGCATAATAGTGATGCTCTATCCACCAGAAAAGCATAATCATAAACTTGGCCATAACGTTTTTTTTCTTTTTTTCCCCTTTAAAAAAAAAAAAACAAACTTTTGTGTCATACCATGACACCACACAAGCATCGAGAAAGTACAAACCCCATCCATAAACCATATCAAAAGATAGAGAAAATAGAACTGTTTAAAACTCTGGTGGAACAGACATCATTGTATAAAGCACCAAATGTAAATCTGAAATTATAACAGATGCATTGACAAGA[A]AACACATTCATGGTAACCTTTCTAATGCCTAACTTTTTCTTCAAAATCACTCAGGGAAAGAGAAGGATTGCTTTCACCTTCTTCAAATTGGAAAGA…	A/G	ATAATGTTTGTAGAACTAACGAGGGATCATAGAGCATAATAGTGATGCTCTATCCACCAGAAAAGCATAATCATAAACTTGGCCATAACGTTTTTTTTCTTTTTTTCCCCTTTAAAAAAAAAAAAACAAACTTTTGTGTCATACCATGACACCACACAAGCATCGAGAAAGTACAAACCCCATCCATAAACCATATCAAAAGATAGAGAAAATAGAACTGTTTAAAACTCTGGTGGAACAGACATCATTGTATAAAGCACCAAATGTAAATCTGAAATTATAACAGATGCATTGACAAGA[A]AACACATTCATGGTAACCTTTCTAATGCCTAACTTTTTCTTCAAAATCACTCAGGGAAAGAGAAGGATTGCTTTCACCTTCTTCAAATTGGAAAGA…	A/G
Cla97Chr01	980862	G	G	R	49	49	60	23	0.65	GGaGAaaGGaAaaGaaAAGAaaG	R	44	44	60	30	0.6	AGAaaGaGGAAGAGGGAAaAaGAaaGaGAG	0.05	0.347826	-0.347826	0.434783	-0.434783	Cla97C01G001240	Cla97C01G001240.1:Intron	Intron	transmembrane protein 120 homolog	IPR012926 (TMPIT-like)	GO:0016020, GO:0016021	transmembrane protein 120 homolog	NA	GACAAGAGGTAATTTTCAGGGCTTTTACATAGGGATGGCACGATATGGAGCATGTTAATTTATTTTTTTGGAAAGAGAAACCATTTTATTGATAAATGGAACATAGGAGTTAAACTCCAAACATCAAGAAGTGAATTACAAAAAGTCTCAAGTGGAGCATGTAAATCGTAATCATCTACCGCAGGTGGATGAGTTTTGCTCTTTAGGGTAGCCAGCTGCTAGATTGCTAGATTGTTTGTGAGGAACTATTTCCATAATGTACAGATCTTTGAACTGTAACACTAATTATAGTAATGTTGG[G]ACTTCAAAGACCATAAAGAAAAAGTAAACAATGCCTTCGCGACTCTTTTCTCCAGATGTTTCCACTTTCAGGATTCCACTTCAACCAACCAAACAT…	G/A	GACAAGAGGTAATTTTCAGGGCTTTTACATAGGGATGGCACGATATGGAGCATGTTAATTTATTTTTTTGGAAAGAGAAACCATTTTATTGATAAATGGAACATAGGAGTTAAACTCCAAACATCAAGAAGTGAATTACAAAAAGTCTCAAGTGGAGCATGTAAATCGTAATCATCTACCGCAGGTGGATGAGTTTTGCTCTTTAGGGTAGCCAGCTGCTAGATTGCTAGATTGTTTGTGAGGAACTATTTCCATAATGTACAGATCTTTGAACTGTAACACTAATTATAGTAATGTTGG[G]ACTTCAAAGACCATAAAGAAAAAGTAAACAATGCCTTCGCGACTCTTTTCTCCAGATGTTTCCACTTTCAGGATTCCACTTCAACCAACCAAACAT…	G/A
Cla97Chr01	981088	T	T	Y	208	208	60	22	0.45	CCTTTcTTTTCCCTTcCcTcTT	Y	228	228	60	30	0.57	TTcCCTCTccTCcTTTCccTTTTCccCcCT	-0.12	0.318182	-0.318182	0.409091	-0.409091	Cla97C01G001240	Cla97C01G001240.1:Intron	Intron	transmembrane protein 120 homolog	IPR012926 (TMPIT-like)	GO:0016020, GO:0016021	transmembrane protein 120 homolog	NA	CTAGATTGTTTGTGAGGAACTATTTCCATAATGTACAGATCTTTGAACTGTAACACTAATTATAGTAATGTTGGGACTTCAAAGACCATAAAGAAAAAGTAAACAATGCCTTCGCGACTCTTTTCTCCAGATGTTTCCACTTTCAGGATTCCACTTCAACCAACCAAACATTCTAGAGGAAAGCACACTTATCCATAACACCTTCTCATGAGTATTGAAACTTTGACCAGCTATCGTTTGGACCTCCATATCACCAGCTGAGTCAGGAAGAATCCAATGAGATTAAGGAGGTGTTTAGGA[T]GTGGAGATGAGTTGAGATATGAACTCCACTCATTGTTTGGGAGGCCAACTTTATATGTCACCTACATTTTATACCATATCCACCAACTGTGCACTT…	T/C	CTAGATTGTTTGTGAGGAACTATTTCCATAATGTACAGATCTTTGAACTGTAACACTAATTATAGTAATGTTGGGACTTCAAAGACCATAAAGAAAAAGTAAACAATGCCTTCGCGACTCTTTTCTCCAGATGTTTCCACTTTCAGGATTCCACTTCAACCAACCAAACATTCTAGAGGAAAGCACACTTATCCATAACACCTTCTCATGAGTATTGAAACTTTGACCAGCTATCGTTTGGACCTCCATATCACCAGCTGAGTCAGGAAGAATCCAATGAGATTAAGGAGGTGTTTAGGA[T]GTGGAGATGAGTTGAGATATGAACTCCACTCATTGTTTGGGAGGCCAACTTTATATGTCACCTACATTTTATACCATATCCACCAACTGTGCACTT…	T/C
Cla97Chr01	981725	C	C	Y	77	77	60	15	0.6	tCTtTTTCCCCTttC	Y	23	23	60	26	0.27	CCCCTCCCtCCCTCCttCCCCCCCTT	0.33	0.4	-0.4	0.466667	-0.533333	Cla97C01G001240	Cla97C01G001240.1:Intron	Intron	transmembrane protein 120 homolog	IPR012926 (TMPIT-like)	GO:0016020, GO:0016021	transmembrane protein 120 homolog	NA	CCGGCAACCTCCGATGGTGGCCACTCCACAACTCCAACAACCATTATTTCAATAATGACTACTACAAATTTGGGATATGTTGACACATGAGTTTTTTGTTTTGTCGATGGTCATGACATAGAACCGTCAATAAAATCTTAATTTGAAGCTTAAAAATAACTATTAACTTAAACATACATAAAAAACATCAATAAATGTTTATATTTAAGTTGACGCACAAAATTGTCAATAAAAACACATTTGTTGACACAAGAATACATAAGTTTTGTCAATACGTTGAATTTTCGGTTTTTTAATTAG[C]TAATAGTCTTTTTTTTTTTATAGTAATTTAACATTAATAAAATCACTTTTATCATGTAAGAAATCAAACAAACTTTTATGTAAAAACACTTTTGAG…	C/T	CCGGCAACCTCCGATGGTGGCCACTCCACAACTCCAACAACCATTATTTCAATAATGACTACTACAAATTTGGGATATGTTGACACATGAGTTTTTTGTTTTGTCGATGGTCATGACATAGAACCGTCAATAAAATCTTAATTTGAAGCTTAAAAATAACTATTAACTTAAACATACATAAAAAACATCAATAAATGTTTATATTTAAGTTGACGCACAAAATTGTCAATAAAAACACATTTGTTGACACAAGAATACATAAGTTTTGTCAATACGTTGAATTTTCGGTTTTTTAATTAG[C]TAATAGTCTTTTTTTTTTTATAGTAATTTAACATTAATAAAATCACTTTTATCATGTAAGAAATCAAACAAACTTTTATGTAAAAACACTTTTGAG…	C/T
Cla97Chr01	981997	A	A	R	9	9	60	11	0.36	gGAAggAAAAA	R	44	44	60	14	0.64	GAGGAggAgGAggA	-0.28	0.454545	-0.454545	0.545455	-0.545455	Cla97C01G001240	Cla97C01G001240.1:Intron	Intron	transmembrane protein 120 homolog	IPR012926 (TMPIT-like)	GO:0016020, GO:0016021	transmembrane protein 120 homolog	NA	TACGTTGAATTTTCGGTTTTTTAATTAGCTAATAGTCTTTTTTTTTTTATAGTAATTTAACATTAATAAAATCACTTTTATCATGTAAGAAATCAAACAAACTTTTATGTAAAAACACTTTTGAGAAAAATTGTCAGATGCATGAATTTTTTTATTTTAAAAAGTTTTTGCCAAGTGTTAAAATAAAAATAACTTAACTAGAAACGTCACATGCACAAATTTGTAAAATAATTGCTTAAATTAAAAAAAAAAAAAATTGAAATGCATGATCTAAAAGTAAACCCTCAACTCCATTTTCCA[A]AACTCCCAACAATACACGTGTGCTTAAAAAAAAGAAAATAAAGTGCAATCTATAGTTTATTAAAAATATATATATGTGTGTAGAATTATTGAATAA…	A/G	TACGTTGAATTTTCGGTTTTTTAATTAGCTAATAGTCTTTTTTTTTTTATAGTAATTTAACATTAATAAAATCACTTTTATCATGTAAGAAATCAAACAAACTTTTATGTAAAAACACTTTTGAGAAAAATTGTCAGATGCATGAATTTTTTTATTTTAAAAAGTTTTTGCCAAGTGTTAAAATAAAAATAACTTAACTAGAAACGTCACATGCACAAATTTGTAAAATAATTGCTTAAATTAAAAAAAAAAAAAATTGAAATGCATGATCTAAAAGTAAACCCTCAACTCCATTTTCCA[A]AACTCCCAACAATACACGTGTGCTTAAAAAAAAGAAAATAAAGTGCAATCTATAGTTTATTAAAAATATATATATGTGTGTAGAATTATTGAATAA…	A/G
Cla97Chr01	982384	A	A	R	52	52	60	24	0.38	GGAgAAgAAAAAAAAAGAAgAGgG	R	91	91	60	34	0.41	AAgGAAAGAAAAAGAGGGAgAAAgAAgAGGggAA	-0.03	0.333333	-0.333333	0.416667	-0.416667	Cla97C01G001240	Cla97C01G001240.1:Intron	Intron	transmembrane protein 120 homolog	IPR012926 (TMPIT-like)	GO:0016020, GO:0016021	transmembrane protein 120 homolog	NA	TATTGAATAAAAAATTTTCAAAACAAAAATAATCATCATAAAAACAAATTATTTATGTAAAAAAAAAAAAGAAAAAATCCTGCACTAGATACCCTGAGCATATGAACTCGAAACCCCAAACATCAAAACACAGACATGTGATCCCAACAGACATATATACTCCACAGACATGTGAACTCCAGATATGTGAACACAACTCAGCAGGCCAAACAGCCCCTAAGTAACATGCTCTTGGTTGCTTCTACACAAGGAGCACCAATGAAGGTTTAGTGAACCCGTAGGATTTCATTTTTAAATTAT[A]ACGTTCGTGTTGAGGATGCCAAGGCTAAAGACCGAAAGAACACCCCGCACTTTTTGGTCACTTAGGTTGCAGAGATATTTATTTGTTAATTGGGCT…	A/G	TATTGAATAAAAAATTTTCAAAACAAAAATAATCATCATAAAAACAAATTATTTATGTAAAAAAAAAAAAGAAAAAATCCTGCACTAGATACCCTGAGCATATGAACTCGAAACCCCAAACATCAAAACACAGACATGTGATCCCAACAGACATATATACTCCACAGACATGTGAACTCCAGATATGTGAACACAACTCAGCAGGCCAAACAGCCCCTAAGTAACATGCTCTTGGTTGCTTCTACACAAGGAGCACCAATGAAGGTTTAGTGAACCCGTAGGATTTCATTTTTAAATTAT[A]ACGTTCGTGTTGAGGATGCCAAGGCTAAAGACCGAAAGAACACCCCGCACTTTTTGGTCACTTAGGTTGCAGAGATATTTATTTGTTAATTGGGCT…	A/G
Cla97Chr01	982498	T	T	Y	92	92	60	26	0.54	TcTCcCCTCTcccTTTccTTTCcTTc	Y	62	62	60	24	0.46	TCCccTTTTCTcCTcTTTTcTcTc	0.08	0.333333	-0.333333	0.416667	-0.416667	Cla97C01G001240	Cla97C01G001240.1:Intron	Intron	transmembrane protein 120 homolog	IPR012926 (TMPIT-like)	GO:0016020, GO:0016021	transmembrane protein 120 homolog	NA	CCCAAACATCAAAACACAGACATGTGATCCCAACAGACATATATACTCCACAGACATGTGAACTCCAGATATGTGAACACAACTCAGCAGGCCAAACAGCCCCTAAGTAACATGCTCTTGGTTGCTTCTACACAAGGAGCACCAATGAAGGTTTAGTGAACCCGTAGGATTTCATTTTTAAATTATAACGTTCGTGTTGAGGATGCCAAGGCTAAAGACCGAAAGAACACCCCGCACTTTTTGGTCACTTAGGTTGCAGAGATATTTATTTGTTAATTGGGCTCATGAGTGCCTCCCAGT[T]GTCTATTGCTCTATTAAGAAAAGCTCTCCTGAATGATCAATGCCAAGAGGGATTGGTGGGAGGGAGCATTCATACTGTTTAGAGAATTTTTCTTGG…	T/C	CCCAAACATCAAAACACAGACATGTGATCCCAACAGACATATATACTCCACAGACATGTGAACTCCAGATATGTGAACACAACTCAGCAGGCCAAACAGCCCCTAAGTAACATGCTCTTGGTTGCTTCTACACAAGGAGCACCAATGAAGGTTTAGTGAACCCGTAGGATTTCATTTTTAAATTATAACGTTCGTGTTGAGGATGCCAAGGCTAAAGACCGAAAGAACACCCCGCACTTTTTGGTCACTTAGGTTGCAGAGATATTTATTTGTTAATTGGGCTCATGAGTGCCTCCCAGT[T]GTCTATTGCTCTATTAAGAAAAGCTCTCCTGAATGATCAATGCCAAGAGGGATTGGTGGGAGGGAGCATTCATACTGTTTAGAGAATTTTTCTTGG…	T/C
Cla97Chr01	983308	A	A	W	92	92	60	27	0.56	tATtAtAActTAtAAttATAtttAATt	W	104	104	60	25	0.52	tAtAtTTATAAtAttTAATAAtAAt	0.04	0.32	-0.32	0.4	-0.4	Cla97C01G001240	Cla97C01G001240.1:Intron	Intron	transmembrane protein 120 homolog	IPR012926 (TMPIT-like)	GO:0016020, GO:0016021	transmembrane protein 120 homolog	NA	TAAAATAAGCCTAGAAATTGCAAGAGAACAAGATTTCAAAACTTTGGAAATGAAATGGAGATAAACTCGCTGAGAAATGAGGCTATCGAGATGTAAGAGAAAACAGAGGAGATATTCTCCCATAAAAAGCACAAAATTACAAGAATTCAGATCATCTAGGGCACATTTAGTTTGAGTTTGAATCAAATGAGAAGCCTGGAAAAGGATGATTGGATTTTGGAAACTGAAAATGAAGAATGTAAAGTACAAACAATGTTTAGTTCAATTGAATGTAATTTATAGAATGCTAGAATATATTTA[A]CATTATTATATAAAATTAAATTATGTTTTCTAAATTAATTAGAACTTAGAAGTATTAAATTGAACTTTTTTTCTTTTATAAGACACAAGAATGTAT…	A/T	TAAAATAAGCCTAGAAATTGCAAGAGAACAAGATTTCAAAACTTTGGAAATGAAATGGAGATAAACTCGCTGAGAAATGAGGCTATCGAGATGTAAGAGAAAACAGAGGAGATATTCTCCCATAAAAAGCACAAAATTACAAGAATTCAGATCATCTAGGGCACATTTAGTTTGAGTTTGAATCAAATGAGAAGCCTGGAAAAGGATGATTGGATTTTGGAAACTGAAAATGAAGAATGTAAAGTACAAACAATGTTTAGTTCAATTGAATGTAATTTATAGAATGCTAGAATATATTTA[A]CATTATTATATAAAATTAAATTATGTTTTCTAAATTAATTAGAACTTAGAAGTATTAAATTGAACTTTTTTTCTTTTATAAGACACAAGAATGTAT…	A/T
Cla97Chr01	984143	G	G	R	184	228	60	19	0.63	GGaaGGAGGGAAaaAAAAa	R	209	209	59	21	0.48	GGaGAaGAGGGAaaGGAGGaA	0.15	0.368421	-0.368421	0.473684	-0.473684	Cla97C01G001240	Cla97C01G001240.1:Intron	Intron	transmembrane protein 120 homolog	IPR012926 (TMPIT-like)	GO:0016020, GO:0016021	transmembrane protein 120 homolog	NA	AAAAAAAAAAAAAAAAAAAACCATTTTGACAATATCATGTACAATGGAAAAACAAAGGAATACACCTTGATTACAATTATGAAACAAAATGTCCAATAGCACATACGTCAAGAACCCTCAAATAGAAAAATATCAGGTAGTAAATAATAAAGAAAGAAGATTAAGAACGCCAACAAGTTGCTTGAGACATTTAGCTACATCCACCTCTCACACCACAGGGTAAATTTGTCCAAAATATCCATTAGTTCCTAGTTATTATAATTGTATTTTTCCACAACCAGCCTCTAAACTTGATTCTAC[G]TTGAAGTTGAATAATACTGCTCTTAGTTATTTTGTCAACACCCATTAGGTCTAGAAATCTTGAAATAAGACCTGCAGCACCTGCCACATTTCTTAG…	G/A	AAAAAAAAAAAAAAAAAAAACCATTTTGACAATATCATGTACAATGGAAAAACAAAGGAATACACCTTGATTACAATTATGAAACAAAATGTCCAATAGCACATACGTCAAGAACCCTCAAATAGAAAAATATCAGGTAGTAAATAATAAAGAAAGAAGATTAAGAACGCCAACAAGTTGCTTGAGACATTTAGCTACATCCACCTCTCACACCACAGGGTAAATTTGTCCAAAATATCCATTAGTTCCTAGTTATTATAATTGTATTTTTCCACAACCAGCCTCTAAACTTGATTCTAC[G]TTGAAGTTGAATAATACTGCTCTTAGTTATTTTGTCAACACCCATTAGGTCTAGAAATCTTGAAATAAGACCTGCAGCACCTGCCACATTTCTTAG…	G/A
Cla97Chr01	984329	T	T	Y	146	146	60	35	0.66	CcCCTCTcTTccTcCcTcTccccTcTTCTcCCCTc	Y	65	65	60	33	0.33	CTTTTTTcTcTCTTTTCTTTTcTTTcCcCcTTT	0.33	0.272727	-0.272727	0.363636	-0.363636	Cla97C01G001240	Cla97C01G001240.1:Intron	Intron	transmembrane protein 120 homolog	IPR012926 (TMPIT-like)	GO:0016020, GO:0016021	transmembrane protein 120 homolog	NA	ACATTTAGCTACATCCACCTCTCACACCACAGGGTAAATTTGTCCAAAATATCCATTAGTTCCTAGTTATTATAATTGTATTTTTCCACAACCAGCCTCTAAACTTGATTCTACGTTGAAGTTGAATAATACTGCTCTTAGTTATTTTGTCAACACCCATTAGGTCTAGAAATCTTGAAATAAGACCTGCAGCACCTGCCACATTTCTTAGCACCAAAACAATGCATTAAGTGATCTATTTTCAATTCCCCTCTAAAATCTTTTAGTCAACTATGTCTCCTATTATAGTTTAGTCTCTAT[T]ACAGAGGCAAGATTAGAATTGACTAGAAAATTTACCATATATTTAGGAGAAAAGGGAAAAGATAGGAAGATAAGACTTGCAGCAAGATAGGAACCC…	T/C	ACATTTAGCTACATCCACCTCTCACACCACAGGGTAAATTTGTCCAAAATATCCATTAGTTCCTAGTTATTATAATTGTATTTTTCCACAACCAGCCTCTAAACTTGATTCTACGTTGAAGTTGAATAATACTGCTCTTAGTTATTTTGTCAACACCCATTAGGTCTAGAAATCTTGAAATAAGACCTGCAGCACCTGCCACATTTCTTAGCACCAAAACAATGCATTAAGTGATCTATTTTCAATTCCCCTCTAAAATCTTTTAGTCAACTATGTCTCCTATTATAGTTTAGTCTCTAT[T]ACAGAGGCAAGATTAGAATTGACTAGAAAATTTACCATATATTTAGGAGAAAAGGGAAAAGATAGGAAGATAAGACTTGCAGCAAGATAGGAACCC…	T/C
Cla97Chr01	984532	A	A	R	182	228	60	20	0.65	gAgAgAGGgGAAgGgGGAAg	R	208	208	59	32	0.38	GAAGAAAGAAAAgGgAAAgGAAgGAAAAggAA	0.27	0.35	-0.35	0.45	-0.45	Cla97C01G001240	Cla97C01G001240.1:Intron	Intron	transmembrane protein 120 homolog	IPR012926 (TMPIT-like)	GO:0016020, GO:0016021	transmembrane protein 120 homolog	NA	TTTCTTAGCACCAAAACAATGCATTAAGTGATCTATTTTCAATTCCCCTCTAAAATCTTTTAGTCAACTATGTCTCCTATTATAGTTTAGTCTCTATTACAGAGGCAAGATTAGAATTGACTAGAAAATTTACCATATATTTAGGAGAAAAGGGAAAAGATAGGAAGATAAGACTTGCAGCAAGATAGGAACCCACAATAAAGCACGCACCCCTGCGAGCCATAAAAACCAACCCTTCTTAGTTCTCACAAAAGGGCGAATAAAGGAGGAACTCTCCAATCATATCACTGATATCTCTAT[A]TTGAGCTTGCATGAAACCAAAACTTAGATACCCCTAGGAAAGCAGATGTCAGCTGAATAAGTATTCAAATAACCACCGACATGATGGCATAGCTTC…	A/G	TTTCTTAGCACCAAAACAATGCATTAAGTGATCTATTTTCAATTCCCCTCTAAAATCTTTTAGTCAACTATGTCTCCTATTATAGTTTAGTCTCTATTACAGAGGCAAGATTAGAATTGACTAGAAAATTTACCATATATTTAGGAGAAAAGGGAAAAGATAGGAAGATAAGACTTGCAGCAAGATAGGAACCCACAATAAAGCACGCACCCCTGCGAGCCATAAAAACCAACCCTTCTTAGTTCTCACAAAAGGGCGAATAAAGGAGGAACTCTCCAATCATATCACTGATATCTCTAT[A]TTGAGCTTGCATGAAACCAAAACTTAGATACCCCTAGGAAAGCAGATGTCAGCTGAATAAGTATTCAAATAACCACCGACATGATGGCATAGCTTC…	A/G
Cla97Chr01	985489	C	C	M	44	44	60	28	0.54	CaCAAaAACaCACCaaCCCAACCACAAC	M	54	54	60	29	0.52	CCCCCaaAaCCAaaaCaCACCCACaAACA	0.02	0.285714	-0.285714	0.392857	-0.392857	Cla97C01G001240	Cla97C01G001240.1:Intron	Intron	transmembrane protein 120 homolog	IPR012926 (TMPIT-like)	GO:0016020, GO:0016021	transmembrane protein 120 homolog	NA	TGCTGCTCATGAAATGAGCCAATACCCAAACCACCATACTGTGAGGGGAGCAAAGTCCACTCCACTTGACAAGATGGGGACAACAACAATGTTTAAATCTCCACCATCTCAGAAAAAATTTCTCACAGTCCTATCCATCTCGAGTCACTCCCAAACGGAGCCTTGAGAAGAGAAAAGTAACATAAAGTCAATGGGGCTGATTGAGCAACTGTAAGCCCTCTGCTTTAGGAAATATCATACCCTTCCTCTTCACTTAACTTTGCTCTAAATTTGTTCACCATGGCTCCCAAAAACTCAAAA[C]GCAGTGATTACCTCCCAGAAGGAATCCCAAAAAAGTAAAGGGTAAAGTTTCCACTCAACACTCAAGGATGGAAGCTAAATCCGTGACACACAATTC…	C/A	TGCTGCTCATGAAATGAGCCAATACCCAAACCACCATACTGTGAGGGGAGCAAAGTCCACTCCACTTGACAAGATGGGGACAACAACAATGTTTAAATCTCCACCATCTCAGAAAAAATTTCTCACAGTCCTATCCATCTCGAGTCACTCCCAAACGGAGCCTTGAGAAGAGAAAAGTAACATAAAGTCAATGGGGCTGATTGAGCAACTGTAAGCCCTCTGCTTTAGGAAATATCATACCCTTCCTCTTCACTTAACTTTGCTCTAAATTTGTTCACCATGGCTCCCAAAAACTCAAAA[C]GCAGTGATTACCTCCCAGAAGGAATCCCAAAAAAGTAAAGGGTAAAGTTTCCACTCAACACTCAAGGATGGAAGCTAAATCCGTGACACACAATTC…	C/A
Cla97Chr01	987368	C	C	S	92	92	58	31	0.68	ggCCgGGgGggGGGGCCgCgCGgCgCCCggG	S	78	78	59	37	0.65	CGCGggCGGCGCgGGGGCGCCGgCGCGggCGGgGCCG	0.03	0.290323	-0.290323	0.387097	-0.387097	Cla97C01G001240		promoter						AGAGAGAGAGATTAATGGCTGTTTCTTCTTCAGAGATTCACATTCACGTAACCTTTTCTCCGTTCTCTTTCTCTCTCGCACACACACACGTAATCTCTCTCTCTCTTTTCTCTCTCCAACCGAGTCCTACTCCCAACTCCAAACTCACCTTCCTAACAATTTCTACCTGCCTTTTTTAGTTCAAGTATTACGGGTGGGTCGTCCGAGATCGAACTATTCAACTTAGCCTATGTTTATCAAACTTTAATAAAAATTCATGTAATCGTGATAAGATGTTATTGATAGATTGATTGTAATAGG[C]ATGAATCACAAATGTAATTAAATTGTTTTTTATTACCTTTACTTAGAATTATAAAACTGACGTAACTATTTGACCTTACCGATAACGATAAGAGTA…	C/G	AGAGAGAGAGATTAATGGCTGTTTCTTCTTCAGAGATTCACATTCACGTAACCTTTTCTCCGTTCTCTTTCTCTCTCGCACACACACACGTAATCTCTCTCTCTCTTTTCTCTCTCCAACCGAGTCCTACTCCCAACTCCAAACTCACCTTCCTAACAATTTCTACCTGCCTTTTTTAGTTCAAGTATTACGGGTGGGTCGTCCGAGATCGAACTATTCAACTTAGCCTATGTTTATCAAACTTTAATAAAAATTCATGTAATCGTGATAAGATGTTATTGATAGATTGATTGTAATAGG[C]ATGAATCACAAATGTAATTAAATTGTTTTTTATTACCTTTACTTAGAATTATAAAACTGACGTAACTATTTGACCTTACCGATAACGATAAGAGTA…	C/G
Cla97Chr01	987382	G	G	R	212	228	58	32	0.69	aAAaAaaAAAAGGaGaGAaGaGGGaaAAGAAG	R	228	228	59	36	0.67	GAaaGAAGAGaAAAAGAGGAaGAGAaaGAAaAGGAA	0.02	0.28125	-0.28125	0.375	-0.375	Cla97C01G001240		promoter						ATGGCTGTTTCTTCTTCAGAGATTCACATTCACGTAACCTTTTCTCCGTTCTCTTTCTCTCTCGCACACACACACGTAATCTCTCTCTCTCTTTTCTCTCTCCAACCGAGTCCTACTCCCAACTCCAAACTCACCTTCCTAACAATTTCTACCTGCCTTTTTTAGTTCAAGTATTACGGGTGGGTCGTCCGAGATCGAACTATTCAACTTAGCCTATGTTTATCAAACTTTAATAAAAATTCATGTAATCGTGATAAGATGTTATTGATAGATTGATTGTAATAGGCATGAATCACAAAT[G]TAATTAAATTGTTTTTTATTACCTTTACTTAGAATTATAAAACTGACGTAACTATTTGACCTTACCGATAACGATAAGAGTAAAGATAACAATAAA…	G/A	ATGGCTGTTTCTTCTTCAGAGATTCACATTCACGTAACCTTTTCTCCGTTCTCTTTCTCTCTCGCACACACACACGTAATCTCTCTCTCTCTTTTCTCTCTCCAACCGAGTCCTACTCCCAACTCCAAACTCACCTTCCTAACAATTTCTACCTGCCTTTTTTAGTTCAAGTATTACGGGTGGGTCGTCCGAGATCGAACTATTCAACTTAGCCTATGTTTATCAAACTTTAATAAAAATTCATGTAATCGTGATAAGATGTTATTGATAGATTGATTGTAATAGGCATGAATCACAAAT[G]TAATTAAATTGTTTTTTATTACCTTTACTTAGAATTATAAAACTGACGTAACTATTTGACCTTACCGATAACGATAAGAGTAAAGATAACAATAAA…	G/A
Cla97Chr01	987421	A	A	R	72	72	58	31	0.68	GGGAAgAgAGgAgAAAggGGAGGAGgGGggg	R	51	51	59	30	0.57	GGAGAAGgAGAGggAGGgGAAGGAAAgAgA	0.11	0.3	-0.3	0.4	-0.4	Cla97C01G001240		promoter						TTTTCTCCGTTCTCTTTCTCTCTCGCACACACACACGTAATCTCTCTCTCTCTTTTCTCTCTCCAACCGAGTCCTACTCCCAACTCCAAACTCACCTTCCTAACAATTTCTACCTGCCTTTTTTAGTTCAAGTATTACGGGTGGGTCGTCCGAGATCGAACTATTCAACTTAGCCTATGTTTATCAAACTTTAATAAAAATTCATGTAATCGTGATAAGATGTTATTGATAGATTGATTGTAATAGGCATGAATCACAAATGTAATTAAATTGTTTTTTATTACCTTTACTTAGAATTAT[A]AAACTGACGTAACTATTTGACCTTACCGATAACGATAAGAGTAAAGATAACAATAAATGTGATATATTCATAATTTTAATAGGTAATAATATTTGT…	A/G	TTTTCTCCGTTCTCTTTCTCTCTCGCACACACACACGTAATCTCTCTCTCTCTTTTCTCTCTCCAACCGAGTCCTACTCCCAACTCCAAACTCACCTTCCTAACAATTTCTACCTGCCTTTTTTAGTTCAAGTATTACGGGTGGGTCGTCCGAGATCGAACTATTCAACTTAGCCTATGTTTATCAAACTTTAATAAAAATTCATGTAATCGTGATAAGATGTTATTGATAGATTGATTGTAATAGGCATGAATCACAAATGTAATTAAATTGTTTTTTATTACCTTTACTTAGAATTAT[A]AAACTGACGTAACTATTTGACCTTACCGATAACGATAAGAGTAAAGATAACAATAAATGTGATATATTCATAATTTTAATAGGTAATAATATTTGT…	A/G
Cla97Chr01	987441	A	A	R	132	132	58	30	0.67	AgAgAGgAgAAAggGGAGGAGgGGggggAg	R	120	120	59	32	0.53	AAGgAGAGggAGGgGAAGGAAAgAgAAAgGGA	0.14	0.3	-0.3	0.4	-0.4	Cla97C01G001240		promoter						TCTCGCACACACACACGTAATCTCTCTCTCTCTTTTCTCTCTCCAACCGAGTCCTACTCCCAACTCCAAACTCACCTTCCTAACAATTTCTACCTGCCTTTTTTAGTTCAAGTATTACGGGTGGGTCGTCCGAGATCGAACTATTCAACTTAGCCTATGTTTATCAAACTTTAATAAAAATTCATGTAATCGTGATAAGATGTTATTGATAGATTGATTGTAATAGGCATGAATCACAAATGTAATTAAATTGTTTTTTATTACCTTTACTTAGAATTATAAAACTGACGTAACTATTTG[A]CCTTACCGATAACGATAAGAGTAAAGATAACAATAAATGTGATATATTCATAATTTTAATAGGTAATAATATTTGTATCAATAACGTTAAATATAT…	A/G	TCTCGCACACACACACGTAATCTCTCTCTCTCTTTTCTCTCTCCAACCGAGTCCTACTCCCAACTCCAAACTCACCTTCCTAACAATTTCTACCTGCCTTTTTTAGTTCAAGTATTACGGGTGGGTCGTCCGAGATCGAACTATTCAACTTAGCCTATGTTTATCAAACTTTAATAAAAATTCATGTAATCGTGATAAGATGTTATTGATAGATTGATTGTAATAGGCATGAATCACAAATGTAATTAAATTGTTTTTTATTACCTTTACTTAGAATTATAAAACTGACGTAACTATTTG[A]CCTTACCGATAACGATAAGAGTAAAGATAACAATAAATGTGATATATTCATAATTTTAATAGGTAATAATATTTGTATCAATAACGTTAAATATAT…	A/G
Cla97Chr01	987447	C	C	M	73	73	58	32	0.69	CaCaCAaCaCCCaaAACAACAaAAaaaaCaAa	M	64	64	59	34	0.59	CAaCACAaaCAAaACCAACCCaCaCCCaAACAAa	0.1	0.28125	-0.28125	0.375	-0.375	Cla97C01G001240		promoter						ACACACACACGTAATCTCTCTCTCTCTTTTCTCTCTCCAACCGAGTCCTACTCCCAACTCCAAACTCACCTTCCTAACAATTTCTACCTGCCTTTTTTAGTTCAAGTATTACGGGTGGGTCGTCCGAGATCGAACTATTCAACTTAGCCTATGTTTATCAAACTTTAATAAAAATTCATGTAATCGTGATAAGATGTTATTGATAGATTGATTGTAATAGGCATGAATCACAAATGTAATTAAATTGTTTTTTATTACCTTTACTTAGAATTATAAAACTGACGTAACTATTTGACCTTA[C]CGATAACGATAAGAGTAAAGATAACAATAAATGTGATATATTCATAATTTTAATAGGTAATAATATTTGTATCAATAACGTTAAATATATAATTTA…	C/A	ACACACACACGTAATCTCTCTCTCTCTTTTCTCTCTCCAACCGAGTCCTACTCCCAACTCCAAACTCACCTTCCTAACAATTTCTACCTGCCTTTTTTAGTTCAAGTATTACGGGTGGGTCGTCCGAGATCGAACTATTCAACTTAGCCTATGTTTATCAAACTTTAATAAAAATTCATGTAATCGTGATAAGATGTTATTGATAGATTGATTGTAATAGGCATGAATCACAAATGTAATTAAATTGTTTTTTATTACCTTTACTTAGAATTATAAAACTGACGTAACTATTTGACCTTA[C]CGATAACGATAAGAGTAAAGATAACAATAAATGTGATATATTCATAATTTTAATAGGTAATAATATTTGTATCAATAACGTTAAATATATAATTTA…	C/A
Cla97Chr01	987465	A	A	R	104	104	59	33	0.7	AGgAgAAAggGGAGGAGgGGggggAgGggggAA	R	99	99	59	33	0.58	GAGggAGGgGAAGGAAAgAgAAAgGGAGGgAgA	0.12	0.272727	-0.272727	0.363636	-0.363636	Cla97C01G001240		promoter						TCTCTCTCTTTTCTCTCTCCAACCGAGTCCTACTCCCAACTCCAAACTCACCTTCCTAACAATTTCTACCTGCCTTTTTTAGTTCAAGTATTACGGGTGGGTCGTCCGAGATCGAACTATTCAACTTAGCCTATGTTTATCAAACTTTAATAAAAATTCATGTAATCGTGATAAGATGTTATTGATAGATTGATTGTAATAGGCATGAATCACAAATGTAATTAAATTGTTTTTTATTACCTTTACTTAGAATTATAAAACTGACGTAACTATTTGACCTTACCGATAACGATAAGAGTA[A]AGATAACAATAAATGTGATATATTCATAATTTTAATAGGTAATAATATTTGTATCAATAACGTTAAATATATAATTTACAACCACAATCAAATTGA…	A/G	TCTCTCTCTTTTCTCTCTCCAACCGAGTCCTACTCCCAACTCCAAACTCACCTTCCTAACAATTTCTACCTGCCTTTTTTAGTTCAAGTATTACGGGTGGGTCGTCCGAGATCGAACTATTCAACTTAGCCTATGTTTATCAAACTTTAATAAAAATTCATGTAATCGTGATAAGATGTTATTGATAGATTGATTGTAATAGGCATGAATCACAAATGTAATTAAATTGTTTTTTATTACCTTTACTTAGAATTATAAAACTGACGTAACTATTTGACCTTACCGATAACGATAAGAGTA[A]AGATAACAATAAATGTGATATATTCATAATTTTAATAGGTAATAATATTTGTATCAATAACGTTAAATATATAATTTACAACCACAATCAAATTGA…	A/G
Cla97Chr01	987712	A	A	W	68	68	60	16	0.69	tTAAtttTAATttTtA	W	37	37	59	27	0.37	AAttAtAAAAttAAAAAtAtATTATAA	0.32	0.375	-0.375	0.5	-0.5	Cla97C01G001240		promoter						TAGAATTATAAAACTGACGTAACTATTTGACCTTACCGATAACGATAAGAGTAAAGATAACAATAAATGTGATATATTCATAATTTTAATAGGTAATAATATTTGTATCAATAACGTTAAATATATAATTTACAACCACAATCAAATTGAACATCATCCTTTCATCAATTAGATTATACATTTTGATTACGGATTTAGAGGTAGACCCTACAATTTATTACGATTATGGAACATAGATAAAACAACAATAAATGTAGTCAATTGAGACTCACTTTTTATATTTCCATTAATGGATTATGT[A]TAACCTGGGACACACATGGCCTTCAATGGTTTTGTGAAAATATGACTCATAGTCTTCGACTTTTATTTTGGCTAGGCTATCCCAAGGCAGGCAAGT…	A/T	TAGAATTATAAAACTGACGTAACTATTTGACCTTACCGATAACGATAAGAGTAAAGATAACAATAAATGTGATATATTCATAATTTTAATAGGTAATAATATTTGTATCAATAACGTTAAATATATAATTTACAACCACAATCAAATTGAACATCATCCTTTCATCAATTAGATTATACATTTTGATTACGGATTTAGAGGTAGACCCTACAATTTATTACGATTATGGAACATAGATAAAACAACAATAAATGTAGTCAATTGAGACTCACTTTTTATATTTCCATTAATGGATTATGT[A]TAACCTGGGACACACATGGCCTTCAATGGTTTTGTGAAAATATGACTCATAGTCTTCGACTTTTATTTTGGCTAGGCTATCCCAAGGCAGGCAAGT…	A/T
Cla97Chr01	987851	G	G	R	42	42	60	17	0.47	AaGGGGaAaAGGaaGGG	R	41	41	58	25	0.4	GGAaGGGaGGGAGAGGGGAaaaGGA	0.07	0.352941	-0.352941	0.470588	-0.470588	Cla97C01G001240		promoter						AATCAAATTGAACATCATCCTTTCATCAATTAGATTATACATTTTGATTACGGATTTAGAGGTAGACCCTACAATTTATTACGATTATGGAACATAGATAAAACAACAATAAATGTAGTCAATTGAGACTCACTTTTTATATTTCCATTAATGGATTATGTATAACCTGGGACACACATGGCCTTCAATGGTTTTGTGAAAATATGACTCATAGTCTTCGACTTTTATTTTGGCTAGGCTATCCCAAGGCAGGCAAGTAAGGACGTTAATAGGGAAATGCACGCACTTGTAGTCGTTTCA[G]ATGCAATCAAAAAACCTTTTTTTTCAAGCGTAGAGACTACATATGAGGGGATGCGAATAGAGATGCGGAAGTTCATGTTGAAGTTAGAGGTGCAAG…	G/A	AATCAAATTGAACATCATCCTTTCATCAATTAGATTATACATTTTGATTACGGATTTAGAGGTAGACCCTACAATTTATTACGATTATGGAACATAGATAAAACAACAATAAATGTAGTCAATTGAGACTCACTTTTTATATTTCCATTAATGGATTATGTATAACCTGGGACACACATGGCCTTCAATGGTTTTGTGAAAATATGACTCATAGTCTTCGACTTTTATTTTGGCTAGGCTATCCCAAGGCAGGCAAGTAAGGACGTTAATAGGGAAATGCACGCACTTGTAGTCGTTTCA[G]ATGCAATCAAAAAACCTTTTTTTTCAAGCGTAGAGACTACATATGAGGGGATGCGAATAGAGATGCGGAAGTTCATGTTGAAGTTAGAGGTGCAAG…	G/A
Cla97Chr01	987950	C	C	Y	105	105	58	14	0.36	CCCCtTTtCTCCCC	Y	160	160	56	26	0.38	CCCCTtttCCTCCttCtCCTCCCTCC	-0.02	0.428571	-0.428571	0.5	-0.5	Cla97C01G001240		promoter						AAAACAACAATAAATGTAGTCAATTGAGACTCACTTTTTATATTTCCATTAATGGATTATGTATAACCTGGGACACACATGGCCTTCAATGGTTTTGTGAAAATATGACTCATAGTCTTCGACTTTTATTTTGGCTAGGCTATCCCAAGGCAGGCAAGTAAGGACGTTAATAGGGAAATGCACGCACTTGTAGTCGTTTCAGATGCAATCAAAAAACCTTTTTTTTCAAGCGTAGAGACTACATATGAGGGGATGCGAATAGAGATGCGGAAGTTCATGTTGAAGTTAGAGGTGCAAGAG[C]AGTAAACATGACTCTTGCAGAAGAGGAAGAAATGCGGTAAAGAGGAGTTCGAGGGGTAGGAATTCCTTCCACAATAATAGGAGAAACAGATACAAA…	C/T	AAAACAACAATAAATGTAGTCAATTGAGACTCACTTTTTATATTTCCATTAATGGATTATGTATAACCTGGGACACACATGGCCTTCAATGGTTTTGTGAAAATATGACTCATAGTCTTCGACTTTTATTTTGGCTAGGCTATCCCAAGGCAGGCAAGTAAGGACGTTAATAGGGAAATGCACGCACTTGTAGTCGTTTCAGATGCAATCAAAAAACCTTTTTTTTCAAGCGTAGAGACTACATATGAGGGGATGCGAATAGAGATGCGGAAGTTCATGTTGAAGTTAGAGGTGCAAGAG[C]AGTAAACATGACTCTTGCAGAAGAGGAAGAAATGCGGTAAAGAGGAGTTCGAGGGGTAGGAATTCCTTCCACAATAATAGGAGAAACAGATACAAA…	C/T
Cla97Chr01	987962	C	C	Y	29	29	58	13	0.38	CCCtTTtCTCCCC	Y	74	74	55	26	0.42	tttCCTCCttCtCCTCCCTCCCTCtC	-0.04	0.384615	-0.384615	0.538462	-0.538462	Cla97C01G001240		promoter						AATGTAGTCAATTGAGACTCACTTTTTATATTTCCATTAATGGATTATGTATAACCTGGGACACACATGGCCTTCAATGGTTTTGTGAAAATATGACTCATAGTCTTCGACTTTTATTTTGGCTAGGCTATCCCAAGGCAGGCAAGTAAGGACGTTAATAGGGAAATGCACGCACTTGTAGTCGTTTCAGATGCAATCAAAAAACCTTTTTTTTCAAGCGTAGAGACTACATATGAGGGGATGCGAATAGAGATGCGGAAGTTCATGTTGAAGTTAGAGGTGCAAGAGCAGTAAACATGA[C]TCTTGCAGAAGAGGAAGAAATGCGGTAAAGAGGAGTTCGAGGGGTAGGAATTCCTTCCACAATAATAGGAGAAACAGATACAAAAGTTGTAGCTGA…	C/T	AATGTAGTCAATTGAGACTCACTTTTTATATTTCCATTAATGGATTATGTATAACCTGGGACACACATGGCCTTCAATGGTTTTGTGAAAATATGACTCATAGTCTTCGACTTTTATTTTGGCTAGGCTATCCCAAGGCAGGCAAGTAAGGACGTTAATAGGGAAATGCACGCACTTGTAGTCGTTTCAGATGCAATCAAAAAACCTTTTTTTTCAAGCGTAGAGACTACATATGAGGGGATGCGAATAGAGATGCGGAAGTTCATGTTGAAGTTAGAGGTGCAAGAGCAGTAAACATGA[C]TCTTGCAGAAGAGGAAGAAATGCGGTAAAGAGGAGTTCGAGGGGTAGGAATTCCTTCCACAATAATAGGAGAAACAGATACAAAAGTTGTAGCTGA…	C/T
Cla97Chr01	987970	G	G	R	10	10	58	14	0.43	GGGaAAaGAGGGGA	R	27	27	55	26	0.38	aaGGAGGaaGaGGAGGGAGGGAGaGG	0.05	0.428571	-0.428571	0.5	-0.5	Cla97C01G001240		promoter						CAATTGAGACTCACTTTTTATATTTCCATTAATGGATTATGTATAACCTGGGACACACATGGCCTTCAATGGTTTTGTGAAAATATGACTCATAGTCTTCGACTTTTATTTTGGCTAGGCTATCCCAAGGCAGGCAAGTAAGGACGTTAATAGGGAAATGCACGCACTTGTAGTCGTTTCAGATGCAATCAAAAAACCTTTTTTTTCAAGCGTAGAGACTACATATGAGGGGATGCGAATAGAGATGCGGAAGTTCATGTTGAAGTTAGAGGTGCAAGAGCAGTAAACATGACTCTTGCA[G]AAGAGGAAGAAATGCGGTAAAGAGGAGTTCGAGGGGTAGGAATTCCTTCCACAATAATAGGAGAAACAGATACAAAAGTTGTAGCTGAGGCTTTCT…	G/A	CAATTGAGACTCACTTTTTATATTTCCATTAATGGATTATGTATAACCTGGGACACACATGGCCTTCAATGGTTTTGTGAAAATATGACTCATAGTCTTCGACTTTTATTTTGGCTAGGCTATCCCAAGGCAGGCAAGTAAGGACGTTAATAGGGAAATGCACGCACTTGTAGTCGTTTCAGATGCAATCAAAAAACCTTTTTTTTCAAGCGTAGAGACTACATATGAGGGGATGCGAATAGAGATGCGGAAGTTCATGTTGAAGTTAGAGGTGCAAGAGCAGTAAACATGACTCTTGCA[G]AAGAGGAAGAAATGCGGTAAAGAGGAGTTCGAGGGGTAGGAATTCCTTCCACAATAATAGGAGAAACAGATACAAAAGTTGTAGCTGAGGCTTTCT…	G/A
Cla97Chr01	989569	A	A	R	34	63	57	15	0.87	GgggGAGgGGggggA	R	52	52	58	15	0.73	gGggAgAGgAAgggg	0.14	0.4	-0.4	0.466667	-0.533333	Intergenic								ATCATTTAAGAATAATATGGAGTCCACAAAATTAATTAATATATCATTTAATAACGTGTCAAATTATAAACGAGAATATTAAGTACTATGAAAGTACTATAAATTTTTCCATCTACATTATACCATGTCATCACTACATCATAAAAATCCAACTCCTATACAACACGTCAACAAAATATTAACGTTGAAGCAACATATATCAACTTATCCATAGCCACACAAGATTTTCTTCTCATCTTCTTTTGATCATAACTTTTTCCATTTGAACTCCAATTTAAATGATTCAAGATTGCATTTAAA[A]TTTTTTTTTCGAGCTATACAAAATAGTCCCTTTAAAACAAAGATAAGTATAAAAAAAAAAAAAAAAAAATTGTTATCATAATATTTGGTTTAATTT…	A/G	ATCATTTAAGAATAATATGGAGTCCACAAAATTAATTAATATATCATTTAATAACGTGTCAAATTATAAACGAGAATATTAAGTACTATGAAAGTACTATAAATTTTTCCATCTACATTATACCATGTCATCACTACATCATAAAAATCCAACTCCTATACAACACGTCAACAAAATATTAACGTTGAAGCAACATATATCAACTTATCCATAGCCACACAAGATTTTCTTCTCATCTTCTTTTGATCATAACTTTTTCCATTTGAACTCCAATTTAAATGATTCAAGATTGCATTTAAA[A]TTTTTTTTTCGAGCTATACAAAATAGTCCCTTTAAAACAAAGATAAGTATAAAAAAAAAAAAAAAAAAATTGTTATCATAATATTTGGTTTAATTT…	A/G
Cla97Chr01	989880	A	A	M	187	228	59	25	0.68	CAAccCAcCCCAAACccACCCcCCA	M	72	72	58	21	0.24	cAAAAACCAAAAAAcAAAACA	0.44	0.333333	-0.333333	0.428571	-0.428571	Intergenic								GAGCTATACAAAATAGTCCCTTTAAAACAAAGATAAGTATAAAAAAAAAAAAAAAAAAATTGTTATCATAATATTTGGTTTAATTTAAATCCAAAAACTAATTCCATGTGTATATATATATATATATAAATTCTTTCAAGAAATATTGTTTAATTTTTATTAGGATGTACAAGAATATACGCTGAAAACTAACAATTTAAATGAATTTTTTAAAAAAAGATTTTATTTTATTTCATCATGAATGAAAAGAAAAAGTAAATACAGAATAATTTTCTACCCAGAATCCAATTCTTATGACTT[A]TTCGTGGAGAATTCCATCTCAATTTAAATAAAAAATTTCAGAACATAAAATTAGATAGGAGCATAGATGAGTCACTACCTCTACAGATATCTCTAA…	A/C	GAGCTATACAAAATAGTCCCTTTAAAACAAAGATAAGTATAAAAAAAAAAAAAAAAAAATTGTTATCATAATATTTGGTTTAATTTAAATCCAAAAACTAATTCCATGTGTATATATATATATATATAAATTCTTTCAAGAAATATTGTTTAATTTTTATTAGGATGTACAAGAATATACGCTGAAAACTAACAATTTAAATGAATTTTTTAAAAAAAGATTTTATTTTATTTCATCATGAATGAAAAGAAAAAGTAAATACAGAATAATTTTCTACCCAGAATCCAATTCTTATGACTT[A]TTCGTGGAGAATTCCATCTCAATTTAAATAAAAAATTTCAGAACATAAAATTAGATAGGAGCATAGATGAGTCACTACCTCTACAGATATCTCTAA…	A/C
Cla97Chr01	990091	A	A	R	41	41	60	31	0.52	AGAAGGgggAggggAAAGAGAgAAAAAAgGG	R	3	3	60	37	0.35	GAAAAGgAAAgGAAAAAAAgAAAAAGggAAAgAgggA	0.17	0.290323	-0.290323	0.387097	-0.387097	Intergenic								AAAAAAAGATTTTATTTTATTTCATCATGAATGAAAAGAAAAAGTAAATACAGAATAATTTTCTACCCAGAATCCAATTCTTATGACTTATTCGTGGAGAATTCCATCTCAATTTAAATAAAAAATTTCAGAACATAAAATTAGATAGGAGCATAGATGAGTCACTACCTCTACAGATATCTCTAATTAAGATTGCTTATTTAGAATCTATTTTTATAGTTTGACAAAAAATTTATGAGACTATTTATGAAAATTTTATCAAATCGGAATATCATCATTATAGTTTGACGAAATCTTATA[A]GGAGCAAAATTGCAATTTAACCTATGTTTTTTTTTTCTTTTTCTTTTTTTGCTTTAACCTATGTATAGTTATTAGTACCACTATCTGGTTGGTCTT…	A/G	AAAAAAAGATTTTATTTTATTTCATCATGAATGAAAAGAAAAAGTAAATACAGAATAATTTTCTACCCAGAATCCAATTCTTATGACTTATTCGTGGAGAATTCCATCTCAATTTAAATAAAAAATTTCAGAACATAAAATTAGATAGGAGCATAGATGAGTCACTACCTCTACAGATATCTCTAATTAAGATTGCTTATTTAGAATCTATTTTTATAGTTTGACAAAAAATTTATGAGACTATTTATGAAAATTTTATCAAATCGGAATATCATCATTATAGTTTGACGAAATCTTATA[A]GGAGCAAAATTGCAATTTAACCTATGTTTTTTTTTTCTTTTTCTTTTTTTGCTTTAACCTATGTATAGTTATTAGTACCACTATCTGGTTGGTCTT…	A/G
Cla97Chr01	990401	A	A	R	66	66	60	17	0.53	AgGAGGAAGAAGgAAGG	R	26	26	60	20	0.3	gAAAgAGAAAgAAAGGAAAA	0.23	0.352941	-0.352941	0.470588	-0.470588	Intergenic								TTGCAATTTAACCTATGTTTTTTTTTTCTTTTTCTTTTTTTGCTTTAACCTATGTATAGTTATTAGTACCACTATCTGGTTGGTCTTTAGTGGTTAGAATGTAGCTCATATCTTTGAGCTTTAGTTCTTAGAATGGAACCAAAATACTCGACTTTCCCTGCCCCCTTTTTTTCTTTTCCTTTAGCAAAGTGGGAATCGAACTCCTGACTTAAAAGTTAAAAGTACAAAGTCTAAGGTGTGGAAATCTAATCCCTGTTTTATCGTTTTCTACTTGGTTGTGTTAGTTTTATCTTTAGTTTG[A]CTTTAGTTGGTTTTATGGTCTCTAAATTGTGGGAATACATTTAATTTGTTACTTTTGAGGTCCTCAGGTTTTGCATTAATACACACTTTTGCAACC…	A/G	TTGCAATTTAACCTATGTTTTTTTTTTCTTTTTCTTTTTTTGCTTTAACCTATGTATAGTTATTAGTACCACTATCTGGTTGGTCTTTAGTGGTTAGAATGTAGCTCATATCTTTGAGCTTTAGTTCTTAGAATGGAACCAAAATACTCGACTTTCCCTGCCCCCTTTTTTTCTTTTCCTTTAGCAAAGTGGGAATCGAACTCCTGACTTAAAAGTTAAAAGTACAAAGTCTAAGGTGTGGAAATCTAATCCCTGTTTTATCGTTTTCTACTTGGTTGTGTTAGTTTTATCTTTAGTTTG[A]CTTTAGTTGGTTTTATGGTCTCTAAATTGTGGGAATACATTTAATTTGTTACTTTTGAGGTCCTCAGGTTTTGCATTAATACACACTTTTGCAACC…	A/G
Cla97Chr01	991519	T	T	K	197	228	60	19	0.58	gTgTGGTTgGgGTGGTTGT	K	156	156	60	16	0.44	gTTTGGTTTgTGgTTG	0.14	0.375	-0.375	0.5	-0.5	Intergenic								ATATCTCAATTAAATACCAGTTTGGTTTCTATACTTTGAGTTTTGTTTAATTTTAGTTTTTGTAAATTCAAATGTCATTTTAGTTTATGTAATTTCAATAAATCTTAAATTTAGTTCATACGGTTAGTTTATTAATGATTTTTTAAAAAATATTTTATTATCTATTAGTATTTTCACTATAAATGTGAGAAATATATTCATATATTGTATTTTATTACTTAATAATAATAATTATATTTAATCAATCTTGATAAACAACTAATTTTGAGGAATTAAACTTAAGATTTATTGAAAGTATAA[T]AACTAAAATTTAAAATTTAACATTACAAGGACTAAGTTGAACAAACTCTGAAGTATAAAGATCAAAACTACATTTTAACCTAAAAATATCTTATTA…	T/G	ATATCTCAATTAAATACCAGTTTGGTTTCTATACTTTGAGTTTTGTTTAATTTTAGTTTTTGTAAATTCAAATGTCATTTTAGTTTATGTAATTTCAATAAATCTTAAATTTAGTTCATACGGTTAGTTTATTAATGATTTTTTAAAAAATATTTTATTATCTATTAGTATTTTCACTATAAATGTGAGAAATATATTCATATATTGTATTTTATTACTTAATAATAATAATTATATTTAATCAATCTTGATAAACAACTAATTTTGAGGAATTAAACTTAAGATTTATTGAAAGTATAA[T]AACTAAAATTTAAAATTTAACATTACAAGGACTAAGTTGAACAAACTCTGAAGTATAAAGATCAAAACTACATTTTAACCTAAAAATATCTTATTA…	T/G
Cla97Chr01	992181	A	A	R	191	191	60	22	0.41	AAgAgAgAAgAGGAGAAgAgAA	R	223	228	60	25	0.6	AGAAGgAGgAAAggGgGggggAAgA	-0.19	0.318182	-0.318182	0.409091	-0.409091	Intergenic								ATTTTATAATACTTATTAAATTACACATATACTTCATAAACTTTTTAAATTTGTGCATAATATTTTCCTAAATTAAAAGTTGTTGTATAGATTGTGAACATTCGATTGTGTCTATTTCTAATAGGTCCATGTCTATTTCTTGTAGGTCCATAGAATTTACAAACATCTAATAAATCACTAAAATTTCAATTTTATGTTCTATGATAGGATATATTTGTTATTTTTTAAAATTAACCGATCTATTAGATATAAAATAGAATTTTGTATTTAATAGGCATGTTTTTATTTTTATCTTTTAAT[A]TTTAATAGGTCAAAAATTTTCTTGTACATAAATTAAAGTTCAATAACATATGAAGCACAAACTTAAAAAGTTTTAAAACTTATTAAACACTTTGTA…	A/G	ATTTTATAATACTTATTAAATTACACATATACTTCATAAACTTTTTAAATTTGTGCATAATATTTTCCTAAATTAAAAGTTGTTGTATAGATTGTGAACATTCGATTGTGTCTATTTCTAATAGGTCCATGTCTATTTCTTGTAGGTCCATAGAATTTACAAACATCTAATAAATCACTAAAATTTCAATTTTATGTTCTATGATAGGATATATTTGTTATTTTTTAAAATTAACCGATCTATTAGATATAAAATAGAATTTTGTATTTAATAGGCATGTTTTTATTTTTATCTTTTAAT[A]TTTAATAGGTCAAAAATTTTCTTGTACATAAATTAAAGTTCAATAACATATGAAGCACAAACTTAAAAAGTTTTAAAACTTATTAAACACTTTGTA…	A/G
Cla97Chr01	993625	G	G	K	68	68	59	25	0.72	TTGGtGTttTGtTGTtTtTTtGttG	K	53	53	60	35	0.4	GGGTTGGGtGGGtGTTGtGTtTGTGGGGGtGtGGt	0.32	0.32	-0.32	0.4	-0.4	Cla97C01G001250	Cla97C01G001250.1:CDS,exon	CDS,exon	S-adenosyl-L-methionine-dependent methyltransferases superfamily protein	IPR004159 (Putative S-adenosyl-L-methionine-dependent methyltransferase), IPR029063 (S-adenosyl-L-methionine-dependent methyltransferase)	GO:0008168, GO:0016020, GO:0016021, GO:0016740, GO:0032259	probable methyltransferase pmt18	EC:2.1.1.0	CTCTCCCTCCATAGTTTGTTGTCTTCTTCGAATTTTTCCGCGGTGATGCCAGGTATTGTTCCTCTACTGATTCGAGGGGGTATGGCGAATGCACGCTCTGGCCAATTCTCCAATGCACCACCGGCAACTTCATCGGAGCTACTGACTTCTGGCAATGGAGTAATGCACGTCTCCATGTTACGATACCTGGGCTCGGGAGAGAGAGGAACAATATCAAAAGGCATGATAATGATAAGAATTAATGTTGTTTTTGCAAAGTACATACCAGGCAACATCAGGATTGTCTGATTTGCAAATGTG[G]GGTGTTTTGTAGACTTTCTTGTTCTTGATGCATTGGATGTGGTTGAGGGGCTTTTGCCATATTGCAAGATCATTCTTCTCCACTACTTTCTTCCAG…	G/T	CTCTCCCTCCATAGTTTGTTGTCTTCTTCGAATTTTTCCGCGGTGATGCCAGGTATTGTTCCTCTACTGATTCGAGGGGGTATGGCGAATGCACGCTCTGGCCAATTCTCCAATGCACCACCGGCAACTTCATCGGAGCTACTGACTTCTGGCAATGGAGTAATGCACGTCTCCATGTTACGATACCTGGGCTCGGGAGAGAGAGGAACAATATCAAAAGGCATGATAATGATAAGAATTAATGTTGTTTTTGCAAAGTACATACCAGGCAACATCAGGATTGTCTGATTTGCAAATGTG[G]GGTGTTTTGTAGACTTTCTTGTTCTTGATGCATTGGATGTGGTTGAGGGGCTTTTGCCATATTGCAAGATCATTCTTCTCCACTACTTTCTTCCAG…	G/T
Cla97Chr01	994422	A	A	R	36	36	60	16	0.38	AGgAAAGAgGAAAgAA	R	78	78	60	28	0.5	GAgGAgAgAggAAgAGAAAAgggGAgAA	-0.12	0.375	-0.375	0.5	-0.5	Cla97C01G001250	Cla97C01G001250.1:Intron	Intron	S-adenosyl-L-methionine-dependent methyltransferases superfamily protein	IPR004159 (Putative S-adenosyl-L-methionine-dependent methyltransferase), IPR029063 (S-adenosyl-L-methionine-dependent methyltransferase)	GO:0008168, GO:0016020, GO:0016021, GO:0016740, GO:0032259	probable methyltransferase pmt18	EC:2.1.1.0	GTCTTTGAGAGGCCATGATCCCAATCATGGCTGGAACTCCACGCTCTAGGGCAAACTGAACTTGAGCTTCATGAGTATCCCTTGGGGCAAAGGACATGGCCAAGATATCCCTCTTCAGCAAATAAGCACCCCAACTTGCCACCTAAAACACCCCAAAAGCAGTTAAACGTCATTTTTTACCTTCTGAAATACGACTTTTTACCCCTTCCTAACCTATATACTATTCAAATAATAAATAAATAAAACACACCCGTAAATATCACATCCTTTAATATTAGGTAAAATAAATATATCGAAACA[A]TACGAACTCTTTATAAAGGTAAATAAATATATGAGTATTTCAAGTATGATTCTTTAAAAAATTCAAAAGTTGATTTAAAGATTTTATTTGCAGGAA…	A/G	GTCTTTGAGAGGCCATGATCCCAATCATGGCTGGAACTCCACGCTCTAGGGCAAACTGAACTTGAGCTTCATGAGTATCCCTTGGGGCAAAGGACATGGCCAAGATATCCCTCTTCAGCAAATAAGCACCCCAACTTGCCACCTAAAACACCCCAAAAGCAGTTAAACGTCATTTTTTACCTTCTGAAATACGACTTTTTACCCCTTCCTAACCTATATACTATTCAAATAATAAATAAATAAAACACACCCGTAAATATCACATCCTTTAATATTAGGTAAAATAAATATATCGAAACA[A]TACGAACTCTTTATAAAGGTAAATAAATATATGAGTATTTCAAGTATGATTCTTTAAAAAATTCAAAAGTTGATTTAAAGATTTTATTTGCAGGAA…	A/G
Cla97Chr01	994478	A	A	R	17	17	60	18	0.44	AAGAgGAAAgAAGgAAgG	R	19	19	60	26	0.42	ggAAgAGAAAAgggGAgAAGgAAAAA	0.02	0.333333	-0.333333	0.444444	-0.444444	Cla97C01G001250	Cla97C01G001250.1:Intron	Intron	S-adenosyl-L-methionine-dependent methyltransferases superfamily protein	IPR004159 (Putative S-adenosyl-L-methionine-dependent methyltransferase), IPR029063 (S-adenosyl-L-methionine-dependent methyltransferase)	GO:0008168, GO:0016020, GO:0016021, GO:0016740, GO:0032259	probable methyltransferase pmt18	EC:2.1.1.0	TGAACTTGAGCTTCATGAGTATCCCTTGGGGCAAAGGACATGGCCAAGATATCCCTCTTCAGCAAATAAGCACCCCAACTTGCCACCTAAAACACCCCAAAAGCAGTTAAACGTCATTTTTTACCTTCTGAAATACGACTTTTTACCCCTTCCTAACCTATATACTATTCAAATAATAAATAAATAAAACACACCCGTAAATATCACATCCTTTAATATTAGGTAAAATAAATATATCGAAACAATACGAACTCTTTATAAAGGTAAATAAATATATGAGTATTTCAAGTATGATTCTTT[A]AAAAATTCAAAAGTTGATTTAAAGATTTTATTTGCAGGAAGAATAAATAAAGATATTAATTGTCACAATGAACATTAAAGAGGCATTAATGAATCA…	A/G	TGAACTTGAGCTTCATGAGTATCCCTTGGGGCAAAGGACATGGCCAAGATATCCCTCTTCAGCAAATAAGCACCCCAACTTGCCACCTAAAACACCCCAAAAGCAGTTAAACGTCATTTTTTACCTTCTGAAATACGACTTTTTACCCCTTCCTAACCTATATACTATTCAAATAATAAATAAATAAAACACACCCGTAAATATCACATCCTTTAATATTAGGTAAAATAAATATATCGAAACAATACGAACTCTTTATAAAGGTAAATAAATATATGAGTATTTCAAGTATGATTCTTT[A]AAAAATTCAAAAGTTGATTTAAAGATTTTATTTGCAGGAAGAATAAATAAAGATATTAATTGTCACAATGAACATTAAAGAGGCATTAATGAATCA…	A/G
Cla97Chr01	995711	G	G	S	65	65	60	15	0.67	cGCccGCGCGcccGc	S	70	70	60	25	0.64	GcccGcccccCcGGGGGGCCcGccc	0.03	0.4	-0.4	0.466667	-0.533333	Cla97C01G001250		promoter						TCGGTGAGCCACTATAATCCTTTGCCATTTTCTCAACTTTTGTTCTTTATGAATTCCTAGAAAAATCATCCAACAAACATTGAATGTCAACGAGTAAGCATTGAATCAATGGTAGAAACTTGAAGCTATATATGATAAATATCAATTATCATGTTCATTTCCACATATTAGCCAATCTTGTTTCTGGATTCTTGAGTTCTGATTATGGGGAAAGCTTGAACTTAATGTTATATGATTATGGGGTTTTCCATGTCTGACCATTGGGGGGGAAAATTTTCAAAGTTAAGCAGGAAAAACTTG[G]GTTTGGTGGAATTATACTTAGATTTATCTATAGTCTAACCCACTGAAAAGAAGAAGCAGTCACTTGCTTTATATTTTGAAATCAAGAAAACAAGCC…	G/C	TCGGTGAGCCACTATAATCCTTTGCCATTTTCTCAACTTTTGTTCTTTATGAATTCCTAGAAAAATCATCCAACAAACATTGAATGTCAACGAGTAAGCATTGAATCAATGGTAGAAACTTGAAGCTATATATGATAAATATCAATTATCATGTTCATTTCCACATATTAGCCAATCTTGTTTCTGGATTCTTGAGTTCTGATTATGGGGAAAGCTTGAACTTAATGTTATATGATTATGGGGTTTTCCATGTCTGACCATTGGGGGGGAAAATTTTCAAAGTTAAGCAGGAAAAACTTG[G]GTTTGGTGGAATTATACTTAGATTTATCTATAGTCTAACCCACTGAAAAGAAGAAGCAGTCACTTGCTTTATATTTTGAAATCAAGAAAACAAGCC…	G/C
Cla97Chr01	997266	G	G	K	39	39	60	16	0.5	tTGGGGGtTGtGTTGt	K	25	25	60	23	0.35	TTGtTTGtTGGGtGGGGGGGGGG	0.15	0.375	-0.375	0.5	-0.5	Cla97C01G001250		promoter						TTTTTTTTTTTGAAAAATCAAATTTTGATTTAAGATCCACACTAAAATGGCCTTCCCCAACTGAACGCTCCCTTCGAAATTCCCCAAAAACCATTCCTATTCCGAAACACGATAGATCTGAACGTCCCCAGTACGTAGCTCATAAGAACAAAATTTTAAAAATAAATAAATACTTATTTTGGTCTTTCACTTTTGAGTGTGGTTTCTAATTTCTTACAATTTTTTTTTAACATTAAATATGGTTTCCAGTTTTCTTTATTTTTTAAGTCACTATTAATATTAATTGTAAGCTAACACCAA[G]GGACTAAAAATCAGCGTTAACTACTCAAGAATGAAAATATAAATATAGAATCAAATGAAAACAATATTCAAAAACCGTAGAAATGTAACATTTTAA…	G/T	TTTTTTTTTTTGAAAAATCAAATTTTGATTTAAGATCCACACTAAAATGGCCTTCCCCAACTGAACGCTCCCTTCGAAATTCCCCAAAAACCATTCCTATTCCGAAACACGATAGATCTGAACGTCCCCAGTACGTAGCTCATAAGAACAAAATTTTAAAAATAAATAAATACTTATTTTGGTCTTTCACTTTTGAGTGTGGTTTCTAATTTCTTACAATTTTTTTTTAACATTAAATATGGTTTCCAGTTTTCTTTATTTTTTAAGTCACTATTAATATTAATTGTAAGCTAACACCAA[G]GGACTAAAAATCAGCGTTAACTACTCAAGAATGAAAATATAAATATAGAATCAAATGAAAACAATATTCAAAAACCGTAGAAATGTAACATTTTAA…	G/T
Cla97Chr01	997435	C	C	Y	100	100	60	25	0.6	CTCTTtTttCCCCTCCTtTCTttCT	Y	2	2	59	32	0.22	CTtCCCCCCtttCCCCCCCCttCCCCCCCCCC	0.38	0.32	-0.32	0.4	-0.4	Cla97C01G001250		promoter						ATACTTATTTTGGTCTTTCACTTTTGAGTGTGGTTTCTAATTTCTTACAATTTTTTTTTAACATTAAATATGGTTTCCAGTTTTCTTTATTTTTTAAGTCACTATTAATATTAATTGTAAGCTAACACCAAGGGACTAAAAATCAGCGTTAACTACTCAAGAATGAAAATATAAATATAGAATCAAATGAAAACAATATTCAAAAACCGTAGAAATGTAACATTTTAAAACATTAAATGGAAATCATATTCATAAGCTAATAACTTAAGTTCTAAAAATGTGTTTTCAGTTTAAAATTGA[C]TAAACTAAACTTTTATAGAGATAACAATTTAGTTAATGTATTTTCAAATTTGTCACAATTTAATCCTTGTTATAAAAAATTAATTGAAATTATATA…	C/T	ATACTTATTTTGGTCTTTCACTTTTGAGTGTGGTTTCTAATTTCTTACAATTTTTTTTTAACATTAAATATGGTTTCCAGTTTTCTTTATTTTTTAAGTCACTATTAATATTAATTGTAAGCTAACACCAAGGGACTAAAAATCAGCGTTAACTACTCAAGAATGAAAATATAAATATAGAATCAAATGAAAACAATATTCAAAAACCGTAGAAATGTAACATTTTAAAACATTAAATGGAAATCATATTCATAAGCTAATAACTTAAGTTCTAAAAATGTGTTTTCAGTTTAAAATTGA[C]TAAACTAAACTTTTATAGAGATAACAATTTAGTTAATGTATTTTCAAATTTGTCACAATTTAATCCTTGTTATAAAAAATTAATTGAAATTATATA…	C/T
Cla97Chr01	997972	T	T	K	54	54	57	30	0.57	TTgTTGTGTGTTggggTgTGgGTTgGGGgT	K	30	30	58	31	0.42	TGggTgTggTGTgggTTTTTTTTTTTGTTgG	0.15	0.3	-0.3	0.4	-0.4	Intergenic								ATAATTTTTCACCACAAAAAAGTAAAAAGTGAAAATAAATATGAATACAATAAATAGGAATGGGAAAGAGAGAGAGCTTCTGAGGGAGGGCCATACATGGAAGAGAGAGAGAGAGAAGAAAGTAAAAAATAAAGAAAGAAAGGAAAAGAAATCACGTGAAGGTCATATTTATTAGTGGCATGTGTCCCTACGTCTGATCTTAATAATCGGCTTGTCCTTCGTATTCCCATTTTCTATATAAACAATAAATAATGGAAAATATATATAGATTTTGGATCAACCTTGATTTGGTATCTAAAT[T]TTTAAAAGGATACAAATTTATTATTGAGATTTGAATTTTATTTCAATTTGGTCATTAAGTTTGAAGATTACATTTTAAACCTTAAATTTTTATAGA…	T/G	ATAATTTTTCACCACAAAAAAGTAAAAAGTGAAAATAAATATGAATACAATAAATAGGAATGGGAAAGAGAGAGAGCTTCTGAGGGAGGGCCATACATGGAAGAGAGAGAGAGAGAAGAAAGTAAAAAATAAAGAAAGAAAGGAAAAGAAATCACGTGAAGGTCATATTTATTAGTGGCATGTGTCCCTACGTCTGATCTTAATAATCGGCTTGTCCTTCGTATTCCCATTTTCTATATAAACAATAAATAATGGAAAATATATATAGATTTTGGATCAACCTTGATTTGGTATCTAAAT[T]TTTAAAAGGATACAAATTTATTATTGAGATTTGAATTTTATTTCAATTTGGTCATTAAGTTTGAAGATTACATTTTAAACCTTAAATTTTTATAGA…	T/G
Cla97Chr01	997998	G	G	K	92	92	57	32	0.66	GGTGTGTGGttttGtGTtTGGtTTTtGttttt	K	29	29	58	31	0.35	GtGttGTGtttGGGGGGGGGGGTGGtTGGGt	0.31	0.290323	-0.290323	0.387097	-0.387097	Intergenic								AAGTGAAAATAAATATGAATACAATAAATAGGAATGGGAAAGAGAGAGAGCTTCTGAGGGAGGGCCATACATGGAAGAGAGAGAGAGAGAAGAAAGTAAAAAATAAAGAAAGAAAGGAAAAGAAATCACGTGAAGGTCATATTTATTAGTGGCATGTGTCCCTACGTCTGATCTTAATAATCGGCTTGTCCTTCGTATTCCCATTTTCTATATAAACAATAAATAATGGAAAATATATATAGATTTTGGATCAACCTTGATTTGGTATCTAAATTTTTAAAAGGATACAAATTTATTATT[G]AGATTTGAATTTTATTTCAATTTGGTCATTAAGTTTGAAGATTACATTTTAAACCTTAAATTTTTATAGAATGACATTAATGTTTGTTAATTAAAT…	G/T	AAGTGAAAATAAATATGAATACAATAAATAGGAATGGGAAAGAGAGAGAGCTTCTGAGGGAGGGCCATACATGGAAGAGAGAGAGAGAGAAGAAAGTAAAAAATAAAGAAAGAAAGGAAAAGAAATCACGTGAAGGTCATATTTATTAGTGGCATGTGTCCCTACGTCTGATCTTAATAATCGGCTTGTCCTTCGTATTCCCATTTTCTATATAAACAATAAATAATGGAAAATATATATAGATTTTGGATCAACCTTGATTTGGTATCTAAATTTTTAAAAGGATACAAATTTATTATT[G]AGATTTGAATTTTATTTCAATTTGGTCATTAAGTTTGAAGATTACATTTTAAACCTTAAATTTTTATAGAATGACATTAATGTTTGTTAATTAAAT…	G/T
Cla97Chr01	998108	T	T	Y	71	71	59	24	0.71	CCCcTccccccTTCTTTcccCcTC	Y	9	9	59	22	0.32	TcCTTTcTCTTTCcTTTTcTTT	0.39	0.318182	-0.318182	0.409091	-0.409091	Intergenic								AGAAAGGAAAAGAAATCACGTGAAGGTCATATTTATTAGTGGCATGTGTCCCTACGTCTGATCTTAATAATCGGCTTGTCCTTCGTATTCCCATTTTCTATATAAACAATAAATAATGGAAAATATATATAGATTTTGGATCAACCTTGATTTGGTATCTAAATTTTTAAAAGGATACAAATTTATTATTGAGATTTGAATTTTATTTCAATTTGGTCATTAAGTTTGAAGATTACATTTTAAACCTTAAATTTTTATAGAATGACATTAATGTTTGTTAATTAAATTTTACTTTTTAGT[T]CTCAAATTTTGAACAATATTGCATTTGGTCTCTAAGTTTAAAAAATGTACTTTTTCAATCTCAATATTTTTAAAAATAAGTTTAAGAGGTCTCTCA…	T/C	AGAAAGGAAAAGAAATCACGTGAAGGTCATATTTATTAGTGGCATGTGTCCCTACGTCTGATCTTAATAATCGGCTTGTCCTTCGTATTCCCATTTTCTATATAAACAATAAATAATGGAAAATATATATAGATTTTGGATCAACCTTGATTTGGTATCTAAATTTTTAAAAGGATACAAATTTATTATTGAGATTTGAATTTTATTTCAATTTGGTCATTAAGTTTGAAGATTACATTTTAAACCTTAAATTTTTATAGAATGACATTAATGTTTGTTAATTAAATTTTACTTTTTAGT[T]CTCAAATTTTGAACAATATTGCATTTGGTCTCTAAGTTTAAAAAATGTACTTTTTCAATCTCAATATTTTTAAAAATAAGTTTAAGAGGTCTCTCA…	T/C
Cla97Chr01	998411	G	G	R	14	14	60	28	0.29	GGGGaGAGGGGGAGGGaGGGGGAGAGaa	R	33	33	60	20	0.4	GAAGaGAAGGGaGaGaGGGG	-0.11	0.35	-0.35	0.45	-0.45	Intergenic								CAAATTTTGAACAATATTGCATTTGGTCTCTAAGTTTAAAAAATGTACTTTTTCAATCTCAATATTTTTAAAAATAAGTTTAAGAGGTCTCTCAAATAATTTTTTATTATTATTTTAAATAATTATATGACCTTTTAAATTAGAATAGTAATTTTCAAAAGCCATTTTATCTCTAAAACTATTCTTTTGAATTTTAAATATCATATAATTATTTTTAACAAACAAAAAAATAAATACTTGAAAGACTTTTTAAACTTTTTTAAAAACTCAGGGATTGAAAAGGTATATTTTGAAAAATCA[G]AGACCAAATGGACCTATTCTTATAAACTTTGGGATTAAAAAGGTACATTTTTAAGATTTAAGGATCAAACACACATATTATTCAAAATTTAGAGAC…	G/A	CAAATTTTGAACAATATTGCATTTGGTCTCTAAGTTTAAAAAATGTACTTTTTCAATCTCAATATTTTTAAAAATAAGTTTAAGAGGTCTCTCAAATAATTTTTTATTATTATTTTAAATAATTATATGACCTTTTAAATTAGAATAGTAATTTTCAAAAGCCATTTTATCTCTAAAACTATTCTTTTGAATTTTAAATATCATATAATTATTTTTAACAAACAAAAAAATAAATACTTGAAAGACTTTTTAAACTTTTTTAAAAACTCAGGGATTGAAAAGGTATATTTTGAAAAATCA[G]AGACCAAATGGACCTATTCTTATAAACTTTGGGATTAAAAAGGTACATTTTTAAGATTTAAGGATCAAACACACATATTATTCAAAATTTAGAGAC…	G/A
Cla97Chr01	998430	C	C	M	162	162	60	24	0.33	aCACCCCCACCCaCCCCCACACaa	M	87	87	59	17	0.35	AACCCaCaCaCCCCaCC	-0.02	0.352941	-0.352941	0.470588	-0.470588	Intergenic								CATTTGGTCTCTAAGTTTAAAAAATGTACTTTTTCAATCTCAATATTTTTAAAAATAAGTTTAAGAGGTCTCTCAAATAATTTTTTATTATTATTTTAAATAATTATATGACCTTTTAAATTAGAATAGTAATTTTCAAAAGCCATTTTATCTCTAAAACTATTCTTTTGAATTTTAAATATCATATAATTATTTTTAACAAACAAAAAAATAAATACTTGAAAGACTTTTTAAACTTTTTTAAAAACTCAGGGATTGAAAAGGTATATTTTGAAAAATCAGAGACCAAATGGACCTATT[C]TTATAAACTTTGGGATTAAAAAGGTACATTTTTAAGATTTAAGGATCAAACACACATATTATTCAAAATTTAGAGACTAAAAAAATAATTTTCCCT…	C/A	CATTTGGTCTCTAAGTTTAAAAAATGTACTTTTTCAATCTCAATATTTTTAAAAATAAGTTTAAGAGGTCTCTCAAATAATTTTTTATTATTATTTTAAATAATTATATGACCTTTTAAATTAGAATAGTAATTTTCAAAAGCCATTTTATCTCTAAAACTATTCTTTTGAATTTTAAATATCATATAATTATTTTTAACAAACAAAAAAATAAATACTTGAAAGACTTTTTAAACTTTTTTAAAAACTCAGGGATTGAAAAGGTATATTTTGAAAAATCAGAGACCAAATGGACCTATT[C]TTATAAACTTTGGGATTAAAAAGGTACATTTTTAAGATTTAAGGATCAAACACACATATTATTCAAAATTTAGAGACTAAAAAAATAATTTTCCCT…	C/A
Cla97Chr01	998454	G	G	R	34	34	60	22	0.32	GGGAGGGaGGGGGAGAGaaAGG	R	4	0	60	11	0.27	aGaGGGGaGGG	0.05	0.454545	-0.454545	0.545455	-0.545455	Intergenic								TGTACTTTTTCAATCTCAATATTTTTAAAAATAAGTTTAAGAGGTCTCTCAAATAATTTTTTATTATTATTTTAAATAATTATATGACCTTTTAAATTAGAATAGTAATTTTCAAAAGCCATTTTATCTCTAAAACTATTCTTTTGAATTTTAAATATCATATAATTATTTTTAACAAACAAAAAAATAAATACTTGAAAGACTTTTTAAACTTTTTTAAAAACTCAGGGATTGAAAAGGTATATTTTGAAAAATCAGAGACCAAATGGACCTATTCTTATAAACTTTGGGATTAAAAAG[G]TACATTTTTAAGATTTAAGGATCAAACACACATATTATTCAAAATTTAGAGACTAAAAAAATAATTTTCCCTTAACTTTAAGTAATTATGGAGTAA…	G/A	TGTACTTTTTCAATCTCAATATTTTTAAAAATAAGTTTAAGAGGTCTCTCAAATAATTTTTTATTATTATTTTAAATAATTATATGACCTTTTAAATTAGAATAGTAATTTTCAAAAGCCATTTTATCTCTAAAACTATTCTTTTGAATTTTAAATATCATATAATTATTTTTAACAAACAAAAAAATAAATACTTGAAAGACTTTTTAAACTTTTTTAAAAACTCAGGGATTGAAAAGGTATATTTTGAAAAATCAGAGACCAAATGGACCTATTCTTATAAACTTTGGGATTAAAAAG[G]TACATTTTTAAGATTTAAGGATCAAACACACATATTATTCAAAATTTAGAGACTAAAAAAATAATTTTCCCTTAACTTTAAGTAATTATGGAGTAA…	G/A
Cla97Chr01	998590	T	T	K	89	89	60	25	0.56	TTTGTGTTGGGTGGGTTggTggggT	K	8	8	60	15	0.27	TTTTTgTGgTTGTTT	0.29	0.4	-0.4	0.466667	-0.533333	Intergenic								TATTCTTTTGAATTTTAAATATCATATAATTATTTTTAACAAACAAAAAAATAAATACTTGAAAGACTTTTTAAACTTTTTTAAAAACTCAGGGATTGAAAAGGTATATTTTGAAAAATCAGAGACCAAATGGACCTATTCTTATAAACTTTGGGATTAAAAAGGTACATTTTTAAGATTTAAGGATCAAACACACATATTATTCAAAATTTAGAGACTAAAAAAATAATTTTCCCTTAACTTTAAGTAATTATGGAGTAAAATTTTGAAATTAATTTTAATAGTAACCAAAAAAATATA[T]AATGAAACTTAAAAAGTAACTAAACTTAATAACTAAAACTATAACAATTTTAAACTAAGGGATGAAATAAAAATTAGATCAGATTTGTCAAAATAT…	T/G	TATTCTTTTGAATTTTAAATATCATATAATTATTTTTAACAAACAAAAAAATAAATACTTGAAAGACTTTTTAAACTTTTTTAAAAACTCAGGGATTGAAAAGGTATATTTTGAAAAATCAGAGACCAAATGGACCTATTCTTATAAACTTTGGGATTAAAAAGGTACATTTTTAAGATTTAAGGATCAAACACACATATTATTCAAAATTTAGAGACTAAAAAAATAATTTTCCCTTAACTTTAAGTAATTATGGAGTAAAATTTTGAAATTAATTTTAATAGTAACCAAAAAAATATA[T]AATGAAACTTAAAAAGTAACTAAACTTAATAACTAAAACTATAACAATTTTAAACTAAGGGATGAAATAAAAATTAGATCAGATTTGTCAAAATAT…	T/G
Cla97Chr01	999672	A	A	M	3	3	60	5	0.6	ACCcA	M	1	1	57	7	0.43	AACAAcC	0.17	0.6	-0.6	0.8	-0.8	Intergenic								ACATCTATTTTAATTTATATACTTTTGAACGTTTGTCTATTTTAATTTTTTTACCTTAAAAAACACTCATTATGGTATTCATATTTTATTTCAAATGTGCACGTTTTGGCCTTCGATTGCAATACTGGAATCAAAATTCTATATGCATTAAAAACTCTTTAATATAAAGCAAAACTATTGAAAAAAAGAACTCATTGTGTGGGGTGCAACATTTGAATTATGATTTAAAAAAAAAAAAAAAAAAAAAAAAAAAAAAAAAAAAAAAAAAAAAAAACTGAAATGATAAGCACTGAAATGGTC[A]ACATTTTGAAAGCACTGAAAAACTTATAATTTCATGCTTTGAAGTGCACTATACATCCAAATATTAATTATATATATACACACACATATATGGTAT…	A/C	ACATCTATTTTAATTTATATACTTTTGAACGTTTGTCTATTTTAATTTTTTTACCTTAAAAAACACTCATTATGGTATTCATATTTTATTTCAAATGTGCACGTTTTGGCCTTCGATTGCAATACTGGAATCAAAATTCTATATGCATTAAAAACTCTTTAATATAAAGCAAAACTATTGAAAAAAAGAACTCATTGTGTGGGGTGCAACATTTGAATTATGATTTAAAAAAAAAAAAAAAAAAAAAAAAAAAAAAAAAAAAAAAAAAAAAAAACTGAAATGATAAGCACTGAAATGGTC[A]ACATTTTGAAAGCACTGAAAAACTTATAATTTCATGCTTTGAAGTGCACTATACATCCAAATATTAATTATATATATACACACACATATATGGTAT…	A/C
Cla97Chr01	999685	C	C	M	52	59	60	9	0.78	CAAaCAAaA	M	9	9	57	8	0.38	CCACCaAC	0.4	0.5	-0.5	0.625	-0.625	Intergenic								TTTATATACTTTTGAACGTTTGTCTATTTTAATTTTTTTACCTTAAAAAACACTCATTATGGTATTCATATTTTATTTCAAATGTGCACGTTTTGGCCTTCGATTGCAATACTGGAATCAAAATTCTATATGCATTAAAAACTCTTTAATATAAAGCAAAACTATTGAAAAAAAGAACTCATTGTGTGGGGTGCAACATTTGAATTATGATTTAAAAAAAAAAAAAAAAAAAAAAAAAAAAAAAAAAAAAAAAAAAAAAAACTGAAATGATAAGCACTGAAATGGTCAACATTTTGAAAG[C]ACTGAAAAACTTATAATTTCATGCTTTGAAGTGCACTATACATCCAAATATTAATTATATATATACACACACATATATGGTATTTATTGCATACAT…	C/A	TTTATATACTTTTGAACGTTTGTCTATTTTAATTTTTTTACCTTAAAAAACACTCATTATGGTATTCATATTTTATTTCAAATGTGCACGTTTTGGCCTTCGATTGCAATACTGGAATCAAAATTCTATATGCATTAAAAACTCTTTAATATAAAGCAAAACTATTGAAAAAAAGAACTCATTGTGTGGGGTGCAACATTTGAATTATGATTTAAAAAAAAAAAAAAAAAAAAAAAAAAAAAAAAAAAAAAAAAAAAAAAACTGAAATGATAAGCACTGAAATGGTCAACATTTTGAAAG[C]ACTGAAAAACTTATAATTTCATGCTTTGAAGTGCACTATACATCCAAATATTAATTATATATATACACACACATATATGGTATTTATTGCATACAT…	C/A
Cla97Chr01	999751	C	C	Y	108	125	58	14	0.71	CTTtCTTtTCCTTt	Y	41	41	58	12	0.33	TCCtTCCCCCtC	0.38	0.416667	-0.416667	0.5	-0.5	Intergenic								CATATTTTATTTCAAATGTGCACGTTTTGGCCTTCGATTGCAATACTGGAATCAAAATTCTATATGCATTAAAAACTCTTTAATATAAAGCAAAACTATTGAAAAAAAGAACTCATTGTGTGGGGTGCAACATTTGAATTATGATTTAAAAAAAAAAAAAAAAAAAAAAAAAAAAAAAAAAAAAAAAAAAAAAAACTGAAATGATAAGCACTGAAATGGTCAACATTTTGAAAGCACTGAAAAACTTATAATTTCATGCTTTGAAGTGCACTATACATCCAAATATTAATTATATATATA[C]ACACACATATATGGTATTTATTGCATACATAAAAGTTTTAATTTCATTTTGATGGTCCATATATTAGTAATCTCTAGTATAATTTAATCTTTACCT…	C/T	CATATTTTATTTCAAATGTGCACGTTTTGGCCTTCGATTGCAATACTGGAATCAAAATTCTATATGCATTAAAAACTCTTTAATATAAAGCAAAACTATTGAAAAAAAGAACTCATTGTGTGGGGTGCAACATTTGAATTATGATTTAAAAAAAAAAAAAAAAAAAAAAAAAAAAAAAAAAAAAAAAAAAAAAAACTGAAATGATAAGCACTGAAATGGTCAACATTTTGAAAGCACTGAAAAACTTATAATTTCATGCTTTGAAGTGCACTATACATCCAAATATTAATTATATATATA[C]ACACACATATATGGTATTTATTGCATACATAAAAGTTTTAATTTCATTTTGATGGTCCATATATTAGTAATCTCTAGTATAATTTAATCTTTACCT…	C/T
Cla97Chr01	1000428	T	T	Y	48	48	60	20	0.4	TCTTcTTTCTTTTTCcTCcC	Y	36	36	58	15	0.4	TTCCCTTTcTTTTCc	0	0.4	-0.4	0.466667	-0.533333	Intergenic								AGTGTGACGGATAGTTGAAAAAGAAATGTTCCATATGGTGTAGTTTAAAATTGAAGAGTATTTTAGTCACATTTTAAAATCATGTTGCTCGTGGGAAAGCAAATTTAGAGTGAGGTGAATTAAAAGTGTTAATTTGTGAAAGTTAGAAAAATAACACAGAAAAAGATCGACTAATATAAATGAACTAATTTTCACCTCCAAATCTAAGAAATCTATAGAGAACAAACCAAGAGTTTCAAATACTAACTCAAAATTTAGTTATATTCTTCAAAGATTTTGTTTTCTCTCAAATCTATTAAT[T]ATAAGGAGAAAATATCTGAACGTGGCAAAGACTCATAATTTTTCTTGTATTACTTATACAACTCATCCCACACCACGTCATCTTCATGGCGAACAG…	T/C	AGTGTGACGGATAGTTGAAAAAGAAATGTTCCATATGGTGTAGTTTAAAATTGAAGAGTATTTTAGTCACATTTTAAAATCATGTTGCTCGTGGGAAAGCAAATTTAGAGTGAGGTGAATTAAAAGTGTTAATTTGTGAAAGTTAGAAAAATAACACAGAAAAAGATCGACTAATATAAATGAACTAATTTTCACCTCCAAATCTAAGAAATCTATAGAGAACAAACCAAGAGTTTCAAATACTAACTCAAAATTTAGTTATATTCTTCAAAGATTTTGTTTTCTCTCAAATCTATTAAT[T]ATAAGGAGAAAATATCTGAACGTGGCAAAGACTCATAATTTTTCTTGTATTACTTATACAACTCATCCCACACCACGTCATCTTCATGGCGAACAG…	T/C
Cla97Chr01	1000496	C	C	Y	60	60	60	19	0.53	CCCCTtCTtTttCCttCTC	Y	44	44	60	21	0.43	CCCCTttCCCtCTCCTTtTCC	0.1	0.368421	-0.368421	0.473684	-0.473684	Intergenic								ACATTTTAAAATCATGTTGCTCGTGGGAAAGCAAATTTAGAGTGAGGTGAATTAAAAGTGTTAATTTGTGAAAGTTAGAAAAATAACACAGAAAAAGATCGACTAATATAAATGAACTAATTTTCACCTCCAAATCTAAGAAATCTATAGAGAACAAACCAAGAGTTTCAAATACTAACTCAAAATTTAGTTATATTCTTCAAAGATTTTGTTTTCTCTCAAATCTATTAATTATAAGGAGAAAATATCTGAACGTGGCAAAGACTCATAATTTTTCTTGTATTACTTATACAACTCATC[C]CACACCACGTCATCTTCATGGCGAACAGAGAAAGCTAACAAAATGGAAGTTTTGAAACAATTTCAATGGTACAGTCAAGCCTTAAAATGAAAATTT…	C/T	ACATTTTAAAATCATGTTGCTCGTGGGAAAGCAAATTTAGAGTGAGGTGAATTAAAAGTGTTAATTTGTGAAAGTTAGAAAAATAACACAGAAAAAGATCGACTAATATAAATGAACTAATTTTCACCTCCAAATCTAAGAAATCTATAGAGAACAAACCAAGAGTTTCAAATACTAACTCAAAATTTAGTTATATTCTTCAAAGATTTTGTTTTCTCTCAAATCTATTAATTATAAGGAGAAAATATCTGAACGTGGCAAAGACTCATAATTTTTCTTGTATTACTTATACAACTCATC[C]CACACCACGTCATCTTCATGGCGAACAGAGAAAGCTAACAAAATGGAAGTTTTGAAACAATTTCAATGGTACAGTCAAGCCTTAAAATGAAAATTT…	C/T
Cla97Chr01	1000516	G	G	K	46	46	60	17	0.59	GGTtGTtTttGGttGTG	K	31	31	60	21	0.43	GGTttGGGtGTGGTTtTGGGG	0.16	0.352941	-0.352941	0.470588	-0.470588	Intergenic								TCGTGGGAAAGCAAATTTAGAGTGAGGTGAATTAAAAGTGTTAATTTGTGAAAGTTAGAAAAATAACACAGAAAAAGATCGACTAATATAAATGAACTAATTTTCACCTCCAAATCTAAGAAATCTATAGAGAACAAACCAAGAGTTTCAAATACTAACTCAAAATTTAGTTATATTCTTCAAAGATTTTGTTTTCTCTCAAATCTATTAATTATAAGGAGAAAATATCTGAACGTGGCAAAGACTCATAATTTTTCTTGTATTACTTATACAACTCATCCCACACCACGTCATCTTCAT[G]GCGAACAGAGAAAGCTAACAAAATGGAAGTTTTGAAACAATTTCAATGGTACAGTCAAGCCTTAAAATGAAAATTTTGAAATTTTAAAGATATAAT…	G/T	TCGTGGGAAAGCAAATTTAGAGTGAGGTGAATTAAAAGTGTTAATTTGTGAAAGTTAGAAAAATAACACAGAAAAAGATCGACTAATATAAATGAACTAATTTTCACCTCCAAATCTAAGAAATCTATAGAGAACAAACCAAGAGTTTCAAATACTAACTCAAAATTTAGTTATATTCTTCAAAGATTTTGTTTTCTCTCAAATCTATTAATTATAAGGAGAAAATATCTGAACGTGGCAAAGACTCATAATTTTTCTTGTATTACTTATACAACTCATCCCACACCACGTCATCTTCAT[G]GCGAACAGAGAAAGCTAACAAAATGGAAGTTTTGAAACAATTTCAATGGTACAGTCAAGCCTTAAAATGAAAATTTTGAAATTTTAAAGATATAAT…	G/T
Cla97Chr01	1001180	T	T	K	80	80	60	18	0.56	GggTTGTTTTGGGggTgT	K	55	55	60	25	0.32	TTgGTGTTgGTTTTTTgTTgGTTTT	0.24	0.333333	-0.333333	0.444444	-0.444444	Intergenic								CCTTTTTTATCAAATAATTTAAAAATCTAGAATGATTGAGAACAAAGCATTTTTGCTTTTAAAATCTACCATAAAATATGAAGGCATAATTTCTAAAGTTGGAAGGCTGTAAAAGCACAGACAATTTGTAATTAAGAAATGCATTGAAGTGAGAAACAACACCGACAACCCAAAATTTAAACCTATATTCATTAGGAATTCTAATTATTTAAAATGAGATATTTTAGTTAGGAAAATGAATTTAAATATTTATAAATTTAACAAAATTTTACTTTTTATTTGTCATATAGACTATAAACA[T]TGCTATTTTGTTATTAAATATTCTTAATAGTTATGTCATTTAAAATAATTTTTCATAAATCTAACTTAAATAATTAATTATTTTTTCAGTTCGAGA…	T/G	CCTTTTTTATCAAATAATTTAAAAATCTAGAATGATTGAGAACAAAGCATTTTTGCTTTTAAAATCTACCATAAAATATGAAGGCATAATTTCTAAAGTTGGAAGGCTGTAAAAGCACAGACAATTTGTAATTAAGAAATGCATTGAAGTGAGAAACAACACCGACAACCCAAAATTTAAACCTATATTCATTAGGAATTCTAATTATTTAAAATGAGATATTTTAGTTAGGAAAATGAATTTAAATATTTATAAATTTAACAAAATTTTACTTTTTATTTGTCATATAGACTATAAACA[T]TGCTATTTTGTTATTAAATATTCTTAATAGTTATGTCATTTAAAATAATTTTTCATAAATCTAACTTAAATAATTAATTATTTTTTCAGTTCGAGA…	T/G
Cla97Chr01	1001215	G	G	R	180	180	59	21	0.48	GGGGAAAaaGaGaGGGGaGAa	R	105	105	60	23	0.26	GGaAGGGGGGaGGaAGGGGGGGa	0.22	0.333333	-0.333333	0.428571	-0.428571	Intergenic								TTGAGAACAAAGCATTTTTGCTTTTAAAATCTACCATAAAATATGAAGGCATAATTTCTAAAGTTGGAAGGCTGTAAAAGCACAGACAATTTGTAATTAAGAAATGCATTGAAGTGAGAAACAACACCGACAACCCAAAATTTAAACCTATATTCATTAGGAATTCTAATTATTTAAAATGAGATATTTTAGTTAGGAAAATGAATTTAAATATTTATAAATTTAACAAAATTTTACTTTTTATTTGTCATATAGACTATAAACATTGCTATTTTGTTATTAAATATTCTTAATAGTTAT[G]TCATTTAAAATAATTTTTCATAAATCTAACTTAAATAATTAATTATTTTTTCAGTTCGAGACATAAATTGTATTGTTTTTTTAGCACAACAAATAC…	G/A	TTGAGAACAAAGCATTTTTGCTTTTAAAATCTACCATAAAATATGAAGGCATAATTTCTAAAGTTGGAAGGCTGTAAAAGCACAGACAATTTGTAATTAAGAAATGCATTGAAGTGAGAAACAACACCGACAACCCAAAATTTAAACCTATATTCATTAGGAATTCTAATTATTTAAAATGAGATATTTTAGTTAGGAAAATGAATTTAAATATTTATAAATTTAACAAAATTTTACTTTTTATTTGTCATATAGACTATAAACATTGCTATTTTGTTATTAAATATTCTTAATAGTTAT[G]TCATTTAAAATAATTTTTCATAAATCTAACTTAAATAATTAATTATTTTTTCAGTTCGAGACATAAATTGTATTGTTTTTTTAGCACAACAAATAC…	G/A
Cla97Chr01	1001328	T	T	Y	10	10	59	22	0.45	TcTTTTcTCcCTcCTcCTTTCT	Y	17	17	60	15	0.53	TTTcTCCcTccCTCT	-0.08	0.4	-0.4	0.466667	-0.533333	Intergenic								GTGAGAAACAACACCGACAACCCAAAATTTAAACCTATATTCATTAGGAATTCTAATTATTTAAAATGAGATATTTTAGTTAGGAAAATGAATTTAAATATTTATAAATTTAACAAAATTTTACTTTTTATTTGTCATATAGACTATAAACATTGCTATTTTGTTATTAAATATTCTTAATAGTTATGTCATTTAAAATAATTTTTCATAAATCTAACTTAAATAATTAATTATTTTTTCAGTTCGAGACATAAATTGTATTGTTTTTTTAGCACAACAAATACAAAGATTAAAATTGAA[T]TTTCGACGTCATAGTACAAAACATTAATTTTTTTACCTCTTTAAAAGATTGGAGGTTTAAATTTCTCTTATGGTTAATAATCAACAAATGAAAAAT…	T/C	GTGAGAAACAACACCGACAACCCAAAATTTAAACCTATATTCATTAGGAATTCTAATTATTTAAAATGAGATATTTTAGTTAGGAAAATGAATTTAAATATTTATAAATTTAACAAAATTTTACTTTTTATTTGTCATATAGACTATAAACATTGCTATTTTGTTATTAAATATTCTTAATAGTTATGTCATTTAAAATAATTTTTCATAAATCTAACTTAAATAATTAATTATTTTTTCAGTTCGAGACATAAATTGTATTGTTTTTTTAGCACAACAAATACAAAGATTAAAATTGAA[T]TTTCGACGTCATAGTACAAAACATTAATTTTTTTACCTCTTTAAAAGATTGGAGGTTTAAATTTCTCTTATGGTTAATAATCAACAAATGAAAAAT…	T/C
Cla97Chr01	1002193	G	G	R	32	32	58	15	0.53	AGGaGAGAaAAGGGa	R	33	33	60	14	0.5	GGaAGaGAGAGaGA	0.03	0.428571	-0.428571	0.5	-0.5	Intergenic								ATATTCTTTCAACAAATTAATGAAATGATGTGACCTGTATATTAAAATGAGTATTTATCCACATGGGTGATGAAGTGTAACTAAGTTGCCAACCGAGGTTTGGTATCTACCCAACTTAAAATGGATATGAGTACATTTTTAGGGTGGGAAGGTGATGAATCCTATCCTAACGCTAATTAGCGAATGCCTTTTTTTTTTCTCTTTTTTTTTTTTCTTTTTTCGATCATTTTTGTTATTGTATTATTTTGGACCAAATAGCATAACCAACATTTAGAGTCAAATGAAGGTGAAGACAATAAG[G]ATTGAGCTAAAAAGGGAAAGTTGGCCCATGCCACTTGCCGAGGTTAACCCTAAGAAACCCCTAAAGAAATTTTGTCCTACGAGTGGACTAGCCGAA…	G/A	ATATTCTTTCAACAAATTAATGAAATGATGTGACCTGTATATTAAAATGAGTATTTATCCACATGGGTGATGAAGTGTAACTAAGTTGCCAACCGAGGTTTGGTATCTACCCAACTTAAAATGGATATGAGTACATTTTTAGGGTGGGAAGGTGATGAATCCTATCCTAACGCTAATTAGCGAATGCCTTTTTTTTTTCTCTTTTTTTTTTTTCTTTTTTCGATCATTTTTGTTATTGTATTATTTTGGACCAAATAGCATAACCAACATTTAGAGTCAAATGAAGGTGAAGACAATAAG[G]ATTGAGCTAAAAAGGGAAAGTTGGCCCATGCCACTTGCCGAGGTTAACCCTAAGAAACCCCTAAAGAAATTTTGTCCTACGAGTGGACTAGCCGAA…	G/A
Cla97Chr01	1002208	G	G	K	51	51	59	18	0.56	TGGtGTGTtTTGGGttTG	K	34	34	60	17	0.41	GGtTGtGTGTGtGTGGG	0.15	0.352941	-0.352941	0.470588	-0.470588	Intergenic								ATTAATGAAATGATGTGACCTGTATATTAAAATGAGTATTTATCCACATGGGTGATGAAGTGTAACTAAGTTGCCAACCGAGGTTTGGTATCTACCCAACTTAAAATGGATATGAGTACATTTTTAGGGTGGGAAGGTGATGAATCCTATCCTAACGCTAATTAGCGAATGCCTTTTTTTTTTCTCTTTTTTTTTTTTCTTTTTTCGATCATTTTTGTTATTGTATTATTTTGGACCAAATAGCATAACCAACATTTAGAGTCAAATGAAGGTGAAGACAATAAGGATTGAGCTAAAAAG[G]GAAAGTTGGCCCATGCCACTTGCCGAGGTTAACCCTAAGAAACCCCTAAAGAAATTTTGTCCTACGAGTGGACTAGCCGAATAAAGGATTAGATAA…	G/T	ATTAATGAAATGATGTGACCTGTATATTAAAATGAGTATTTATCCACATGGGTGATGAAGTGTAACTAAGTTGCCAACCGAGGTTTGGTATCTACCCAACTTAAAATGGATATGAGTACATTTTTAGGGTGGGAAGGTGATGAATCCTATCCTAACGCTAATTAGCGAATGCCTTTTTTTTTTCTCTTTTTTTTTTTTCTTTTTTCGATCATTTTTGTTATTGTATTATTTTGGACCAAATAGCATAACCAACATTTAGAGTCAAATGAAGGTGAAGACAATAAGGATTGAGCTAAAAAG[G]GAAAGTTGGCCCATGCCACTTGCCGAGGTTAACCCTAAGAAACCCCTAAAGAAATTTTGTCCTACGAGTGGACTAGCCGAATAAAGGATTAGATAA…	G/T
Cla97Chr01	1003833	A	A	R	25	25	60	14	0.36	AGAAAAgAGAgAgA	R	23	23	60	17	0.35	AAAAAAgAAAGgGgAgA	0.01	0.428571	-0.428571	0.5	-0.5	Intergenic								CCTAGAAGTGTATATTTAAGTCCATATACTTAAAAAGACTTCTCAAAATTCAGAAATTGTCAATAATTATATATGTAATAGATTGATTATATCGAGTCAAAGCTTACACCAGCAAATACTTTAACATGTTTGAAATCAATTCCACATATAATTCTTATATAATATGGTCAATTTGCTATGTCAATGTCAAAGTGGTATGAATTATATAATGATGTATTTGATGGTTAATTTTTATTTTTATTTTGAAGTATATAAACTTATGTAGACACAAAATTCATGAACATATTAAAAACTTTTTTT[A]AACACAAAATATGTACAAATTAAGAAAATTCCGTGACTAACCTTATAATTTAAACAGAATTAAGATATGGGTGAACTTTTTTTCAAAAATAAAAAT…	A/G	CCTAGAAGTGTATATTTAAGTCCATATACTTAAAAAGACTTCTCAAAATTCAGAAATTGTCAATAATTATATATGTAATAGATTGATTATATCGAGTCAAAGCTTACACCAGCAAATACTTTAACATGTTTGAAATCAATTCCACATATAATTCTTATATAATATGGTCAATTTGCTATGTCAATGTCAAAGTGGTATGAATTATATAATGATGTATTTGATGGTTAATTTTTATTTTTATTTTGAAGTATATAAACTTATGTAGACACAAAATTCATGAACATATTAAAAACTTTTTTT[A]AACACAAAATATGTACAAATTAAGAAAATTCCGTGACTAACCTTATAATTTAAACAGAATTAAGATATGGGTGAACTTTTTTTCAAAAATAAAAAT…	A/G
Cla97Chr01	1003974	C	C	S	20	0	60	6	0.17	CCCCgC	S	31	31	60	11	0.45	gCGCCCGGCCg	-0.28	0.5	-0.5	0.666667	-0.666667	Intergenic								CCACATATAATTCTTATATAATATGGTCAATTTGCTATGTCAATGTCAAAGTGGTATGAATTATATAATGATGTATTTGATGGTTAATTTTTATTTTTATTTTGAAGTATATAAACTTATGTAGACACAAAATTCATGAACATATTAAAAACTTTTTTTAAACACAAAATATGTACAAATTAAGAAAATTCCGTGACTAACCTTATAATTTAAACAGAATTAAGATATGGGTGAACTTTTTTTCAAAAATAAAAATAAAAAATCATCAATGTATTTCCATTTTGTAGAACAATCATGAGA[C]GAAAAAAAGAAAAAAAAAAAAAAAAATGCAATGATTTGAGGGATGGATTAGGGATAAGGTAGGTGGGATGGATGTCAATCAACTCAATATGTTGGT…	C/G	CCACATATAATTCTTATATAATATGGTCAATTTGCTATGTCAATGTCAAAGTGGTATGAATTATATAATGATGTATTTGATGGTTAATTTTTATTTTTATTTTGAAGTATATAAACTTATGTAGACACAAAATTCATGAACATATTAAAAACTTTTTTTAAACACAAAATATGTACAAATTAAGAAAATTCCGTGACTAACCTTATAATTTAAACAGAATTAAGATATGGGTGAACTTTTTTTCAAAAATAAAAATAAAAAATCATCAATGTATTTCCATTTTGTAGAACAATCATGAGA[C]GAAAAAAAGAAAAAAAAAAAAAAAAATGCAATGATTTGAGGGATGGATTAGGGATAAGGTAGGTGGGATGGATGTCAATCAACTCAATATGTTGGT…	C/G
Cla97Chr01	1005919	C	C	Y	51	51	60	35	0.51	CTTttTCCCTCTCCCTAtTtCCTCtTCTCCCTTCC	Y	86	86	60	42	0.71	CtttTTCTTTttTTtTTTCtCCCtCCTCtTtCCTTTCttttT	-0.2	0.285714	-0.285714	0.371429	-0.371429	Intergenic								GAGTTCATGAACTTCAAAAAGGAGAAGGATCTTCCATTGGCAAGTTGAGGAATTAATGATAGGGAATTAACACCAATTGAACTCAAACCTTGCAGAAACTACACATAAACGAACACTGTACATCACAAATGAAAAATAAACACTCTCTTCCAGCTTACTGAGAAGGAAAGTTTCCCCCAGATAGCTAACTAAATACTAATATTTCGCTGCAGAGTACCCCTGGCCAATCCATATTCCGTTTCCAATCAACAAGAACGAGATCATGCCGAGAACGCCTTGAAACTTTCACTTATATAACAT[C]TTCAAGCGCATTTCAGAGCCTATGCTAGTAGAACATTCCTCTACCATTTCCCATTCATTTCATCAGAGGGGGTTGCATCTCTTACAGGAACAATGG…	C/T	GAGTTCATGAACTTCAAAAAGGAGAAGGATCTTCCATTGGCAAGTTGAGGAATTAATGATAGGGAATTAACACCAATTGAACTCAAACCTTGCAGAAACTACACATAAACGAACACTGTACATCACAAATGAAAAATAAACACTCTCTTCCAGCTTACTGAGAAGGAAAGTTTCCCCCAGATAGCTAACTAAATACTAATATTTCGCTGCAGAGTACCCCTGGCCAATCCATATTCCGTTTCCAATCAACAAGAACGAGATCATGCCGAGAACGCCTTGAAACTTTCACTTATATAACAT[C]TTCAAGCGCATTTCAGAGCCTATGCTAGTAGAACATTCCTCTACCATTTCCCATTCATTTCATCAGAGGGGGTTGCATCTCTTACAGGAACAATGG…	C/T
Cla97Chr01	1009664	G	G	R	120	120	60	17	0.35	GaAGGGAGGGGAGAaGG	R	131	131	60	24	0.33	aaGGGGGAGGaaGAGaGGAGGGGG	0.02	0.352941	-0.352941	0.470588	-0.470588	Cla97C01G001260	Cla97C01G001260.1:Intron	Intron	HEAT repeat-containing protein 6	IPR016024 (Armadillo-type fold), IPR025283 (Domain of unknown function DUF4042)		heat repeat-containing protein 6 isoform x1	NA	ATCCCAGAAATAAATGCCTGAACTATTCTCTCAAGAAAACTCAAATTGTAGAACGAAATTGTATCATTGAGATTTTTTGATGGGCATCCAGGTTGTACTTTTGAATCACCCTTCGACAAGAGATCCTCAGAGTTATTAGCAACCATTGAATTGCTTCTAGGCCTCTCACAGGGGGAAATTAAACACGAAAACTTCATCAACCTTGAAAGATTTCCAAGAGCTCTGACAGCATTTGATTTAATCTAGTGGTACAAAAAATTGGAAACTTACTACTGTATCAAGTGGCAAAAACCCAATAAT[G]TACTTTACACTAAAGACAAAAAAAATCATATCTGTTGGTGCCTTTTAATCAAATGAAACTAAAACTATGAGACCCCTAAATACCTTAAATTGAAAA…	G/A	ATCCCAGAAATAAATGCCTGAACTATTCTCTCAAGAAAACTCAAATTGTAGAACGAAATTGTATCATTGAGATTTTTTGATGGGCATCCAGGTTGTACTTTTGAATCACCCTTCGACAAGAGATCCTCAGAGTTATTAGCAACCATTGAATTGCTTCTAGGCCTCTCACAGGGGGAAATTAAACACGAAAACTTCATCAACCTTGAAAGATTTCCAAGAGCTCTGACAGCATTTGATTTAATCTAGTGGTACAAAAAATTGGAAACTTACTACTGTATCAAGTGGCAAAAACCCAATAAT[G]TACTTTACACTAAAGACAAAAAAAATCATATCTGTTGGTGCCTTTTAATCAAATGAAACTAAAACTATGAGACCCCTAAATACCTTAAATTGAAAA…	G/A
Cla97Chr01	1015519	T	T	Y	49	49	60	22	0.36	TTTTCTTTCTTTCCTccTTcTC	Y	66	66	60	27	0.44	TTCcCTTcTTCCTTTTTTCCCcTCCTT	-0.08	0.318182	-0.318182	0.409091	-0.409091	Cla97C01G001260	Cla97C01G001260.1:Intron	Intron	HEAT repeat-containing protein 6	IPR016024 (Armadillo-type fold), IPR025283 (Domain of unknown function DUF4042)		heat repeat-containing protein 6 isoform x1	NA	TCAAGTTTCATTCAAACCAATTCCTGCAGAGAAAGGCAACGACCCCACTGGACCAAAGTCTTGTTAAAAATAATAAACACCAAAGTTGTAAAAACCAATGACCTTGCACATTTCTTTCACTCTTGCCTAGGCCTCCATAGAAACTGAGGACCAAAATCTTCCCTTCTCCATGGTAAACTACCTATTGTTATTGTATGTGTGGTTAACATTATTGTTGCTATTAGAAACTATGAACAAAAAGATCCACAAGGTCAAGGGACCAGTTGGCCTATGATTTCTTTTTTAGAGTATTACATCATA[T]TAAGTGGAGTGATTCAAATCCTTGGCCTTTTAAATAAAGTAGAGATTTCATCAATAAGATATGCTCTAGTTGGTACTTTAAGTCAATCATTAACAA…	T/C	TCAAGTTTCATTCAAACCAATTCCTGCAGAGAAAGGCAACGACCCCACTGGACCAAAGTCTTGTTAAAAATAATAAACACCAAAGTTGTAAAAACCAATGACCTTGCACATTTCTTTCACTCTTGCCTAGGCCTCCATAGAAACTGAGGACCAAAATCTTCCCTTCTCCATGGTAAACTACCTATTGTTATTGTATGTGTGGTTAACATTATTGTTGCTATTAGAAACTATGAACAAAAAGATCCACAAGGTCAAGGGACCAGTTGGCCTATGATTTCTTTTTTAGAGTATTACATCATA[T]TAAGTGGAGTGATTCAAATCCTTGGCCTTTTAAATAAAGTAGAGATTTCATCAATAAGATATGCTCTAGTTGGTACTTTAAGTCAATCATTAACAA…	T/C
Cla97Chr01	1016709	A	A	W	55	55	60	27	0.52	tTAtTtAAAtAAAATTTtATAATAtTA	W	37	37	60	23	0.48	TAtAtAAAATTtATATTATtAAA	0.04	0.347826	-0.347826	0.434783	-0.434783	Cla97C01G001260	Cla97C01G001260.1:Intron	Intron	HEAT repeat-containing protein 6	IPR016024 (Armadillo-type fold), IPR025283 (Domain of unknown function DUF4042)		heat repeat-containing protein 6 isoform x1	NA	AAGCAAACGTGATATGTGGATAGTTGTGTGATACAGCTTTTAAGGCCTGCAACAAAACAAATCTCATATATAGTCTCAACCATACATTCTATGAAATTCCCCAGAAAAAGCTATCATTCCATTACAATCACACCAACTAAACAACCTAATAGCTTTGATGAGCCAATTACTAATATTCTGGATCTCAAAAACTGGAGCTATATCATATGCATTTACATACTTCACAATCCCATCACATTCATCAAATTATTGATTAAGCATTCATAAGTTAAATGCAGAAATGATTCCTTATCAAGTGCA[A]TCTTTATCAGGAAAAATAGTCAATTCAAAAAAATGAAAGATAAGACATGACAATAATCATATCCATGACAATACATACATGAAGTCATGTAAACAG…	A/T	AAGCAAACGTGATATGTGGATAGTTGTGTGATACAGCTTTTAAGGCCTGCAACAAAACAAATCTCATATATAGTCTCAACCATACATTCTATGAAATTCCCCAGAAAAAGCTATCATTCCATTACAATCACACCAACTAAACAACCTAATAGCTTTGATGAGCCAATTACTAATATTCTGGATCTCAAAAACTGGAGCTATATCATATGCATTTACATACTTCACAATCCCATCACATTCATCAAATTATTGATTAAGCATTCATAAGTTAAATGCAGAAATGATTCCTTATCAAGTGCA[A]TCTTTATCAGGAAAAATAGTCAATTCAAAAAAATGAAAGATAAGACATGACAATAATCATATCCATGACAATACATACATGAAGTCATGTAAACAG…	A/T
Cla97Chr01	1018885	A	A	R	80	80	59	30	0.6	ggAAAAAggGAGgAAGggGgGgGgAgAAgA	R	73	73	60	29	0.52	AAGAGgAAAAgGGAGgAAggAGggGAAAG	0.08	0.310345	-0.310345	0.37931	-0.413793	Cla97C01G001260	Cla97C01G001260.1:Intron	Intron	HEAT repeat-containing protein 6	IPR016024 (Armadillo-type fold), IPR025283 (Domain of unknown function DUF4042)		heat repeat-containing protein 6 isoform x1	NA	CCTTCCATTCTCTCTAGTGGTTGCTCCATATACACCTCTTCTTGAAGAAAACCATGAAGAAATGCATTTTTAATATCGAGTTGATGTAGGGCCAGTAATGGATTGATGCTAACAAAACAAATAACCTAACAGAAACCAATTTAGCATCTAAAGAAAAAGTATCGAAATACTCAACACTGTATGCTTGTGCATAGTTTTTAGCAATAAGATGAGCTTTCAACTGTCCACAGGAAGAGAAAGAAATCACAACCATTGACTTTCGAAGAGTGGACTACTAGTGCGTTCCATTTATTGAAATGG[A]TTCCTATGGTCGGTCTGTGACCCCTGGATACCGAAGGCATCCTTAGGGCGATCACATGGTTCTGATGGGGTGGAGATGATGGGGTCAGTCCATGGA…	A/G	CCTTCCATTCTCTCTAGTGGTTGCTCCATATACACCTCTTCTTGAAGAAAACCATGAAGAAATGCATTTTTAATATCGAGTTGATGTAGGGCCAGTAATGGATTGATGCTAACAAAACAAATAACCTAACAGAAACCAATTTAGCATCTAAAGAAAAAGTATCGAAATACTCAACACTGTATGCTTGTGCATAGTTTTTAGCAATAAGATGAGCTTTCAACTGTCCACAGGAAGAGAAAGAAATCACAACCATTGACTTTCGAAGAGTGGACTACTAGTGCGTTCCATTTATTGAAATGG[A]TTCCTATGGTCGGTCTGTGACCCCTGGATACCGAAGGCATCCTTAGGGCGATCACATGGTTCTGATGGGGTGGAGATGATGGGGTCAGTCCATGGA…	A/G
Cla97Chr01	1019377	G	G	R	115	115	60	25	0.64	GAGaAGaaGGaAaGAGaaaaGGAAa	R	82	82	60	21	0.48	AGGaAGAGGGAAGGGaAaGGa	0.16	0.333333	-0.333333	0.428571	-0.428571	Cla97C01G001260	Cla97C01G001260.1:Intron	Intron	HEAT repeat-containing protein 6	IPR016024 (Armadillo-type fold), IPR025283 (Domain of unknown function DUF4042)		heat repeat-containing protein 6 isoform x1	NA	CTAGTACAATTGTCATCTAAGGCAGTCATCTCCTCTACTATTGCAGCACACCAACCAACATGAGACAAAGCTTCATAAACAGTTTTAGGAATACACAAAGACTTTAGGGTTGGCAATGAAAGAGCAAGTAGAAAATGAGAAATGGTTATATGAGACAAAAGAGAGAATAGGATGTGTGCACTGTCGTTCACCATTACAAAGAGCAATAAGAAGATCAATGCTTGTCCTACGGTCCATGATGAAGTTGTCAAGAATAAACCTAAGTATTCCATCAAGAACTTTTCGAGAGGTTGAGAGACC[G]ATTGAGGATCTTTGGAAGATGGCTAGATTTAGCATCTCCTTATAGACGTCAGTTAATAATCCTTTTTGTAACTATGAGCTCAGTATTGTTCTTTTG…	G/A	CTAGTACAATTGTCATCTAAGGCAGTCATCTCCTCTACTATTGCAGCACACCAACCAACATGAGACAAAGCTTCATAAACAGTTTTAGGAATACACAAAGACTTTAGGGTTGGCAATGAAAGAGCAAGTAGAAAATGAGAAATGGTTATATGAGACAAAAGAGAGAATAGGATGTGTGCACTGTCGTTCACCATTACAAAGAGCAATAAGAAGATCAATGCTTGTCCTACGGTCCATGATGAAGTTGTCAAGAATAAACCTAAGTATTCCATCAAGAACTTTTCGAGAGGTTGAGAGACC[G]ATTGAGGATCTTTGGAAGATGGCTAGATTTAGCATCTCCTTATAGACGTCAGTTAATAATCCTTTTTGTAACTATGAGCTCAGTATTGTTCTTTTG…	G/A
Cla97Chr01	1025128	C	C	Y	56	56	60	19	0.53	CtttCCCTtTtCCTCtCTC	Y	42	42	60	36	0.47	TCCCCCTCtCCCTTCCCTCCCTTttTCCCTTCTtTT	0.06	0.368421	-0.368421	0.473684	-0.473684	Cla97C01G001260	Cla97C01G001260.1:Intron	Intron	HEAT repeat-containing protein 6	IPR016024 (Armadillo-type fold), IPR025283 (Domain of unknown function DUF4042)		heat repeat-containing protein 6 isoform x1	NA	AAAAGAAGTGTCCATTGGCTGGTGAATGCTTTGGGGTCAGCTTGGCAAAGATCCTATCAACCAAAAGCAAGACAACATAAAAGCTTTTAAGTTCTTAAAGAAAACTAGAAAAATTCCATGTATGGTTTTTTTGGATAAAGAAACATTTCAACGAATTAAAAACCTGAACACCTAATAATTCCATGTATGGTTGACATGAATAGACCGCTGATAATTTTCTAACACTCCAGAACTATGAACTTTTCAGCAACTGAATTTTTAAATCGGGAAAAATATCTTTGAACTCCAAATATGTCAATG[C]TTCACTCGATTACATATAACAAGTAAGGGAAAGCAGAACAGGATTTGAGAAGTGCCAACATAGGTAACGCAGCGGCAGAAATTTGATGTCATCTAG…	C/T	AAAAGAAGTGTCCATTGGCTGGTGAATGCTTTGGGGTCAGCTTGGCAAAGATCCTATCAACCAAAAGCAAGACAACATAAAAGCTTTTAAGTTCTTAAAGAAAACTAGAAAAATTCCATGTATGGTTTTTTTGGATAAAGAAACATTTCAACGAATTAAAAACCTGAACACCTAATAATTCCATGTATGGTTGACATGAATAGACCGCTGATAATTTTCTAACACTCCAGAACTATGAACTTTTCAGCAACTGAATTTTTAAATCGGGAAAAATATCTTTGAACTCCAAATATGTCAATG[C]TTCACTCGATTACATATAACAAGTAAGGGAAAGCAGAACAGGATTTGAGAAGTGCCAACATAGGTAACGCAGCGGCAGAAATTTGATGTCATCTAG…	C/T
Cla97Chr01	1025839	C	C	Y	112	112	60	18	0.72	CttTTCTTTTCtCtttCT	Y	58	58	60	11	0.64	TTCCCTtttCt	0.08	0.454545	-0.454545	0.545455	-0.545455	Cla97C01G001260	Cla97C01G001260.1:Intron	Intron	HEAT repeat-containing protein 6	IPR016024 (Armadillo-type fold), IPR025283 (Domain of unknown function DUF4042)		heat repeat-containing protein 6 isoform x1	NA	GAGGAGGTGCTCTTGAATCCCCTGTTTAGAGATAAAAGGGAGAGTTTAGTGGCGGTTCTTGTTCCTTTGTTGTGTTGCGGAAATTTTGGCTTGAGAAAAATAGCATAATTTTAAGGGAGGTCAAGAGATCTTGGGAAGAGGTTTGGGAGGTCATTAAGTTTATCGTGTCCTTATGGATGTTAATTACTCGGCCTTTTTGTAATTATGACCTTGGTTTAATCTTGTTGGATTGTAGTCCATTTCTTTGGCTCCGTGTTTGGACTCTTTTTTTTTGTTCGTTTTTTGTATGTCATTGTACAA[C]CTCTTATTTTTTCCTAAATTTTTTCTAAATGAAAGTTTGGAGGAAAAAAAATGAATTTAAAAATTTTTGGGGGATAAGACCAAGAGGAGAGACCCA…	C/T	GAGGAGGTGCTCTTGAATCCCCTGTTTAGAGATAAAAGGGAGAGTTTAGTGGCGGTTCTTGTTCCTTTGTTGTGTTGCGGAAATTTTGGCTTGAGAAAAATAGCATAATTTTAAGGGAGGTCAAGAGATCTTGGGAAGAGGTTTGGGAGGTCATTAAGTTTATCGTGTCCTTATGGATGTTAATTACTCGGCCTTTTTGTAATTATGACCTTGGTTTAATCTTGTTGGATTGTAGTCCATTTCTTTGGCTCCGTGTTTGGACTCTTTTTTTTTGTTCGTTTTTTGTATGTCATTGTACAA[C]CTCTTATTTTTTCCTAAATTTTTTCTAAATGAAAGTTTGGAGGAAAAAAAATGAATTTAAAAATTTTTGGGGGATAAGACCAAGAGGAGAGACCCA…	C/T
Cla97Chr01	1028437	G	G	R	20	20	60	16	0.38	GaGAGGGGGaGGGaaA	R	54	54	60	16	0.5	GAGaaGGGAAAAGAGG	-0.12	0.375	-0.375	0.5	-0.5	Cla97C01G001260	Cla97C01G001260.1:Intron	Intron	HEAT repeat-containing protein 6	IPR016024 (Armadillo-type fold), IPR025283 (Domain of unknown function DUF4042)		heat repeat-containing protein 6 isoform x1	NA	TTGGATTTCGCTTTTTTTTTCCTCAATTAATTAGAAGCAGCAGCCATTAATGACTTGTACAAAAGCTGTCTATATGCTTGAGCCAAATATTGCTACCAGTTTTTCATACCAGAAAACTGATAGCCCCTTCCTTGGCTAAGACTCCACAAAAATGGAGGAAAGTTCTTGAGATAAATTAGGACAGCAAGCCTAAGATCAGATAACTCATTCACTTCATCTAAACCAGGAAGCTTTCCTCTAGCCCGAAGCACAAGATGGCTTAGGGAAATTTTCATTAAGCCTCGATAATCCATCTTATAT[G]AGATATAGTCCGAAACTTCTTAAATAAACATCGAGACTAGTAACAATCAAAAGAAAAACAGTAGGCAAAACACAGCAACTATACTAAACCCAATAG…	G/A	TTGGATTTCGCTTTTTTTTTCCTCAATTAATTAGAAGCAGCAGCCATTAATGACTTGTACAAAAGCTGTCTATATGCTTGAGCCAAATATTGCTACCAGTTTTTCATACCAGAAAACTGATAGCCCCTTCCTTGGCTAAGACTCCACAAAAATGGAGGAAAGTTCTTGAGATAAATTAGGACAGCAAGCCTAAGATCAGATAACTCATTCACTTCATCTAAACCAGGAAGCTTTCCTCTAGCCCGAAGCACAAGATGGCTTAGGGAAATTTTCATTAAGCCTCGATAATCCATCTTATAT[G]AGATATAGTCCGAAACTTCTTAAATAAACATCGAGACTAGTAACAATCAAAAGAAAAACAGTAGGCAAAACACAGCAACTATACTAAACCCAATAG…	G/A
Cla97Chr01	1028739	T	T	K	103	103	60	41	0.51	GGTGTTgGTTGTGGgGgTTTGTgGGTTTggGTGTGTgTTTT	K	87	87	60	46	0.39	TTTgGTTgTGTTgTGGTGTGgTTGTTGTgTTGGgGTTTTTTTgTTT	0.12	0.268293	-0.268293	0.341463	-0.341463	Cla97C01G001260	Cla97C01G001260.1:Intron	Intron	HEAT repeat-containing protein 6	IPR016024 (Armadillo-type fold), IPR025283 (Domain of unknown function DUF4042)		heat repeat-containing protein 6 isoform x1	NA	GATATAGTCCGAAACTTCTTAAATAAACATCGAGACTAGTAACAATCAAAAGAAAAACAGTAGGCAAAACACAGCAACTATACTAAACCCAATAGGATGACTGGCACAGTAATTCACTGGTAAATCAAAAGCAACATATCTCTCTAAAAACAATGAACACTGTACAATATTAAAACATTGTTGAAGCTGTATACCTGGACATCACCTTGTCTTCAACAAGTAAGCTAGTAGATGCCCAGAAATCCATCAATTTTCGAATAACCTATGAACAAAAGAATCAAGCTCAACAAGTTATCTGCA[T]TGTTGAAGGTTACCGTGCCAGCTGAAAATAGTTTACATTTATCGCAAAAGTGTCCAGCGTTCCAATAACTAATGACAGCAAGCATTCCCACAAACA…	T/G	GATATAGTCCGAAACTTCTTAAATAAACATCGAGACTAGTAACAATCAAAAGAAAAACAGTAGGCAAAACACAGCAACTATACTAAACCCAATAGGATGACTGGCACAGTAATTCACTGGTAAATCAAAAGCAACATATCTCTCTAAAAACAATGAACACTGTACAATATTAAAACATTGTTGAAGCTGTATACCTGGACATCACCTTGTCTTCAACAAGTAAGCTAGTAGATGCCCAGAAATCCATCAATTTTCGAATAACCTATGAACAAAAGAATCAAGCTCAACAAGTTATCTGCA[T]TGTTGAAGGTTACCGTGCCAGCTGAAAATAGTTTACATTTATCGCAAAAGTGTCCAGCGTTCCAATAACTAATGACAGCAAGCATTCCCACAAACA…	T/G
Cla97Chr01	1029799	C	C	Y	137	228	60	28	0.79	TtCCttTTTttTttCTTTCtCtCTTttt	Y	228	228	60	32	0.5	tTCCCCCCCCCCtCTTttTTCCtCCtttttTC	0.29	0.285714	-0.285714	0.392857	-0.392857	Cla97C01G001260	Cla97C01G001260.1:Intron	Intron	HEAT repeat-containing protein 6	IPR016024 (Armadillo-type fold), IPR025283 (Domain of unknown function DUF4042)		heat repeat-containing protein 6 isoform x1	NA	TTACATTTGGGTACACTTTTCACAACTTCGGCAGTACAACCGTGTCTAATGATTGAATTTGATGAAGGGAATATTGCTGATTGAGATCCAGCAATCACAGAAAGCAAGAACTTTGAGAGCTGAATATCTTCTGCTGGTAAAAACTTGCGTTGTTGTAAACAGACAACGTGTCTGCAAAAAAAGATAGACAATTGATCATTTCCATAAAAGGGAAAACAAGGTACAAGATGCAAAACATCAAATCATGACCAAAGAACAACTTTTAACCTCTTTAGTACAAGAAATCCCAAGAGAAACTAA[C]GAAGTGAACATTCATGATTCAACCAAATAGCAGCTAAGGCTTCCCATTCTACATTAAAAAAATTACGTTGTCTCCTTCCATATGCACCAAAAATAT…	C/T	TTACATTTGGGTACACTTTTCACAACTTCGGCAGTACAACCGTGTCTAATGATTGAATTTGATGAAGGGAATATTGCTGATTGAGATCCAGCAATCACAGAAAGCAAGAACTTTGAGAGCTGAATATCTTCTGCTGGTAAAAACTTGCGTTGTTGTAAACAGACAACGTGTCTGCAAAAAAAGATAGACAATTGATCATTTCCATAAAAGGGAAAACAAGGTACAAGATGCAAAACATCAAATCATGACCAAAGAACAACTTTTAACCTCTTTAGTACAAGAAATCCCAAGAGAAACTAA[C]GAAGTGAACATTCATGATTCAACCAAATAGCAGCTAAGGCTTCCCATTCTACATTAAAAAAATTACGTTGTCTCCTTCCATATGCACCAAAAATAT…	C/T
Cla97Chr01	1030405	G	G	R	132	132	60	36	0.61	GGAaAaAGGaAGAaaGAaaGAaGAGAGGaAGaaGAG	R	52	52	60	13	0.54	aGaAGAAGGGAAG	0.07	0.384615	-0.384615	0.538462	-0.538462	Cla97C01G001260	Cla97C01G001260.1:Intron	Intron	HEAT repeat-containing protein 6	IPR016024 (Armadillo-type fold), IPR025283 (Domain of unknown function DUF4042)		heat repeat-containing protein 6 isoform x1	NA	CAGCAAGAAAGAGTAGTATCTCCTCAAACTAACAGAGGAGAAAAGGGAAGCGAACCTTACAAACTCCAAAGACTCCAAGACAGGCCTGATTAGAGCATAATTTCCTGGAGTATTAAGCTTTCCAAGTAGGATTCGGATCACATCTCCAAAATATTGTAGGAGCAGGTTCCAAGAGGAAGAACTAAATTCAAGAGCAACTTGATAAGAAATACCGTGGATCTGCATTCGGTGCAAAACTATCAATAATTAGAGAAAACTGAGAATTCAGAAGAGCATAGGCAGGGTCAGAACCACATTAAG[G]CAGCAAGGTTATCTCCATTGGAAAACATTTATGTATAAAAATATGCACTACTTGAATTCCTTGTCATACAGAAACGTATATCTTTTTAACAAATAC…	G/A	CAGCAAGAAAGAGTAGTATCTCCTCAAACTAACAGAGGAGAAAAGGGAAGCGAACCTTACAAACTCCAAAGACTCCAAGACAGGCCTGATTAGAGCATAATTTCCTGGAGTATTAAGCTTTCCAAGTAGGATTCGGATCACATCTCCAAAATATTGTAGGAGCAGGTTCCAAGAGGAAGAACTAAATTCAAGAGCAACTTGATAAGAAATACCGTGGATCTGCATTCGGTGCAAAACTATCAATAATTAGAGAAAACTGAGAATTCAGAAGAGCATAGGCAGGGTCAGAACCACATTAAG[G]CAGCAAGGTTATCTCCATTGGAAAACATTTATGTATAAAAATATGCACTACTTGAATTCCTTGTCATACAGAAACGTATATCTTTTTAACAAATAC…	G/A
Cla97Chr01	1031654	G	G	R	85	85	60	31	0.55	aAGAAGAAaaGAGAGGaGaAGaaGGGGaGGA	R	83	83	60	32	0.5	aGGaGGaaAaGGGAGAGGAGAAaGaGGGAGaa	0.05	0.290323	-0.290323	0.387097	-0.387097	Cla97C01G001260	Cla97C01G001260.1:Intron	Intron	HEAT repeat-containing protein 6	IPR016024 (Armadillo-type fold), IPR025283 (Domain of unknown function DUF4042)		heat repeat-containing protein 6 isoform x1	NA	CATGATTAAATTGTTGGCGATATTCTTAACAGATGCGTGAAATTGAACTAACAGAACTTCCCAATTTCATCGTTCTGGCTCTACCCCTAGGAAATTGGTCCGAAAGAAGAAAAAAGGAATAATAGAAATCGAAAATATGAATTGCACCAGATGTATGATATCTGTGAAGATAAGCACAATGTCTTGGACGGAGTCGGAAGCAGAAGTAGTCACTTCTAAGAGAAACAGCAGATCTGATGAAACCTATGCACACAAAGAAGGAGCAACAAAGCGATGATTATGCATTTTTTGAAGAGCCTC[G]AATAAGATAAATAGAAGAAATGAGAAAATCGTACTTCTGGTGGAGGAAGGTAGCGCGCGGCGGCGATTAAGGAATCGGAGTGCGAGAAGATGGTGT…	G/A	CATGATTAAATTGTTGGCGATATTCTTAACAGATGCGTGAAATTGAACTAACAGAACTTCCCAATTTCATCGTTCTGGCTCTACCCCTAGGAAATTGGTCCGAAAGAAGAAAAAAGGAATAATAGAAATCGAAAATATGAATTGCACCAGATGTATGATATCTGTGAAGATAAGCACAATGTCTTGGACGGAGTCGGAAGCAGAAGTAGTCACTTCTAAGAGAAACAGCAGATCTGATGAAACCTATGCACACAAAGAAGGAGCAACAAAGCGATGATTATGCATTTTTTGAAGAGCCTC[G]AATAAGATAAATAGAAGAAATGAGAAAATCGTACTTCTGGTGGAGGAAGGTAGCGCGCGGCGGCGATTAAGGAATCGGAGTGCGAGAAGATGGTGT…	G/A
Cla97Chr01	1032105	T	T	Y	26	26	59	19	0.37	TTccTcTcCTTTTCTTTCT	Y	62	62	60	20	0.55	TTcTccCCcccTTCTTCcTT	-0.18	0.368421	-0.368421	0.473684	-0.473684	Cla97C01G001260		promoter						TCAGAAACGCCGTCCTCCACGACCTTACTGAAGATGCTGAGGACGATGACGGCGTCGCCATTCCCGGCGATTAGCCTTCAACTCTTCAACTCCGGCAATTAGCCTTCAACTCTTCGACTCCGGCGATGTAGTCCATCCCCGCGCTAGCGGGAAAATTTCTAATGCTACGTTACTTACTATTATTTTCTTCAATATTTCATTAGACCATATATCAATTTATTATTATTAATTTTATTTATTTCCCATTAATCTTTTTATAACAATTTTATTATTTAGGAGAGAGAGTCAAGTAAAATTTAT[T]TGTGTTACTAAGTCATAGATTTTTATTTGGGTTTATCGCGATTTATTATATATAAAATTAAAAATTTACTATTTTTGTAATTATTTTAAAAAAAAT…	T/C	TCAGAAACGCCGTCCTCCACGACCTTACTGAAGATGCTGAGGACGATGACGGCGTCGCCATTCCCGGCGATTAGCCTTCAACTCTTCAACTCCGGCAATTAGCCTTCAACTCTTCGACTCCGGCGATGTAGTCCATCCCCGCGCTAGCGGGAAAATTTCTAATGCTACGTTACTTACTATTATTTTCTTCAATATTTCATTAGACCATATATCAATTTATTATTATTAATTTTATTTATTTCCCATTAATCTTTTTATAACAATTTTATTATTTAGGAGAGAGAGTCAAGTAAAATTTAT[T]TGTGTTACTAAGTCATAGATTTTTATTTGGGTTTATCGCGATTTATTATATATAAAATTAAAAATTTACTATTTTTGTAATTATTTTAAAAAAAAT…	T/C
Cla97Chr01	1032304	A	A	R	63	63	56	24	0.5	gGAAGAggGAAAggGAAAAgAGgA	R	58	58	58	30	0.47	GAAgAAAgGGAgAGgAAAGGggGAAAAAGA	0.03	0.333333	-0.333333	0.416667	-0.416667	Cla97C01G001260		promoter						TTAGACCATATATCAATTTATTATTATTAATTTTATTTATTTCCCATTAATCTTTTTATAACAATTTTATTATTTAGGAGAGAGAGTCAAGTAAAATTTATTTGTGTTACTAAGTCATAGATTTTTATTTGGGTTTATCGCGATTTATTATATATAAAATTAAAAATTTACTATTTTTGTAATTATTTTAAAAAAAATTGAAAACATCCTAATAATATGAAAATTAATATAAATAGAAAAAAATATCAAATTATTTACAAATATGGCAAAATTTCGCTGTGAGAAACCGCAATAGACCCA[A]ATAGACATTTATCTTTGTCTATGATGTCTATCGGATAAAACAATAGAGATCTATCTAAGTCTATCGCGGTTTATCACACATAAAAAGTAAAATTAT…	A/G	TTAGACCATATATCAATTTATTATTATTAATTTTATTTATTTCCCATTAATCTTTTTATAACAATTTTATTATTTAGGAGAGAGAGTCAAGTAAAATTTATTTGTGTTACTAAGTCATAGATTTTTATTTGGGTTTATCGCGATTTATTATATATAAAATTAAAAATTTACTATTTTTGTAATTATTTTAAAAAAAATTGAAAACATCCTAATAATATGAAAATTAATATAAATAGAAAAAAATATCAAATTATTTACAAATATGGCAAAATTTCGCTGTGAGAAACCGCAATAGACCCA[A]ATAGACATTTATCTTTGTCTATGATGTCTATCGGATAAAACAATAGAGATCTATCTAAGTCTATCGCGGTTTATCACACATAAAAAGTAAAATTAT…	A/G
Cla97Chr01	1034091	T	T	Y	13	13	58	20	0.3	TTTTTcTTcCTTTTTTCTcC	Y	14	14	60	28	0.25	TTTCCTTCTTTTTcTCTTTcTTCTTTTT	0.05	0.35	-0.35	0.45	-0.45	Intergenic								ATTCATGCATCATAATGATCTATCCAAAACAACCTAATAAAAGGCTTTTAGATAACCTTCTAATGAAATCCCAATGCACATCATAGATCATAGCTAGCAAGATAATTAACAAAAACGATCATACTTGATATGTAATTGGTAAAATTGGAAAAATAAAAAAATAAAATTACACACCAACACTATTGAATAAAGTAGGGGCTCCGAGGGAAAAAGTGTTTCTATCACAACCTTAAACTCACACTCAAAAACTTCAGGTTAAACAAATGAATAGCACAAACACACACCACCCTCAATTTAGGA[T]TAAAATAATATACACTACAAACACAAACTTTCTAAACTTAGACTTAAATAGCTTATACCAACTCAAACACAAGCTATCCAAATCCATATTAAAATA…	T/C	ATTCATGCATCATAATGATCTATCCAAAACAACCTAATAAAAGGCTTTTAGATAACCTTCTAATGAAATCCCAATGCACATCATAGATCATAGCTAGCAAGATAATTAACAAAAACGATCATACTTGATATGTAATTGGTAAAATTGGAAAAATAAAAAAATAAAATTACACACCAACACTATTGAATAAAGTAGGGGCTCCGAGGGAAAAAGTGTTTCTATCACAACCTTAAACTCACACTCAAAAACTTCAGGTTAAACAAATGAATAGCACAAACACACACCACCCTCAATTTAGGA[T]TAAAATAATATACACTACAAACACAAACTTTCTAAACTTAGACTTAAATAGCTTATACCAACTCAAACACAAGCTATCCAAATCCATATTAAAATA…	T/C
Cla97Chr01	1037083	T	T	W	27	27	59	22	0.27	ATATTTTTATaaTTTaTTTTTT	W	88	88	60	29	0.48	TTTAaaTTTaATTAaTATaAATTAATATT	-0.21	0.318182	-0.318182	0.409091	-0.409091	Cla97C01G001270		promoter						GTGAAGTGTGCTTTACAATCTGATTTTTCTTCTGTTAATAGTTCTTTAATATAGTTTGGACTTGGGATCATTTTAAATTATGCTAATTAACAATCAAACTGGTTAGTGTTTGAACTAAAAAAACCTTTTCAAAAATCGTTAATTAGTGTTTAAATACGCTACAAATTTTATTTTAAAAGAGGAATGATATAACCCTCAACACATCTCAACTAATTTAGTATATATTCTCAGGTCAGTTCCTTAAATAACATGTCAACATTTTATTCATTCTAATTAATAGAGGGTAAGTTAAAATAAATG[T]TAGTCATGATTCAATAAGTAATATAATTTTTTGGGAAATTATTTTAAATGATAAAATTGTTGAAAATATTTACAAATAATATTTTATCACAGTCTA…	T/A	GTGAAGTGTGCTTTACAATCTGATTTTTCTTCTGTTAATAGTTCTTTAATATAGTTTGGACTTGGGATCATTTTAAATTATGCTAATTAACAATCAAACTGGTTAGTGTTTGAACTAAAAAAACCTTTTCAAAAATCGTTAATTAGTGTTTAAATACGCTACAAATTTTATTTTAAAAGAGGAATGATATAACCCTCAACACATCTCAACTAATTTAGTATATATTCTCAGGTCAGTTCCTTAAATAACATGTCAACATTTTATTCATTCTAATTAATAGAGGGTAAGTTAAAATAAATG[T]TAGTCATGATTCAATAAGTAATATAATTTTTTGGGAAATTATTTTAAATGATAAAATTGTTGAAAATATTTACAAATAATATTTTATCACAGTCTA…	T/A
Cla97Chr01	1037139	A	A	R	4	0	60	24	0.29	AGAggAAAgAAAAAAGAAAgAAAG	R	52	52	60	27	0.52	AGgAGAgGGAAGGAGAAAgggAGAAAg	-0.23	0.333333	-0.333333	0.416667	-0.416667	Cla97C01G001270		promoter						TGGACTTGGGATCATTTTAAATTATGCTAATTAACAATCAAACTGGTTAGTGTTTGAACTAAAAAAACCTTTTCAAAAATCGTTAATTAGTGTTTAAATACGCTACAAATTTTATTTTAAAAGAGGAATGATATAACCCTCAACACATCTCAACTAATTTAGTATATATTCTCAGGTCAGTTCCTTAAATAACATGTCAACATTTTATTCATTCTAATTAATAGAGGGTAAGTTAAAATAAATGTTAGTCATGATTCAATAAGTAATATAATTTTTTGGGAAATTATTTTAAATGATAAA[A]TTGTTGAAAATATTTACAAATAATATTTTATCACAGTCTATCTGTGATATGCTATTATCTCTGTCCTATCTATTTCATGATAGACACAAATAGTAG…	A/G	TGGACTTGGGATCATTTTAAATTATGCTAATTAACAATCAAACTGGTTAGTGTTTGAACTAAAAAAACCTTTTCAAAAATCGTTAATTAGTGTTTAAATACGCTACAAATTTTATTTTAAAAGAGGAATGATATAACCCTCAACACATCTCAACTAATTTAGTATATATTCTCAGGTCAGTTCCTTAAATAACATGTCAACATTTTATTCATTCTAATTAATAGAGGGTAAGTTAAAATAAATGTTAGTCATGATTCAATAAGTAATATAATTTTTTGGGAAATTATTTTAAATGATAAA[A]TTGTTGAAAATATTTACAAATAATATTTTATCACAGTCTATCTGTGATATGCTATTATCTCTGTCCTATCTATTTCATGATAGACACAAATAGTAG…	A/G
Cla97Chr01	1065378	A	A	R	133	133	60	25	0.72	AAGAGGgAGGGGAGgAGAgGgGggg	R	70	70	59	24	0.42	AgGAAGAGgAgggAgAAAAAAAAg	0.3	0.333333	-0.333333	0.416667	-0.416667	Intergenic								GAAACACGTGTTAGCACACACATCAAATTGAATTTTTTTTTTTTTTTTTTTTTTTTTTTTTTTTTTTTTGTTTTTATTTCCAAATACTTACGTTAATAATATTCATGTGGGGACAATTTTGGTCTTTTAAAAATCCTCGTGAAGCTATAGATAGCTCTCTGCCTCTAGCCGCCACCAAATTTCTCAACTCTTCATTTTCACATTAATTTCATCCTTACATTTTTAGTTCTTTCTTATTTATCGTTCTAGAACTTTATGCAGCACCATACCCACTTTATATTAGTTAAGTTAAACTCACTT[A]GACATCATATCATGTATAATTATAAATATACATATACACACATTTTACAATATATTAAAAATAAGTTAAAAATTCTATCAGTTTTTTTTTGTCAAA…	A/G	GAAACACGTGTTAGCACACACATCAAATTGAATTTTTTTTTTTTTTTTTTTTTTTTTTTTTTTTTTTTTGTTTTTATTTCCAAATACTTACGTTAATAATATTCATGTGGGGACAATTTTGGTCTTTTAAAAATCCTCGTGAAGCTATAGATAGCTCTCTGCCTCTAGCCGCCACCAAATTTCTCAACTCTTCATTTTCACATTAATTTCATCCTTACATTTTTAGTTCTTTCTTATTTATCGTTCTAGAACTTTATGCAGCACCATACCCACTTTATATTAGTTAAGTTAAACTCACTT[A]GACATCATATCATGTATAATTATAAATATACATATACACACATTTTACAATATATTAAAAATAAGTTAAAAATTCTATCAGTTTTTTTTTGTCAAA…	A/G
Cla97Chr01	1155176	T	T	W	0	0	0	5	0.8	aTaaa	A	3	3	60	12	0.92	TaaAaaaAaaaa	-0.12	0.6	-0.6	0.8	-0.8	Intergenic								AACATTTGAAGCTTCATACACATTTGGGTCCACACATGATGAAAACTTGTGTCACTTAATTAGAATTGGAGAAACGTGGAGAATATGATCATCAACTACCACATCGAAACTAATCATCATGAGAGAGTTTGCCATTATTTGAGACAAAGCTCCTTCTTTTGCTTCTTTTTCTCTTTTTCTCCTTTTCTTTTTATGTATAAATTAGAGAATGGTGTAATTTAAATGTCTTTATTCAAAGTTTAAAACTAATGAAATGGTTTAGATACTATTTTCAATATTTTTAATTTTTTTTTTTTTTTT[T]TCATTTTAGTCATTAATTTTTCAATTTATTTATAAACTTTCCAAACATACATGCCAATTATAAAATTGGTTTATATTTATATATATTAGTGAAATA…	A/T	AACATTTGAAGCTTCATACACATTTGGGTCCACACATGATGAAAACTTGTGTCACTTAATTAGAATTGGAGAAACGTGGAGAATATGATCATCAACTACCACATCGAAACTAATCATCATGAGAGAGTTTGCCATTATTTGAGACAAAGCTCCTTCTTTTGCTTCTTTTTCTCTTTTTCTCCTTTTCTTTTTATGTATAAATTAGAGAATGGTGTAATTTAAATGTCTTTATTCAAAGTTTAAAACTAATGAAATGGTTTAGATACTATTTTCAATATTTTTAATTTTTTTTTTTTTTTT[T]TCATTTTAGTCATTAATTTTTCAATTTATTTATAAACTTTCCAAACATACATGCCAATTATAAAATTGGTTTATATTTATATATATTAGTGAAATA…	A/T
Cla97Chr01	1208356	A	A	R	18	18	60	12	0.42	AAAGAAAgGGgA	R	74	74	60	24	0.62	ggGAGGgAGAgAgGAgGGAAAGAG	-0.2	0.416667	-0.416667	0.5	-0.5	Intergenic								ACAATATAATGTGTTCATTGTTATAATGTTTAATGAAGGTTTAACTTACAATTTTAACATTTTGAACTTTTATGTTTGTGTTAAATAAGTCTTTTAATAAGTTTCTTAATTACAAAAATTAAAAATTTTGAACTATAAAAAGTGTTTGACTAAGTCTTTATAATGGGAATATTAAGGAACTCTAAATTAATAAACTTAAAACCATTAATTTCTCTGGCAAATTCAAGAGAATTAAATTTTAAAAGTGGAGTGTACATGTATCCATTACGAAGCTGAAATATTGGGTAAATGATATTTCAA[A]TTTAGATAGGATAGATCAAGTTTTTCTTCTTATGCTTAATCTCCTTAGTTTCTTCTCCTTTTATAGGAAGAGTAAAAAATTCTCTCTGATGGGGAT…	A/G	ACAATATAATGTGTTCATTGTTATAATGTTTAATGAAGGTTTAACTTACAATTTTAACATTTTGAACTTTTATGTTTGTGTTAAATAAGTCTTTTAATAAGTTTCTTAATTACAAAAATTAAAAATTTTGAACTATAAAAAGTGTTTGACTAAGTCTTTATAATGGGAATATTAAGGAACTCTAAATTAATAAACTTAAAACCATTAATTTCTCTGGCAAATTCAAGAGAATTAAATTTTAAAAGTGGAGTGTACATGTATCCATTACGAAGCTGAAATATTGGGTAAATGATATTTCAA[A]TTTAGATAGGATAGATCAAGTTTTTCTTCTTATGCTTAATCTCCTTAGTTTCTTCTCCTTTTATAGGAAGAGTAAAAAATTCTCTCTGATGGGGAT…	A/G
Cla97Chr01	1217138	A	A	R	13	13	60	13	0.46	AggAAAAggggAA	R	18	18	60	17	0.35	gAGAgAAAgAgAgAAAA	0.11	0.384615	-0.384615	0.538462	-0.538462	Intergenic								GAGGAAGATTCAAAACTAACCATTTAATTAAAAAAGTTTCCTAAAGAATTATTTCATTTGGATTTGGTATATATGCACAGTTTGTTCAAAATTAATAACAGTTGTGAGGTTTGGTCGAGTGATCATTGTGCCATGCTAAACTTAGTTCATTTTTTCCTACTTTTGTATACTAGTTAAAAATACGTGCAATGCATGTAAAATCTTGTAGTTCTAATTATTTTTGAAAATATTGATTTTACATTCTAAAAGTCATAATCATTTGACAAAGTAAAATATGAGAATTTATAAAAAAATATAAGG[A]CAAAAAAGACATGTAAAGATTCTCCATAATGTTTTTTAATGTGAAGTCACACCAAAATATGTATTGTTTCACGATATTAATTACTACTTTCATTCA…	A/G	GAGGAAGATTCAAAACTAACCATTTAATTAAAAAAGTTTCCTAAAGAATTATTTCATTTGGATTTGGTATATATGCACAGTTTGTTCAAAATTAATAACAGTTGTGAGGTTTGGTCGAGTGATCATTGTGCCATGCTAAACTTAGTTCATTTTTTCCTACTTTTGTATACTAGTTAAAAATACGTGCAATGCATGTAAAATCTTGTAGTTCTAATTATTTTTGAAAATATTGATTTTACATTCTAAAAGTCATAATCATTTGACAAAGTAAAATATGAGAATTTATAAAAAAATATAAGG[A]CAAAAAAGACATGTAAAGATTCTCCATAATGTTTTTTAATGTGAAGTCACACCAAAATATGTATTGTTTCACGATATTAATTACTACTTTCATTCA…	A/G
Cla97Chr01	1230793	T	T	W	38	38	60	13	0.69	ATATATAaaaATa	W	20	20	60	22	0.41	ATATTTTaaTTTAaTaaTTTAT	0.28	0.384615	-0.384615	0.538462	-0.538462	Intergenic								TAGGAAGAAAGTTTGTGGCAATTGACCTAAGTTTTGAATTTTTATGTGGTGGTAAATAATATCATGTAATGTTATACATTCATGTTAATTTTAAGAATGCATTTTTAGGATGATTTTATGTTATATATATGCATTTAATAGTATCATCTTCTTTCTACGGTATCCATCAATTTGGTTGACATTTTTTCTTCATTTACGAACTTATTAAGTATAAAATTGGATTTAAATCATATTTTGGACATTGAAATTAATTGGTCCAATCTTAAATTTACTCTTTAAATTATTAAAAAAAATAATAAT[T]ATTATTTTAGTATAGACTTGATTTCAAGGCAAATAAATGAGACTCGAAAAAGTAGCTTCATGTTTTCTCTTGGATTCCTTGTGTGTTGAAGCTTTT…	T/A	TAGGAAGAAAGTTTGTGGCAATTGACCTAAGTTTTGAATTTTTATGTGGTGGTAAATAATATCATGTAATGTTATACATTCATGTTAATTTTAAGAATGCATTTTTAGGATGATTTTATGTTATATATATGCATTTAATAGTATCATCTTCTTTCTACGGTATCCATCAATTTGGTTGACATTTTTTCTTCATTTACGAACTTATTAAGTATAAAATTGGATTTAAATCATATTTTGGACATTGAAATTAATTGGTCCAATCTTAAATTTACTCTTTAAATTATTAAAAAAAATAATAAT[T]ATTATTTTAGTATAGACTTGATTTCAAGGCAAATAAATGAGACTCGAAAAAGTAGCTTCATGTTTTCTCTTGGATTCCTTGTGTGTTGAAGCTTTT…	T/A
Cla97Chr01	1237100	T	T	W	6	6	60	10	0.6	AAAaATTTTa	W	24	24	60	16	0.38	aTTTATATTaTTTAaT	0.22	0.5	-0.4	0.6	-0.6	Cla97C01G001430		promoter						GCACTGAAGCAGAAGAATGCCTACGCCATTACGCCAGAACCTAAACCCATACCACAGTGACAGTGTCGCTCCATTCTCCTCTCTTGTTCTCCCTCTCAGACACTCAGTCTCGGCAGTATCGCTGACTCGCTGTCACTCTCCTAGCACTCGCAGCGACAGTGTTGCTCTTCTCACACTCGCGCCTCGCTGTGTGACAGTGTCGCTCTCCTCGCACTCGTAGCGGCAGTCTCGCTCTCCGCTGGTTCGTCTTCGTTCATAATTTGGTCGTTCAACCCGACAACCCAACCCAACCCAACCCGA[T]TTGGTTGGGTTGGGTTGGGTACCCTATTCGGGTTATTCGGGTTGGTCCAAAAAATTCTCCCAACCCAACCCAACCCAACCCGTGTACACCCCTAGC…	T/A	GCACTGAAGCAGAAGAATGCCTACGCCATTACGCCAGAACCTAAACCCATACCACAGTGACAGTGTCGCTCCATTCTCCTCTCTTGTTCTCCCTCTCAGACACTCAGTCTCGGCAGTATCGCTGACTCGCTGTCACTCTCCTAGCACTCGCAGCGACAGTGTTGCTCTTCTCACACTCGCGCCTCGCTGTGTGACAGTGTCGCTCTCCTCGCACTCGTAGCGGCAGTCTCGCTCTCCGCTGGTTCGTCTTCGTTCATAATTTGGTCGTTCAACCCGACAACCCAACCCAACCCAACCCGA[T]TTGGTTGGGTTGGGTTGGGTACCCTATTCGGGTTATTCGGGTTGGTCCAAAAAATTCTCCCAACCCAACCCAACCCAACCCGTGTACACCCCTAGC…	T/A
Cla97Chr01	1265515	G	G	R	78	78	60	25	0.44	AGaaaaAGaGGGaaGGGGGGAGAGG	R	124	124	60	32	0.72	AAGAAAaGAGaaAAaGAaAAAaGaaGaGaGGA	-0.28	0.32	-0.32	0.4	-0.4	Cla97C01G001460	Cla97C01G001460.1:CDS,exon	CDS,exon	alcohol dehydrogenase-like 4	IPR002085 (Alcohol dehydrogenase superfamily, zinc-type), IPR011032 (GroES (chaperonin 10)-like), IPR013149 (Alcohol dehydrogenase, C-terminal), IPR016040 (NAD(P)-binding domain)	GO:0008270, GO:0016491, GO:0046872, GO:0055114	alcohol dehydrogenase-like 4	NA	AACTTAAGAATCCAATGAAAACTATAACTCAAAACTCAATGATAAAAATGTAGGACTTGTTTGTTAACAATTTGATTTTTTATTTTTAGTATTTGAATATTAAGCTTATAAATACAAATTCCACCTCTAAATTACATGTTTCATTATCAACTTTCTTCCAATGTTTTCAAAAACTAAATCAAAACTTTAAGAAAAATATAACTATCTTAAAATTTAAGGATAGAAATAAAAACTAAACTCAAACGGTTGGAATGAGATAAAATGTAAATTACCCATGATAGCCTTGTGTGGATTGACATC[G]ACACCAATAATTTTAGAAGCTCCGCGGGCTCTTGCTCCTTCGGCAACCTGCAAAGGGTAAGCACCACATGTTTTCTAAAAAAAGGTAGTTGAATTC…	G/A	AACTTAAGAATCCAATGAAAACTATAACTCAAAACTCAATGATAAAAATGTAGGACTTGTTTGTTAACAATTTGATTTTTTATTTTTAGTATTTGAATATTAAGCTTATAAATACAAATTCCACCTCTAAATTACATGTTTCATTATCAACTTTCTTCCAATGTTTTCAAAAACTAAATCAAAACTTTAAGAAAAATATAACTATCTTAAAATTTAAGGATAGAAATAAAAACTAAACTCAAACGGTTGGAATGAGATAAAATGTAAATTACCCATGATAGCCTTGTGTGGATTGACATC[G]ACACCAATAATTTTAGAAGCTCCGCGGGCTCTTGCTCCTTCGGCAACCTGCAAAGGGTAAGCACCACATGTTTTCTAAAAAAAGGTAGTTGAATTC…	G/A
Cla97Chr01	1265982	T	T	Y	104	104	60	21	0.62	cCTCCTccTTccTTcCCCTTC	Y	28	28	60	14	0.36	cCTccTTTTTTTTc	0.26	0.428571	-0.428571	0.5	-0.5	Cla97C01G001460	Cla97C01G001460.1:Intron	Intron	alcohol dehydrogenase-like 4	IPR002085 (Alcohol dehydrogenase superfamily, zinc-type), IPR011032 (GroES (chaperonin 10)-like), IPR013149 (Alcohol dehydrogenase, C-terminal), IPR016040 (NAD(P)-binding domain)	GO:0008270, GO:0016491, GO:0046872, GO:0055114	alcohol dehydrogenase-like 4	NA	TTCATATATTGTAAATTCAGGTTATAGATTATAAAATTAGGCTACACTTTTCTTTTCTATTTCATCAATCATTAATTTCCTATAATTTTCCTATGTAATTCTCAATACAATCTACAAAAATTATTACAACAACTAGAGAGCGGAAAGGTACTCCACAACCAAATTTTTTTGTCAAATTATAAATAAATTCATTCAACTAATTTGAAGGATCGAAGCGTTTGATACAAAGAGTAGTGAGATATTTAGTCTAAAGAGTTGGTCAATCGTGGAATCTTCCATGTAAAGAATTACTTTTCAGAC[T]AACCATGGAATATTTTGCATCTAATACTAATAAACCAAGTTCTTAAACTTTTAAAAAAATGTAAAATAAATCTCTTAAGTTTTTGAATTTGTATCT…	T/C	TTCATATATTGTAAATTCAGGTTATAGATTATAAAATTAGGCTACACTTTTCTTTTCTATTTCATCAATCATTAATTTCCTATAATTTTCCTATGTAATTCTCAATACAATCTACAAAAATTATTACAACAACTAGAGAGCGGAAAGGTACTCCACAACCAAATTTTTTTGTCAAATTATAAATAAATTCATTCAACTAATTTGAAGGATCGAAGCGTTTGATACAAAGAGTAGTGAGATATTTAGTCTAAAGAGTTGGTCAATCGTGGAATCTTCCATGTAAAGAATTACTTTTCAGAC[T]AACCATGGAATATTTTGCATCTAATACTAATAAACCAAGTTCTTAAACTTTTAAAAAAATGTAAAATAAATCTCTTAAGTTTTTGAATTTGTATCT…	T/C
Cla97Chr01	1267911	A	A	R	228	228	60	31	0.45	AGAgAgAgGAgGGgAAAgGAGAAAAgGAAtA	R	188	228	60	24	0.67	AAAgGAAgAgggGgGAggGGGgAg	-0.22	0.333333	-0.333333	0.416667	-0.416667	Cla97C01G001460	Cla97C01G001460.1:Intron	Intron	alcohol dehydrogenase-like 4	IPR002085 (Alcohol dehydrogenase superfamily, zinc-type), IPR011032 (GroES (chaperonin 10)-like), IPR013149 (Alcohol dehydrogenase, C-terminal), IPR016040 (NAD(P)-binding domain)	GO:0008270, GO:0016491, GO:0046872, GO:0055114	alcohol dehydrogenase-like 4	NA	GCGACTCATTTTAATTTTAGTTTTATATTTGTTTAAAAGAAACTAAAAGGAGGTTGCGTGAAGGAGCGCATTTTTAGGGAAAAAAGGAAGTAAGGAAAGAAAAAAAGAAAAAAAAGAAAAAAACAGAAAACTAAAAGTGGAACATTGATGTGTGATCAAATAATGTAAAAGAGTAGACGCAAGAAAATGGTCTCATAACTAATAACAGAACTGCACAAAAAGGATGACCCAAATCAATCCCCAATTCTTTTTGCATTTTTCGGGTTTATATCCGATACTCCGCTCATGCATTAGATATTT[A]TTTAAAATAAAATAAAATTTTATTTGTCAACTTAAACATAGTTTAAATGTCATTTATGTTATAAACTTTGAAGTCAGACGTTGATTCCTCTCGTTT…	A/G	GCGACTCATTTTAATTTTAGTTTTATATTTGTTTAAAAGAAACTAAAAGGAGGTTGCGTGAAGGAGCGCATTTTTAGGGAAAAAAGGAAGTAAGGAAAGAAAAAAAGAAAAAAAAGAAAAAAACAGAAAACTAAAAGTGGAACATTGATGTGTGATCAAATAATGTAAAAGAGTAGACGCAAGAAAATGGTCTCATAACTAATAACAGAACTGCACAAAAAGGATGACCCAAATCAATCCCCAATTCTTTTTGCATTTTTCGGGTTTATATCCGATACTCCGCTCATGCATTAGATATTT[A]TTTAAAATAAAATAAAATTTTATTTGTCAACTTAAACATAGTTTAAATGTCATTTATGTTATAAACTTTGAAGTCAGACGTTGATTCCTCTCGTTT…	A/G
Cla97Chr01	1268332	A	A	W	32	32	60	18	0.5	ATAATATtttTtAAAAtA	W	2	0	60	17	0.35	CAtTATAAAAAAAtTAA	0.15	0.352941	-0.352941	0.470588	-0.470588	Cla97C01G001460	Cla97C01G001460.1:Intron	Intron	alcohol dehydrogenase-like 4	IPR002085 (Alcohol dehydrogenase superfamily, zinc-type), IPR011032 (GroES (chaperonin 10)-like), IPR013149 (Alcohol dehydrogenase, C-terminal), IPR016040 (NAD(P)-binding domain)	GO:0008270, GO:0016491, GO:0046872, GO:0055114	alcohol dehydrogenase-like 4	NA	AATAGAAAGTTAAAATTGTAAAGTCTACATTATTCTAAAATGTAGAAGGAGTTTTTGTAAAGATATATTCAATTAGCTAGGATATTCTTTTGTAAATAATCCTTTTTTTTTATGAGTTCATCACATTAAATTTTAAGAAAAATTTAAGAGAATTAAATATTGGAAGTTATTTAAGTACATGAGTTTGAGATATGTTATTGAGTGTAATGCTTCATTGACAAAGAAACACTATAAAATTAATATTTTTATTAAAATACTTTAAGTTTAAGGATAATTATTATTATTATTATTATTATTATT[A]TTCCCTAAAAGCATGTTTTGTGATATACTTTGAATTCAGTTAAAGTAGTTCTCGCAATTTAAAAATTCATACCAAACCTTTTTTTAAAAAAAATAT…	A/T	AATAGAAAGTTAAAATTGTAAAGTCTACATTATTCTAAAATGTAGAAGGAGTTTTTGTAAAGATATATTCAATTAGCTAGGATATTCTTTTGTAAATAATCCTTTTTTTTTATGAGTTCATCACATTAAATTTTAAGAAAAATTTAAGAGAATTAAATATTGGAAGTTATTTAAGTACATGAGTTTGAGATATGTTATTGAGTGTAATGCTTCATTGACAAAGAAACACTATAAAATTAATATTTTTATTAAAATACTTTAAGTTTAAGGATAATTATTATTATTATTATTATTATTATT[A]TTCCCTAAAAGCATGTTTTGTGATATACTTTGAATTCAGTTAAAGTAGTTCTCGCAATTTAAAAATTCATACCAAACCTTTTTTTAAAAAAAATAT…	A/T
Cla97Chr01	1269066	T	T	Y	4	4	60	12	0.33	TTCTTTTccTTc	Y	77	77	60	18	0.44	CTTTCTTTTTcCTcTCCc	-0.11	0.416667	-0.416667	0.5	-0.5	Cla97C01G001460	Cla97C01G001460.1:Intron	Intron	alcohol dehydrogenase-like 4	IPR002085 (Alcohol dehydrogenase superfamily, zinc-type), IPR011032 (GroES (chaperonin 10)-like), IPR013149 (Alcohol dehydrogenase, C-terminal), IPR016040 (NAD(P)-binding domain)	GO:0008270, GO:0016491, GO:0046872, GO:0055114	alcohol dehydrogenase-like 4	NA	CTATGAAAAAGTGATCTCAATCCCTTTTTTTTAAAAAAAAAAATTATGCATAAAACACTTTCTTTTATGTATGAATTAAAATATTTGTTGATATGTGTCCGTTTATCAGATTTATCATTATATTTGTAAATTAAAAAGTTGAACATTAATATCAAAAGTTTCTAATATTTATGATTTTTTTATAAATATTAATAACAATATCTATAATTTAGTTTAATGTAAAAATAAATTTTTTTAAAAAAATTAAAATAATAATAAAATAATTCTTAATTTTTATTAAAAAAAATACGTATATCACAG[T]TATATTAAACTCTCCATTTTCTAGTTAAAAAAAACTCATTTTCATCTCCGAACTTTAAAAAATTAATTAAAAATATCCGACCAATACATGAGAATT…	T/C	CTATGAAAAAGTGATCTCAATCCCTTTTTTTTAAAAAAAAAAATTATGCATAAAACACTTTCTTTTATGTATGAATTAAAATATTTGTTGATATGTGTCCGTTTATCAGATTTATCATTATATTTGTAAATTAAAAAGTTGAACATTAATATCAAAAGTTTCTAATATTTATGATTTTTTTATAAATATTAATAACAATATCTATAATTTAGTTTAATGTAAAAATAAATTTTTTTAAAAAAATTAAAATAATAATAAAATAATTCTTAATTTTTATTAAAAAAAATACGTATATCACAG[T]TATATTAAACTCTCCATTTTCTAGTTAAAAAAAACTCATTTTCATCTCCGAACTTTAAAAAATTAATTAAAAATATCCGACCAATACATGAGAATT…	T/C
Cla97Chr01	1269590	A	A	M	58	68	60	9	0.78	CCAcCCccA	M	96	96	60	25	0.52	AcAAAcAcccCCAAAAAcccCACAC	0.26	0.444444	-0.444444	0.666667	-0.666667	Cla97C01G001460	Cla97C01G001460.1:Intron	Intron	alcohol dehydrogenase-like 4	IPR002085 (Alcohol dehydrogenase superfamily, zinc-type), IPR011032 (GroES (chaperonin 10)-like), IPR013149 (Alcohol dehydrogenase, C-terminal), IPR016040 (NAD(P)-binding domain)	GO:0008270, GO:0016491, GO:0046872, GO:0055114	alcohol dehydrogenase-like 4	NA	AGGCGCAAAAACATGAATAATATATTATTTTTTTTTTTAAATTCTTACCCTAATTTTTTAACCTATCTTTTTAGACTCGTTCAACACTGTTAGGCCAATCATTTTCATTTGTTTTTTAAAATTTTATCTCTCATCTTGAAAACAAGGTTTTATTTGGTTGTTCGCTTTCTATTAATATTGTTGTTCATTTTTTATTAATATTTTAAAATAAGTTAAAATTTGAAAACTTAGAATTAAATCCTAATTTTTTCAAAAAGTAATTTTATTTTTTAAAGTTTTAATTTAGCTAAAAATTCAAGT[A]ATTTTTTAATGTAAAAATTATAATTGAAAAATTAGGAAGAAACAACTATATAAATTTTAGAAAATTGAAAAAAAAAAATCGTTATCAAACATGATC…	A/C	AGGCGCAAAAACATGAATAATATATTATTTTTTTTTTTAAATTCTTACCCTAATTTTTTAACCTATCTTTTTAGACTCGTTCAACACTGTTAGGCCAATCATTTTCATTTGTTTTTTAAAATTTTATCTCTCATCTTGAAAACAAGGTTTTATTTGGTTGTTCGCTTTCTATTAATATTGTTGTTCATTTTTTATTAATATTTTAAAATAAGTTAAAATTTGAAAACTTAGAATTAAATCCTAATTTTTTCAAAAAGTAATTTTATTTTTTAAAGTTTTAATTTAGCTAAAAATTCAAGT[A]ATTTTTTAATGTAAAAATTATAATTGAAAAATTAGGAAGAAACAACTATATAAATTTTAGAAAATTGAAAAAAAAAAATCGTTATCAAACATGATC…	A/C
Cla97Chr01	1271861	C	C	Y	74	74	60	27	0.67	tTCGttTCtTCTtTTtTtCtCTtCCCT	Y	47	47	60	42	0.4	tCCtttTCCTTtTtCCCTCCTCtTCCCCCCCCTCCtCCCtCC	0.27	0.296296	-0.296296	0.407407	-0.407407	Cla97C01G001460		promoter						TTTAATTAATATATCTCTGAATTTTTTAAAAATTTTAAAACTTCAATAACTAAATTTATAAATTTATAGACTAAATATATATGAATTTTAAAATTTTAAAGCAAGGGTGGGCAGTTAAGTTTTGACCTTTACAAAGGTAGGATATATTTGTGTTTGTAGAGTTATTTTTAGTAAAATGTTAGAAGAGTAATTGTTTTATATACATTGGAAAGATACACTATGATTTTGGTTTCAAATTGTCTTATTTAAAAATACATGAGGGAAGGAGACATTTCAAATTGTAAATATCATTTTTGGAAC[C]TAGGTGCACTTAAGTATTGCTCTTGTCTACAATATTTACTATTTTGCAACTCCCTTCTTTTCTCATTAATTGTATTCTCTAGTTTTAAGTAAGTGC…	C/T	TTTAATTAATATATCTCTGAATTTTTTAAAAATTTTAAAACTTCAATAACTAAATTTATAAATTTATAGACTAAATATATATGAATTTTAAAATTTTAAAGCAAGGGTGGGCAGTTAAGTTTTGACCTTTACAAAGGTAGGATATATTTGTGTTTGTAGAGTTATTTTTAGTAAAATGTTAGAAGAGTAATTGTTTTATATACATTGGAAAGATACACTATGATTTTGGTTTCAAATTGTCTTATTTAAAAATACATGAGGGAAGGAGACATTTCAAATTGTAAATATCATTTTTGGAAC[C]TAGGTGCACTTAAGTATTGCTCTTGTCTACAATATTTACTATTTTGCAACTCCCTTCTTTTCTCATTAATTGTATTCTCTAGTTTTAAGTAAGTGC…	C/T
Cla97Chr01	1273164	G	G	R	40	228	60	12	0.83	AaaAaAGaAAGa	R	150	150	60	21	0.33	GGGGaGAGGGGAaGGGaaGAG	0.5	0.416667	-0.416667	0.5	-0.5	Cla97C01G001460		promoter						ATTTTAAATTTCAATTTTATGAAATTGAATATCATAAATATATATATATATATATATATATATATATATATATATATAAAAGTCTAGCAATTTACAGTACTCTCTTCAATCTCCATCTAATTTACCCACTATTTTTCCTTTTTATAAAAAAACAATGTAAAATTCTCTCAAACCACCCTTCACTCATTCATTTCTATAAAATCAAGTTTGCACAAAATTAATTAGATTAATGTACAAAATTGAGTATTAAATAATAACTTTTGTAAAACTCACAAATTTCAACAAATATGTTCAATACAT[G]TCAAAGTGAGTTTAGCTCAACGATAATTGACATGACATTTCTTCCTAGAAGTCGAAAGTTTGATCACATCCTTACATTCTTACGATTGTTGTACTA…	G/A	ATTTTAAATTTCAATTTTATGAAATTGAATATCATAAATATATATATATATATATATATATATATATATATATATATAAAAGTCTAGCAATTTACAGTACTCTCTTCAATCTCCATCTAATTTACCCACTATTTTTCCTTTTTATAAAAAAACAATGTAAAATTCTCTCAAACCACCCTTCACTCATTCATTTCTATAAAATCAAGTTTGCACAAAATTAATTAGATTAATGTACAAAATTGAGTATTAAATAATAACTTTTGTAAAACTCACAAATTTCAACAAATATGTTCAATACAT[G]TCAAAGTGAGTTTAGCTCAACGATAATTGACATGACATTTCTTCCTAGAAGTCGAAAGTTTGATCACATCCTTACATTCTTACGATTGTTGTACTA…	G/A
Cla97Chr01	1276293	T	T	K	35	35	60	27	0.44	TTGGTgGGGTTTTTGGTTTgTgTTTGG	K	38	38	60	28	0.43	GTGgGTTTgGgTTTTGGTgTTggTTTTT	0.01	0.296296	-0.296296	0.407407	-0.407407	Intergenic								TCTCATTTTACCTACTTAATTTGATGATTGAGATATGCTAGATGTCATAGGATGCTTTTTGTTTTTAATCTAAAAAGTTGTTATTCATACATTCTTTGTTCAATTTTTAAAATTTTAATTTTTTTAGTCCCATAAATTTCTTTGTAGGAGTTTATTGTTGGAACAAATTCCACATTCACAACACTATAATTAGTCATGAGATTTTCAATTTCATTAAGTCAAATGCTAAAATCTAAATATGGACGTGTTAGTGACTAACAACATATTTTGGAGTGAGTTTGAAATTCTTAAACTCACTTT[T]TCATATTGAAAATCACTGTGAAACACACAACTTAATCATTCCAAGTTAATTTAAATTTAATTTTTACACTTTTAAAAGCAATATTTATGTCATCAA…	T/G	TCTCATTTTACCTACTTAATTTGATGATTGAGATATGCTAGATGTCATAGGATGCTTTTTGTTTTTAATCTAAAAAGTTGTTATTCATACATTCTTTGTTCAATTTTTAAAATTTTAATTTTTTTAGTCCCATAAATTTCTTTGTAGGAGTTTATTGTTGGAACAAATTCCACATTCACAACACTATAATTAGTCATGAGATTTTCAATTTCATTAAGTCAAATGCTAAAATCTAAATATGGACGTGTTAGTGACTAACAACATATTTTGGAGTGAGTTTGAAATTCTTAAACTCACTTT[T]TCATATTGAAAATCACTGTGAAACACACAACTTAATCATTCCAAGTTAATTTAAATTTAATTTTTACACTTTTAAAAGCAATATTTATGTCATCAA…	T/G
Cla97Chr01	1276298	A	A	R	211	211	60	25	0.48	GGAgGGGAAAAAGGAAAgAgAAAGG	R	228	228	60	29	0.45	GAGgGAAAgGgAAAAGGAgAAggAAAAAG	0.03	0.32	-0.32	0.4	-0.4	Intergenic								TTTTACCTACTTAATTTGATGATTGAGATATGCTAGATGTCATAGGATGCTTTTTGTTTTTAATCTAAAAAGTTGTTATTCATACATTCTTTGTTCAATTTTTAAAATTTTAATTTTTTTAGTCCCATAAATTTCTTTGTAGGAGTTTATTGTTGGAACAAATTCCACATTCACAACACTATAATTAGTCATGAGATTTTCAATTTCATTAAGTCAAATGCTAAAATCTAAATATGGACGTGTTAGTGACTAACAACATATTTTGGAGTGAGTTTGAAATTCTTAAACTCACTTTTTCAT[A]TTGAAAATCACTGTGAAACACACAACTTAATCATTCCAAGTTAATTTAAATTTAATTTTTACACTTTTAAAAGCAATATTTATGTCATCAAAATTG…	A/G	TTTTACCTACTTAATTTGATGATTGAGATATGCTAGATGTCATAGGATGCTTTTTGTTTTTAATCTAAAAAGTTGTTATTCATACATTCTTTGTTCAATTTTTAAAATTTTAATTTTTTTAGTCCCATAAATTTCTTTGTAGGAGTTTATTGTTGGAACAAATTCCACATTCACAACACTATAATTAGTCATGAGATTTTCAATTTCATTAAGTCAAATGCTAAAATCTAAATATGGACGTGTTAGTGACTAACAACATATTTTGGAGTGAGTTTGAAATTCTTAAACTCACTTTTTCAT[A]TTGAAAATCACTGTGAAACACACAACTTAATCATTCCAAGTTAATTTAAATTTAATTTTTACACTTTTAAAAGCAATATTTATGTCATCAAAATTG…	A/G
Cla97Chr01	1276403	C	C	Y	200	228	60	21	0.62	CTTCCCTtCTTTCCtTtCttt	Y	203	203	60	31	0.35	CttCCCCCTCTCCTCtTCCCCtCtCCCtCTC	0.27	0.333333	-0.333333	0.428571	-0.428571	Intergenic								AATTTTAATTTTTTTAGTCCCATAAATTTCTTTGTAGGAGTTTATTGTTGGAACAAATTCCACATTCACAACACTATAATTAGTCATGAGATTTTCAATTTCATTAAGTCAAATGCTAAAATCTAAATATGGACGTGTTAGTGACTAACAACATATTTTGGAGTGAGTTTGAAATTCTTAAACTCACTTTTTCATATTGAAAATCACTGTGAAACACACAACTTAATCATTCCAAGTTAATTTAAATTTAATTTTTACACTTTTAAAAGCAATATTTATGTCATCAAAATTGGTTTTGAA[C]GATTAACAACATGTTTTTGAATGATTTTTGAAATTACGAAAGTGATTTTTATCATTTTAGAATCACTTTCAAATATGCCCCAAAGGGTTTATGGTT…	C/T	AATTTTAATTTTTTTAGTCCCATAAATTTCTTTGTAGGAGTTTATTGTTGGAACAAATTCCACATTCACAACACTATAATTAGTCATGAGATTTTCAATTTCATTAAGTCAAATGCTAAAATCTAAATATGGACGTGTTAGTGACTAACAACATATTTTGGAGTGAGTTTGAAATTCTTAAACTCACTTTTTCATATTGAAAATCACTGTGAAACACACAACTTAATCATTCCAAGTTAATTTAAATTTAATTTTTACACTTTTAAAAGCAATATTTATGTCATCAAAATTGGTTTTGAA[C]GATTAACAACATGTTTTTGAATGATTTTTGAAATTACGAAAGTGATTTTTATCATTTTAGAATCACTTTCAAATATGCCCCAAAGGGTTTATGGTT…	C/T
Cla97Chr01	1277056	G	G	R	58	58	59	20	0.65	AAaAGGAaaaGGAaGAAGAG	R	28	28	60	12	0.5	aaGaAGGGAaGG	0.15	0.416667	-0.416667	0.5	-0.5	Intergenic								TAATATACATTTTAAAAATATAGTTTTGTTTGATATACAATAGGGTTTTCTATTTTTTTATTTTTATAACTGTTAAGAATAGAAAAAATCATCTTCAAAAACGTTTTTTTTGTTTTTAAAAACACGGCGCGTTTTTTTTTTTTAATTTTTTTTATTATTATTATTTAATAAATCAAGATGGTTAGAAGCATTAAAATTCTCTTGTGATCTACTTGCCCAATTAGGTTGCTTGTCTGTCACATCTCATTCAAAGAAAAAAAACTTTGACATATGAATTTCCAATCCTTTAATCAGTGAATG[G]ACAACTTAGAGCAAAGGATTAAAAATTCACTAAAAAACATGGATTACCAATCTTGCCCTATGCTATCCCAACCCAAACTCTCAAACCTTATTATAA…	G/A	TAATATACATTTTAAAAATATAGTTTTGTTTGATATACAATAGGGTTTTCTATTTTTTTATTTTTATAACTGTTAAGAATAGAAAAAATCATCTTCAAAAACGTTTTTTTTGTTTTTAAAAACACGGCGCGTTTTTTTTTTTTAATTTTTTTTATTATTATTATTTAATAAATCAAGATGGTTAGAAGCATTAAAATTCTCTTGTGATCTACTTGCCCAATTAGGTTGCTTGTCTGTCACATCTCATTCAAAGAAAAAAAACTTTGACATATGAATTTCCAATCCTTTAATCAGTGAATG[G]ACAACTTAGAGCAAAGGATTAAAAATTCACTAAAAAACATGGATTACCAATCTTGCCCTATGCTATCCCAACCCAAACTCTCAAACCTTATTATAA…	G/A
Cla97Chr01	1278281	T	T	Y	88	118	60	21	0.81	cCCCCCCTTTCCcCCTccccc	Y	108	108	60	29	0.52	TCCcCccTcCCCTcTTTTTCTccTTTTTc	0.29	0.333333	-0.333333	0.428571	-0.428571	Intergenic								AACAGCAAATAGTAGATATCGTATTTTCATAAATATTAAATTCTAATTATTCTCGACATGTCTAAAGTTTAGAATATCAAAGACTAAAATTAAATAATTTGCCTATTTTCTTTTCTAAATCGAGATTGGAATAAATTAATATTTGACTTTTAAGGTGGAGTAATTAGGAGTTTTTGTTAAAATTCCATAAGTACATGAAAATGCGCATTGAATTTTGAATAAATATTGTTTTCTCCTTGTAAATCTATTGAATTCGTAAATACATAAAAACTAGAGAAATTATCTTAAATGATAAAATTG[T]TGAAAATATTTACAAATATAGTAAAATTTCACTGTTTATCTGCGACAAACCACGATAGATCGTGATAGATCACGACACATATAGTGTCTATCGCAG…	T/C	AACAGCAAATAGTAGATATCGTATTTTCATAAATATTAAATTCTAATTATTCTCGACATGTCTAAAGTTTAGAATATCAAAGACTAAAATTAAATAATTTGCCTATTTTCTTTTCTAAATCGAGATTGGAATAAATTAATATTTGACTTTTAAGGTGGAGTAATTAGGAGTTTTTGTTAAAATTCCATAAGTACATGAAAATGCGCATTGAATTTTGAATAAATATTGTTTTCTCCTTGTAAATCTATTGAATTCGTAAATACATAAAAACTAGAGAAATTATCTTAAATGATAAAATTG[T]TGAAAATATTTACAAATATAGTAAAATTTCACTGTTTATCTGCGACAAACCACGATAGATCGTGATAGATCACGACACATATAGTGTCTATCGCAG…	T/C
Cla97Chr01	1278294	C	C	Y	161	228	60	22	0.68	TTTTTCCCTTtTTCtttttCCC	Y	228	228	60	34	0.5	CTTtTttCtTTTCtCCCCCTCttCCCCCtCtCTC	0.18	0.318182	-0.318182	0.409091	-0.409091	Intergenic								AGATATCGTATTTTCATAAATATTAAATTCTAATTATTCTCGACATGTCTAAAGTTTAGAATATCAAAGACTAAAATTAAATAATTTGCCTATTTTCTTTTCTAAATCGAGATTGGAATAAATTAATATTTGACTTTTAAGGTGGAGTAATTAGGAGTTTTTGTTAAAATTCCATAAGTACATGAAAATGCGCATTGAATTTTGAATAAATATTGTTTTCTCCTTGTAAATCTATTGAATTCGTAAATACATAAAAACTAGAGAAATTATCTTAAATGATAAAATTGTTGAAAATATTTA[C]AAATATAGTAAAATTTCACTGTTTATCTGCGACAAACCACGATAGATCGTGATAGATCACGACACATATAGTGTCTATCGCAGTCTATCATAGATA…	C/T	AGATATCGTATTTTCATAAATATTAAATTCTAATTATTCTCGACATGTCTAAAGTTTAGAATATCAAAGACTAAAATTAAATAATTTGCCTATTTTCTTTTCTAAATCGAGATTGGAATAAATTAATATTTGACTTTTAAGGTGGAGTAATTAGGAGTTTTTGTTAAAATTCCATAAGTACATGAAAATGCGCATTGAATTTTGAATAAATATTGTTTTCTCCTTGTAAATCTATTGAATTCGTAAATACATAAAAACTAGAGAAATTATCTTAAATGATAAAATTGTTGAAAATATTTA[C]AAATATAGTAAAATTTCACTGTTTATCTGCGACAAACCACGATAGATCGTGATAGATCACGACACATATAGTGTCTATCGCAGTCTATCATAGATA…	C/T
Cla97Chr01	1279016	C	C	M	177	177	60	19	0.42	aCCAaaCCCaCCCCACaCA	M	194	194	60	38	0.32	CCCCCCaaCACCCaCaCCCaCCCCaCCCaACCAACCCa	0.1	0.368421	-0.368421	0.473684	-0.473684	Intergenic								AAACTAAATGACGTTCTCTTTTTAGAATTTATTACACAAAATGTCTCACCAAACGTTGACAGCGGAGATTAGAAGAATGAAAGGCTTGATTTTCTAATATGCATGCTTGAGGCGAAGGCAAATTATTTTAAAATATGAATTAATGTCGCTCCTAATTGTTAATTTATGCTTTATTTCTAAAATACGAATTAATAAACATGAGACATTTGAAAACAAACCAAAATGACAATTTTTGGACCTTTATTTATTTATTTATTATCTTTTTTATCAATTGAATAATAAAAGATGAAATTTGCTAAT[C]GTTTTTATGAGTGTTGTAGGGTGCTAACACATTCCCTACATACAAATGACTCTCGAATTCAAAATTGAATTTACGTAGATCAATTTACATCTTTTT…	C/A	AAACTAAATGACGTTCTCTTTTTAGAATTTATTACACAAAATGTCTCACCAAACGTTGACAGCGGAGATTAGAAGAATGAAAGGCTTGATTTTCTAATATGCATGCTTGAGGCGAAGGCAAATTATTTTAAAATATGAATTAATGTCGCTCCTAATTGTTAATTTATGCTTTATTTCTAAAATACGAATTAATAAACATGAGACATTTGAAAACAAACCAAAATGACAATTTTTGGACCTTTATTTATTTATTTATTATCTTTTTTATCAATTGAATAATAAAAGATGAAATTTGCTAAT[C]GTTTTTATGAGTGTTGTAGGGTGCTAACACATTCCCTACATACAAATGACTCTCGAATTCAAAATTGAATTTACGTAGATCAATTTACATCTTTTT…	C/A
Cla97Chr01	1279070	C	C	Y	29	29	60	19	0.32	CCtCCCCTCtCTCTCCTCC	Y	68	68	60	41	0.37	CTCCCtCtCCCtCCCCtCCCtTCCTTCCCtTCCCCTCCtTT	-0.05	0.368421	-0.368421	0.473684	-0.473684	Intergenic								GTTGACAGCGGAGATTAGAAGAATGAAAGGCTTGATTTTCTAATATGCATGCTTGAGGCGAAGGCAAATTATTTTAAAATATGAATTAATGTCGCTCCTAATTGTTAATTTATGCTTTATTTCTAAAATACGAATTAATAAACATGAGACATTTGAAAACAAACCAAAATGACAATTTTTGGACCTTTATTTATTTATTTATTATCTTTTTTATCAATTGAATAATAAAAGATGAAATTTGCTAATCGTTTTTATGAGTGTTGTAGGGTGCTAACACATTCCCTACATACAAATGACTCT[C]GAATTCAAAATTGAATTTACGTAGATCAATTTACATCTTTTTCAAATTTGGTGACCAATCACGCCTTTGATATGATCTGTGACAACTTCAAAACTC…	C/T	GTTGACAGCGGAGATTAGAAGAATGAAAGGCTTGATTTTCTAATATGCATGCTTGAGGCGAAGGCAAATTATTTTAAAATATGAATTAATGTCGCTCCTAATTGTTAATTTATGCTTTATTTCTAAAATACGAATTAATAAACATGAGACATTTGAAAACAAACCAAAATGACAATTTTTGGACCTTTATTTATTTATTTATTATCTTTTTTATCAATTGAATAATAAAAGATGAAATTTGCTAATCGTTTTTATGAGTGTTGTAGGGTGCTAACACATTCCCTACATACAAATGACTCT[C]GAATTCAAAATTGAATTTACGTAGATCAATTTACATCTTTTTCAAATTTGGTGACCAATCACGCCTTTGATATGATCTGTGACAACTTCAAAACTC…	C/T
Cla97Chr01	1279104	C	C	Y	87	87	60	17	0.29	CCCCTCtCTCTCCTCCC	Y	228	228	60	42	0.38	CCCtCCCCtCCCtTCCTTCCCtTCCCCTCCtTTCTCCCTCtt	-0.09	0.352941	-0.352941	0.470588	-0.470588	Intergenic								ATTTTCTAATATGCATGCTTGAGGCGAAGGCAAATTATTTTAAAATATGAATTAATGTCGCTCCTAATTGTTAATTTATGCTTTATTTCTAAAATACGAATTAATAAACATGAGACATTTGAAAACAAACCAAAATGACAATTTTTGGACCTTTATTTATTTATTTATTATCTTTTTTATCAATTGAATAATAAAAGATGAAATTTGCTAATCGTTTTTATGAGTGTTGTAGGGTGCTAACACATTCCCTACATACAAATGACTCTCGAATTCAAAATTGAATTTACGTAGATCAATTTA[C]ATCTTTTTCAAATTTGGTGACCAATCACGCCTTTGATATGATCTGTGACAACTTCAAAACTCTTTATTTTAAAAGACTCTTAAACAAGAACAACGT…	C/T	ATTTTCTAATATGCATGCTTGAGGCGAAGGCAAATTATTTTAAAATATGAATTAATGTCGCTCCTAATTGTTAATTTATGCTTTATTTCTAAAATACGAATTAATAAACATGAGACATTTGAAAACAAACCAAAATGACAATTTTTGGACCTTTATTTATTTATTTATTATCTTTTTTATCAATTGAATAATAAAAGATGAAATTTGCTAATCGTTTTTATGAGTGTTGTAGGGTGCTAACACATTCCCTACATACAAATGACTCTCGAATTCAAAATTGAATTTACGTAGATCAATTTA[C]ATCTTTTTCAAATTTGGTGACCAATCACGCCTTTGATATGATCTGTGACAACTTCAAAACTCTTTATTTTAAAAGACTCTTAAACAAGAACAACGT…	C/T
Cla97Chr01	1280087	T	T	W	37	37	60	15	0.53	TAaTAAATTTaaTTa	W	75	75	60	21	0.57	TAaaaTAaaTAaATaTaTTTT	-0.04	0.4	-0.4	0.466667	-0.533333	Intergenic								TTGGACTACGGGTCGAACAAGCCGCCTAATCATTTGAATAGTGATAATGGAGTTACTTTTATGGTAACCGAATTATACAATTATAGAGCTCATGCAATATCTATCCATCTCCAACTTTGAGGTGGTTGGGAATTGTGTGGGCACATACAACGTTACTTTCCTGATTGGAGGTGGGCTCCAAATCATCAGCTAGCCCAGGAATATAATATATATAGCCATAGCCAACTTGGTGGCTTGGTGCTTTTAAGCTGGTTTTGCCCTAATTTACACCATACTTGGACTGACGTTGCTCCAACCAAT[T]TCTTCAAAATATAAGTATGAGGCCAATTATTAATTCTATAAGAATCTTTTTCCTCTTCTTTTTTCGAATGAAAATTTTACTTTATTTAGACTCAGT…	T/A	TTGGACTACGGGTCGAACAAGCCGCCTAATCATTTGAATAGTGATAATGGAGTTACTTTTATGGTAACCGAATTATACAATTATAGAGCTCATGCAATATCTATCCATCTCCAACTTTGAGGTGGTTGGGAATTGTGTGGGCACATACAACGTTACTTTCCTGATTGGAGGTGGGCTCCAAATCATCAGCTAGCCCAGGAATATAATATATATAGCCATAGCCAACTTGGTGGCTTGGTGCTTTTAAGCTGGTTTTGCCCTAATTTACACCATACTTGGACTGACGTTGCTCCAACCAAT[T]TCTTCAAAATATAAGTATGAGGCCAATTATTAATTCTATAAGAATCTTTTTCCTCTTCTTTTTTCGAATGAAAATTTTACTTTATTTAGACTCAGT…	T/A
Cla97Chr01	1280152	C	C	Y	17	17	60	18	0.5	TCCCttCCtCtCtTtCTC	Y	18	18	60	24	0.42	ttCTtTCtCtCCCCCCTCCtTCCC	0.08	0.333333	-0.333333	0.444444	-0.444444	Intergenic								AACCGAATTATACAATTATAGAGCTCATGCAATATCTATCCATCTCCAACTTTGAGGTGGTTGGGAATTGTGTGGGCACATACAACGTTACTTTCCTGATTGGAGGTGGGCTCCAAATCATCAGCTAGCCCAGGAATATAATATATATAGCCATAGCCAACTTGGTGGCTTGGTGCTTTTAAGCTGGTTTTGCCCTAATTTACACCATACTTGGACTGACGTTGCTCCAACCAATTTCTTCAAAATATAAGTATGAGGCCAATTATTAATTCTATAAGAATCTTTTTCCTCTTCTTTTTT[C]GAATGAAAATTTTACTTTATTTAGACTCAGTATGTGCTTTTATTTTTAAGGTGCTTTAGTTTATACTAATTATCAATAATTAATAGAGGACAAGAT…	C/T	AACCGAATTATACAATTATAGAGCTCATGCAATATCTATCCATCTCCAACTTTGAGGTGGTTGGGAATTGTGTGGGCACATACAACGTTACTTTCCTGATTGGAGGTGGGCTCCAAATCATCAGCTAGCCCAGGAATATAATATATATAGCCATAGCCAACTTGGTGGCTTGGTGCTTTTAAGCTGGTTTTGCCCTAATTTACACCATACTTGGACTGACGTTGCTCCAACCAATTTCTTCAAAATATAAGTATGAGGCCAATTATTAATTCTATAAGAATCTTTTTCCTCTTCTTTTTT[C]GAATGAAAATTTTACTTTATTTAGACTCAGTATGTGCTTTTATTTTTAAGGTGCTTTAGTTTATACTAATTATCAATAATTAATAGAGGACAAGAT…	C/T
Cla97Chr01	1280447	C	C	Y	92	92	60	31	0.65	CTCtTtCTtTCCtTttCTCTtCCCTCttttT	Y	50	50	60	21	0.48	CCCtTCCTTCCCTTCTtCTtC	0.17	0.333333	-0.333333	0.428571	-0.428571	Intergenic								TTTTTCGAATGAAAATTTTACTTTATTTAGACTCAGTATGTGCTTTTATTTTTAAGGTGCTTTAGTTTATACTAATTATCAATAATTAATAGAGGACAAGATTATCTGAATTGGAAATTTTGGTTTTGTTCGATCTCATTTGTATTTTTCTTTGTCTTCATTTTCATATAAAATAGTTTAGGAGCAATAATCATGTGGTATTCTTTTAAAAGGCAAATATTTAATAGGTGAAAAAGAATAAAGCAATACATTAGGTGAACAAGTATTATTATTAGTTTTTAATTTTTTTTTTTTTTTAAA[C]TTATTATCATAAAAGATATGTGTAAACAAGATTTGTTTTTGCAAGTTTTGTTATCTACTTTTTAGGAAGATTTTCAAAAAATCAAGTCTAATTTTA…	C/T	TTTTTCGAATGAAAATTTTACTTTATTTAGACTCAGTATGTGCTTTTATTTTTAAGGTGCTTTAGTTTATACTAATTATCAATAATTAATAGAGGACAAGATTATCTGAATTGGAAATTTTGGTTTTGTTCGATCTCATTTGTATTTTTCTTTGTCTTCATTTTCATATAAAATAGTTTAGGAGCAATAATCATGTGGTATTCTTTTAAAAGGCAAATATTTAATAGGTGAAAAAGAATAAAGCAATACATTAGGTGAACAAGTATTATTATTAGTTTTTAATTTTTTTTTTTTTTTAAA[C]TTATTATCATAAAAGATATGTGTAAACAAGATTTGTTTTTGCAAGTTTTGTTATCTACTTTTTAGGAAGATTTTCAAAAAATCAAGTCTAATTTTA…	C/T
Cla97Chr01	1281189	C	C	Y	64	64	60	19	0.58	TCTCttttTCCtCCttCCT	Y	36	36	60	15	0.53	CCTttCtCCttCTTC	0.05	0.4	-0.4	0.466667	-0.533333	Intergenic								TTTTCTAGTTTCACTTGTTGTTGTACTCAAGAAAGAAAATATGAGAAAATTAATTAAATGCATGGAATCATTCTTCATCCTAAATAATACCCAACCTACCTACCATGTTAGCTACAATTATTTTCTTTTAATTTGACCTTAAATTTCATAATAATTGTTTTCGAACTTATAATCTGCATAATAATATGATCTCTATGCATATTAGTATTGCTTTCCACGGTCCTTTTTCCATTATTCAAAATTATTTTAAGCACTTATTTGCATAGGTTCACGTTCTTATATTGAAAAACTAGTGAGAAT[C]TCAAACTTTTTATAAGATACATGGGCATTCCTCTCTCATCTCCAATTAATTTTGAGATAGAACTTCATGTTAATTATCTAATATGATATCACAGCT…	C/T	TTTTCTAGTTTCACTTGTTGTTGTACTCAAGAAAGAAAATATGAGAAAATTAATTAAATGCATGGAATCATTCTTCATCCTAAATAATACCCAACCTACCTACCATGTTAGCTACAATTATTTTCTTTTAATTTGACCTTAAATTTCATAATAATTGTTTTCGAACTTATAATCTGCATAATAATATGATCTCTATGCATATTAGTATTGCTTTCCACGGTCCTTTTTCCATTATTCAAAATTATTTTAAGCACTTATTTGCATAGGTTCACGTTCTTATATTGAAAAACTAGTGAGAAT[C]TCAAACTTTTTATAAGATACATGGGCATTCCTCTCTCATCTCCAATTAATTTTGAGATAGAACTTCATGTTAATTATCTAATATGATATCACAGCT…	C/T
Cla97Chr01	1281287	G	G	R	31	31	60	6	0.33	GGAGGA	R	66	66	60	10	0.5	aGAAGGGGAA	-0.17	0.5	-0.5	0.666667	-0.666667	Intergenic								CCTACCATGTTAGCTACAATTATTTTCTTTTAATTTGACCTTAAATTTCATAATAATTGTTTTCGAACTTATAATCTGCATAATAATATGATCTCTATGCATATTAGTATTGCTTTCCACGGTCCTTTTTCCATTATTCAAAATTATTTTAAGCACTTATTTGCATAGGTTCACGTTCTTATATTGAAAAACTAGTGAGAATCTCAAACTTTTTATAAGATACATGGGCATTCCTCTCTCATCTCCAATTAATTTTGAGATAGAACTTCATGTTAATTATCTAATATGATATCACAGCTC[G]TAAAATCCAAACAGATATTCGACAAAAAAAAAAAAAAAAACAAACAAACAAATGATTCGATCCAAGAACGACAAATCCAAATAAGTACCATTTTAA…	G/A	CCTACCATGTTAGCTACAATTATTTTCTTTTAATTTGACCTTAAATTTCATAATAATTGTTTTCGAACTTATAATCTGCATAATAATATGATCTCTATGCATATTAGTATTGCTTTCCACGGTCCTTTTTCCATTATTCAAAATTATTTTAAGCACTTATTTGCATAGGTTCACGTTCTTATATTGAAAAACTAGTGAGAATCTCAAACTTTTTATAAGATACATGGGCATTCCTCTCTCATCTCCAATTAATTTTGAGATAGAACTTCATGTTAATTATCTAATATGATATCACAGCTC[G]TAAAATCCAAACAGATATTCGACAAAAAAAAAAAAAAAAACAAACAAACAAATGATTCGATCCAAGAACGACAAATCCAAATAAGTACCATTTTAA…	G/A
Cla97Chr01	1281529	G	G	R	56	56	60	14	0.57	AGaGGaAaGaaAGG	R	8	8	60	16	0.25	aAGGGGGGGaGGGAGG	0.32	0.428571	-0.428571	0.5	-0.5	Intergenic								CTCCAATTAATTTTGAGATAGAACTTCATGTTAATTATCTAATATGATATCACAGCTCGTAAAATCCAAACAGATATTCGACAAAAAAAAAAAAAAAAACAAACAAACAAATGATTCGATCCAAGAACGACAAATCCAAATAAGTACCATTTTAAGGAACATGTTGAGTATTCCAATAATATAATATTATTTTATAACAATATAATTTTATAGAATATATATATTTAATTTTTACACATAAACTGTTATGCCACTTTAGTGTTTGAATGATGTTATAAAAGATGTTACATACACTTCTTG[G]TTTTTACACAGAGTCGTCGTTTAATAATAACAATAAAAACTCTCCACAACATTTATTTGGAATAAATTTTAAAGTTTAAAATGAAAATAGAACTTT…	G/A	CTCCAATTAATTTTGAGATAGAACTTCATGTTAATTATCTAATATGATATCACAGCTCGTAAAATCCAAACAGATATTCGACAAAAAAAAAAAAAAAAACAAACAAACAAATGATTCGATCCAAGAACGACAAATCCAAATAAGTACCATTTTAAGGAACATGTTGAGTATTCCAATAATATAATATTATTTTATAACAATATAATTTTATAGAATATATATATTTAATTTTTACACATAAACTGTTATGCCACTTTAGTGTTTGAATGATGTTATAAAAGATGTTACATACACTTCTTG[G]TTTTTACACAGAGTCGTCGTTTAATAATAACAATAAAAACTCTCCACAACATTTATTTGGAATAAATTTTAAAGTTTAAAATGAAAATAGAACTTT…	G/A
Cla97Chr01	1281626	C	C	S	53	53	60	18	0.44	gGCCCGGGCGCCgCCGCC	S	37	37	60	21	0.29	CGCCGCGCCCgaCCCGCCCCg	0.15	0.333333	-0.333333	0.444444	-0.444444	Intergenic								AACAAACAAACAAATGATTCGATCCAAGAACGACAAATCCAAATAAGTACCATTTTAAGGAACATGTTGAGTATTCCAATAATATAATATTATTTTATAACAATATAATTTTATAGAATATATATATTTAATTTTTACACATAAACTGTTATGCCACTTTAGTGTTTGAATGATGTTATAAAAGATGTTACATACACTTCTTGGTTTTTACACAGAGTCGTCGTTTAATAATAACAATAAAAACTCTCCACAACATTTATTTGGAATAAATTTTAAAGTTTAAAATGAAAATAGAACTTT[C]CGTTAAAAAGATAGTTATATAATTTAACCTAAATATAATTTAATTTTGAAATAAAAATTTAAATATCCGGGCTAATAAATAATAACTAACTTAATA…	C/G	AACAAACAAACAAATGATTCGATCCAAGAACGACAAATCCAAATAAGTACCATTTTAAGGAACATGTTGAGTATTCCAATAATATAATATTATTTTATAACAATATAATTTTATAGAATATATATATTTAATTTTTACACATAAACTGTTATGCCACTTTAGTGTTTGAATGATGTTATAAAAGATGTTACATACACTTCTTGGTTTTTACACAGAGTCGTCGTTTAATAATAACAATAAAAACTCTCCACAACATTTATTTGGAATAAATTTTAAAGTTTAAAATGAAAATAGAACTTT[C]CGTTAAAAAGATAGTTATATAATTTAACCTAAATATAATTTAATTTTGAAATAAAAATTTAAATATCCGGGCTAATAAATAATAACTAACTTAATA…	C/G
Cla97Chr01	1282144	G	G	R	83	83	59	30	0.43	GAGGGGGaGGGGaAaaAGGGaaGGGGAAAa	R	114	114	60	26	0.65	AGaGGAGaGGAaGAAGAAaaAaaGaA	-0.22	0.307692	-0.307692	0.423077	-0.384615	Intergenic								TGATAGTTCATATACTGTAAAATTAAATAAATAATAAAATGTTTGCAAAACATATTTGAATAATATGCTCTTAAAAAAACTATCAGAAATTAATTTTATGCACAAGAATATACTTTCCTTATTGGATAGAAAATGTAAAAGGTAATCAATCAATTTCATATCTATCTAAAATTAAACTTGAAATTAATATAAAACAAAAGTTGCATAGGGTTATTTATTTTATTTGATGGATTCGTTTTTAAATATAGAAAAATAAATCAAAATATTTATGAATATAGTAAAATTTACTATTTATGTAAC[G]ACCCGACTTACACAATCTACTCGGACCATTACTCAATGCATGCAATAACTCGAAAGAACGACACTATGCTGAATCGTGAAGGACCTATGCTTTTCA…	G/A	TGATAGTTCATATACTGTAAAATTAAATAAATAATAAAATGTTTGCAAAACATATTTGAATAATATGCTCTTAAAAAAACTATCAGAAATTAATTTTATGCACAAGAATATACTTTCCTTATTGGATAGAAAATGTAAAAGGTAATCAATCAATTTCATATCTATCTAAAATTAAACTTGAAATTAATATAAAACAAAAGTTGCATAGGGTTATTTATTTTATTTGATGGATTCGTTTTTAAATATAGAAAAATAAATCAAAATATTTATGAATATAGTAAAATTTACTATTTATGTAAC[G]ACCCGACTTACACAATCTACTCGGACCATTACTCAATGCATGCAATAACTCGAAAGAACGACACTATGCTGAATCGTGAAGGACCTATGCTTTTCA…	G/A
Cla97Chr01	1282190	T	T	Y	217	228	59	21	0.57	TcCccCTTTccTTTTCCCccT	Y	191	228	60	30	0.7	CcTCCTCCccCccTcCTTcTCTTCccCCTc	-0.13	0.333333	-0.333333	0.428571	-0.428571	Intergenic								AAAACATATTTGAATAATATGCTCTTAAAAAAACTATCAGAAATTAATTTTATGCACAAGAATATACTTTCCTTATTGGATAGAAAATGTAAAAGGTAATCAATCAATTTCATATCTATCTAAAATTAAACTTGAAATTAATATAAAACAAAAGTTGCATAGGGTTATTTATTTTATTTGATGGATTCGTTTTTAAATATAGAAAAATAAATCAAAATATTTATGAATATAGTAAAATTTACTATTTATGTAACGACCCGACTTACACAATCTACTCGGACCATTACTCAATGCATGCAA[T]AACTCGAAAGAACGACACTATGCTGAATCGTGAAGGACCTATGCTTTTCATGAAAATTTCTACTTATTTTAATTTAAGAAAAACAACGCAATAACA…	T/C	AAAACATATTTGAATAATATGCTCTTAAAAAAACTATCAGAAATTAATTTTATGCACAAGAATATACTTTCCTTATTGGATAGAAAATGTAAAAGGTAATCAATCAATTTCATATCTATCTAAAATTAAACTTGAAATTAATATAAAACAAAAGTTGCATAGGGTTATTTATTTTATTTGATGGATTCGTTTTTAAATATAGAAAAATAAATCAAAATATTTATGAATATAGTAAAATTTACTATTTATGTAACGACCCGACTTACACAATCTACTCGGACCATTACTCAATGCATGCAA[T]AACTCGAAAGAACGACACTATGCTGAATCGTGAAGGACCTATGCTTTTCATGAAAATTTCTACTTATTTTAATTTAAGAAAAACAACGCAATAACA…	T/C
Cla97Chr01	1282304	G	G	R	73	73	54	20	0.55	GAGAGAAGGaGAAaGGAGaA	R	86	86	55	27	0.63	aGAGGAaaAAGaGGGGGaGAAaAAAaA	-0.08	0.35	-0.35	0.45	-0.45	Intergenic								TCTATCTAAAATTAAACTTGAAATTAATATAAAACAAAAGTTGCATAGGGTTATTTATTTTATTTGATGGATTCGTTTTTAAATATAGAAAAATAAATCAAAATATTTATGAATATAGTAAAATTTACTATTTATGTAACGACCCGACTTACACAATCTACTCGGACCATTACTCAATGCATGCAATAACTCGAAAGAACGACACTATGCTGAATCGTGAAGGACCTATGCTTTTCATGAAAATTTCTACTTATTTTAATTTAAGAAAAACAACGCAATAACAAATAAAAGGAAATTTTG[G]TTCGAGGTACCCCTAAGAAAATCAATAAAAGAAGCTTCATGAATGAAAATTCACATAAACAATTAAGGAGACGAGTCTCAAAACAAAAGTAGACAG…	G/A	TCTATCTAAAATTAAACTTGAAATTAATATAAAACAAAAGTTGCATAGGGTTATTTATTTTATTTGATGGATTCGTTTTTAAATATAGAAAAATAAATCAAAATATTTATGAATATAGTAAAATTTACTATTTATGTAACGACCCGACTTACACAATCTACTCGGACCATTACTCAATGCATGCAATAACTCGAAAGAACGACACTATGCTGAATCGTGAAGGACCTATGCTTTTCATGAAAATTTCTACTTATTTTAATTTAAGAAAAACAACGCAATAACAAATAAAAGGAAATTTTG[G]TTCGAGGTACCCCTAAGAAAATCAATAAAAGAAGCTTCATGAATGAAAATTCACATAAACAATTAAGGAGACGAGTCTCAAAACAAAAGTAGACAG…	G/A
Cla97Chr01	1282355	T	T	Y	74	74	56	34	0.59	TCTCCTTcTCCcTTCTcCcCcTcTCccCcTTCTT	Y	36	36	52	18	0.61	TTTTTcTCCcCCCcCCcT	-0.02	0.333333	-0.333333	0.444444	-0.444444	Intergenic								TATTTATTTTATTTGATGGATTCGTTTTTAAATATAGAAAAATAAATCAAAATATTTATGAATATAGTAAAATTTACTATTTATGTAACGACCCGACTTACACAATCTACTCGGACCATTACTCAATGCATGCAATAACTCGAAAGAACGACACTATGCTGAATCGTGAAGGACCTATGCTTTTCATGAAAATTTCTACTTATTTTAATTTAAGAAAAACAACGCAATAACAAATAAAAGGAAATTTTGGTTCGAGGTACCCCTAAGAAAATCAATAAAAGAAGCTTCATGAATGAAAAT[T]CACATAAACAATTAAGGAGACGAGTCTCAAAACAAAAGTAGACAGTTGGACATAATTTCAGTAAAACATGTAAGACTAAGCGGAAGCTACTACGGG…	T/C	TATTTATTTTATTTGATGGATTCGTTTTTAAATATAGAAAAATAAATCAAAATATTTATGAATATAGTAAAATTTACTATTTATGTAACGACCCGACTTACACAATCTACTCGGACCATTACTCAATGCATGCAATAACTCGAAAGAACGACACTATGCTGAATCGTGAAGGACCTATGCTTTTCATGAAAATTTCTACTTATTTTAATTTAAGAAAAACAACGCAATAACAAATAAAAGGAAATTTTGGTTCGAGGTACCCCTAAGAAAATCAATAAAAGAAGCTTCATGAATGAAAAT[T]CACATAAACAATTAAGGAGACGAGTCTCAAAACAAAAGTAGACAGTTGGACATAATTTCAGTAAAACATGTAAGACTAAGCGGAAGCTACTACGGG…	T/C
Cla97Chr01	1282492	T	T	Y	168	168	57	23	0.39	CTTcTCTcTTTTTTccTTTcTCc	Y	150	150	60	21	0.33	cTTTTccTCTCTTcTTTTTCT	0.06	0.333333	-0.333333	0.428571	-0.428571	Intergenic								ACTCGAAAGAACGACACTATGCTGAATCGTGAAGGACCTATGCTTTTCATGAAAATTTCTACTTATTTTAATTTAAGAAAAACAACGCAATAACAAATAAAAGGAAATTTTGGTTCGAGGTACCCCTAAGAAAATCAATAAAAGAAGCTTCATGAATGAAAATTCACATAAACAATTAAGGAGACGAGTCTCAAAACAAAAGTAGACAGTTGGACATAATTTCAGTAAAACATGTAAGACTAAGCGGAAGCTACTACGGGTCCCGTGATGCCATTAAGGATTCTTCTTGTCATTTGCCGG[T]ACATTCTTTCCTTTACCTGAAAAACATATAAGAAGAAAGGATGAGTAATTATATTACTCAGTAAGTGACCTCACTACCGGAGTGGGGCTAGGCACC…	T/C	ACTCGAAAGAACGACACTATGCTGAATCGTGAAGGACCTATGCTTTTCATGAAAATTTCTACTTATTTTAATTTAAGAAAAACAACGCAATAACAAATAAAAGGAAATTTTGGTTCGAGGTACCCCTAAGAAAATCAATAAAAGAAGCTTCATGAATGAAAATTCACATAAACAATTAAGGAGACGAGTCTCAAAACAAAAGTAGACAGTTGGACATAATTTCAGTAAAACATGTAAGACTAAGCGGAAGCTACTACGGGTCCCGTGATGCCATTAAGGATTCTTCTTGTCATTTGCCGG[T]ACATTCTTTCCTTTACCTGAAAAACATATAAGAAGAAAGGATGAGTAATTATATTACTCAGTAAGTGACCTCACTACCGGAGTGGGGCTAGGCACC…	T/C
Cla97Chr01	1282700	G	G	R	102	102	60	28	0.57	AAGAGGGGGAAAGaGaGAGAaaaGAGAa	R	71	71	60	22	0.45	GaGaaAGAAaGGGGGGGAGaAG	0.12	0.318182	-0.318182	0.409091	-0.409091	Intergenic								GTTGGACATAATTTCAGTAAAACATGTAAGACTAAGCGGAAGCTACTACGGGTCCCGTGATGCCATTAAGGATTCTTCTTGTCATTTGCCGGTACATTCTTTCCTTTACCTGAAAAACATATAAGAAGAAAGGATGAGTAATTATATTACTCAGTAAGTGACCTCACTACCGGAGTGGGGCTAGGCACCTAACACTAGTAGAATTTTGGTCTTTGCCCACGCACAAAAACGTCGGTAGATCCTAAAAAATGAGTGGGTAAAACTTCTGCCGACATTTTATTGCGTGGGCAAACAACGTCG[G]CAGAAGGCCGTGGGGAGATCTTCTGCCCACGTTTTTTGACATTTCGTCGGCAGAAATGCCCACGGAATGAAACGCGTGGGTAAAGATTGTCTTTTT…	G/A	GTTGGACATAATTTCAGTAAAACATGTAAGACTAAGCGGAAGCTACTACGGGTCCCGTGATGCCATTAAGGATTCTTCTTGTCATTTGCCGGTACATTCTTTCCTTTACCTGAAAAACATATAAGAAGAAAGGATGAGTAATTATATTACTCAGTAAGTGACCTCACTACCGGAGTGGGGCTAGGCACCTAACACTAGTAGAATTTTGGTCTTTGCCCACGCACAAAAACGTCGGTAGATCCTAAAAAATGAGTGGGTAAAACTTCTGCCGACATTTTATTGCGTGGGCAAACAACGTCG[G]CAGAAGGCCGTGGGGAGATCTTCTGCCCACGTTTTTTGACATTTCGTCGGCAGAAATGCCCACGGAATGAAACGCGTGGGTAAAGATTGTCTTTTT…	G/A
Cla97Chr01	1283159	G	G	R	164	228	52	21	0.62	AGGAAaAGGAAaGaGaaaGaG	R	39	39	51	16	0.19	GAGAGGGGGGGGaGGG	0.43	0.375	-0.375	0.5	-0.5	Intergenic								TTCGTTTCTAGCCACGCATCAACTTTCGTGTGCAGAAATTCAATTTTTGCCCACGTTTTATCCGTAGGCAGAAGTTGATTTCTGTCCACGCATCAATATTCGTGGGCAAAAATAACATTTCTTCCCACGTTTTATGCGTGGCCAGAAATCAATTTTTGCCGACGTTTTACTTTCCATTGGCATAACTCGATTTATTCCCACGCATGAAACGTCGCCATAACTTTATAATTATCAACACATTTATTATTATTATTATATTATATGCTTGGGGATCAATATTTAAAATAAAAATAATCTCCT[G]TAACAAAATATATATAATATCATAATTGCAATAAACTATGCCAATTGTCTATTACAACCCCCAATTCCTTTATCATATAAAATCTAGAAAACTATC…	G/A	TTCGTTTCTAGCCACGCATCAACTTTCGTGTGCAGAAATTCAATTTTTGCCCACGTTTTATCCGTAGGCAGAAGTTGATTTCTGTCCACGCATCAATATTCGTGGGCAAAAATAACATTTCTTCCCACGTTTTATGCGTGGCCAGAAATCAATTTTTGCCGACGTTTTACTTTCCATTGGCATAACTCGATTTATTCCCACGCATGAAACGTCGCCATAACTTTATAATTATCAACACATTTATTATTATTATTATATTATATGCTTGGGGATCAATATTTAAAATAAAAATAATCTCCT[G]TAACAAAATATATATAATATCATAATTGCAATAAACTATGCCAATTGTCTATTACAACCCCCAATTCCTTTATCATATAAAATCTAGAAAACTATC…	G/A
Cla97Chr01	1283442	A	A	W	3	3	50	20	0.35	AAAAAtAATAAttATAAATT	W	40	40	48	18	0.56	AtTAtATTTtAAATATTA	-0.21	0.333333	-0.333333	0.444444	-0.444444	Intergenic								AATAAAAATAATCTCCTGTAACAAAATATATATAATATCATAATTGCAATAAACTATGCCAATTGTCTATTACAACCCCCAATTCCTTTATCATATAAAATCTAGAAAACTATCTTAGTGTTTGTTTCCTAAGCTCTATTAGCTTTCATTTTGCTATACAAAATGAACAAAATAATACTAAATACACAAAAAATAGTTCCGTTAGTTGGTCTTCACAAAACAATGTCTCCCTCCATGATCAGTTGGGTCTTCACAAAAAAATTAGCATTTGTGCCCTTCTTCAAAACATATAGACTTGAA[A]AGCATATATTTAACTCCAATAAGCACAACATGATCAAAACTAATAAAGCAAATTAGTTTGCATGACTCTCAAAATGATATTGAAGACCAACTAAAA…	A/T	AATAAAAATAATCTCCTGTAACAAAATATATATAATATCATAATTGCAATAAACTATGCCAATTGTCTATTACAACCCCCAATTCCTTTATCATATAAAATCTAGAAAACTATCTTAGTGTTTGTTTCCTAAGCTCTATTAGCTTTCATTTTGCTATACAAAATGAACAAAATAATACTAAATACACAAAAAATAGTTCCGTTAGTTGGTCTTCACAAAACAATGTCTCCCTCCATGATCAGTTGGGTCTTCACAAAAAAATTAGCATTTGTGCCCTTCTTCAAAACATATAGACTTGAA[A]AGCATATATTTAACTCCAATAAGCACAACATGATCAAAACTAATAAAGCAAATTAGTTTGCATGACTCTCAAAATGATATTGAAGACCAACTAAAA…	A/T
Cla97Chr01	1283524	G	G	K	57	57	52	30	0.5	TGGttGTGGGTTGGTTTTTGttTGGGGGTG	K	26	26	53	25	0.36	TtGGGTGTTGTGGGGTtGGTGGGGG	0.14	0.32	-0.32	0.4	-0.4	Intergenic								TTCCTTTATCATATAAAATCTAGAAAACTATCTTAGTGTTTGTTTCCTAAGCTCTATTAGCTTTCATTTTGCTATACAAAATGAACAAAATAATACTAAATACACAAAAAATAGTTCCGTTAGTTGGTCTTCACAAAACAATGTCTCCCTCCATGATCAGTTGGGTCTTCACAAAAAAATTAGCATTTGTGCCCTTCTTCAAAACATATAGACTTGAAAAGCATATATTTAACTCCAATAAGCACAACATGATCAAAACTAATAAAGCAAATTAGTTTGCATGACTCTCAAAATGATATT[G]AAGACCAACTAAAAAGTATCTCAAACTCGAAACCAACCTCAAAATTAGCTATAAAATGTCTCAATGAAACTTTGGCTCCAAAAACAAGTAAAAAAT…	G/T	TTCCTTTATCATATAAAATCTAGAAAACTATCTTAGTGTTTGTTTCCTAAGCTCTATTAGCTTTCATTTTGCTATACAAAATGAACAAAATAATACTAAATACACAAAAAATAGTTCCGTTAGTTGGTCTTCACAAAACAATGTCTCCCTCCATGATCAGTTGGGTCTTCACAAAAAAATTAGCATTTGTGCCCTTCTTCAAAACATATAGACTTGAAAAGCATATATTTAACTCCAATAAGCACAACATGATCAAAACTAATAAAGCAAATTAGTTTGCATGACTCTCAAAATGATATT[G]AAGACCAACTAAAAAGTATCTCAAACTCGAAACCAACCTCAAAATTAGCTATAAAATGTCTCAATGAAACTTTGGCTCCAAAAACAAGTAAAAAAT…	G/T
Cla97Chr01	1283543	T	T	Y	78	78	52	29	0.52	ccTCTTTCCTTCCCCCTccCTTTTTCTCT	Y	27	27	53	27	0.33	cTTTCTCCTCTTTTCcTTCTTTcTTTT	0.19	0.296296	-0.296296	0.407407	-0.407407	Intergenic								CTAGAAAACTATCTTAGTGTTTGTTTCCTAAGCTCTATTAGCTTTCATTTTGCTATACAAAATGAACAAAATAATACTAAATACACAAAAAATAGTTCCGTTAGTTGGTCTTCACAAAACAATGTCTCCCTCCATGATCAGTTGGGTCTTCACAAAAAAATTAGCATTTGTGCCCTTCTTCAAAACATATAGACTTGAAAAGCATATATTTAACTCCAATAAGCACAACATGATCAAAACTAATAAAGCAAATTAGTTTGCATGACTCTCAAAATGATATTGAAGACCAACTAAAAAGTA[T]CTCAAACTCGAAACCAACCTCAAAATTAGCTATAAAATGTCTCAATGAAACTTTGGCTCCAAAAACAAGTAAAAAATGCACAAGTATGATCTATAA…	T/C	CTAGAAAACTATCTTAGTGTTTGTTTCCTAAGCTCTATTAGCTTTCATTTTGCTATACAAAATGAACAAAATAATACTAAATACACAAAAAATAGTTCCGTTAGTTGGTCTTCACAAAACAATGTCTCCCTCCATGATCAGTTGGGTCTTCACAAAAAAATTAGCATTTGTGCCCTTCTTCAAAACATATAGACTTGAAAAGCATATATTTAACTCCAATAAGCACAACATGATCAAAACTAATAAAGCAAATTAGTTTGCATGACTCTCAAAATGATATTGAAGACCAACTAAAAAGTA[T]CTCAAACTCGAAACCAACCTCAAAATTAGCTATAAAATGTCTCAATGAAACTTTGGCTCCAAAAACAAGTAAAAAATGCACAAGTATGATCTATAA…	T/C
Cla97Chr01	1283943	T	T	Y	87	87	60	20	0.55	TcCTcCcTcTCCTcTcTTCT	Y	47	47	57	17	0.41	CTcTTcCTTTCCTcTTT	0.14	0.352941	-0.352941	0.470588	-0.470588	Intergenic								CAAAACCAACCAAAGAATAGCCAAAAAGTGTCTAAATGAGACCTTGGCTCCAAAAACAAGTCCAAAATGCACAAGTATGATCTATAAACACAAAACCAACCAAAGATTAGACAAAAAGTGTGTAAATGACACTTTGGCTCCCAAAACAAGACCAAATGCACAACTTGGATCTCTAAACACAAAATTCACCAAAGAATAGACAAAAAAGTGTCTAACTGACACTTTGGCTCCAAAAACAAGTCCAAAATGCACAAGTATGATCTATAAACACAAAACCAACCAAAGAATAGCAAAAGTGTC[T]AAGTGACACTTTGGCTCCCAAAACAAGTCAAAAATGCACATCTTTGATCTATAAACACAAAACCAACCAAAGAATAGCCAAAAAGTGTCTAAGTGA…	T/C	CAAAACCAACCAAAGAATAGCCAAAAAGTGTCTAAATGAGACCTTGGCTCCAAAAACAAGTCCAAAATGCACAAGTATGATCTATAAACACAAAACCAACCAAAGATTAGACAAAAAGTGTGTAAATGACACTTTGGCTCCCAAAACAAGACCAAATGCACAACTTGGATCTCTAAACACAAAATTCACCAAAGAATAGACAAAAAAGTGTCTAACTGACACTTTGGCTCCAAAAACAAGTCCAAAATGCACAAGTATGATCTATAAACACAAAACCAACCAAAGAATAGCAAAAGTGTC[T]AAGTGACACTTTGGCTCCCAAAACAAGTCAAAAATGCACATCTTTGATCTATAAACACAAAACCAACCAAAGAATAGCCAAAAAGTGTCTAAGTGA…	T/C
Cla97Chr01	1284447	A	A	M	31	31	60	14	0.5	cAAAAAcCcCACcA	M	26	26	60	21	0.38	ACAACAAAAAAcCCACAAAcc	0.12	0.428571	-0.428571	0.5	-0.5	Intergenic								CAAGTCCAAAATGCACATCTTGGATCTCTAAACACAAAACCAACCAAAGAGTAGCCAAAAAGTGTCTAAGTGACACTTTAGCTCCCAAAACAAGTCAAAATGCACATCTTGAATCTATAAACACAAAACCAACCAAAGAATAGCCAAAAAGTGTCTAAGTGACACTTTGGCTCCCAAAACAAGTCAAAATGCACATCTTGGATCTATAAACACAAAACCAACCAAAGAATAGCCAAAAAGTGTCTAAGTGACACTTTGGGTCCCAAAACAAGTCAAAAATGCACAAGTATGATCTATAAA[A]ACAAAACCAACCAAAGAATAGCCAAAAAGTGCCTAAGTGACACTTTGGCTCCAAAAACAAGTCAAAATGCACATCTTAGATCTCTAAACACAAAAC…	A/C	CAAGTCCAAAATGCACATCTTGGATCTCTAAACACAAAACCAACCAAAGAGTAGCCAAAAAGTGTCTAAGTGACACTTTAGCTCCCAAAACAAGTCAAAATGCACATCTTGAATCTATAAACACAAAACCAACCAAAGAATAGCCAAAAAGTGTCTAAGTGACACTTTGGCTCCCAAAACAAGTCAAAATGCACATCTTGGATCTATAAACACAAAACCAACCAAAGAATAGCCAAAAAGTGTCTAAGTGACACTTTGGGTCCCAAAACAAGTCAAAAATGCACAAGTATGATCTATAAA[A]ACAAAACCAACCAAAGAATAGCCAAAAAGTGCCTAAGTGACACTTTGGCTCCAAAAACAAGTCAAAATGCACATCTTAGATCTCTAAACACAAAAC…	A/C
Cla97Chr01	1284586	T	T	W	188	188	60	17	0.53	aTaAaaaaTTTATTTAT	W	181	181	58	19	0.53	aaaaTAaTTTAATTTTATa	0	0.352941	-0.352941	0.470588	-0.470588	Intergenic								ATAGCCAAAAAGTGTCTAAGTGACACTTTGGCTCCCAAAACAAGTCAAAATGCACATCTTGGATCTATAAACACAAAACCAACCAAAGAATAGCCAAAAAGTGTCTAAGTGACACTTTGGGTCCCAAAACAAGTCAAAAATGCACAAGTATGATCTATAAAAACAAAACCAACCAAAGAATAGCCAAAAAGTGCCTAAGTGACACTTTGGCTCCAAAAACAAGTCAAAATGCACATCTTAGATCTCTAAACACAAAACCAACTAAAGAGTAGCCAAAAAGTATCTAAGTGACACTTTGGC[T]CCCAAAACAAGTCAAAATGCACATTTTGGATCTATAAACACAAAACCAACCAAAGAATAGCCAAAAAGTGTCTAAGTGACACTTTGGCTCCAAAAA…	T/A	ATAGCCAAAAAGTGTCTAAGTGACACTTTGGCTCCCAAAACAAGTCAAAATGCACATCTTGGATCTATAAACACAAAACCAACCAAAGAATAGCCAAAAAGTGTCTAAGTGACACTTTGGGTCCCAAAACAAGTCAAAAATGCACAAGTATGATCTATAAAAACAAAACCAACCAAAGAATAGCCAAAAAGTGCCTAAGTGACACTTTGGCTCCAAAAACAAGTCAAAATGCACATCTTAGATCTCTAAACACAAAACCAACTAAAGAGTAGCCAAAAAGTATCTAAGTGACACTTTGGC[T]CCCAAAACAAGTCAAAATGCACATTTTGGATCTATAAACACAAAACCAACCAAAGAATAGCCAAAAAGTGTCTAAGTGACACTTTGGCTCCAAAAA…	T/A
Cla97Chr01	1284764	C	C	S	61	61	51	18	0.56	gGgCGGGCgggCCCCCgC	S	19	0	47	15	0.33	CCCgCCCCCCGCgGG	0.23	0.4	-0.4	0.466667	-0.533333	Intergenic								AATAGCCAAAAAGTGCCTAAGTGACACTTTGGCTCCAAAAACAAGTCAAAATGCACATCTTAGATCTCTAAACACAAAACCAACTAAAGAGTAGCCAAAAAGTATCTAAGTGACACTTTGGCTCCCAAAACAAGTCAAAATGCACATTTTGGATCTATAAACACAAAACCAACCAAAGAATAGCCAAAAAGTGTCTAAGTGACACTTTGGCTCCAAAAACAAGTAAAAAATCCACATCTTGGATCTATAAACACAAAACCAACCAAAGAATAGCCAAAAAGTGTCTAAGTGACACTTTGG[C]TCCAAAAACAAGTCAAAAATGCACAAGTATGATCTATAAACACAAAACCAACCAAAGAATAGCCAAAAAGTGTCTAAGTGACACTTTGGCTCCAAA…	C/G	AATAGCCAAAAAGTGCCTAAGTGACACTTTGGCTCCAAAAACAAGTCAAAATGCACATCTTAGATCTCTAAACACAAAACCAACTAAAGAGTAGCCAAAAAGTATCTAAGTGACACTTTGGCTCCCAAAACAAGTCAAAATGCACATTTTGGATCTATAAACACAAAACCAACCAAAGAATAGCCAAAAAGTGTCTAAGTGACACTTTGGCTCCAAAAACAAGTAAAAAATCCACATCTTGGATCTATAAACACAAAACCAACCAAAGAATAGCCAAAAAGTGTCTAAGTGACACTTTGG[C]TCCAAAAACAAGTCAAAAATGCACAAGTATGATCTATAAACACAAAACCAACCAAAGAATAGCCAAAAAGTGTCTAAGTGACACTTTGGCTCCAAA…	C/G
Cla97Chr01	1285357	A	A	W	45	45	57	12	0.58	tAATTttAATtA	W	50	50	54	12	0.58	AATTTATAtTAt	0	0.416667	-0.416667	0.5	-0.5	Intergenic								ATCTTGGATCTCTAAACACAAAACCAACCAAAGAATAGCCAAAAAGTGTCTAAGTGACACTTTGGCTCCCAAAACAAGTCAAAATGCACATCTTGGATCTATAAACACAAGACCAACCAAAGAATAGCCAAAAAGTGTCTAAGTGACACTTTGGCTCCAAAAACAAGTAAAAAATGCACAAGTATGATCTATAAACACAAAACCAACCAAAGAATAGCCAAAAAGTGTCTAAATGAGACCTTGGCTCCAAAAACAAGTCCAAAATGCACAAGTATGATCTATAAACACAAAACCAACCAA[A]GAATAGCCGAAAAGTGTCTAAGTGACACTTTGGCTCCAAAAACAAGTCAAAATGCACATCTTGGATCTCTAAACACAAAACCAACCAAAGAGTAGC…	A/T	ATCTTGGATCTCTAAACACAAAACCAACCAAAGAATAGCCAAAAAGTGTCTAAGTGACACTTTGGCTCCCAAAACAAGTCAAAATGCACATCTTGGATCTATAAACACAAGACCAACCAAAGAATAGCCAAAAAGTGTCTAAGTGACACTTTGGCTCCAAAAACAAGTAAAAAATGCACAAGTATGATCTATAAACACAAAACCAACCAAAGAATAGCCAAAAAGTGTCTAAATGAGACCTTGGCTCCAAAAACAAGTCCAAAATGCACAAGTATGATCTATAAACACAAAACCAACCAA[A]GAATAGCCGAAAAGTGTCTAAGTGACACTTTGGCTCCAAAAACAAGTCAAAATGCACATCTTGGATCTCTAAACACAAAACCAACCAAAGAGTAGC…	A/T
Cla97Chr01	1285515	A	A	M	67	67	42	36	0.44	AAAAAAAAAcAccACcACAAcAAcACAAccAccccc	M	42	0	50	27	0.11	AAAAAAAAAAAAAAAAAAAAcAAcAcA	0.33	0.296296	-0.296296	0.407407	-0.407407	Intergenic								AAAAACAAGTAAAAAATGCACAAGTATGATCTATAAACACAAAACCAACCAAAGAATAGCCAAAAAGTGTCTAAATGAGACCTTGGCTCCAAAAACAAGTCCAAAATGCACAAGTATGATCTATAAACACAAAACCAACCAAAGAATAGCCGAAAAGTGTCTAAGTGACACTTTGGCTCCAAAAACAAGTCAAAATGCACATCTTGGATCTCTAAACACAAAACCAACCAAAGAGTAGCCAAAAAGTGTCTAAGTGACACTTTGGCTCCCAAAACAAGTCAAAATGCACATCTTGGATCT[A]TAAACACAAAACCAACCAAAGAATAGCCAAAAAGTGTCTAAGTGACACTTTGGCTCCCAAAACAAGTCAAACATGCACAAGTATGATCTATAAACA…	A/C	AAAAACAAGTAAAAAATGCACAAGTATGATCTATAAACACAAAACCAACCAAAGAATAGCCAAAAAGTGTCTAAATGAGACCTTGGCTCCAAAAACAAGTCCAAAATGCACAAGTATGATCTATAAACACAAAACCAACCAAAGAATAGCCGAAAAGTGTCTAAGTGACACTTTGGCTCCAAAAACAAGTCAAAATGCACATCTTGGATCTCTAAACACAAAACCAACCAAAGAGTAGCCAAAAAGTGTCTAAGTGACACTTTGGCTCCCAAAACAAGTCAAAATGCACATCTTGGATCT[A]TAAACACAAAACCAACCAAAGAATAGCCAAAAAGTGTCTAAGTGACACTTTGGCTCCCAAAACAAGTCAAACATGCACAAGTATGATCTATAAACA…	A/C
Cla97Chr01	1285528	C	C	S	50	0	43	35	0.14	gCCCCCCCCCCCCCCGCCCGCCCCCCCCCCCCCGG	S	23	23	52	23	0.3	gCGCGgCCCCgCCCCgCCGCCCC	-0.16	0.347826	-0.347826	0.434783	-0.434783	Intergenic								AAATGCACAAGTATGATCTATAAACACAAAACCAACCAAAGAATAGCCAAAAAGTGTCTAAATGAGACCTTGGCTCCAAAAACAAGTCCAAAATGCACAAGTATGATCTATAAACACAAAACCAACCAAAGAATAGCCGAAAAGTGTCTAAGTGACACTTTGGCTCCAAAAACAAGTCAAAATGCACATCTTGGATCTCTAAACACAAAACCAACCAAAGAGTAGCCAAAAAGTGTCTAAGTGACACTTTGGCTCCCAAAACAAGTCAAAATGCACATCTTGGATCTATAAACACAAAAC[C]AACCAAAGAATAGCCAAAAAGTGTCTAAGTGACACTTTGGCTCCCAAAACAAGTCAAACATGCACAAGTATGATCTATAAACACAAAACCAACCAA…	C/G	AAATGCACAAGTATGATCTATAAACACAAAACCAACCAAAGAATAGCCAAAAAGTGTCTAAATGAGACCTTGGCTCCAAAAACAAGTCCAAAATGCACAAGTATGATCTATAAACACAAAACCAACCAAAGAATAGCCGAAAAGTGTCTAAGTGACACTTTGGCTCCAAAAACAAGTCAAAATGCACATCTTGGATCTCTAAACACAAAACCAACCAAAGAGTAGCCAAAAAGTGTCTAAGTGACACTTTGGCTCCCAAAACAAGTCAAAATGCACATCTTGGATCTATAAACACAAAAC[C]AACCAAAGAATAGCCAAAAAGTGTCTAAGTGACACTTTGGCTCCCAAAACAAGTCAAACATGCACAAGTATGATCTATAAACACAAAACCAACCAA…	C/G
Cla97Chr01	1286513	G	G	R	42	42	58	16	0.5	GGaGGaAGaaAGGAAG	R	80	80	59	22	0.55	GAAaGGAGaaGGaaGaGAGaGA	-0.05	0.375	-0.375	0.5	-0.5	Intergenic								CCAAGATCACAACTAATTTCATAGATACATTCATTTGTAGAGGACAATTCTAGATAAAAAAAAATACTCTATTAACAATTCTATATAACTATATAAAACGAATAGTCAATAAAATACTCACCCACGTTTAGTAAGATGGCAGCAACCACCCACGTTGGCAGAAGAAGAAGCAGTCGCGTCTGGCGGCGTCGTTGGAGGCAAAGGCAATCGCGTCTGGCGGAGTCGGAGGCAGCAGGCGTCGATGGAGGCTGCAGCGGCGGCGTCTGGCGGAGTCGGATGTAGCGGGCGTCCCGTTTGGCG[G]AGACGGAGGCAGCGGGCGTCGATGGAGGCTTCAGCGACGGCGTCTGGCGGAGTTGGAGGCAGCAGCGTCGCGTCTGCCGGCGTCGAGCGTCGTCGT…	G/A	CCAAGATCACAACTAATTTCATAGATACATTCATTTGTAGAGGACAATTCTAGATAAAAAAAAATACTCTATTAACAATTCTATATAACTATATAAAACGAATAGTCAATAAAATACTCACCCACGTTTAGTAAGATGGCAGCAACCACCCACGTTGGCAGAAGAAGAAGCAGTCGCGTCTGGCGGCGTCGTTGGAGGCAAAGGCAATCGCGTCTGGCGGAGTCGGAGGCAGCAGGCGTCGATGGAGGCTGCAGCGGCGGCGTCTGGCGGAGTCGGATGTAGCGGGCGTCCCGTTTGGCG[G]AGACGGAGGCAGCGGGCGTCGATGGAGGCTTCAGCGACGGCGTCTGGCGGAGTTGGAGGCAGCAGCGTCGCGTCTGCCGGCGTCGAGCGTCGTCGT…	G/A
Cla97Chr01	1286567	T	T	Y	68	68	55	11	0.55	ccCTTCCTTcT	Y	51	51	59	17	0.41	cTTccTcTCTcTCTTTT	0.14	0.454545	-0.454545	0.545455	-0.545455	Intergenic								TAAAAAAAAATACTCTATTAACAATTCTATATAACTATATAAAACGAATAGTCAATAAAATACTCACCCACGTTTAGTAAGATGGCAGCAACCACCCACGTTGGCAGAAGAAGAAGCAGTCGCGTCTGGCGGCGTCGTTGGAGGCAAAGGCAATCGCGTCTGGCGGAGTCGGAGGCAGCAGGCGTCGATGGAGGCTGCAGCGGCGGCGTCTGGCGGAGTCGGATGTAGCGGGCGTCCCGTTTGGCGGAGACGGAGGCAGCGGGCGTCGATGGAGGCTTCAGCGACGGCGTCTGGCGGAGT[T]GGAGGCAGCAGCGTCGCGTCTGCCGGCGTCGAGCGTCGTCGTCGGGGCGGCAGGAGCGGGACAACGTCGCGTTCTTCAGGGATAGATCGTGGGCAG…	T/C	TAAAAAAAAATACTCTATTAACAATTCTATATAACTATATAAAACGAATAGTCAATAAAATACTCACCCACGTTTAGTAAGATGGCAGCAACCACCCACGTTGGCAGAAGAAGAAGCAGTCGCGTCTGGCGGCGTCGTTGGAGGCAAAGGCAATCGCGTCTGGCGGAGTCGGAGGCAGCAGGCGTCGATGGAGGCTGCAGCGGCGGCGTCTGGCGGAGTCGGATGTAGCGGGCGTCCCGTTTGGCGGAGACGGAGGCAGCGGGCGTCGATGGAGGCTTCAGCGACGGCGTCTGGCGGAGT[T]GGAGGCAGCAGCGTCGCGTCTGCCGGCGTCGAGCGTCGTCGTCGGGGCGGCAGGAGCGGGACAACGTCGCGTTCTTCAGGGATAGATCGTGGGCAG…	T/C
Cla97Chr01	1286649	A	A	R	10	0	55	5	0.4	AgAGA	R	2	2	56	12	0.33	AAAAAAggAGAg	0.07	0.6	-0.6	0.8	-0.8	Intergenic								TGGCAGCAACCACCCACGTTGGCAGAAGAAGAAGCAGTCGCGTCTGGCGGCGTCGTTGGAGGCAAAGGCAATCGCGTCTGGCGGAGTCGGAGGCAGCAGGCGTCGATGGAGGCTGCAGCGGCGGCGTCTGGCGGAGTCGGATGTAGCGGGCGTCCCGTTTGGCGGAGACGGAGGCAGCGGGCGTCGATGGAGGCTTCAGCGACGGCGTCTGGCGGAGTTGGAGGCAGCAGCGTCGCGTCTGCCGGCGTCGAGCGTCGTCGTCGGGGCGGCAGGAGCGGGACAACGTCGCGTTCTTCAGGG[A]TAGATCGTGGGCAGTCGGATGGGTTTGTGTGGGGGTGGGTTTTGTTTTTTTATATTTGTAAAACTAAAATTAAAATGAAAAAGAAAAAAAAGAGGG…	A/G	TGGCAGCAACCACCCACGTTGGCAGAAGAAGAAGCAGTCGCGTCTGGCGGCGTCGTTGGAGGCAAAGGCAATCGCGTCTGGCGGAGTCGGAGGCAGCAGGCGTCGATGGAGGCTGCAGCGGCGGCGTCTGGCGGAGTCGGATGTAGCGGGCGTCCCGTTTGGCGGAGACGGAGGCAGCGGGCGTCGATGGAGGCTTCAGCGACGGCGTCTGGCGGAGTTGGAGGCAGCAGCGTCGCGTCTGCCGGCGTCGAGCGTCGTCGTCGGGGCGGCAGGAGCGGGACAACGTCGCGTTCTTCAGGG[A]TAGATCGTGGGCAGTCGGATGGGTTTGTGTGGGGGTGGGTTTTGTTTTTTTATATTTGTAAAACTAAAATTAAAATGAAAAAGAAAAAAAAGAGGG…	A/G
Cla97Chr01	1286700	T	T	K	13	13	60	12	0.5	TGTTGGGgTGTT	K	8	0	57	16	0.38	TTTggTGTgTgTTTTG	0.12	0.416667	-0.416667	0.5	-0.5	Intergenic								GTCGTTGGAGGCAAAGGCAATCGCGTCTGGCGGAGTCGGAGGCAGCAGGCGTCGATGGAGGCTGCAGCGGCGGCGTCTGGCGGAGTCGGATGTAGCGGGCGTCCCGTTTGGCGGAGACGGAGGCAGCGGGCGTCGATGGAGGCTTCAGCGACGGCGTCTGGCGGAGTTGGAGGCAGCAGCGTCGCGTCTGCCGGCGTCGAGCGTCGTCGTCGGGGCGGCAGGAGCGGGACAACGTCGCGTTCTTCAGGGATAGATCGTGGGCAGTCGGATGGGTTTGTGTGGGGGTGGGTTTTGTTTTTT[T]ATATTTGTAAAACTAAAATTAAAATGAAAAAGAAAAAAAAGAGGGAAAGTGAGAAGAGAGAAAGTGAAAAAGGGGGGAATTCAATTTTTGGCCACG…	T/G	GTCGTTGGAGGCAAAGGCAATCGCGTCTGGCGGAGTCGGAGGCAGCAGGCGTCGATGGAGGCTGCAGCGGCGGCGTCTGGCGGAGTCGGATGTAGCGGGCGTCCCGTTTGGCGGAGACGGAGGCAGCGGGCGTCGATGGAGGCTTCAGCGACGGCGTCTGGCGGAGTTGGAGGCAGCAGCGTCGCGTCTGCCGGCGTCGAGCGTCGTCGTCGGGGCGGCAGGAGCGGGACAACGTCGCGTTCTTCAGGGATAGATCGTGGGCAGTCGGATGGGTTTGTGTGGGGGTGGGTTTTGTTTTTT[T]ATATTTGTAAAACTAAAATTAAAATGAAAAAGAAAAAAAAGAGGGAAAGTGAGAAGAGAGAAAGTGAAAAAGGGGGGAATTCAATTTTTGGCCACG…	T/G
Cla97Chr01	1287259	C	C	Y	220	220	60	22	0.55	TTCTttCCTCCttCTCCttCTC	Y	40	40	60	20	0.25	CCCCTCCCCTCtCTCCCCCt	0.3	0.35	-0.35	0.45	-0.45	Intergenic								ACGCATTAAAAATTCGTCGGCAGAAACTATTTCTGCCGACGTTTTTTGTTGCGTTGGCAAAAAAAAGTGTCGGCACAGACAAAAATTCTTGTAGTGTAAGTCCATTAAGTGCGTCAAACATGAGACATGCATATCTATCATACTTCTATAGAGGAATGGTTACACCAGCCCCACTATTGGTTATGGATGACCACAAACCTCTAGTGAGCCCCAAAAGAGACTCTTACCTCTGGTGATCCCGAAGGAACACAAACCTCTAGTGTACCCGAAGGAGCACAACCTCTGGTGAACCCGAAGGAA[C]ACAACCTCTGGTGAACCCGAAGGAACACATCCTCTAGTGATCCCGAAGGAACACAAACTCTAGTGAACCCGAAGGAACACAACCTCCTGTGGACAC…	C/T	ACGCATTAAAAATTCGTCGGCAGAAACTATTTCTGCCGACGTTTTTTGTTGCGTTGGCAAAAAAAAGTGTCGGCACAGACAAAAATTCTTGTAGTGTAAGTCCATTAAGTGCGTCAAACATGAGACATGCATATCTATCATACTTCTATAGAGGAATGGTTACACCAGCCCCACTATTGGTTATGGATGACCACAAACCTCTAGTGAGCCCCAAAAGAGACTCTTACCTCTGGTGATCCCGAAGGAACACAAACCTCTAGTGTACCCGAAGGAGCACAACCTCTGGTGAACCCGAAGGAA[C]ACAACCTCTGGTGAACCCGAAGGAACACATCCTCTAGTGATCCCGAAGGAACACAAACTCTAGTGAACCCGAAGGAACACAACCTCCTGTGGACAC…	C/T
Cla97Chr01	1287931	G	G	R	113	113	60	23	0.61	AGAaAAaAaaGAAGGAGaGGGaG	R	28	28	60	20	0.3	GAGGGaGGGGGAAAGGGGGa	0.31	0.35	-0.35	0.45	-0.45	Intergenic								ATAAGGCTAACCGCACCGCAACTCTTGCAAAATTCCTGAATAAACTGGGAATACAATTCCCCTAACTTAAGTTATTCATCAAGCCTAACCCGTCACAAGTAAACTCAAAGTTCATTTGAGAGAGTTCTTACCCAAACGTGGCTAACTCGCAGTTTCCTCCGATCCTACGAACCAAAGTAATTGCCGATCACCTATTAAGATTTACCAATTAATTCATATTTCCAAAGATTTACCAAATTACGCCACTAACCTACTCAGGTTTGAGATACTCACTTAGGGAATACTGATCCGGCGACTGAC[G]GTCAGGCGAGCAGTTAGTCGCAGCTGAGAACGAGATTCTGAGCGAGAGCGAGAAAGTGAGAGTTCGAGAGGGCGAGAGAGCGTGAGTCCGAGCGAG…	G/A	ATAAGGCTAACCGCACCGCAACTCTTGCAAAATTCCTGAATAAACTGGGAATACAATTCCCCTAACTTAAGTTATTCATCAAGCCTAACCCGTCACAAGTAAACTCAAAGTTCATTTGAGAGAGTTCTTACCCAAACGTGGCTAACTCGCAGTTTCCTCCGATCCTACGAACCAAAGTAATTGCCGATCACCTATTAAGATTTACCAATTAATTCATATTTCCAAAGATTTACCAAATTACGCCACTAACCTACTCAGGTTTGAGATACTCACTTAGGGAATACTGATCCGGCGACTGAC[G]GTCAGGCGAGCAGTTAGTCGCAGCTGAGAACGAGATTCTGAGCGAGAGCGAGAAAGTGAGAGTTCGAGAGGGCGAGAGAGCGTGAGTCCGAGCGAG…	G/A
Cla97Chr01	1287995	T	T	Y	31	31	60	23	0.43	CCTTCTcTTTcTcTTcCcTTTTc	Y	36	36	60	26	0.35	TcTTTTTCCCTTTTTccTTTTTCTCc	0.08	0.347826	-0.347826	0.434783	-0.434783	Intergenic								ACTTAAGTTATTCATCAAGCCTAACCCGTCACAAGTAAACTCAAAGTTCATTTGAGAGAGTTCTTACCCAAACGTGGCTAACTCGCAGTTTCCTCCGATCCTACGAACCAAAGTAATTGCCGATCACCTATTAAGATTTACCAATTAATTCATATTTCCAAAGATTTACCAAATTACGCCACTAACCTACTCAGGTTTGAGATACTCACTTAGGGAATACTGATCCGGCGACTGACGGTCAGGCGAGCAGTTAGTCGCAGCTGAGAACGAGATTCTGAGCGAGAGCGAGAAAGTGAGAGT[T]CGAGAGGGCGAGAGAGCGTGAGTCCGAGCGAGAGAGCGAGAGCCTCAGTGAGAGAGCGATATCCTAGGCGAAAGACAATGTGACTCTGAGCATGAA…	T/C	ACTTAAGTTATTCATCAAGCCTAACCCGTCACAAGTAAACTCAAAGTTCATTTGAGAGAGTTCTTACCCAAACGTGGCTAACTCGCAGTTTCCTCCGATCCTACGAACCAAAGTAATTGCCGATCACCTATTAAGATTTACCAATTAATTCATATTTCCAAAGATTTACCAAATTACGCCACTAACCTACTCAGGTTTGAGATACTCACTTAGGGAATACTGATCCGGCGACTGACGGTCAGGCGAGCAGTTAGTCGCAGCTGAGAACGAGATTCTGAGCGAGAGCGAGAAAGTGAGAGT[T]CGAGAGGGCGAGAGAGCGTGAGTCCGAGCGAGAGAGCGAGAGCCTCAGTGAGAGAGCGATATCCTAGGCGAAAGACAATGTGACTCTGAGCATGAA…	T/C
Cla97Chr01	1288067	A	A	R	56	56	60	21	0.48	gAAgGgAAAAgGAGGAAAAgg	R	68	68	60	21	0.48	AAAAggAAAAAGAGgGgGGgA	0	0.333333	-0.333333	0.428571	-0.428571	Intergenic								CGTGGCTAACTCGCAGTTTCCTCCGATCCTACGAACCAAAGTAATTGCCGATCACCTATTAAGATTTACCAATTAATTCATATTTCCAAAGATTTACCAAATTACGCCACTAACCTACTCAGGTTTGAGATACTCACTTAGGGAATACTGATCCGGCGACTGACGGTCAGGCGAGCAGTTAGTCGCAGCTGAGAACGAGATTCTGAGCGAGAGCGAGAAAGTGAGAGTTCGAGAGGGCGAGAGAGCGTGAGTCCGAGCGAGAGAGCGAGAGCCTCAGTGAGAGAGCGATATCCTAGGCGA[A]AGACAATGTGACTCTGAGCATGAAACTTCTGGGAAACGAGAGGCGACTGGCGACTGAAAGCGAGAGACAACGGAGGCAGAGGTAGGAAGAGTGTGC…	A/G	CGTGGCTAACTCGCAGTTTCCTCCGATCCTACGAACCAAAGTAATTGCCGATCACCTATTAAGATTTACCAATTAATTCATATTTCCAAAGATTTACCAAATTACGCCACTAACCTACTCAGGTTTGAGATACTCACTTAGGGAATACTGATCCGGCGACTGACGGTCAGGCGAGCAGTTAGTCGCAGCTGAGAACGAGATTCTGAGCGAGAGCGAGAAAGTGAGAGTTCGAGAGGGCGAGAGAGCGTGAGTCCGAGCGAGAGAGCGAGAGCCTCAGTGAGAGAGCGATATCCTAGGCGA[A]AGACAATGTGACTCTGAGCATGAAACTTCTGGGAAACGAGAGGCGACTGGCGACTGAAAGCGAGAGACAACGGAGGCAGAGGTAGGAAGAGTGTGC…	A/G
Cla97Chr01	1288455	T	T	W	78	78	60	19	0.53	TaTaTTATaATAAaTaTaT	W	87	87	60	18	0.61	aTTaaATATaTTATAAAA	-0.08	0.333333	-0.333333	0.444444	-0.444444	Intergenic								AGAGTGTGCCGGAGGAGAGAGAGAACGGAAAAAAAGTAGAAGGACGAGCGGCGGCTGAGAAAATCGAGGAGGAAGAGGGAGAGAGTGGCGGCGGGGAGGGAGAGAGAAGGGGGAGAGTTTTTTTTTTAATTGCACGAAAACCGAGGAGGGTTTAAAATAAACCCTAATTACTTCCCCTCCTTAACCCATTAATTCCACTTTTCCCTTTTTTTTCTCCAACCAAATAAAATAAAATAAAATCTTCTTTATTCAAACTTCAATCCCATCAAATCTATTTATTTTATTTTATTTATTTCACCC[T]AGATAAATCAAAATTTCCTTAAATCCACCTAAATCTCACCAACCACTACAAATACCAATTTTAAAACTTTCCTCCTTAATCTAAATAAATAAATAA…	T/A	AGAGTGTGCCGGAGGAGAGAGAGAACGGAAAAAAAGTAGAAGGACGAGCGGCGGCTGAGAAAATCGAGGAGGAAGAGGGAGAGAGTGGCGGCGGGGAGGGAGAGAGAAGGGGGAGAGTTTTTTTTTTAATTGCACGAAAACCGAGGAGGGTTTAAAATAAACCCTAATTACTTCCCCTCCTTAACCCATTAATTCCACTTTTCCCTTTTTTTTCTCCAACCAAATAAAATAAAATAAAATCTTCTTTATTCAAACTTCAATCCCATCAAATCTATTTATTTTATTTTATTTATTTCACCC[T]AGATAAATCAAAATTTCCTTAAATCCACCTAAATCTCACCAACCACTACAAATACCAATTTTAAAACTTTCCTCCTTAATCTAAATAAATAAATAA…	T/A
Cla97Chr01	1289033	T	T	K	45	45	60	15	0.6	gTgGgggTTTgTGTG	K	51	51	59	18	0.56	TGGTTTGTTGgGgTGgGT	0.04	0.4	-0.4	0.466667	-0.533333	Intergenic								GATTATTTGTAAATATTTTCAATTGTTTTATCATTTAAAATGATTTTTCTTATTTTATTTTGTCCAAAAATATGGTTCTAATTTTCTTTTCTTGAAAATAGAAAAGAAAAAATATATATAGGAGACATAATTTCTCAAAATTTTCTAGATGGACATTTGCCTCACGGATTAAGATTGTGTCAGCCCAACCCATCATTAGTAAGCCCAATTCATGTTTGATCAAATTAAGTTTGTTTGTTGATCTTTTTCCAATAATAATCACATAGATCAAAATTTTTTATTTTTATAATTATAGTTGGT[T]TCTTATTCACTAAATTACTCTCACAATATTTATAAGATAGATAAGTTATTTATCTTATAGCCAGTTAATTTTGAGATGAAACTATATGTTTATCTA…	T/G	GATTATTTGTAAATATTTTCAATTGTTTTATCATTTAAAATGATTTTTCTTATTTTATTTTGTCCAAAAATATGGTTCTAATTTTCTTTTCTTGAAAATAGAAAAGAAAAAATATATATAGGAGACATAATTTCTCAAAATTTTCTAGATGGACATTTGCCTCACGGATTAAGATTGTGTCAGCCCAACCCATCATTAGTAAGCCCAATTCATGTTTGATCAAATTAAGTTTGTTTGTTGATCTTTTTCCAATAATAATCACATAGATCAAAATTTTTTATTTTTATAATTATAGTTGGT[T]TCTTATTCACTAAATTACTCTCACAATATTTATAAGATAGATAAGTTATTTATCTTATAGCCAGTTAATTTTGAGATGAAACTATATGTTTATCTA…	T/G
Cla97Chr01	1289163	C	C	M	31	31	60	19	0.63	CAaCaAaCACCCCaaAAAA	M	10	0	60	15	0.33	CCaaaCCCCACCCCA	0.3	0.4	-0.4	0.466667	-0.533333	Intergenic								TTTCTCAAAATTTTCTAGATGGACATTTGCCTCACGGATTAAGATTGTGTCAGCCCAACCCATCATTAGTAAGCCCAATTCATGTTTGATCAAATTAAGTTTGTTTGTTGATCTTTTTCCAATAATAATCACATAGATCAAAATTTTTTATTTTTATAATTATAGTTGGTTTCTTATTCACTAAATTACTCTCACAATATTTATAAGATAGATAAGTTATTTATCTTATAGCCAGTTAATTTTGAGATGAAACTATATGTTTATCTAATATGTCCATGAAGTCTAAATGAGTATTTAATC[C]AAATGGGGCAAAAAAGGTTTCAACCTAAGAATAATGAACCCAAAAGAGCACAATCTTGAGGAAACTTGCTAGGTTATATTTGGTAACATTTCTTGT…	C/A	TTTCTCAAAATTTTCTAGATGGACATTTGCCTCACGGATTAAGATTGTGTCAGCCCAACCCATCATTAGTAAGCCCAATTCATGTTTGATCAAATTAAGTTTGTTTGTTGATCTTTTTCCAATAATAATCACATAGATCAAAATTTTTTATTTTTATAATTATAGTTGGTTTCTTATTCACTAAATTACTCTCACAATATTTATAAGATAGATAAGTTATTTATCTTATAGCCAGTTAATTTTGAGATGAAACTATATGTTTATCTAATATGTCCATGAAGTCTAAATGAGTATTTAATC[C]AAATGGGGCAAAAAAGGTTTCAACCTAAGAATAATGAACCCAAAAGAGCACAATCTTGAGGAAACTTGCTAGGTTATATTTGGTAACATTTCTTGT…	C/A
Cla97Chr01	1290406	A	A	R	100	100	60	34	0.59	AgGGGAgAAAgAGGAgGAGGAggggGAGAAGgAA	R	75	75	60	21	0.76	AGGGGGAAggGgAGgGGGggA	-0.17	0.333333	-0.333333	0.428571	-0.428571	Intergenic								CAATATATTTAGGCTCCCCCTAAGTGTGATAATATTAGTGTTAAATACTTCGGCTTCTGATAGTGTAAGTGAGATTCTTTTCAGGTTGATTATTTTTTTTGTAAATCAGTGAACTCCTTTTACACGAGAACTTAGGTCCCCCTAAGTAATGATTACTCCCTTCTCGATGAATGATGTCTTCGGCTCCCCCTAAGACAGAGAATCTTTTCTCTGTAGAACTGCCTTTGGATCCCCTAAGACGACTATTTTCTTCAAGATTTACTCTCACGAAGTATCACGAATGTACAATGGAAAGATGAG[A]GTTAATACAATTCACACAATAAAGTATTTGACCATTTAGAACAAAAACTTCCTTCACATAATACTAAATGCGGCAACCCTAAAAAATATCGTTAAT…	A/G	CAATATATTTAGGCTCCCCCTAAGTGTGATAATATTAGTGTTAAATACTTCGGCTTCTGATAGTGTAAGTGAGATTCTTTTCAGGTTGATTATTTTTTTTGTAAATCAGTGAACTCCTTTTACACGAGAACTTAGGTCCCCCTAAGTAATGATTACTCCCTTCTCGATGAATGATGTCTTCGGCTCCCCCTAAGACAGAGAATCTTTTCTCTGTAGAACTGCCTTTGGATCCCCTAAGACGACTATTTTCTTCAAGATTTACTCTCACGAAGTATCACGAATGTACAATGGAAAGATGAG[A]GTTAATACAATTCACACAATAAAGTATTTGACCATTTAGAACAAAAACTTCCTTCACATAATACTAAATGCGGCAACCCTAAAAAATATCGTTAAT…	A/G
Cla97Chr01	1290465	T	T	Y	228	228	60	38	0.61	cTCCTcCTCCTccccCTCTTCcTTcTcTcTTCTTCCcC	Y	223	223	60	22	0.59	TCcCCCccTTCTTTTTCccTCc	0.02	0.318182	-0.318182	0.409091	-0.409091	Intergenic								ATAGTGTAAGTGAGATTCTTTTCAGGTTGATTATTTTTTTTGTAAATCAGTGAACTCCTTTTACACGAGAACTTAGGTCCCCCTAAGTAATGATTACTCCCTTCTCGATGAATGATGTCTTCGGCTCCCCCTAAGACAGAGAATCTTTTCTCTGTAGAACTGCCTTTGGATCCCCTAAGACGACTATTTTCTTCAAGATTTACTCTCACGAAGTATCACGAATGTACAATGGAAAGATGAGAGTTAATACAATTCACACAATAAAGTATTTGACCATTTAGAACAAAAACTTCCTTCACA[T]AATACTAAATGCGGCAACCCTAAAAAATATCGTTAATCACCTTTTATAAAGAGATGCCAAGAATGGAAAAACTTTTGTGGAAACAAAAATAAAAGA…	T/C	ATAGTGTAAGTGAGATTCTTTTCAGGTTGATTATTTTTTTTGTAAATCAGTGAACTCCTTTTACACGAGAACTTAGGTCCCCCTAAGTAATGATTACTCCCTTCTCGATGAATGATGTCTTCGGCTCCCCCTAAGACAGAGAATCTTTTCTCTGTAGAACTGCCTTTGGATCCCCTAAGACGACTATTTTCTTCAAGATTTACTCTCACGAAGTATCACGAATGTACAATGGAAAGATGAGAGTTAATACAATTCACACAATAAAGTATTTGACCATTTAGAACAAAAACTTCCTTCACA[T]AATACTAAATGCGGCAACCCTAAAAAATATCGTTAATCACCTTTTATAAAGAGATGCCAAGAATGGAAAAACTTTTGTGGAAACAAAAATAAAAGA…	T/C
Cla97Chr01	1291320	T	T	W	51	51	60	28	0.5	TaaaTTaTAATaTTTaATTTaTTTAAaA	W	12	12	60	18	0.39	ATTTaTATTATTATTATa	0.11	0.333333	-0.333333	0.444444	-0.444444	Intergenic								ATTTTGTCACCATTAATCCATTCACTCAATACTCGTCTCAGTCAACTTATGTGACTCCATCTACTAGTTTTAAATACATAAAAGGGCTAGATTCTAGAATGGCAATTACTTTTATAAAGTTTAAAAAAAAAAATTAAAATATAAAGTAGAATCAACTAAATTTTGATAGTTAAGAAAAAAAAAGTGATTTTAAGTTAAAAGACTTAAATTTGAGGAGAAAAGGCCCAACATAAAAAGCCCACTATTATTGTTTGAGAAAAGAAAAGGGCAACATGAGGAGCCCACTAATAATGTTATAGG[T]AAAGAGTTATTTACATTAGTTGTTGTCTCCCCCACTAAACTCTGATATGGGACAATTCAAAATGCCAACTCACATCTAATGTAATTCTAACAATAA…	T/A	ATTTTGTCACCATTAATCCATTCACTCAATACTCGTCTCAGTCAACTTATGTGACTCCATCTACTAGTTTTAAATACATAAAAGGGCTAGATTCTAGAATGGCAATTACTTTTATAAAGTTTAAAAAAAAAAATTAAAATATAAAGTAGAATCAACTAAATTTTGATAGTTAAGAAAAAAAAAGTGATTTTAAGTTAAAAGACTTAAATTTGAGGAGAAAAGGCCCAACATAAAAAGCCCACTATTATTGTTTGAGAAAAGAAAAGGGCAACATGAGGAGCCCACTAATAATGTTATAGG[T]AAAGAGTTATTTACATTAGTTGTTGTCTCCCCCACTAAACTCTGATATGGGACAATTCAAAATGCCAACTCACATCTAATGTAATTCTAACAATAA…	T/A
Cla97Chr01	1291445	C	C	Y	90	90	60	20	0.6	TtTCtCCTtCCTCtCCTTTt	Y	64	64	58	14	0.57	tCtCtCCTTCTCTT	0.03	0.428571	-0.428571	0.5	-0.5	Intergenic								AAAAAAAATTAAAATATAAAGTAGAATCAACTAAATTTTGATAGTTAAGAAAAAAAAAGTGATTTTAAGTTAAAAGACTTAAATTTGAGGAGAAAAGGCCCAACATAAAAAGCCCACTATTATTGTTTGAGAAAAGAAAAGGGCAACATGAGGAGCCCACTAATAATGTTATAGGTAAAGAGTTATTTACATTAGTTGTTGTCTCCCCCACTAAACTCTGATATGGGACAATTCAAAATGCCAACTCACATCTAATGTAATTCTAACAATAATTTTAAAAGATAAAAGGCCAACTCACAC[C]AGTGTCTCTCTCTCTCTCTCACTTTTATTTTTCATTTTTCTCTTATTTCAATTCATTCTCTCTTGTTAATGTATTTAAATTATAATATATATTGCA…	C/T	AAAAAAAATTAAAATATAAAGTAGAATCAACTAAATTTTGATAGTTAAGAAAAAAAAAGTGATTTTAAGTTAAAAGACTTAAATTTGAGGAGAAAAGGCCCAACATAAAAAGCCCACTATTATTGTTTGAGAAAAGAAAAGGGCAACATGAGGAGCCCACTAATAATGTTATAGGTAAAGAGTTATTTACATTAGTTGTTGTCTCCCCCACTAAACTCTGATATGGGACAATTCAAAATGCCAACTCACATCTAATGTAATTCTAACAATAATTTTAAAAGATAAAAGGCCAACTCACAC[C]AGTGTCTCTCTCTCTCTCTCACTTTTATTTTTCATTTTTCTCTTATTTCAATTCATTCTCTCTTGTTAATGTATTTAAATTATAATATATATTGCA…	C/T
Cla97Chr01	1291510	G	G	K	11	11	60	19	0.42	TtGGTGtGGTTTtGGGGGG	K	34	34	60	19	0.58	tGGTTGTGTTGTtGTtGtG	-0.16	0.368421	-0.368421	0.473684	-0.473684	Intergenic								TAAGTTAAAAGACTTAAATTTGAGGAGAAAAGGCCCAACATAAAAAGCCCACTATTATTGTTTGAGAAAAGAAAAGGGCAACATGAGGAGCCCACTAATAATGTTATAGGTAAAGAGTTATTTACATTAGTTGTTGTCTCCCCCACTAAACTCTGATATGGGACAATTCAAAATGCCAACTCACATCTAATGTAATTCTAACAATAATTTTAAAAGATAAAAGGCCAACTCACACCAGTGTCTCTCTCTCTCTCTCACTTTTATTTTTCATTTTTCTCTTATTTCAATTCATTCTCTCTT[G]TTAATGTATTTAAATTATAATATATATTGCATTTCAACTAGAGTGAAGATTCTCTACGTTACTAAAAATAAGCTATTAACGTTTAAAAGATTTAAT…	G/T	TAAGTTAAAAGACTTAAATTTGAGGAGAAAAGGCCCAACATAAAAAGCCCACTATTATTGTTTGAGAAAAGAAAAGGGCAACATGAGGAGCCCACTAATAATGTTATAGGTAAAGAGTTATTTACATTAGTTGTTGTCTCCCCCACTAAACTCTGATATGGGACAATTCAAAATGCCAACTCACATCTAATGTAATTCTAACAATAATTTTAAAAGATAAAAGGCCAACTCACACCAGTGTCTCTCTCTCTCTCTCACTTTTATTTTTCATTTTTCTCTTATTTCAATTCATTCTCTCTT[G]TTAATGTATTTAAATTATAATATATATTGCATTTCAACTAGAGTGAAGATTCTCTACGTTACTAAAAATAAGCTATTAACGTTTAAAAGATTTAAT…	G/T
Cla97Chr01	1292451	G	G	R	219	228	60	24	0.62	GaAAaaGGAAaAGGGaGGAaAaGa	R	130	130	60	14	0.5	GaaAGaAGGGGAGA	0.12	0.428571	-0.428571	0.5	-0.5	Intergenic								TTAATGAAATTACCACTTGTTTTCATTCAAGAAATCAGTGAAATAACAAATAAAATCTTGGTTCGAGGTACCCCTAAGGAAACAATAAAAAGAAGCTTCATGAATGAAAATTAGCATAAATAAATAAGAACGATGAGTCTCAAAATATGACTATTGGGCAAAAAGAATCTGATACAAAACATGAAAAACTATGCGGAAGCTGCTACAAGTCCCGTGATGCCATCAAGGATTCTTTTTGTCATTCGCTGGGACATTCCTTCCTTTATCTGAAAAATATATAAGAGGAAAGGATGAGTAATT[G]TATTACTCAGTAAGTAACCCCACTACCTGGGTCGGGCTAGGCACCTATGTCCGTTAAGTGCGTCAAACATGAGACATGCATATTTATCATATACCA…	G/A	TTAATGAAATTACCACTTGTTTTCATTCAAGAAATCAGTGAAATAACAAATAAAATCTTGGTTCGAGGTACCCCTAAGGAAACAATAAAAAGAAGCTTCATGAATGAAAATTAGCATAAATAAATAAGAACGATGAGTCTCAAAATATGACTATTGGGCAAAAAGAATCTGATACAAAACATGAAAAACTATGCGGAAGCTGCTACAAGTCCCGTGATGCCATCAAGGATTCTTTTTGTCATTCGCTGGGACATTCCTTCCTTTATCTGAAAAATATATAAGAGGAAAGGATGAGTAATT[G]TATTACTCAGTAAGTAACCCCACTACCTGGGTCGGGCTAGGCACCTATGTCCGTTAAGTGCGTCAAACATGAGACATGCATATTTATCATATACCA…	G/A
Cla97Chr01	1293158	G	G	R	218	218	60	23	0.57	AAaaaGGaAGGaGGGGGAGAaAa	R	184	184	60	28	0.43	AGGGAGGGGGAGGAGGaAAaAAGGGGAA	0.14	0.347826	-0.347826	0.434783	-0.434783	Intergenic								TTATCGTACACGATCAATAAAGCTCATAATCATTCCATAACATGGATTCATACGCTATCAGTAAAGTTCATAATCATTTTGCAACATAGATTTATACACTAACGGGCACATATAACTTTAAGACATGGAAATCACATATAGGCAAAATATCTCAAAAGTGGCTCTAGTAACCTACTACATCATGGCAACTAAGCGTATGGCCCGAAGGCGGTTCAGGTAGTAAGATTACTTAACTGAGTGTTGATCCATAATGCTAACCACACCGCAAACTCTCGCACAATTCCTGAATAAATTGGGGGT[G]CAATTCCCCTAACTTAAGTTACTCATCAAGCCTAACCCGTCATAAGTAAAATTCAAAGTTCATTCGAGAGAGTCCTTACCCAAACGTGGCTAAACT…	G/A	TTATCGTACACGATCAATAAAGCTCATAATCATTCCATAACATGGATTCATACGCTATCAGTAAAGTTCATAATCATTTTGCAACATAGATTTATACACTAACGGGCACATATAACTTTAAGACATGGAAATCACATATAGGCAAAATATCTCAAAAGTGGCTCTAGTAACCTACTACATCATGGCAACTAAGCGTATGGCCCGAAGGCGGTTCAGGTAGTAAGATTACTTAACTGAGTGTTGATCCATAATGCTAACCACACCGCAAACTCTCGCACAATTCCTGAATAAATTGGGGGT[G]CAATTCCCCTAACTTAAGTTACTCATCAAGCCTAACCCGTCATAAGTAAAATTCAAAGTTCATTCGAGAGAGTCCTTACCCAAACGTGGCTAAACT…	G/A
Cla97Chr01	1293433	C	C	Y	70	70	60	25	0.44	CCttCTTCttCCCCTCCCtCCCtTt	Y	121	121	60	32	0.56	CCCtTCttCtCCTtCCTCTCtTCCtTTtTtCt	-0.12	0.32	-0.32	0.4	-0.4	Intergenic								CACAATTCCTGAATAAATTGGGGGTGCAATTCCCCTAACTTAAGTTACTCATCAAGCCTAACCCGTCATAAGTAAAATTCAAAGTTCATTCGAGAGAGTCCTTACCCAAACGTGGCTAAACTCGCAGTTTCCTCCAATCCTACGAACCAAAGTAATCGCCAACCACCTAACAAGATTTACCAATTAATTCATATTCCCAAAGATTTACCGAACTACACCACTATCCTACTCGGGTTCGAGATACTCACCTAGGGAATATTGATCCGGCGACTGATGGTCAGACGAGCAGTTAGTTGTAGC[C]GAGAGCGAGATTCTGAGTGAGAGCGAGATTCTGAGCGAGAGAGCGAGAGTCTGAGCGAGAGAGCGAGATTCTGAGCGAGAGCGACTTCTGGGAAAA…	C/T	CACAATTCCTGAATAAATTGGGGGTGCAATTCCCCTAACTTAAGTTACTCATCAAGCCTAACCCGTCATAAGTAAAATTCAAAGTTCATTCGAGAGAGTCCTTACCCAAACGTGGCTAAACTCGCAGTTTCCTCCAATCCTACGAACCAAAGTAATCGCCAACCACCTAACAAGATTTACCAATTAATTCATATTCCCAAAGATTTACCGAACTACACCACTATCCTACTCGGGTTCGAGATACTCACCTAGGGAATATTGATCCGGCGACTGATGGTCAGACGAGCAGTTAGTTGTAGC[C]GAGAGCGAGATTCTGAGTGAGAGCGAGATTCTGAGCGAGAGAGCGAGAGTCTGAGCGAGAGAGCGAGATTCTGAGCGAGAGCGACTTCTGGGAAAA…	C/T
Cla97Chr01	1309974	C	C	Y	91	91	59	19	0.74	TTCTtCTtCTCTTCTttTT	Y	8	0	58	21	0.19	CtCCCCtCtCCCTCCCCCCCC	0.55	0.368421	-0.368421	0.473684	-0.473684	Intergenic								TCTCTCTCTCTCTCTCGTTCTCTCCGCCGCACCTCCTTTCCTCTCCCTTTCGTCGCCGCCACAGCTGCCGCCAACTTCCTCTATCGCGACATCTCTCTCTCTCTCGCTCTCCTTCAGTTTTCGGGAATCTCCGGAGGTTTCACGCGTCGGGTGTCGCGGGTTTCGCCGTGAGTGTCGCTGTCGGCATTCAACTCTCGCTAACCGTCTCGCTCTCCCGCTCTCACTTTCTTCCCATTGCCTCACAGTCTCCCGCGCCCAATCGCTCAGTCACTCTCGTGGTGTCGCTCTCTCGCTAGCTCT[C]GCTCTCCCGCTGTCTCGCGCTCTCGCTCTCCCGCTCGACTCACGTTTTCCCCCGCGCCAGTGTCACCGTAGCCTGCAGACTCTCGCTCTCTCGCCG…	C/T	TCTCTCTCTCTCTCTCGTTCTCTCCGCCGCACCTCCTTTCCTCTCCCTTTCGTCGCCGCCACAGCTGCCGCCAACTTCCTCTATCGCGACATCTCTCTCTCTCTCGCTCTCCTTCAGTTTTCGGGAATCTCCGGAGGTTTCACGCGTCGGGTGTCGCGGGTTTCGCCGTGAGTGTCGCTGTCGGCATTCAACTCTCGCTAACCGTCTCGCTCTCCCGCTCTCACTTTCTTCCCATTGCCTCACAGTCTCCCGCGCCCAATCGCTCAGTCACTCTCGTGGTGTCGCTCTCTCGCTAGCTCT[C]GCTCTCCCGCTGTCTCGCGCTCTCGCTCTCCCGCTCGACTCACGTTTTCCCCCGCGCCAGTGTCACCGTAGCCTGCAGACTCTCGCTCTCTCGCCG…	C/T
Cla97Chr01	1310159	T	T	Y	71	71	54	19	0.47	TTTCCCcTcTTcTcCTTcT	Y	28	28	46	25	0.36	TTTCTCCTTTCccTTTTTcTTCTCT	0.11	0.368421	-0.368421	0.473684	-0.473684	Intergenic								ATTCAACTCTCGCTAACCGTCTCGCTCTCCCGCTCTCACTTTCTTCCCATTGCCTCACAGTCTCCCGCGCCCAATCGCTCAGTCACTCTCGTGGTGTCGCTCTCTCGCTAGCTCTCGCTCTCCCGCTGTCTCGCGCTCTCGCTCTCCCGCTCGACTCACGTTTTCCCCCGCGCCAGTGTCACCGTAGCCTGCAGACTCTCGCTCTCTCGCCGGTTTCGCTGTCTCGGCTCTCACGCTCTCGCTCGGGAGCCATTTTCTCTCGGATTTTGACTCTCGGCAGCGGTGCTTCTTTTGTCCGGC[T]AGAACAGTACCTTTAAGTGAGTATCCCAAACTCGTTTGGACTAGTTGCTTATGTTTTGGATGGAGATTTGAGAATTTCGAACTTTACTTGGTATAT…	T/C	ATTCAACTCTCGCTAACCGTCTCGCTCTCCCGCTCTCACTTTCTTCCCATTGCCTCACAGTCTCCCGCGCCCAATCGCTCAGTCACTCTCGTGGTGTCGCTCTCTCGCTAGCTCTCGCTCTCCCGCTGTCTCGCGCTCTCGCTCTCCCGCTCGACTCACGTTTTCCCCCGCGCCAGTGTCACCGTAGCCTGCAGACTCTCGCTCTCTCGCCGGTTTCGCTGTCTCGGCTCTCACGCTCTCGCTCGGGAGCCATTTTCTCTCGGATTTTGACTCTCGGCAGCGGTGCTTCTTTTGTCCGGC[T]AGAACAGTACCTTTAAGTGAGTATCCCAAACTCGTTTGGACTAGTTGCTTATGTTTTGGATGGAGATTTGAGAATTTCGAACTTTACTTGGTATAT…	T/C
Cla97Chr01	1310639	T	T	W	72	72	44	24	0.62	TTAaTAaATaaTaaTTaTAaaaaT	W	74	74	39	35	0.46	TAATAATATTaATaTAATaTaTTaTTTaTaTTTTA	0.16	0.333333	-0.333333	0.416667	-0.416667	Intergenic								ACAAATAATTTTAGGTTACCCACGATAAACTAGACTTGTAGACTAACGTATATTGACGGAAATTTTATTTCCGGTTTATTCAGGAACTAAATTTTTACAAAAAGAGCCGTATAGTAATTTTATGGATCGATCACCAGGTAAGTGATCTTACTACTTGAACCGCCTTCGGGCCACACGTTTAGTTATCATGCAGTAGGAAATAACCAAAGTCTTATGATTTAGCATGTTCGTATGAGATCCCTATGCCTAAAAATAGAAAATTATCAAAGTCCTTATGATATAGTATGCTTATATGAGATT[T]CCATGCTTAAAGGTAGAAATTTCAAGACCTTTATGATATAGCATGCTTGCATGAGATTACCATATACTAAGTTGTATGTGCTTACTAAAGTATGAC…	T/A	ACAAATAATTTTAGGTTACCCACGATAAACTAGACTTGTAGACTAACGTATATTGACGGAAATTTTATTTCCGGTTTATTCAGGAACTAAATTTTTACAAAAAGAGCCGTATAGTAATTTTATGGATCGATCACCAGGTAAGTGATCTTACTACTTGAACCGCCTTCGGGCCACACGTTTAGTTATCATGCAGTAGGAAATAACCAAAGTCTTATGATTTAGCATGTTCGTATGAGATCCCTATGCCTAAAAATAGAAAATTATCAAAGTCCTTATGATATAGTATGCTTATATGAGATT[T]CCATGCTTAAAGGTAGAAATTTCAAGACCTTTATGATATAGCATGCTTGCATGAGATTACCATATACTAAGTTGTATGTGCTTACTAAAGTATGAC…	T/A
Cla97Chr01	1311122	C	C	Y	63	63	46	15	0.53	CCCTCCtTtTCCTTT	T	13	108	38	13	0.92	TTtttTtTtTCTT	-0.39	0.384615	-0.384615	0.538462	-0.538462	Intergenic								TCTAGGAGTAGGGTTACCTCCCCTTTTTTGGTTGGGTGTTCACGGAGGTTGTGTACCTTCGGGTCCACAGGAGGTTGTGTTCTTTCGGGATCACTAGAGGATGTGTACATTCGGGTTCACTAGAGGTTGTGCTCCTTTGGGTGCACTAGAGGTTGTGTTCCTTCGGGTTCACAGGAGGTTGTGTTCCTTCGGGTTCACCAGAGGTTGTGCTCTTTCGAGTACATTAGAGGTTTGTGTTCCTTCGGGATCACCAGAGGTAAGAGCTCCCTTCGGGGCTCTAGAGGTTGTAAACATCCATAA[C]CAACTGTAGGGTGAGTGTAAACTATTCCCAATGAATGCATGATAGATATGTATGCCTTAGGTTGATGCACTTAAAGGACATAGGTGCTTAGCCCGA…	T/C	TCTAGGAGTAGGGTTACCTCCCCTTTTTTGGTTGGGTGTTCACGGAGGTTGTGTACCTTCGGGTCCACAGGAGGTTGTGTTCTTTCGGGATCACTAGAGGATGTGTACATTCGGGTTCACTAGAGGTTGTGCTCCTTTGGGTGCACTAGAGGTTGTGTTCCTTCGGGTTCACAGGAGGTTGTGTTCCTTCGGGTTCACCAGAGGTTGTGCTCTTTCGAGTACATTAGAGGTTTGTGTTCCTTCGGGATCACCAGAGGTAAGAGCTCCCTTCGGGGCTCTAGAGGTTGTAAACATCCATAA[C]CAACTGTAGGGTGAGTGTAAACTATTCCCAATGAATGCATGATAGATATGTATGCCTTAGGTTGATGCACTTAAAGGACATAGGTGCTTAGCCCGA…	T/C
Cla97Chr01	1311126	C	C	Y	63	63	45	13	0.62	CTCCtTtTCCTTT	Y	5	92	37	13	0.85	TtttTtTtTCTTC	-0.23	0.384615	-0.384615	0.538462	-0.538462	Intergenic								GGAGTAGGGTTACCTCCCCTTTTTTGGTTGGGTGTTCACGGAGGTTGTGTACCTTCGGGTCCACAGGAGGTTGTGTTCTTTCGGGATCACTAGAGGATGTGTACATTCGGGTTCACTAGAGGTTGTGCTCCTTTGGGTGCACTAGAGGTTGTGTTCCTTCGGGTTCACAGGAGGTTGTGTTCCTTCGGGTTCACCAGAGGTTGTGCTCTTTCGAGTACATTAGAGGTTTGTGTTCCTTCGGGATCACCAGAGGTAAGAGCTCCCTTCGGGGCTCTAGAGGTTGTAAACATCCATAACCAA[C]TGTAGGGTGAGTGTAAACTATTCCCAATGAATGCATGATAGATATGTATGCCTTAGGTTGATGCACTTAAAGGACATAGGTGCTTAGCCCGACTCC…	C/T	GGAGTAGGGTTACCTCCCCTTTTTTGGTTGGGTGTTCACGGAGGTTGTGTACCTTCGGGTCCACAGGAGGTTGTGTTCTTTCGGGATCACTAGAGGATGTGTACATTCGGGTTCACTAGAGGTTGTGCTCCTTTGGGTGCACTAGAGGTTGTGTTCCTTCGGGTTCACAGGAGGTTGTGTTCCTTCGGGTTCACCAGAGGTTGTGCTCTTTCGAGTACATTAGAGGTTTGTGTTCCTTCGGGATCACCAGAGGTAAGAGCTCCCTTCGGGGCTCTAGAGGTTGTAAACATCCATAACCAA[C]TGTAGGGTGAGTGTAAACTATTCCCAATGAATGCATGATAGATATGTATGCCTTAGGTTGATGCACTTAAAGGACATAGGTGCTTAGCCCGACTCC…	C/T
Cla97Chr01	1313035	T	T	K	83	83	59	26	0.46	GGTGggGTgGTgTTGTTTgGTTTTTT	K	66	66	60	19	0.47	TGTGTTgGTTTgGGTTggT	-0.01	0.368421	-0.368421	0.473684	-0.473684	Intergenic								TTTGCTCTTTATTTTGATATATAGTAATGTGTTGCATATTGATCATGCCTATTTTAATAATATTAATTGATGAGAACCATAAGTTTAGAAAATTTTGATGCTATTTTTTTCAAAAAGAAAAAAAAAATCTTGGAAGCTTGTGATCAAGCATGTATAGGTGCAATTATAATGAAAGCATGCTATGCCCCTAGGGAAAGAATATTTGAAAAAGAAGAAGAAGAAAATAAAAAGGGAAAAAGGAATAAAGAAGAACAATTTAGAAGAATCAAAAGTTGAAATGTTATGATTATTATAAAGATA[T]GTCTAAATAATTCATTCATTGATTTTTCAATACATTGTCACATTTTAATTGTGAAAATTAATTAGCTCTCCTAGCTTAAGTCCTACTTATAGCTAC…	T/G	TTTGCTCTTTATTTTGATATATAGTAATGTGTTGCATATTGATCATGCCTATTTTAATAATATTAATTGATGAGAACCATAAGTTTAGAAAATTTTGATGCTATTTTTTTCAAAAAGAAAAAAAAAATCTTGGAAGCTTGTGATCAAGCATGTATAGGTGCAATTATAATGAAAGCATGCTATGCCCCTAGGGAAAGAATATTTGAAAAAGAAGAAGAAGAAAATAAAAAGGGAAAAAGGAATAAAGAAGAACAATTTAGAAGAATCAAAAGTTGAAATGTTATGATTATTATAAAGATA[T]GTCTAAATAATTCATTCATTGATTTTTCAATACATTGTCACATTTTAATTGTGAAAATTAATTAGCTCTCCTAGCTTAAGTCCTACTTATAGCTAC…	T/G
Cla97Chr01	1313049	A	A	R	200	200	59	25	0.44	GAGggGAgGAgAAGAAAgGAAAAAA	R	212	212	60	20	0.5	GAGAAgGAAAgGGAAggAAg	-0.06	0.35	-0.35	0.45	-0.45	Intergenic								TGATATATAGTAATGTGTTGCATATTGATCATGCCTATTTTAATAATATTAATTGATGAGAACCATAAGTTTAGAAAATTTTGATGCTATTTTTTTCAAAAAGAAAAAAAAAATCTTGGAAGCTTGTGATCAAGCATGTATAGGTGCAATTATAATGAAAGCATGCTATGCCCCTAGGGAAAGAATATTTGAAAAAGAAGAAGAAGAAAATAAAAAGGGAAAAAGGAATAAAGAAGAACAATTTAGAAGAATCAAAAGTTGAAATGTTATGATTATTATAAAGATATGTCTAAATAATTC[A]TTCATTGATTTTTCAATACATTGTCACATTTTAATTGTGAAAATTAATTAGCTCTCCTAGCTTAAGTCCTACTTATAGCTACACAAATAACACAAA…	A/G	TGATATATAGTAATGTGTTGCATATTGATCATGCCTATTTTAATAATATTAATTGATGAGAACCATAAGTTTAGAAAATTTTGATGCTATTTTTTTCAAAAAGAAAAAAAAAATCTTGGAAGCTTGTGATCAAGCATGTATAGGTGCAATTATAATGAAAGCATGCTATGCCCCTAGGGAAAGAATATTTGAAAAAGAAGAAGAAGAAAATAAAAAGGGAAAAAGGAATAAAGAAGAACAATTTAGAAGAATCAAAAGTTGAAATGTTATGATTATTATAAAGATATGTCTAAATAATTC[A]TTCATTGATTTTTCAATACATTGTCACATTTTAATTGTGAAAATTAATTAGCTCTCCTAGCTTAAGTCCTACTTATAGCTACACAAATAACACAAA…	A/G
Cla97Chr01	1314825	T	T	Y	77	77	58	20	0.5	TTccTTTCCCTTTTcCcTCC	Y	51	51	56	21	0.38	TTTcTTCcCTcTTCCcTTTTT	0.12	0.35	-0.35	0.45	-0.45	Intergenic								CATATATTTTATCACTAACCAATCAATATAAAAATAAAGTGTCAATATTAATACAACAATTTATTTTTTTTCCACTAAAATTCGTAATAATAAAAAAATTCACTGTGTCCCACAAGGCAGACGTCGCCGATTTCGAGCTGGTTGGCGTCGTCGACTTTGCACTCTAGGTTGCTCTGGTGGATCTGGTTGCTCTGGTACCTCTGCAGGCGCTTCATGGTCGTCGTGTCCATGTGTATGCATGTATGAAGATGATGGTCCGGCCTCTGAATCGTAATATCCTGAACCAAAGGCTGGTTGCAT[T]ATCATCAGACTGGCATAACCAGTCTGGCTCTGCGTTTGCGTCTGCATCATAGGAGGCAATTCTTCCACATTATGGTCAACGGCATCAAACTCATCT…	T/C	CATATATTTTATCACTAACCAATCAATATAAAAATAAAGTGTCAATATTAATACAACAATTTATTTTTTTTCCACTAAAATTCGTAATAATAAAAAAATTCACTGTGTCCCACAAGGCAGACGTCGCCGATTTCGAGCTGGTTGGCGTCGTCGACTTTGCACTCTAGGTTGCTCTGGTGGATCTGGTTGCTCTGGTACCTCTGCAGGCGCTTCATGGTCGTCGTGTCCATGTGTATGCATGTATGAAGATGATGGTCCGGCCTCTGAATCGTAATATCCTGAACCAAAGGCTGGTTGCAT[T]ATCATCAGACTGGCATAACCAGTCTGGCTCTGCGTTTGCGTCTGCATCATAGGAGGCAATTCTTCCACATTATGGTCAACGGCATCAAACTCATCT…	T/C
Cla97Chr01	1314912	A	A	M	62	62	59	32	0.62	CCAAAAcCcACCACcCCcccAcACAAAcACCC	M	1	0	59	25	0.32	AcAACCcAAAAAAAcCcAAAAAACA	0.3	0.32	-0.32	0.4	-0.4	Intergenic								TAATAAAAAAATTCACTGTGTCCCACAAGGCAGACGTCGCCGATTTCGAGCTGGTTGGCGTCGTCGACTTTGCACTCTAGGTTGCTCTGGTGGATCTGGTTGCTCTGGTACCTCTGCAGGCGCTTCATGGTCGTCGTGTCCATGTGTATGCATGTATGAAGATGATGGTCCGGCCTCTGAATCGTAATATCCTGAACCAAAGGCTGGTTGCATTATCATCAGACTGGCATAACCAGTCTGGCTCTGCGTTTGCGTCTGCATCATAGGAGGCAATTCTTCCACATTATGGTCAACGGCATC[A]AACTCATCTTCTTCTGCTCGAGCACGTCCCCTATGCCTTGGAGCTGGTGGAGGTGCAATATGTCACATCCCAACCCAGATTTACTCTATACCTAGG…	A/C	TAATAAAAAAATTCACTGTGTCCCACAAGGCAGACGTCGCCGATTTCGAGCTGGTTGGCGTCGTCGACTTTGCACTCTAGGTTGCTCTGGTGGATCTGGTTGCTCTGGTACCTCTGCAGGCGCTTCATGGTCGTCGTGTCCATGTGTATGCATGTATGAAGATGATGGTCCGGCCTCTGAATCGTAATATCCTGAACCAAAGGCTGGTTGCATTATCATCAGACTGGCATAACCAGTCTGGCTCTGCGTTTGCGTCTGCATCATAGGAGGCAATTCTTCCACATTATGGTCAACGGCATC[A]AACTCATCTTCTTCTGCTCGAGCACGTCCCCTATGCCTTGGAGCTGGTGGAGGTGCAATATGTCACATCCCAACCCAGATTTACTCTATACCTAGG…	A/C
Cla97Chr01	1315291	C	C	Y	77	77	51	21	0.67	CCCtCtTTTtTtCtTCtTtCt	Y	41	41	52	36	0.33	CCCTCCCTtttCCtCCTCTCTCCCtCCCCCCCCCTt	0.34	0.333333	-0.333333	0.428571	-0.428571	Intergenic								ATTTACTCTATACCTAGGAAGGAGCATGATGCTATTGCCCAACATAAGATTCTATAATATATACATCATAAACGAATAGCAAATCCTACAACAAACTCTTTATCGGATCAGAAGAACATGTAAACTTTTAACTAACATATATGAAAAATACTCATAGTAGGTACAACACATCCCTCTTTCACTACACTCTCAGTAAAGATGTTTATTACATGTCATATGAGCAAACTAAGTATTTACAACTATCCCAGAGGTTCGCTTCCAGATAGGCCCAGACGAGATTCTTCAGTAGGTTAGGCGTCC[C]GGACACGCTCGCTACTTGAAACGGCAAACAACAACAAACTGGATGAGCAAAAGGCTCAGTGAATGACTAAATCTACTAAGACAAATCATATTAGTT…	C/T	ATTTACTCTATACCTAGGAAGGAGCATGATGCTATTGCCCAACATAAGATTCTATAATATATACATCATAAACGAATAGCAAATCCTACAACAAACTCTTTATCGGATCAGAAGAACATGTAAACTTTTAACTAACATATATGAAAAATACTCATAGTAGGTACAACACATCCCTCTTTCACTACACTCTCAGTAAAGATGTTTATTACATGTCATATGAGCAAACTAAGTATTTACAACTATCCCAGAGGTTCGCTTCCAGATAGGCCCAGACGAGATTCTTCAGTAGGTTAGGCGTCC[C]GGACACGCTCGCTACTTGAAACGGCAAACAACAACAAACTGGATGAGCAAAAGGCTCAGTGAATGACTAAATCTACTAAGACAAATCATATTAGTT…	C/T
Cla97Chr01	1316107	G	G	K	80	80	49	27	0.52	TGttGGTGGttTttGtGGGGGGTtTTG	K	84	84	50	40	0.45	TtGGGGGTGtGGttGGTGTTGtGGTGTttGGTGGGGGTtt	0.07	0.296296	-0.296296	0.407407	-0.407407	Intergenic								CATAAAGCAAACTACCATGCATTACGTTTCCTCATCACTATGCGTACTAAGTTTAACACAAGATATAACAAACAGTCACTCACAATCGGTCCCGGCTCTAAATGGGTTATAAGCCTCCCCGAGCTCTTCTTGGCCTGAAAATACACAATCCTCAAGTTTAGTTTTCATAAACTCCCCTTTTCTTTAACATACAGTAGCATCGTTACTCTATGGGAATTAATAAGCTACCAGCGTTACTCAAAAGATATTCAAACTGTACTAGCGACACTGCATTGATTAAAACCAGCGAAACTACCTTGA[G]GAGCAATACCCAGAGATACTCTAGCGAGAATTGTGAGACACAAGCCTATCTTTGCGTTGCAACGTTACTTCCTCTGCTGCTCAATCTCTCGCTCAC…	G/T	CATAAAGCAAACTACCATGCATTACGTTTCCTCATCACTATGCGTACTAAGTTTAACACAAGATATAACAAACAGTCACTCACAATCGGTCCCGGCTCTAAATGGGTTATAAGCCTCCCCGAGCTCTTCTTGGCCTGAAAATACACAATCCTCAAGTTTAGTTTTCATAAACTCCCCTTTTCTTTAACATACAGTAGCATCGTTACTCTATGGGAATTAATAAGCTACCAGCGTTACTCAAAAGATATTCAAACTGTACTAGCGACACTGCATTGATTAAAACCAGCGAAACTACCTTGA[G]GAGCAATACCCAGAGATACTCTAGCGAGAATTGTGAGACACAAGCCTATCTTTGCGTTGCAACGTTACTTCCTCTGCTGCTCAATCTCTCGCTCAC…	G/T
Cla97Chr01	1316550	G	G	R	174	228	49	29	0.69	GaAAGGAGaAAAGaGaGAAaaaaAGaGAA	R	135	135	49	23	0.48	aGaGaGAGAGGGGGGAAaGGaaA	0.21	0.347826	-0.347826	0.434783	-0.434783	Intergenic								TCTTCCTTCTTCAACCTGTTAAACATTTCGTTTCAACAAATTCCAGTACTTTCTTCCTTCTATAAACTTGTTAAAATACAAGTCCTACATCTCACCTCCAAATTTCATCAAGAACCTCCTCACCGTTTAGGACATAACCTTCGACAACTCCAAGTTGCCTCTAATCATCCGACAGTTCAACTTCCGTCTCTTCTTCTTGAGTTTGACACACCATTAGACAATTTCAGCTCAAACATCCTTCATGAATTCTGCTAAAATTCGAGTTAACTTACTAATCTCAAAGTTTCAGCCCTAACCTTC[G]TCTCTTCAATTTGTTCTTCCTCCAAAACCGAGCATCACTCTGAAGAGATCACAGCAGCCGAAACCTCTGTCAAACCCGAGTTTCTTCCACGAATTC…	G/A	TCTTCCTTCTTCAACCTGTTAAACATTTCGTTTCAACAAATTCCAGTACTTTCTTCCTTCTATAAACTTGTTAAAATACAAGTCCTACATCTCACCTCCAAATTTCATCAAGAACCTCCTCACCGTTTAGGACATAACCTTCGACAACTCCAAGTTGCCTCTAATCATCCGACAGTTCAACTTCCGTCTCTTCTTCTTGAGTTTGACACACCATTAGACAATTTCAGCTCAAACATCCTTCATGAATTCTGCTAAAATTCGAGTTAACTTACTAATCTCAAAGTTTCAGCCCTAACCTTC[G]TCTCTTCAATTTGTTCTTCCTCCAAAACCGAGCATCACTCTGAAGAGATCACAGCAGCCGAAACCTCTGTCAAACCCGAGTTTCTTCCACGAATTC…	G/A
Cla97Chr01	1316868	T	T	Y	51	51	46	17	0.71	ccccTTCCCTTCCCcTc	Y	47	47	47	16	0.5	cTCCccTCTcTTTTcT	0.21	0.375	-0.375	0.5	-0.5	Intergenic								TCCTCCAAAACCGAGCATCACTCTGAAGAGATCACAGCAGCCGAAACCTCTGTCAAACCCGAGTTTCTTCCACGAATTCAATGAGATTTCTGCTTCAGACCAGCATGAACATCTTCTTCTACCTCTCTTCGAAGTTTCACCTTAATATGAACCCAACTCGAGCTCTGAAATGCAAGCAGAACAATTGAATTCTCAGTCCACTTATATATATATATCACCGACTTGTTCCCCATTCCAACTCTATATTAATAATCCGTTCGACGCATACCTCCTATGCTCAGCTTCAGCAACGCACACGGC[T]TCTGATGATAATTCATTTCAAACTCTCCCGCCAAATAATTAACATACGCATTACCTTCTCTCAGCCAACACTCCTTGTCCAACGCACACTCGCCTT…	T/C	TCCTCCAAAACCGAGCATCACTCTGAAGAGATCACAGCAGCCGAAACCTCTGTCAAACCCGAGTTTCTTCCACGAATTCAATGAGATTTCTGCTTCAGACCAGCATGAACATCTTCTTCTACCTCTCTTCGAAGTTTCACCTTAATATGAACCCAACTCGAGCTCTGAAATGCAAGCAGAACAATTGAATTCTCAGTCCACTTATATATATATATCACCGACTTGTTCCCCATTCCAACTCTATATTAATAATCCGTTCGACGCATACCTCCTATGCTCAGCTTCAGCAACGCACACGGC[T]TCTGATGATAATTCATTTCAAACTCTCCCGCCAAATAATTAACATACGCATTACCTTCTCTCAGCCAACACTCCTTGTCCAACGCACACTCGCCTT…	T/C
Cla97Chr01	1316979	G	G	R	115	115	36	19	0.42	GaGGaaaAGGGGGAGGAGA	R	159	159	43	36	0.42	GGGGaGGAGGGAAGGAAaGGaGGaGAGGaaGaAGAG	0	0.368421	-0.368421	0.473684	-0.473684	Intergenic								TCTTCTTCTACCTCTCTTCGAAGTTTCACCTTAATATGAACCCAACTCGAGCTCTGAAATGCAAGCAGAACAATTGAATTCTCAGTCCACTTATATATATATATCACCGACTTGTTCCCCATTCCAACTCTATATTAATAATCCGTTCGACGCATACCTCCTATGCTCAGCTTCAGCAACGCACACGGCTTCTGATGATAATTCATTTCAAACTCTCCCGCCAAATAATTAACATACGCATTACCTTCTCTCAGCCAACACTCCTTGTCCAACGCACACTCGCCTTCGACGCATGGTAGC[G]TTCACCGCATAATGGACTCACCGCATAACAGCTCCCAAACCCCTCGTGGCCTTTACTTCCACCGACACACTACCTTCAATGCGTTTAACGCATAAT…	G/A	TCTTCTTCTACCTCTCTTCGAAGTTTCACCTTAATATGAACCCAACTCGAGCTCTGAAATGCAAGCAGAACAATTGAATTCTCAGTCCACTTATATATATATATCACCGACTTGTTCCCCATTCCAACTCTATATTAATAATCCGTTCGACGCATACCTCCTATGCTCAGCTTCAGCAACGCACACGGCTTCTGATGATAATTCATTTCAAACTCTCCCGCCAAATAATTAACATACGCATTACCTTCTCTCAGCCAACACTCCTTGTCCAACGCACACTCGCCTTCGACGCATGGTAGC[G]TTCACCGCATAATGGACTCACCGCATAACAGCTCCCAAACCCCTCGTGGCCTTTACTTCCACCGACACACTACCTTCAATGCGTTTAACGCATAAT…	G/A
Cla97Chr01	1317161	T	T	Y	203	203	46	32	0.59	CCTcCCcTTTCCcccCTTTcTTTCcTCCTcTc	Y	94	94	49	24	0.42	CTTCTcTTTTCcccTcTcTTTTCT	0.17	0.333333	-0.333333	0.416667	-0.416667	Intergenic								ACACGGCTTCTGATGATAATTCATTTCAAACTCTCCCGCCAAATAATTAACATACGCATTACCTTCTCTCAGCCAACACTCCTTGTCCAACGCACACTCGCCTTCGACGCATGGTAGCGTTCACCGCATAATGGACTCACCGCATAACAGCTCCCAAACCCCTCGTGGCCTTTACTTCCACCGACACACTACCTTCAATGCGTTTAACGCATAATGATCCTTGGTACCAAGTGATCCTCCACGCCTTAATATCCTCAACACGTCACGACTTCAACGCATGATAAGCTTCCCTCACCTTTG[T]GTTTACACCAAATTACCTCCTCCACAATAGATTGCCATCAACACATAGCTTACACTTAACTATTTTCCCACTCCAACTGCAAGCCAGCCAACTACT…	T/C	ACACGGCTTCTGATGATAATTCATTTCAAACTCTCCCGCCAAATAATTAACATACGCATTACCTTCTCTCAGCCAACACTCCTTGTCCAACGCACACTCGCCTTCGACGCATGGTAGCGTTCACCGCATAATGGACTCACCGCATAACAGCTCCCAAACCCCTCGTGGCCTTTACTTCCACCGACACACTACCTTCAATGCGTTTAACGCATAATGATCCTTGGTACCAAGTGATCCTCCACGCCTTAATATCCTCAACACGTCACGACTTCAACGCATGATAAGCTTCCCTCACCTTTG[T]GTTTACACCAAATTACCTCCTCCACAATAGATTGCCATCAACACATAGCTTACACTTAACTATTTTCCCACTCCAACTGCAAGCCAGCCAACTACT…	T/C
Cla97Chr01	1317204	A	A	R	161	161	49	29	0.48	gggGAAAgAAAGgAGGAgAgGAAGAAAGA	R	41	41	49	19	0.37	AGgggAgAgAAAAGAAAAA	0.11	0.368421	-0.368421	0.473684	-0.473684	Intergenic								TAATTAACATACGCATTACCTTCTCTCAGCCAACACTCCTTGTCCAACGCACACTCGCCTTCGACGCATGGTAGCGTTCACCGCATAATGGACTCACCGCATAACAGCTCCCAAACCCCTCGTGGCCTTTACTTCCACCGACACACTACCTTCAATGCGTTTAACGCATAATGATCCTTGGTACCAAGTGATCCTCCACGCCTTAATATCCTCAACACGTCACGACTTCAACGCATGATAAGCTTCCCTCACCTTTGTGTTTACACCAAATTACCTCCTCCACAATAGATTGCCATCAAC[A]CATAGCTTACACTTAACTATTTTCCCACTCCAACTGCAAGCCAGCCAACTACTTTTGCACATTCACCCATCTCTCGGCCCCTTCTTCTTTGTGTTC…	A/G	TAATTAACATACGCATTACCTTCTCTCAGCCAACACTCCTTGTCCAACGCACACTCGCCTTCGACGCATGGTAGCGTTCACCGCATAATGGACTCACCGCATAACAGCTCCCAAACCCCTCGTGGCCTTTACTTCCACCGACACACTACCTTCAATGCGTTTAACGCATAATGATCCTTGGTACCAAGTGATCCTCCACGCCTTAATATCCTCAACACGTCACGACTTCAACGCATGATAAGCTTCCCTCACCTTTGTGTTTACACCAAATTACCTCCTCCACAATAGATTGCCATCAAC[A]CATAGCTTACACTTAACTATTTTCCCACTCCAACTGCAAGCCAGCCAACTACTTTTGCACATTCACCCATCTCTCGGCCCCTTCTTCTTTGTGTTC…	A/G
Cla97Chr01	1318334	C	C	Y	82	82	34	25	0.52	CTCCTTCCCTCTttCTTttCTCCtC	Y	13	13	38	31	0.32	CtCCCCCCtCTCCtCCtTTCCttCCTCCCCC	0.2	0.32	-0.32	0.4	-0.4	Intergenic								TCTATACTGACTCACTACATGTGTAGCTGACCGAGTTACACAAAATTGGTCTCTCCACATTATTAAATTAAAATTTTAGGTTCAAAATTAAATATAAGTCACAAAAAAATATTAGCTAAACTAAATTAAAATGACATACCGAGAACCGTAGGCTTGTTCTGCTAATTGATGATCGTTGACATGTCGGAGTTGTGGAGCAATTGTTGGAAATCGTTCCCAAGCCCATATTTGTAGCAATATCAAAGGCCCAGCGATTTTGCGAACATCCGATTTTGTTGCTTTACATAGCTGTCTATACAG[C]CATGCCAAACACGCTCCACCCCAAGAATACCGTCCCGCCTCATGGAGATTGTCTAACAGTGGAAGGAACATTAGGTGCACGAAGTGACTTGATTTA…	C/T	TCTATACTGACTCACTACATGTGTAGCTGACCGAGTTACACAAAATTGGTCTCTCCACATTATTAAATTAAAATTTTAGGTTCAAAATTAAATATAAGTCACAAAAAAATATTAGCTAAACTAAATTAAAATGACATACCGAGAACCGTAGGCTTGTTCTGCTAATTGATGATCGTTGACATGTCGGAGTTGTGGAGCAATTGTTGGAAATCGTTCCCAAGCCCATATTTGTAGCAATATCAAAGGCCCAGCGATTTTGCGAACATCCGATTTTGTTGCTTTACATAGCTGTCTATACAG[C]CATGCCAAACACGCTCCACCCCAAGAATACCGTCCCGCCTCATGGAGATTGTCTAACAGTGGAAGGAACATTAGGTGCACGAAGTGACTTGATTTA…	C/T
Cla97Chr01	1318657	C	C	M	54	54	51	24	0.46	CCaaACCaACCCCCCCCaCaaaaA	M	39	39	46	27	0.33	CaCaAaCCaACCCCCACACCCaCCCCC	0.13	0.333333	-0.333333	0.416667	-0.416667	Intergenic								AAGAATACCGTCCCGCCTCATGGAGATTGTCTAACAGTGGAAGGAACATTAGGTGCACGAAGTGACTTGATTTATCAGAAAATAGACTCCCGCCCATCATCTGCAGTATGTATGCTCTTGCGTATCTCGTGACAGATTCCTCGTTTGCATCATCCTCAAGTCTTGGAAATTGTGTCCCTAGCCATGTTAGACTCAACCTTGATCCCCTAATTTTATTTGCAGGTGGGGTGACACAGAGTAGCATCTGACAAATATGCAGCCAATCGTCATGCATTACCCCAGTAACAGGCTCGCCATCGA[C]AGGTAAGCCAAATAATATTTCTATGTCCTGGAGCGTGATAGTGACTTCTCTAGTAGGCACATGAAATGTATGGGTCTCTGGCCTCCATCTCTCAAT…	C/A	AAGAATACCGTCCCGCCTCATGGAGATTGTCTAACAGTGGAAGGAACATTAGGTGCACGAAGTGACTTGATTTATCAGAAAATAGACTCCCGCCCATCATCTGCAGTATGTATGCTCTTGCGTATCTCGTGACAGATTCCTCGTTTGCATCATCCTCAAGTCTTGGAAATTGTGTCCCTAGCCATGTTAGACTCAACCTTGATCCCCTAATTTTATTTGCAGGTGGGGTGACACAGAGTAGCATCTGACAAATATGCAGCCAATCGTCATGCATTACCCCAGTAACAGGCTCGCCATCGA[C]AGGTAAGCCAAATAATATTTCTATGTCCTGGAGCGTGATAGTGACTTCTCTAGTAGGCACATGAAATGTATGGGTCTCTGGCCTCCATCTCTCAAT…	C/A
Cla97Chr01	1319224	G	G	S	34	34	47	22	0.41	cGGGcCGGCcGCGGGGGGcccG	S	46	46	50	21	0.38	GcccGGcGGGGGcCCGGGcGG	0.03	0.333333	-0.333333	0.428571	-0.428571	Intergenic								CATTTGTTGATCGATGAACAGACTGATCGTATAAAATATCGGGATCAATCGATCTTGGGTTTAAAGCCATGATCTAGAAGAAAACAAATTATATATTTATCGAGTAAAACATACAAACAAATTAGGACTTAAAAGCGAGGGAGAGTGAGATAGTGAGAGCACATGATAAAAATATTAATTTTATTATTGAAACATTGGTTACATGATAGAAATGTTAACGAAAAAAATCTCTAACTGTTTGGTGCCTGTCTTTGTAACGAAGGACATTTCCTTCGATTATGACCTAACTGATTACAAAAT[G]CGCAACGTACTTGAGAACTTGGTTCTCTCCAGTCCATCTCATTATGATATCGTGAACTCTTTGGTCTACCAGGTTTTCTCAATAACATCGGGTCGG…	G/C	CATTTGTTGATCGATGAACAGACTGATCGTATAAAATATCGGGATCAATCGATCTTGGGTTTAAAGCCATGATCTAGAAGAAAACAAATTATATATTTATCGAGTAAAACATACAAACAAATTAGGACTTAAAAGCGAGGGAGAGTGAGATAGTGAGAGCACATGATAAAAATATTAATTTTATTATTGAAACATTGGTTACATGATAGAAATGTTAACGAAAAAAATCTCTAACTGTTTGGTGCCTGTCTTTGTAACGAAGGACATTTCCTTCGATTATGACCTAACTGATTACAAAAT[G]CGCAACGTACTTGAGAACTTGGTTCTCTCCAGTCCATCTCATTATGATATCGTGAACTCTTTGGTCTACCAGGTTTTCTCAATAACATCGGGTCGG…	G/C
Cla97Chr01	1319311	A	A	R	113	113	46	26	0.5	AAAAAgggAGAGAGggGgAGAAAGAg	R	86	86	51	31	0.32	AAgGGAAAgAAAGAAAAAgGAAAAAGAAAGG	0.18	0.307692	-0.307692	0.423077	-0.384615	Intergenic								ATTATATATTTATCGAGTAAAACATACAAACAAATTAGGACTTAAAAGCGAGGGAGAGTGAGATAGTGAGAGCACATGATAAAAATATTAATTTTATTATTGAAACATTGGTTACATGATAGAAATGTTAACGAAAAAAATCTCTAACTGTTTGGTGCCTGTCTTTGTAACGAAGGACATTTCCTTCGATTATGACCTAACTGATTACAAAATGCGCAACGTACTTGAGAACTTGGTTCTCTCCAGTCCATCTCATTATGATATCGTGAACTCTTTGGTCTACCAGGTTTTCTCAATAAC[A]TCGGGTCGGCATGTAAAACAGGCATATTAGGAGGTGTGATCCAGTAATCTTCATGCGGAACAGGTTGAAATTGAGGAGAGTAGCATGCAGCGTATG…	A/G	ATTATATATTTATCGAGTAAAACATACAAACAAATTAGGACTTAAAAGCGAGGGAGAGTGAGATAGTGAGAGCACATGATAAAAATATTAATTTTATTATTGAAACATTGGTTACATGATAGAAATGTTAACGAAAAAAATCTCTAACTGTTTGGTGCCTGTCTTTGTAACGAAGGACATTTCCTTCGATTATGACCTAACTGATTACAAAATGCGCAACGTACTTGAGAACTTGGTTCTCTCCAGTCCATCTCATTATGATATCGTGAACTCTTTGGTCTACCAGGTTTTCTCAATAAC[A]TCGGGTCGGCATGTAAAACAGGCATATTAGGAGGTGTGATCCAGTAATCTTCATGCGGAACAGGTTGAAATTGAGGAGAGTAGCATGCAGCGTATG…	A/G
Cla97Chr01	1319374	G	G	R	52	52	47	27	0.56	AGAGAaaAaGAGGGAGaGGGAaAGaGA	R	31	31	53	37	0.41	GAGGGGGaAGGGGGAGGGAAAGGGAAGaGaaGGGaaA	0.15	0.296296	-0.296296	0.407407	-0.407407	Intergenic								TAGTGAGAGCACATGATAAAAATATTAATTTTATTATTGAAACATTGGTTACATGATAGAAATGTTAACGAAAAAAATCTCTAACTGTTTGGTGCCTGTCTTTGTAACGAAGGACATTTCCTTCGATTATGACCTAACTGATTACAAAATGCGCAACGTACTTGAGAACTTGGTTCTCTCCAGTCCATCTCATTATGATATCGTGAACTCTTTGGTCTACCAGGTTTTCTCAATAACATCGGGTCGGCATGTAAAACAGGCATATTAGGAGGTGTGATCCAGTAATCTTCATGCGGAACA[G]GTTGAAATTGAGGAGAGTAGCATGCAGCGTATGTCGACATTTTATAGTAGTCATCAATGAAATCTTCATAGTTCATGTTAAATCGTGAGCAAACTG…	G/A	TAGTGAGAGCACATGATAAAAATATTAATTTTATTATTGAAACATTGGTTACATGATAGAAATGTTAACGAAAAAAATCTCTAACTGTTTGGTGCCTGTCTTTGTAACGAAGGACATTTCCTTCGATTATGACCTAACTGATTACAAAATGCGCAACGTACTTGAGAACTTGGTTCTCTCCAGTCCATCTCATTATGATATCGTGAACTCTTTGGTCTACCAGGTTTTCTCAATAACATCGGGTCGGCATGTAAAACAGGCATATTAGGAGGTGTGATCCAGTAATCTTCATGCGGAACA[G]GTTGAAATTGAGGAGAGTAGCATGCAGCGTATGTCGACATTTTATAGTAGTCATCAATGAAATCTTCATAGTTCATGTTAAATCGTGAGCAAACTG…	G/A
Cla97Chr01	1319528	G	G	R	228	228	50	31	0.58	GaGaAGAAGAaGAGAAAGaGGAGAGAaaaGG	R	99	99	56	29	0.24	GGGGGAGGGaGGaGGGAGGAGaGGGGGGA	0.34	0.310345	-0.310345	0.37931	-0.413793	Intergenic								AACGTACTTGAGAACTTGGTTCTCTCCAGTCCATCTCATTATGATATCGTGAACTCTTTGGTCTACCAGGTTTTCTCAATAACATCGGGTCGGCATGTAAAACAGGCATATTAGGAGGTGTGATCCAGTAATCTTCATGCGGAACAGGTTGAAATTGAGGAGAGTAGCATGCAGCGTATGTCGACATTTTATAGTAGTCATCAATGAAATCTTCATAGTTCATGTTAAATCGTGAGCAAACTGCCATAAAATGCGAACATGGAATGCCAAATGCTTGCCACTTGTTACATGAACATTACC[G]TTCGGAATCACTTAGCTTTAGTATTTGAATATTTCCTCCTTTAGAATTGAGGCTGTGACGTCCGGTTTTCACATGAAATACACCTTCATATTGATC…	G/A	AACGTACTTGAGAACTTGGTTCTCTCCAGTCCATCTCATTATGATATCGTGAACTCTTTGGTCTACCAGGTTTTCTCAATAACATCGGGTCGGCATGTAAAACAGGCATATTAGGAGGTGTGATCCAGTAATCTTCATGCGGAACAGGTTGAAATTGAGGAGAGTAGCATGCAGCGTATGTCGACATTTTATAGTAGTCATCAATGAAATCTTCATAGTTCATGTTAAATCGTGAGCAAACTGCCATAAAATGCGAACATGGAATGCCAAATGCTTGCCACTTGTTACATGAACATTACC[G]TTCGGAATCACTTAGCTTTAGTATTTGAATATTTCCTCCTTTAGAATTGAGGCTGTGACGTCCGGTTTTCACATGAAATACACCTTCATATTGATC…	G/A
[truncated: 159,305 more rows]
